# Supplementary material for: The Adaptation of Botrytis cinerea Extracellular Vesicles Proteome to Surrounding Conditions: Revealing New Tools for Its Infection Process
Source: J Fungi (Basel). 2023 Aug 24;9(9):872. doi: 10.3390/jof9090872 (PMC10532283; doi:10.3390/jof9090872)
Supplement: Supplementary file 1 [file jof-09-00872-s001.zip]

Archive with 6 entries (6 files):
- Supplementary Figures.pdf
- Supplementary Table S1.xlsx
- Supplementary Table S2 (2).xlsx
- Supplementary Table S3.xlsx
- Supplementary table S4.xlsx
- Supplementary Table S5.xlsx
