# Supplementary material for: The Adaptation of Botrytis cinerea Extracellular Vesicles Proteome to Surrounding Conditions: Revealing New Tools for Its Infection Process
Source: J Fungi (Basel). 2023 Aug 24;9(9):872. doi: 10.3390/jof9090872 (PMC10532283; doi:10.3390/jof9090872)
Supplement: Supplementary file 1 [file jof-09-00872-s001.zip › Supplementary Table S1.xlsx]

## Sheet: Supplementary Table S1
Uniprot ID	Fasta headers	Protein IDs	Majority protein IDs	id	LFQ intensity EV Glucose 1	LFQ intensity EV Glucose 2	LFQ intensity EV Glucose 3	LFQ intensity EV TCW 1	LFQ intensity EV TCW 2	LFQ intensity EV TCW 3	LFQ intensity Mycelia Glucose 1	LFQ intensity Mycelia Glucose 2	LFQ intensity Mycelia Glucose 3	LFQ intensity Mycelia TCW 1	LFQ intensity Mycelia TCW 2	LFQ intensity Mycelia TCW 3	LFQ intensity Supernatant Glu 1	LFQ intensity Supernatant Glu 2	LFQ intensity Supernatant Glu 3	LFQ intensity Supernatant TCW 1	LFQ intensity Supernatant TCW 2	LFQ intensity Supernatant TCW 3	GOBP name_	GOBP id_	GOMF name_	GOMF id_	GOCC name_	GOCC id_	GOBP slim name_	GOBP slim id_	GOMF slim name_	GOMF slim id_	GOCC slim name_	GOCC slim id_	Peptides	Razor + unique peptides	Unique peptides	Sequence coverage [%]	Unique + razor sequence coverage [%]	Unique sequence coverage [%]	Mol. weight [kDa]	Q-value	Score	Intensity	MS/MS count	Peptide counts (all)	Peptide counts (razor+unique)	Peptide counts (unique)	Number of proteins
A0A384JAD8	sp|A0A384JAD8|TPS1_BOTFB Alpha,alpha-trehalose-phosphate synthase [UDP-forming] OS=Botryotinia fuckeliana (strain B05.10) OX=332648 GN=TPS1 PE=1 SV=1	sp|A0A384JAD8|TPS1_BOTFB	sp|A0A384JAD8|TPS1_BOTFB	94	NaN	NaN	NaN	NaN	NaN	27.3379	28.8107	28.4291	28.5974	29.464	28.5989	29.3466	NaN	NaN	NaN	NaN	26.9514	NaN	trehalose biosynthetic process	GO:0005992	alpha,alpha-trehalose-phosphate synthase (UDP-forming) activity	GO:0003825									12	12	12	32.7	32.7	32.7	59.349	0	67.568	1986600000	27	12	12	12	1
A0A384JRP0	sp|A0A384JRP0|TREA_BOTFB Cytosolic neutral trehalase OS=Botryotinia fuckeliana (strain B05.10) OX=332648 GN=TRE1 PE=3 SV=1	sp|A0A384JRP0|TREA_BOTFB	sp|A0A384JRP0|TREA_BOTFB	96	NaN	NaN	NaN	NaN	NaN	NaN	27.555	28.5271	28.6645	27.9585	28.1451	28.5327	NaN	NaN	NaN	NaN	NaN	NaN	trehalose catabolic process	GO:0005993	alpha,alpha-trehalase activity;calcium ion binding	GO:0004555;GO:0005509	cytoplasm	GO:0005737					cytoplasm	GO:0005737	20	20	20	35.8	35.8	35.8	83.084	0	95.277	1285600000	31	20	20	20	1
A0A384J3T6	tr|A0A384J3T6|A0A384J3T6_BOTFB Bcboa1 OS=Botryotinia fuckeliana (strain B05.10) OX=332648 GN=Bcboa1 PE=4 SV=1	tr|A0A384J3T6|A0A384J3T6_BOTFB	tr|A0A384J3T6|A0A384J3T6_BOTFB	97	23.3111	22.2304	23.3811	NaN	NaN	22.0138	25.1725	28.6838	28.0236	NaN	NaN	NaN	NaN	NaN	NaN	NaN	NaN	NaN													10	10	10	45.2	45.2	45.2	33.64	0	47.888	635230000	16	10	10	10	1
A0A384J3T8	tr|A0A384J3T8|A0A384J3T8_BOTFB Bcboa7 OS=Botryotinia fuckeliana (strain B05.10) OX=332648 GN=Bcboa7 PE=3 SV=1	tr|A0A384J3T8|A0A384J3T8_BOTFB	tr|A0A384J3T8|A0A384J3T8_BOTFB	99	NaN	NaN	NaN	NaN	NaN	NaN	23.5211	25.4523	24.2243	24.2479	24.7	24.3488	NaN	NaN	NaN	NaN	NaN	NaN			heme binding;iron ion binding;monooxygenase activity;oxidoreductase activity, acting on paired donors, with incorporation or reduction of molecular oxygen	GO:0004497;GO:0005506;GO:0016705;GO:0020037									6	6	6	13.3	13.3	13.3	60.665	0	16.155	88215000	10	6	6	6	1
A0A384J3T9	tr|A0A384J3T9|A0A384J3T9_BOTFB Bcboa3 OS=Botryotinia fuckeliana (strain B05.10) OX=332648 GN=Bcboa3 PE=3 SV=1	tr|A0A384J3T9|A0A384J3T9_BOTFB	tr|A0A384J3T9|A0A384J3T9_BOTFB	100	28.2276	28.6938	28.9749	28.3012	28.1206	29.0186	24.1939	23.375	27.1948	26.4259	27.3197	26.8049	NaN	NaN	NaN	NaN	NaN	NaN			heme binding;iron ion binding;oxidoreductase activity, acting on paired donors, with incorporation or reduction of molecular oxygen	GO:0005506;GO:0016705;GO:0020037									3	3	3	5.3	5.3	5.3	58.376	0.0024272	3.1093	566040000	3	3	3	3	1
A0A384J3U0	tr|A0A384J3U0|A0A384J3U0_BOTFB Bcboa6 OS=Botryotinia fuckeliana (strain B05.10) OX=332648 GN=Bcboa6 PE=4 SV=1	tr|A0A384J3U0|A0A384J3U0_BOTFB	tr|A0A384J3U0|A0A384J3U0_BOTFB	101	NaN	NaN	NaN	NaN	25.8997	NaN	25.5254	27.0955	27.0088	NaN	NaN	NaN	NaN	NaN	NaN	NaN	NaN	NaN			phosphopantetheine binding;transferase activity	GO:0016740;GO:0031177									11	11	11	6.5	6.5	6.5	268.89	0	79.195	298710000	15	11	11	11	1
A0A384J3U3	tr|A0A384J3U3|A0A384J3U3_BOTFB Bcboa9 OS=Botryotinia fuckeliana (strain B05.10) OX=332648 GN=Bcboa9 PE=4 SV=1	tr|A0A384J3U3|A0A384J3U3_BOTFB	tr|A0A384J3U3|A0A384J3U3_BOTFB	102	NaN	NaN	NaN	NaN	NaN	NaN	26.4425	25.4729	24.4796	26.0434	25.4134	24.6983	NaN	NaN	NaN	23.5842	NaN	NaN			oxidoreductase activity;transferase activity	GO:0016491;GO:0016740					oxidoreductase activity	GO:0016491			6	6	6	3.8	3.8	3.8	255.29	0	13.424	168350000	6	6	6	6	1
A0A384J3U8	tr|A0A384J3U8|A0A384J3U8_BOTFB Uncharacterized protein OS=Botryotinia fuckeliana (strain B05.10) OX=332648 GN=BCIN_01g00180 PE=4 SV=1	tr|A0A384J3U8|A0A384J3U8_BOTFB	tr|A0A384J3U8|A0A384J3U8_BOTFB	103	NaN	NaN	NaN	NaN	NaN	NaN	27.6053	27.2385	26.1947	24.3441	26.2749	25.7732	NaN	NaN	NaN	NaN	NaN	NaN			ATP binding;ATPase activity, coupled to transmembrane movement of substances	GO:0005524;GO:0042626	integral component of membrane	GO:0016021							2	2	2	1.5	1.5	1.5	159.1	0.0024239	3.0785	376050000	7	2	2	2	1
A0A384J3V1	tr|A0A384J3V1|A0A384J3V1_BOTFB Bcboa17 OS=Botryotinia fuckeliana (strain B05.10) OX=332648 GN=Bcboa17 PE=3 SV=1	tr|A0A384J3V1|A0A384J3V1_BOTFB	tr|A0A384J3V1|A0A384J3V1_BOTFB	104	NaN	NaN	NaN	23.8086	26.3829	24.8371	33.5677	34.621	34.4051	29.5868	27.244	26.5662	NaN	NaN	NaN	NaN	NaN	19.755													27	27	27	81	81	81	28.929	0	323.31	52564000000	148	27	27	27	1
A0A384J3V4	tr|A0A384J3V4|A0A384J3V4_BOTFB AA_permease domain-containing protein OS=Botryotinia fuckeliana (strain B05.10) OX=332648 GN=BCIN_01g00170 PE=3 SV=1	tr|A0A384J3V4|A0A384J3V4_BOTFB	tr|A0A384J3V4|A0A384J3V4_BOTFB	105	NaN	23.5109	NaN	28.0544	27.2945	28.5166	26.8364	25.1077	25.7485	26.3454	25.3624	25.1129	NaN	NaN	NaN	NaN	NaN	NaN	amino acid transport	GO:0006865	transmembrane transporter activity	GO:0022857	integral component of membrane	GO:0016021			transmembrane transporter activity	GO:0022857			5	5	5	9.5	9.5	9.5	67.1	0	40.597	425220000	15	5	5	5	1
A0A384J3V9	tr|A0A384J3V9|A0A384J3V9_BOTFB AB hydrolase-1 domain-containing protein OS=Botryotinia fuckeliana (strain B05.10) OX=332648 GN=BCIN_01g00270 PE=4 SV=1	tr|A0A384J3V9|A0A384J3V9_BOTFB;tr|A0A384J3V6|A0A384J3V6_BOTFB	tr|A0A384J3V9|A0A384J3V9_BOTFB	106	NaN	NaN	NaN	NaN	NaN	NaN	25.5214	25.8019	25.4404	24.9901	24.8082	25.3102	NaN	NaN	NaN	NaN	NaN	NaN													3	3	3	10.9	10.9	10.9	39.241	0	6.2459	164760000	5	3;1	3;1	3;1	2
A0A384J3W0	tr|A0A384J3W0|A0A384J3W0_BOTFB Bcrcf1 OS=Botryotinia fuckeliana (strain B05.10) OX=332648 GN=Bcrcf1 PE=3 SV=1	tr|A0A384J3W0|A0A384J3W0_BOTFB	tr|A0A384J3W0|A0A384J3W0_BOTFB	107	NaN	NaN	NaN	NaN	NaN	NaN	24.7142	25.5254	25.4757	25.2135	25.5565	NaN	NaN	NaN	NaN	NaN	NaN	NaN													2	2	2	14.3	14.3	14.3	20.075	0	8.0957	160530000	7	2	2	2	1
A0A384J3W1	tr|A0A384J3W1|A0A384J3W1_BOTFB Bcmho1 OS=Botryotinia fuckeliana (strain B05.10) OX=332648 GN=Bcmho1 PE=3 SV=1	tr|A0A384J3W1|A0A384J3W1_BOTFB	tr|A0A384J3W1|A0A384J3W1_BOTFB	108	NaN	NaN	NaN	NaN	NaN	27.1766	25.2995	26.5789	26.4244	26.7465	NaN	NaN	NaN	NaN	NaN	NaN	NaN	NaN													6	6	6	35.3	35.3	35.3	36.262	0	37.563	349590000	12	6	6	6	1
A0A384J3W2	tr|A0A384J3W2|A0A384J3W2_BOTFB FAD-binding PCMH-type domain-containing protein OS=Botryotinia fuckeliana (strain B05.10) OX=332648 GN=BCIN_01g00260 PE=4 SV=1	tr|A0A384J3W2|A0A384J3W2_BOTFB	tr|A0A384J3W2|A0A384J3W2_BOTFB	109	NaN	NaN	NaN	NaN	NaN	NaN	NaN	NaN	NaN	27.5483	26.9404	27.4982	NaN	NaN	NaN	NaN	NaN	NaN			FAD binding;oxidoreductase activity	GO:0016491;GO:0071949					oxidoreductase activity	GO:0016491			3	3	3	5.8	5.8	5.8	65.886	0	6.8984	184370000	4	3	3	3	1
A0A384J3W5	tr|A0A384J3W5|A0A384J3W5_BOTFB Threonine dehydratase OS=Botryotinia fuckeliana (strain B05.10) OX=332648 GN=Bcilv1 PE=3 SV=1	tr|A0A384J3W5|A0A384J3W5_BOTFB	tr|A0A384J3W5|A0A384J3W5_BOTFB	110	27.7479	25.9805	28.2484	27.8458	27.6583	28.4844	26.1582	26.1045	26.3077	23.5417	NaN	NaN	NaN	NaN	NaN	NaN	NaN	NaN	isoleucine biosynthetic process	GO:0009097	L-threonine ammonia-lyase activity;pyridoxal phosphate binding	GO:0004794;GO:0030170									6	6	6	12.2	12.2	12.2	61.674	0	27.872	456480000	11	6	6	6	1
A0A384J3W6	tr|A0A384J3W6|A0A384J3W6_BOTFB Bcpsy2 OS=Botryotinia fuckeliana (strain B05.10) OX=332648 GN=Bcpsy2 PE=4 SV=1	tr|A0A384J3W6|A0A384J3W6_BOTFB	tr|A0A384J3W6|A0A384J3W6_BOTFB	111	NaN	NaN	NaN	NaN	NaN	NaN	25.6132	25.4627	25.5693	25.2183	25.2202	NaN	NaN	NaN	NaN	NaN	NaN	NaN													6	6	6	8.5	8.5	8.5	98.024	0	10.502	142150000	5	6	6	6	1
A0A384J3W9	tr|A0A384J3W9|A0A384J3W9_BOTFB PKS_ER domain-containing protein OS=Botryotinia fuckeliana (strain B05.10) OX=332648 GN=BCIN_01g00290 PE=4 SV=1	tr|A0A384J3W9|A0A384J3W9_BOTFB	tr|A0A384J3W9|A0A384J3W9_BOTFB	112	NaN	NaN	NaN	NaN	NaN	NaN	23.7797	25.3938	25.9785	25.3087	22.488	22.6166	NaN	NaN	NaN	NaN	NaN	NaN			oxidoreductase activity	GO:0016491					oxidoreductase activity	GO:0016491			2	2	2	8.6	8.6	8.6	36.227	0	39.066	108420000	6	2	2	2	1
A0A384J3X0	tr|A0A384J3X0|A0A384J3X0_BOTFB Dolichyl-phosphate beta-glucosyltransferase OS=Botryotinia fuckeliana (strain B05.10) OX=332648 GN=Bcalg5 PE=3 SV=1	tr|A0A384J3X0|A0A384J3X0_BOTFB	tr|A0A384J3X0|A0A384J3X0_BOTFB	113	NaN	NaN	NaN	NaN	NaN	NaN	NaN	NaN	22.8827	23.8083	24.7101	NaN	NaN	NaN	NaN	NaN	NaN	NaN													2	2	2	7.4	7.4	7.4	42.62	0.0016434	3.3721	20023000	2	2	2	2	1
A0A384J3X2	tr|A0A384J3X2|A0A384J3X2_BOTFB Profilin OS=Botryotinia fuckeliana (strain B05.10) OX=332648 GN=Bcpfy1 PE=3 SV=1	tr|A0A384J3X2|A0A384J3X2_BOTFB	tr|A0A384J3X2|A0A384J3X2_BOTFB	114	NaN	NaN	NaN	NaN	25.757	22.9066	32.3732	30.8633	30.9697	30.8931	30.0182	28.5885	NaN	NaN	NaN	NaN	NaN	25.1441			actin binding	GO:0003779									10	10	10	59.2	59.2	59.2	14.224	0	195.83	9197900000	54	10	10	10	1
A0A384J3X8	tr|A0A384J3X8|A0A384J3X8_BOTFB Fatty acid synthase subunit alpha OS=Botryotinia fuckeliana (strain B05.10) OX=332648 GN=Bcfas2 PE=3 SV=1	tr|A0A384J3X8|A0A384J3X8_BOTFB	tr|A0A384J3X8|A0A384J3X8_BOTFB	115	NaN	25.1389	NaN	23.9958	21.8953	NaN	32.6205	32.0961	33.5052	30.6042	29.0714	31.114	NaN	19.1776	NaN	22.8076	22.4907	NaN	long-chain fatty acid biosynthetic process	GO:0042759	fatty acid synthase activity;holo-[acyl-carrier-protein] synthase activity;magnesium ion binding	GO:0000287;GO:0004312;GO:0008897									71	71	71	37.3	37.3	37.3	204.22	0	323.31	18274000000	255	71	71	71	1
A0A384J3Y1	tr|A0A384J3Y1|A0A384J3Y1_BOTFB Bcist2 OS=Botryotinia fuckeliana (strain B05.10) OX=332648 GN=Bcist2 PE=4 SV=1	tr|A0A384J3Y1|A0A384J3Y1_BOTFB	tr|A0A384J3Y1|A0A384J3Y1_BOTFB	116	NaN	NaN	NaN	NaN	25.5034	NaN	26.8597	27.9818	28.0559	28.0084	26.6473	26.3287	NaN	NaN	NaN	NaN	25.3653	NaN													15	15	15	24.8	24.8	24.8	83.813	0	64.436	763600000	26	15	15	15	1
A0A384J3Y2	tr|A0A384J3Y2|A0A384J3Y2_BOTFB Metallophos domain-containing protein OS=Botryotinia fuckeliana (strain B05.10) OX=332648 GN=BCIN_01g00410 PE=4 SV=1	tr|A0A384J3Y2|A0A384J3Y2_BOTFB	tr|A0A384J3Y2|A0A384J3Y2_BOTFB	117	NaN	NaN	NaN	NaN	NaN	NaN	NaN	24.3541	24.1837	26.0833	26.2183	24.9188	NaN	NaN	NaN	NaN	NaN	NaN			hydrolase activity	GO:0016787									4	4	4	13.2	13.2	13.2	37.041	0	7.7278	102830000	4	4	4	4	1
A0A384J3Y3	tr|A0A384J3Y3|A0A384J3Y3_BOTFB PKS_AT domain-containing protein OS=Botryotinia fuckeliana (strain B05.10) OX=332648 GN=BCIN_01g00450 PE=3 SV=1	tr|A0A384J3Y3|A0A384J3Y3_BOTFB	tr|A0A384J3Y3|A0A384J3Y3_BOTFB	118	24.171	22.645	22.8528	23.4897	22.3807	23.0936	32.3943	33.3224	33.365	31.5502	33.427	32.5202	21.9728	20.8866	19.8481	NaN	NaN	22.0097	fatty acid biosynthetic process	GO:0006633	enoyl-[acyl-carrier-protein] reductase (NADH) activity	GO:0004318	fatty acid synthase complex	GO:0005835							107	107	107	61.2	61.2	61.2	233.47	0	323.31	28815000000	341	107	107	107	1
A0A384J3Y4	tr|A0A384J3Y4|A0A384J3Y4_BOTFB Bccyb2 OS=Botryotinia fuckeliana (strain B05.10) OX=332648 GN=Bccyb2 PE=3 SV=1	tr|A0A384J3Y4|A0A384J3Y4_BOTFB	tr|A0A384J3Y4|A0A384J3Y4_BOTFB	119	NaN	24.9801	NaN	NaN	NaN	NaN	27.8511	26.8686	26.34	28.5976	27.0884	28.6315	NaN	NaN	NaN	NaN	NaN	NaN			heme binding;metal ion binding;oxidoreductase activity	GO:0016491;GO:0020037;GO:0046872					oxidoreductase activity	GO:0016491			7	7	7	20.2	20.2	20.2	55.299	0	28.412	592280000	15	7	7	7	1
A0A384J3Z1	tr|A0A384J3Z1|A0A384J3Z1_BOTFB Synaptobrevin homolog YKT6 OS=Botryotinia fuckeliana (strain B05.10) OX=332648 GN=Bcykt6 PE=3 SV=1	tr|A0A384J3Z1|A0A384J3Z1_BOTFB	tr|A0A384J3Z1|A0A384J3Z1_BOTFB	120	NaN	NaN	NaN	NaN	NaN	NaN	29.3529	28.9646	28.8206	28.5294	28.8039	28.4736	NaN	NaN	NaN	NaN	NaN	NaN	vesicle-mediated transport	GO:0016192			integral component of membrane	GO:0016021	vesicle-mediated transport	GO:0016192					10	10	10	55.8	55.8	55.8	22.284	0	55.538	1859000000	36	10	10	10	1
A0A384J3Z2	tr|A0A384J3Z2|A0A384J3Z2_BOTFB Bcarp5 OS=Botryotinia fuckeliana (strain B05.10) OX=332648 GN=Bcarp5 PE=3 SV=1	tr|A0A384J3Z2|A0A384J3Z2_BOTFB	tr|A0A384J3Z2|A0A384J3Z2_BOTFB	121	NaN	25.7017	25.7487	NaN	NaN	NaN	26.2636	26.4319	26.0103	26.975	26.9502	27.1339	NaN	NaN	NaN	NaN	NaN	NaN													8	8	8	12.9	12.9	12.9	85.328	0	16.982	428740000	18	8	8	8	1
A0A384J3Z3	tr|A0A384J3Z3|A0A384J3Z3_BOTFB Bcsas1 OS=Botryotinia fuckeliana (strain B05.10) OX=332648 GN=Bcsas1 PE=4 SV=1	tr|A0A384J3Z3|A0A384J3Z3_BOTFB	tr|A0A384J3Z3|A0A384J3Z3_BOTFB	122	NaN	NaN	NaN	26.8656	26.8066	NaN	28.5366	27.6954	29.622	29.1657	29.2675	29.1582	NaN	NaN	NaN	NaN	NaN	NaN			GTP binding;GTPase activity	GO:0003924;GO:0005525					GTPase activity	GO:0003924			7	6	6	41.9	36.5	36.5	22.523	0	80.412	1694300000	23	7	6	6	1
A0A384J3Z5	tr|A0A384J3Z5|A0A384J3Z5_BOTFB Bcnca2 OS=Botryotinia fuckeliana (strain B05.10) OX=332648 GN=Bcnca2 PE=4 SV=1	tr|A0A384J3Z5|A0A384J3Z5_BOTFB	tr|A0A384J3Z5|A0A384J3Z5_BOTFB	123	NaN	NaN	NaN	NaN	NaN	NaN	25.9554	26.3487	25.8303	25.4117	NaN	NaN	NaN	NaN	NaN	NaN	NaN	NaN													3	3	3	4.9	4.9	4.9	78.221	0	8.3445	157040000	4	3	3	3	1
A0A384J3Z7	tr|A0A384J3Z7|A0A384J3Z7_BOTFB Uncharacterized protein OS=Botryotinia fuckeliana (strain B05.10) OX=332648 GN=BCIN_01g00570 PE=4 SV=1	tr|A0A384J3Z7|A0A384J3Z7_BOTFB	tr|A0A384J3Z7|A0A384J3Z7_BOTFB	124	NaN	NaN	NaN	NaN	NaN	NaN	23.4885	23.2539	23.4974	NaN	NaN	NaN	NaN	NaN	NaN	NaN	NaN	NaN			ATP binding	GO:0005524									2	2	2	2.7	2.7	2.7	80.914	0.003693	2.7964	28280000	3	2	2	2	1
A0A384J405	tr|A0A384J405|A0A384J405_BOTFB 4a-hydroxytetrahydrobiopterin dehydratase OS=Botryotinia fuckeliana (strain B05.10) OX=332648 GN=BCIN_01g00590 PE=3 SV=1	tr|A0A384J405|A0A384J405_BOTFB	tr|A0A384J405|A0A384J405_BOTFB	125	NaN	NaN	NaN	NaN	NaN	NaN	NaN	25.9517	26.1213	NaN	NaN	NaN	NaN	NaN	NaN	NaN	NaN	NaN	tetrahydrobiopterin biosynthetic process	GO:0006729	4-alpha-hydroxytetrahydrobiopterin dehydratase activity	GO:0008124									3	3	3	23.2	23.2	23.2	25.551	0	23.123	132020000	5	3	3	3	1
A0A384J413	tr|A0A384J413|A0A384J413_BOTFB Lysophospholipase NTE1 OS=Botryotinia fuckeliana (strain B05.10) OX=332648 GN=Bcnte1 PE=3 SV=1	tr|A0A384J413|A0A384J413_BOTFB	tr|A0A384J413|A0A384J413_BOTFB	126	NaN	NaN	NaN	NaN	NaN	25.4021	23.7159	23.9066	23.9172	NaN	NaN	NaN	NaN	NaN	NaN	NaN	NaN	NaN	lipid catabolic process	GO:0016042	hydrolase activity	GO:0016787									5	5	5	4.9	4.9	4.9	166.89	0	10.408	90317000	7	5	5	5	1
A0A384J414	tr|A0A384J414|A0A384J414_BOTFB Bcsui2 OS=Botryotinia fuckeliana (strain B05.10) OX=332648 GN=Bcsui2 PE=3 SV=1	tr|A0A384J414|A0A384J414_BOTFB	tr|A0A384J414|A0A384J414_BOTFB	127	25.5427	26.4581	26.6471	25.6956	25.4743	26.6518	30.5582	30.8775	30.535	30.6382	30.1943	30.377	NaN	NaN	25.6752	28.291	26.5089	25.9866			translation initiation factor activity	GO:0003743									13	13	13	37.7	37.7	37.7	35.217	0	155.86	6019600000	46	13	13	13	1
A0A384J417	tr|A0A384J417|A0A384J417_BOTFB Ribosomal protein L37 OS=Botryotinia fuckeliana (strain B05.10) OX=332648 GN=BCIN_01g00770 PE=3 SV=1	tr|A0A384J417|A0A384J417_BOTFB	tr|A0A384J417|A0A384J417_BOTFB	128	NaN	NaN	NaN	NaN	NaN	NaN	26.4665	NaN	25.1214	26.9111	27.8467	27.4492	NaN	NaN	NaN	NaN	NaN	NaN	translation	GO:0006412	structural constituent of ribosome	GO:0003735	ribosome	GO:0005840	translation	GO:0006412	structural constituent of ribosome	GO:0003735	ribosome	GO:0005840	2	2	2	19.1	19.1	19.1	10.66	0.00084914	3.8942	266980000	4	2	2	2	1
A0A384J419	tr|A0A384J419|A0A384J419_BOTFB Bclcc8 OS=Botryotinia fuckeliana (strain B05.10) OX=332648 GN=Bclcc8 PE=3 SV=1	tr|A0A384J419|A0A384J419_BOTFB	tr|A0A384J419|A0A384J419_BOTFB	129	25.002	NaN	NaN	26.8905	26.9139	25.9923	27.0047	27.6833	27.4552	26.4148	27.8736	26.9275	29.5206	29.904	30.6682	28.4637	29.1246	28.1754			copper ion binding;oxidoreductase activity	GO:0005507;GO:0016491					oxidoreductase activity	GO:0016491			9	9	9	19.9	19.9	19.9	76.468	0	297.48	3752800000	73	9	9	9	1
A0A384J420	tr|A0A384J420|A0A384J420_BOTFB Uncharacterized protein OS=Botryotinia fuckeliana (strain B05.10) OX=332648 GN=BCIN_01g00750 PE=4 SV=1	tr|A0A384J420|A0A384J420_BOTFB	tr|A0A384J420|A0A384J420_BOTFB	130	NaN	NaN	NaN	NaN	NaN	NaN	28.9304	28.2436	28.2517	30.0287	30.2914	29.8436	NaN	NaN	NaN	NaN	NaN	NaN			racemase and epimerase activity, acting on carbohydrates and derivatives	GO:0016857	cytoplasm	GO:0005737					cytoplasm	GO:0005737	2	2	2	24.3	24.3	24.3	20.038	0	82.726	2085800000	11	2	2	2	1
A0A384J430	tr|A0A384J430|A0A384J430_BOTFB Glutamine-dependent NAD(+) synthetase OS=Botryotinia fuckeliana (strain B05.10) OX=332648 GN=Bcqns1 PE=3 SV=1;tr|A0A384J427|A0A384J427_BOTFB Glutamine-dependent NAD(+) synthetase OS=Botryotinia fuckeliana (strain B05.10) OX=3	tr|A0A384J430|A0A384J430_BOTFB;tr|A0A384J427|A0A384J427_BOTFB	tr|A0A384J430|A0A384J430_BOTFB;tr|A0A384J427|A0A384J427_BOTFB	131	NaN	NaN	NaN	NaN	NaN	NaN	27.0186	26.5859	26.5888	26.3505	27.2001	27.1263	NaN	NaN	NaN	NaN	NaN	NaN	NAD biosynthetic process	GO:0009435	ATP binding;NAD+ synthase (glutamine-hydrolyzing) activity	GO:0003952;GO:0005524									5	5	5	10.8	10.8	10.8	71.372	0	41.241	399680000	13	5;5	5;5	5;5	2
A0A384J433	tr|A0A384J433|A0A384J433_BOTFB Bctum1 OS=Botryotinia fuckeliana (strain B05.10) OX=332648 GN=Bctum1 PE=4 SV=1	tr|A0A384J433|A0A384J433_BOTFB	tr|A0A384J433|A0A384J433_BOTFB	132	29.3809	26.0476	26.0549	25.7651	NaN	NaN	30.0066	29.7134	28.2962	28.0788	28.8394	28.5961	NaN	NaN	NaN	NaN	25.6996	25.5255													15	15	15	45.3	45.3	45.3	37.529	0	126.64	2509200000	40	15	15	15	1
A0A384J434	tr|A0A384J434|A0A384J434_BOTFB Uncharacterized protein OS=Botryotinia fuckeliana (strain B05.10) OX=332648 GN=BCIN_01g00840 PE=4 SV=1	tr|A0A384J434|A0A384J434_BOTFB	tr|A0A384J434|A0A384J434_BOTFB	133	NaN	NaN	NaN	NaN	NaN	NaN	21.2308	22.4401	NaN	NaN	NaN	NaN	NaN	NaN	NaN	NaN	NaN	NaN													2	2	2	2.8	2.8	2.8	109.33	0.0011183	3.6336	14648000	3	2	2	2	1
A0A384J438	tr|A0A384J438|A0A384J438_BOTFB Peptidylprolyl isomerase OS=Botryotinia fuckeliana (strain B05.10) OX=332648 GN=Bcfpr2 PE=4 SV=1;tr|A0A384J440|A0A384J440_BOTFB Peptidylprolyl isomerase OS=Botryotinia fuckeliana (strain B05.10) OX=332648 GN=Bcfpr2 PE=4 SV=1	tr|A0A384J438|A0A384J438_BOTFB;tr|A0A384J440|A0A384J440_BOTFB	tr|A0A384J438|A0A384J438_BOTFB;tr|A0A384J440|A0A384J440_BOTFB	134	NaN	NaN	NaN	NaN	NaN	NaN	29.5901	30.1414	29.6171	29.377	30.6022	29.7657	NaN	NaN	NaN	NaN	NaN	NaN			isomerase activity	GO:0016853					isomerase activity	GO:0016853			13	13	13	48.5	48.5	48.5	22.006	0	43.029	3362200000	47	13;12	13;12	13;12	2
A0A384J439	tr|A0A384J439|A0A384J439_BOTFB AB hydrolase-1 domain-containing protein OS=Botryotinia fuckeliana (strain B05.10) OX=332648 GN=BCIN_01g00900 PE=4 SV=1	tr|A0A384J439|A0A384J439_BOTFB	tr|A0A384J439|A0A384J439_BOTFB	135	NaN	NaN	NaN	NaN	26.2894	24.5886	NaN	25.3141	24.4613	NaN	24.5898	25.5266	NaN	NaN	NaN	NaN	26.1674	24.6453													6	6	6	23.1	23.1	23.1	44.429	0	40.802	215130000	7	6	6	6	1
A0A384J453	tr|A0A384J453|A0A384J453_BOTFB S5 DRBM domain-containing protein OS=Botryotinia fuckeliana (strain B05.10) OX=332648 GN=BCIN_01g00980 PE=3 SV=1	tr|A0A384J453|A0A384J453_BOTFB	tr|A0A384J453|A0A384J453_BOTFB	136	21.5017	22.1032	21.4711	20.5131	22.9557	21.6363	29.615	32.7199	33.1479	33.172	31.8657	33.2826	NaN	NaN	NaN	NaN	21.1583	NaN	translation	GO:0006412	RNA binding;structural constituent of ribosome	GO:0003723;GO:0003735	small ribosomal subunit	GO:0015935	translation	GO:0006412	RNA binding;structural constituent of ribosome	GO:0003723;GO:0003735			26	26	26	74.8	74.8	74.8	28.37	0	323.31	23590000000	119	26	26	26	1
A0A384J466	tr|A0A384J466|A0A384J466_BOTFB Bcap3 OS=Botryotinia fuckeliana (strain B05.10) OX=332648 GN=Bcap3 PE=3 SV=1	tr|A0A384J466|A0A384J466_BOTFB	tr|A0A384J466|A0A384J466_BOTFB	137	26.248	NaN	NaN	26.2387	NaN	NaN	27.0345	28.2795	27.7349	27.9773	26.4826	26.5829	NaN	NaN	NaN	NaN	NaN	NaN			aspartic-type endopeptidase activity	GO:0004190									3	3	3	8	8	8	54.928	0	63.746	767810000	10	3	3	3	1
A0A384J475	tr|A0A384J475|A0A384J475_BOTFB Isoleucine--tRNA ligase OS=Botryotinia fuckeliana (strain B05.10) OX=332648 GN=BCIN_01g01180 PE=3 SV=1	tr|A0A384J475|A0A384J475_BOTFB	tr|A0A384J475|A0A384J475_BOTFB	139	NaN	NaN	NaN	NaN	NaN	NaN	23.9152	23.2037	23.7819	24.4551	25.5674	25.6651	NaN	NaN	NaN	NaN	NaN	NaN	isoleucyl-tRNA aminoacylation	GO:0006428	aminoacyl-tRNA editing activity;ATP binding;isoleucine-tRNA ligase activity;tRNA binding	GO:0000049;GO:0002161;GO:0004822;GO:0005524	cytoplasm	GO:0005737					cytoplasm	GO:0005737	3	3	3	3.4	3.4	3.4	106.77	0	5.4089	73669000	5	3	3	3	1
A0A384J480	tr|A0A384J480|A0A384J480_BOTFB t-SNARE coiled-coil homology domain-containing protein OS=Botryotinia fuckeliana (strain B05.10) OX=332648 GN=BCIN_01g01210 PE=4 SV=1;tr|A0A384J477|A0A384J477_BOTFB t-SNARE coiled-coil homology domain-containing protein OS=Bo	tr|A0A384J480|A0A384J480_BOTFB;tr|A0A384J477|A0A384J477_BOTFB	tr|A0A384J480|A0A384J480_BOTFB;tr|A0A384J477|A0A384J477_BOTFB	140	NaN	NaN	NaN	26.1016	NaN	NaN	28.1214	26.9409	27.3035	28.3531	28.5614	28.0371	NaN	NaN	NaN	NaN	NaN	NaN	vesicle-mediated transport	GO:0016192			membrane	GO:0016020	vesicle-mediated transport	GO:0016192					7	7	7	18.2	18.2	18.2	42.546	0	21.675	842290000	18	7;7	7;7	7;7	2
A0A384J491	tr|A0A384J491|A0A384J491_BOTFB Uncharacterized protein OS=Botryotinia fuckeliana (strain B05.10) OX=332648 GN=BCIN_01g01300 PE=3 SV=1	tr|A0A384J491|A0A384J491_BOTFB	tr|A0A384J491|A0A384J491_BOTFB	141	NaN	NaN	NaN	NaN	NaN	NaN	24.7406	24.6691	25.0479	NaN	NaN	NaN	NaN	NaN	NaN	NaN	NaN	NaN			oxidoreductase activity	GO:0016491					oxidoreductase activity	GO:0016491			2	2	2	10.9	10.9	10.9	35.292	0	15.992	71254000	4	2	2	2	1
A0A384J493	tr|A0A384J493|A0A384J493_BOTFB Uncharacterized protein OS=Botryotinia fuckeliana (strain B05.10) OX=332648 GN=BCIN_01g01420 PE=4 SV=1	tr|A0A384J493|A0A384J493_BOTFB	tr|A0A384J493|A0A384J493_BOTFB	142	25.3128	NaN	NaN	NaN	NaN	NaN	30.3423	29.5322	30.9809	27.8414	28.7273	29.632	NaN	NaN	NaN	NaN	NaN	NaN													16	16	16	49.9	49.9	49.9	49.254	0	323.31	3833700000	48	16	16	16	1
A0A384J498	tr|A0A384J498|A0A384J498_BOTFB TauD domain-containing protein OS=Botryotinia fuckeliana (strain B05.10) OX=332648 GN=BCIN_01g01440 PE=4 SV=1	tr|A0A384J498|A0A384J498_BOTFB	tr|A0A384J498|A0A384J498_BOTFB	144	NaN	NaN	NaN	NaN	NaN	NaN	23.7073	23.5048	23.1497	NaN	NaN	NaN	NaN	NaN	NaN	NaN	NaN	NaN			oxidoreductase activity	GO:0016491					oxidoreductase activity	GO:0016491			2	2	2	6.1	6.1	6.1	40.508	0	4.9879	27622000	2	2	2	2	1
A0A384J4A4	tr|A0A384J4A4|A0A384J4A4_BOTFB Methionine aminopeptidase OS=Botryotinia fuckeliana (strain B05.10) OX=332648 GN=BCIN_01g01510 PE=3 SV=1;tr|A0A384J4A7|A0A384J4A7_BOTFB Methionine aminopeptidase OS=Botryotinia fuckeliana (strain B05.10) OX=332648 GN=BCIN_01g	tr|A0A384J4A4|A0A384J4A4_BOTFB;tr|A0A384J4A7|A0A384J4A7_BOTFB	tr|A0A384J4A4|A0A384J4A4_BOTFB;tr|A0A384J4A7|A0A384J4A7_BOTFB	145	NaN	NaN	NaN	NaN	NaN	NaN	25.9743	26.2241	26.6678	27.9829	28.6616	28.2455	NaN	NaN	NaN	NaN	NaN	NaN	protein initiator methionine removal	GO:0070084	metal ion binding;metalloaminopeptidase activity	GO:0046872;GO:0070006									6	6	6	21.3	21.3	21.3	43.095	0	28.042	553780000	15	6;5	6;5	6;5	2
A0A384J4A8	tr|A0A384J4A8|A0A384J4A8_BOTFB Bccdc40 OS=Botryotinia fuckeliana (strain B05.10) OX=332648 GN=Bccdc40 PE=4 SV=1	tr|A0A384J4A8|A0A384J4A8_BOTFB	tr|A0A384J4A8|A0A384J4A8_BOTFB	146	NaN	NaN	NaN	NaN	NaN	NaN	23.6132	23.2046	21.3828	24.0828	25.1104	24.2394	NaN	NaN	NaN	NaN	NaN	NaN	mRNA splicing, via spliceosome	GO:0000398			catalytic step 2 spliceosome	GO:0071013							2	2	2	3	3	3	59.634	0	8.6132	46877000	8	2	2	2	1
A0A384J4A9	tr|A0A384J4A9|A0A384J4A9_BOTFB Aspartate aminotransferase OS=Botryotinia fuckeliana (strain B05.10) OX=332648 GN=Bcaat2 PE=3 SV=1	tr|A0A384J4A9|A0A384J4A9_BOTFB	tr|A0A384J4A9|A0A384J4A9_BOTFB	147	NaN	NaN	NaN	NaN	NaN	NaN	25.8761	24.8398	24.9135	25.6696	NaN	NaN	NaN	NaN	NaN	NaN	NaN	NaN	biosynthetic process;cellular amino acid metabolic process	GO:0006520;GO:0009058	pyridoxal phosphate binding;transaminase activity	GO:0008483;GO:0030170			biosynthetic process;cellular amino acid metabolic process	GO:0006520;GO:0009058					4	4	4	19.3	19.3	19.3	45.277	0	20.251	130550000	4	4	4	4	1
A0A384J4B3	tr|A0A384J4B3|A0A384J4B3_BOTFB AB hydrolase-1 domain-containing protein OS=Botryotinia fuckeliana (strain B05.10) OX=332648 GN=BCIN_01g01400 PE=4 SV=1	tr|A0A384J4B3|A0A384J4B3_BOTFB	tr|A0A384J4B3|A0A384J4B3_BOTFB	148	NaN	NaN	NaN	NaN	NaN	NaN	27.687	27.7171	27.9647	26.2417	25.8476	25.9476	NaN	NaN	26.4736	NaN	NaN	NaN													5	5	5	25.9	25.9	25.9	31.044	0	110.07	720720000	11	5	5	5	1
A0A384J4B4	tr|A0A384J4B4|A0A384J4B4_BOTFB Uncharacterized protein OS=Botryotinia fuckeliana (strain B05.10) OX=332648 GN=BCIN_01g01520 PE=3 SV=1	tr|A0A384J4B4|A0A384J4B4_BOTFB	tr|A0A384J4B4|A0A384J4B4_BOTFB	149	NaN	NaN	NaN	NaN	NaN	NaN	NaN	27.5495	27.3127	28.6688	27.2611	27.7335	NaN	NaN	NaN	NaN	NaN	NaN	vesicle-mediated transport	GO:0016192					vesicle-mediated transport	GO:0016192					3	3	3	12.2	12.2	12.2	16.152	0	41.404	616560000	9	3	3	3	1
A0A384J4B7	tr|A0A384J4B7|A0A384J4B7_BOTFB Bccpd3 OS=Botryotinia fuckeliana (strain B05.10) OX=332648 GN=Bccpd3 PE=4 SV=1	tr|A0A384J4B7|A0A384J4B7_BOTFB	tr|A0A384J4B7|A0A384J4B7_BOTFB	150	NaN	NaN	NaN	NaN	NaN	NaN	NaN	NaN	NaN	25.6969	25.0099	24.8104	NaN	NaN	NaN	NaN	NaN	NaN													2	2	2	17.9	17.9	17.9	8.8091	0	5.749	42325000	6	2	2	2	1
A0A384J4B8	tr|A0A384J4B8|A0A384J4B8_BOTFB Kynurenine 3-monooxygenase OS=Botryotinia fuckeliana (strain B05.10) OX=332648 GN=Bcbna4 PE=3 SV=1	tr|A0A384J4B8|A0A384J4B8_BOTFB	tr|A0A384J4B8|A0A384J4B8_BOTFB	151	NaN	NaN	NaN	NaN	NaN	NaN	28.0853	26.9496	26.6855	27.8458	27.9879	27.758	24.0227	25.4596	NaN	NaN	NaN	NaN	anthranilate metabolic process;'de novo' NAD biosynthetic process from tryptophan;quinolinate biosynthetic process;tryptophan catabolic process	GO:0006569;GO:0019805;GO:0034354;GO:0043420	FAD binding;kynurenine 3-monooxygenase activity	GO:0004502;GO:0071949	mitochondrial membrane	GO:0031966							11	11	11	25.9	25.9	25.9	57.585	0	61.508	773130000	19	11	11	11	1
A0A384J4C4	tr|A0A384J4C4|A0A384J4C4_BOTFB Uncharacterized protein OS=Botryotinia fuckeliana (strain B05.10) OX=332648 GN=BCIN_01g01610 PE=4 SV=1	tr|A0A384J4C4|A0A384J4C4_BOTFB	tr|A0A384J4C4|A0A384J4C4_BOTFB	152	NaN	NaN	NaN	NaN	NaN	NaN	NaN	23.249	23.9267	NaN	NaN	NaN	NaN	NaN	NaN	NaN	NaN	NaN													2	2	2	5.2	5.2	5.2	36.358	0.00085543	4.01	21047000	2	2	2	2	1
A0A384J4D2	tr|A0A384J4D2|A0A384J4D2_BOTFB HSM3_N domain-containing protein OS=Botryotinia fuckeliana (strain B05.10) OX=332648 GN=BCIN_01g01770 PE=4 SV=1	tr|A0A384J4D2|A0A384J4D2_BOTFB	tr|A0A384J4D2|A0A384J4D2_BOTFB	154	25.2842	NaN	NaN	NaN	NaN	NaN	28.1496	26.9075	26.5992	27.3699	27.3355	28.3504	NaN	NaN	23.4505	NaN	NaN	NaN													10	10	10	36.4	36.4	36.4	40.102	0	43.469	679900000	19	10	10	10	1
A0A384J4D3	tr|A0A384J4D3|A0A384J4D3_BOTFB Chitinase OS=Botryotinia fuckeliana (strain B05.10) OX=332648 GN=BCIN_01g01760 PE=3 SV=1	tr|A0A384J4D3|A0A384J4D3_BOTFB	tr|A0A384J4D3|A0A384J4D3_BOTFB	155	22.5004	NaN	NaN	22.7631	23.2282	22.6119	23.7476	24.4651	23.5849	22.0333	22.1859	NaN	NaN	NaN	NaN	22.7711	26.062	23.2508	carbohydrate metabolic process	GO:0005975	hydrolase activity, hydrolyzing O-glycosyl compounds	GO:0004553			carbohydrate metabolic process	GO:0005975					2	2	2	1	1	1	121.15	0.0018991	3.2108	150550000	4	2	2	2	1
A0A384J4D4	tr|A0A384J4D4|A0A384J4D4_BOTFB Uncharacterized protein OS=Botryotinia fuckeliana (strain B05.10) OX=332648 GN=BCIN_01g01570 PE=4 SV=1	tr|A0A384J4D4|A0A384J4D4_BOTFB	tr|A0A384J4D4|A0A384J4D4_BOTFB	156	NaN	NaN	NaN	24.6648	NaN	NaN	NaN	24.7618	23.6831	NaN	NaN	NaN	NaN	NaN	NaN	NaN	NaN	NaN													2	2	2	9	9	9	37.04	0	11.641	76803000	5	2	2	2	1
A0A384J4D5	tr|A0A384J4D5|A0A384J4D5_BOTFB Uncharacterized protein OS=Botryotinia fuckeliana (strain B05.10) OX=332648 GN=BCIN_01g01710 PE=4 SV=1	tr|A0A384J4D5|A0A384J4D5_BOTFB	tr|A0A384J4D5|A0A384J4D5_BOTFB	157	NaN	24.9675	25.8336	21.8474	24.4244	25.9731	31.0068	27.5756	27.2171	29.6933	29.7057	29.7005	20.5681	NaN	19.6796	20.6467	NaN	NaN			GTP binding;GTPase activity	GO:0003924;GO:0005525					GTPase activity	GO:0003924			7	7	7	30.3	30.3	30.3	23.964	0	32.349	2979500000	27	7	7	7	1
A0A384J4E0	tr|A0A384J4E0|A0A384J4E0_BOTFB Bcsac1 OS=Botryotinia fuckeliana (strain B05.10) OX=332648 GN=Bcsac1 PE=4 SV=1	tr|A0A384J4E0|A0A384J4E0_BOTFB	tr|A0A384J4E0|A0A384J4E0_BOTFB	158	NaN	NaN	NaN	NaN	NaN	NaN	29.3641	28.811	29.4873	29.6047	29.3206	29.7596	NaN	26.382	NaN	NaN	NaN	NaN			phosphoric ester hydrolase activity	GO:0042578									24	24	24	36.6	36.6	36.6	79.572	0	264.35	2164900000	60	24	24	24	1
A0A384J4E2	tr|A0A384J4E2|A0A384J4E2_BOTFB MICOS complex subunit MIC60 OS=Botryotinia fuckeliana (strain B05.10) OX=332648 GN=Bcmic60 PE=3 SV=1	tr|A0A384J4E2|A0A384J4E2_BOTFB	tr|A0A384J4E2|A0A384J4E2_BOTFB	160	25.2918	25.2378	23.92	NaN	NaN	24.1966	30.7668	31.1621	31.3916	30.9205	31.0528	30.6781	NaN	NaN	NaN	23.5524	23.2842	23.4024													36	36	36	59.5	59.5	59.5	73.524	0	323.31	8104000000	134	36	36	36	1
A0A384J4E4	tr|A0A384J4E4|A0A384J4E4_BOTFB Bchom2 OS=Botryotinia fuckeliana (strain B05.10) OX=332648 GN=Bchom2 PE=4 SV=1	tr|A0A384J4E4|A0A384J4E4_BOTFB	tr|A0A384J4E4|A0A384J4E4_BOTFB	161	26.6591	26.4864	26.4405	25.6298	25.9741	26.2517	28.9489	28.5704	28.57	28.469	27.9042	28.0651	NaN	NaN	NaN	NaN	NaN	NaN	cellular amino acid biosynthetic process	GO:0008652	NAD binding;NADP binding;oxidoreductase activity, acting on the aldehyde or oxo group of donors, NAD or NADP as acceptor;protein dimerization activity	GO:0016620;GO:0046983;GO:0050661;GO:0051287	cytoplasm	GO:0005737					cytoplasm	GO:0005737	8	8	8	26.3	26.3	26.3	39.476	0	68.293	1305900000	27	8	8	8	1
A0A384J4F1	tr|A0A384J4F1|A0A384J4F1_BOTFB 40S ribosomal protein S4 OS=Botryotinia fuckeliana (strain B05.10) OX=332648 GN=BCIN_01g01800 PE=3 SV=1	tr|A0A384J4F1|A0A384J4F1_BOTFB	tr|A0A384J4F1|A0A384J4F1_BOTFB	163	22.0791	21.8769	NaN	NaN	23.0842	21.9624	33.5596	33.4294	31.9944	34.785	33.6414	32.8534	NaN	NaN	NaN	NaN	NaN	NaN	translation	GO:0006412	rRNA binding;structural constituent of ribosome	GO:0003735;GO:0019843	ribosome	GO:0005840	translation	GO:0006412	rRNA binding;structural constituent of ribosome	GO:0003735;GO:0019843	ribosome	GO:0005840	33	33	33	75.2	75.2	75.2	29.332	0	323.31	41578000000	181	33	33	33	1
A0A384J4F4	tr|A0A384J4F4|A0A384J4F4_BOTFB Uncharacterized protein OS=Botryotinia fuckeliana (strain B05.10) OX=332648 GN=BCIN_01g01740 PE=4 SV=1	tr|A0A384J4F4|A0A384J4F4_BOTFB	tr|A0A384J4F4|A0A384J4F4_BOTFB	165	NaN	NaN	NaN	NaN	NaN	NaN	24.3699	23.2322	25.1608	27.1433	NaN	NaN	NaN	NaN	NaN	NaN	NaN	NaN			ATP binding;ATPase activity	GO:0005524;GO:0016887					ATPase activity	GO:0016887			5	5	5	8	8	8	82.658	0	9.7562	90790000	6	5	5	5	1
A0A384J4F9	tr|A0A384J4F9|A0A384J4F9_BOTFB Uncharacterized protein OS=Botryotinia fuckeliana (strain B05.10) OX=332648 GN=BCIN_01g01860 PE=3 SV=1	tr|A0A384J4F9|A0A384J4F9_BOTFB	tr|A0A384J4F9|A0A384J4F9_BOTFB	166	NaN	NaN	NaN	NaN	26.3774	NaN	27.1025	28.743	28.5901	28.1273	27.6804	27.117	NaN	NaN	NaN	NaN	NaN	NaN			DNA binding	GO:0003677					DNA binding	GO:0003677			9	9	9	61.3	61.3	61.3	15.086	0	132.23	1071800000	20	9	9	9	1
A0A384J4G0	tr|A0A384J4G0|A0A384J4G0_BOTFB Uncharacterized protein OS=Botryotinia fuckeliana (strain B05.10) OX=332648 GN=BCIN_01g01890 PE=4 SV=1	tr|A0A384J4G0|A0A384J4G0_BOTFB	tr|A0A384J4G0|A0A384J4G0_BOTFB	167	NaN	NaN	NaN	NaN	NaN	NaN	25.047	25.1941	25.0312	23.7642	NaN	NaN	NaN	NaN	NaN	NaN	NaN	NaN			nucleic acid binding	GO:0003676									2	2	2	8.7	8.7	8.7	43.162	0	11.595	93883000	4	2	2	2	1
A0A384J4G7	tr|A0A384J4G7|A0A384J4G7_BOTFB Bcrac OS=Botryotinia fuckeliana (strain B05.10) OX=332648 GN=Bcrac PE=4 SV=1	tr|A0A384J4G7|A0A384J4G7_BOTFB	tr|A0A384J4G7|A0A384J4G7_BOTFB	170	NaN	NaN	NaN	25.319	24.0723	NaN	29.7604	29.4533	28.4054	29.6039	29.8163	29.8434	NaN	NaN	NaN	23.2425	NaN	NaN	small GTPase mediated signal transduction	GO:0007264	GTP binding;GTPase activity	GO:0003924;GO:0005525					GTPase activity	GO:0003924			9	9	9	35.2	35.2	35.2	22.018	0	30.499	2743800000	38	9	9	9	1
A0A384J4H0	tr|A0A384J4H0|A0A384J4H0_BOTFB Uncharacterized protein OS=Botryotinia fuckeliana (strain B05.10) OX=332648 GN=BCIN_01g01970 PE=4 SV=1	tr|A0A384J4H0|A0A384J4H0_BOTFB	tr|A0A384J4H0|A0A384J4H0_BOTFB	171	NaN	NaN	NaN	NaN	NaN	NaN	NaN	23.8084	23.9365	24.2455	25.0103	24.5849	NaN	NaN	NaN	NaN	NaN	NaN													3	3	3	13.5	13.5	13.5	31.649	0.0008489	3.8894	56622000	1	3	3	3	1
A0A384J4H3	tr|A0A384J4H3|A0A384J4H3_BOTFB Bcsss1 OS=Botryotinia fuckeliana (strain B05.10) OX=332648 GN=Bcsss1 PE=3 SV=1	tr|A0A384J4H3|A0A384J4H3_BOTFB	tr|A0A384J4H3|A0A384J4H3_BOTFB	172	NaN	23.4837	NaN	NaN	NaN	NaN	27.6659	26.9766	26.9004	27.8278	26.4411	26.5923	NaN	NaN	NaN	NaN	23.4063	24.9088	protein targeting	GO:0006605	P-P-bond-hydrolysis-driven protein transmembrane transporter activity	GO:0015450	cell;membrane	GO:0005623;GO:0016020	protein targeting	GO:0006605			cell	GO:0005623	4	4	4	52.9	52.9	52.9	7.8502	0	166.44	525620000	9	4	4	4	1
A0A384J4H5	tr|A0A384J4H5|A0A384J4H5_BOTFB Translation machinery-associated protein 22 OS=Botryotinia fuckeliana (strain B05.10) OX=332648 GN=BCIN_01g02050 PE=3 SV=1	tr|A0A384J4H5|A0A384J4H5_BOTFB	tr|A0A384J4H5|A0A384J4H5_BOTFB	173	NaN	NaN	NaN	NaN	NaN	NaN	29.9721	29.9146	30.1383	28.5156	28.0044	26.8006	NaN	NaN	NaN	NaN	NaN	NaN			translation initiation factor activity	GO:0003743									12	12	12	49.1	49.1	49.1	18.181	0	134.8	2894300000	32	12	12	12	1
A0A384J4H6	tr|A0A384J4H6|A0A384J4H6_BOTFB Phosphoribosylaminoimidazole-succinocarboxamide synthase OS=Botryotinia fuckeliana (strain B05.10) OX=332648 GN=Bcade1 PE=3 SV=1	tr|A0A384J4H6|A0A384J4H6_BOTFB	tr|A0A384J4H6|A0A384J4H6_BOTFB	174	NaN	26.2208	NaN	NaN	NaN	NaN	29.1827	30.2771	29.4114	28.0476	29.107	29.0844	NaN	NaN	NaN	NaN	NaN	NaN	purine nucleotide biosynthetic process	GO:0006164	phosphoribosylaminoimidazolesuccinocarboxamide synthase activity	GO:0004639									13	13	13	50.5	50.5	50.5	34.662	0	93.868	2682900000	31	13	13	13	1
A0A384J4H8	tr|A0A384J4H8|A0A384J4H8_BOTFB Uncharacterized protein OS=Botryotinia fuckeliana (strain B05.10) OX=332648 GN=BCIN_01g02040 PE=4 SV=1	tr|A0A384J4H8|A0A384J4H8_BOTFB	tr|A0A384J4H8|A0A384J4H8_BOTFB	175	NaN	NaN	NaN	NaN	NaN	NaN	26.1665	26.5391	26.4022	NaN	NaN	NaN	NaN	NaN	NaN	NaN	NaN	NaN													2	2	2	33.6	33.6	33.6	11.49	0	22.915	208640000	5	2	2	2	1
A0A384J4I0	tr|A0A384J4I0|A0A384J4I0_BOTFB Bcrgd1 OS=Botryotinia fuckeliana (strain B05.10) OX=332648 GN=Bcrgd1 PE=4 SV=1	tr|A0A384J4I0|A0A384J4I0_BOTFB	tr|A0A384J4I0|A0A384J4I0_BOTFB	176	24.2623	NaN	23.7827	24.1155	NaN	NaN	27.7194	26.7742	28.4207	26.6915	25.2887	25.8546	NaN	NaN	NaN	NaN	NaN	NaN	signal transduction	GO:0007165					signal transduction	GO:0007165					17	17	17	29.2	29.2	29.2	75.065	0	72.588	666700000	30	17	17	17	1
A0A384J4I5	tr|A0A384J4I5|A0A384J4I5_BOTFB Bcnvj2 OS=Botryotinia fuckeliana (strain B05.10) OX=332648 GN=Bcnvj2 PE=4 SV=1	tr|A0A384J4I5|A0A384J4I5_BOTFB	tr|A0A384J4I5|A0A384J4I5_BOTFB	177	NaN	NaN	NaN	NaN	NaN	NaN	26.2429	22.095	NaN	NaN	NaN	NaN	NaN	NaN	NaN	NaN	NaN	NaN			lipid binding	GO:0008289					lipid binding	GO:0008289			2	2	2	3.7	3.7	3.7	104.37	0.0087741	2.1572	58372000	2	2	2	2	1
A0A384J4I8	tr|A0A384J4I8|A0A384J4I8_BOTFB Bccox13 OS=Botryotinia fuckeliana (strain B05.10) OX=332648 GN=Bccox13 PE=3 SV=1	tr|A0A384J4I8|A0A384J4I8_BOTFB	tr|A0A384J4I8|A0A384J4I8_BOTFB	178	NaN	NaN	NaN	NaN	NaN	NaN	27.1484	28.7277	29.2505	29.7225	28.869	29.1689	NaN	NaN	NaN	NaN	NaN	NaN			cytochrome-c oxidase activity	GO:0004129	mitochondrial respiratory chain complex IV	GO:0005751							8	8	8	46.3	46.3	46.3	15.818	0	79.549	1818900000	32	8	8	8	1
A0A384J4J0	tr|A0A384J4J0|A0A384J4J0_BOTFB Uncharacterized protein OS=Botryotinia fuckeliana (strain B05.10) OX=332648 GN=BCIN_01g02200 PE=3 SV=1	tr|A0A384J4J0|A0A384J4J0_BOTFB	tr|A0A384J4J0|A0A384J4J0_BOTFB	179	21.2941	NaN	21.2557	20.9809	22.4769	24.3247	31.3517	32.297	31.6551	33.6796	32.5979	32.8704	NaN	NaN	NaN	21.8717	20.9311	22.7535	translation	GO:0006412	rRNA binding;structural constituent of ribosome	GO:0003735;GO:0019843	small ribosomal subunit	GO:0015935	translation	GO:0006412	rRNA binding;structural constituent of ribosome	GO:0003735;GO:0019843			19	19	19	63.4	63.4	63.4	22.279	0	110.53	20102000000	98	19	19	19	1
A0A384J4J1	tr|A0A384J4J1|A0A384J4J1_BOTFB CIA30 domain-containing protein OS=Botryotinia fuckeliana (strain B05.10) OX=332648 GN=BCIN_01g02100 PE=3 SV=1	tr|A0A384J4J1|A0A384J4J1_BOTFB	tr|A0A384J4J1|A0A384J4J1_BOTFB	180	NaN	NaN	NaN	NaN	NaN	NaN	NaN	24.6669	25.111	NaN	NaN	NaN	NaN	NaN	NaN	NaN	NaN	NaN	mitochondrial respiratory chain complex I assembly	GO:0032981											2	2	2	8.5	8.5	8.5	30.546	0	7.5273	99068000	2	2	2	2	1
A0A384J4J2	tr|A0A384J4J2|A0A384J4J2_BOTFB Uncharacterized protein OS=Botryotinia fuckeliana (strain B05.10) OX=332648 GN=BCIN_01g02070 PE=4 SV=1	tr|A0A384J4J2|A0A384J4J2_BOTFB	tr|A0A384J4J2|A0A384J4J2_BOTFB	181	NaN	NaN	NaN	NaN	NaN	NaN	25.085	24.4039	NaN	NaN	NaN	NaN	NaN	NaN	NaN	NaN	NaN	NaN	protein insertion into mitochondrial inner membrane from matrix side	GO:0032979			mitochondrial inner membrane	GO:0005743							4	4	4	19.2	19.2	19.2	31.14	0	15.477	378010000	1	4	4	4	1
A0A384J4J3	tr|A0A384J4J3|A0A384J4J3_BOTFB Bcsla2 OS=Botryotinia fuckeliana (strain B05.10) OX=332648 GN=Bcsla2 PE=3 SV=1	tr|A0A384J4J3|A0A384J4J3_BOTFB	tr|A0A384J4J3|A0A384J4J3_BOTFB	182	26.195	24.2314	24.3613	22.6649	24.2447	23.9608	29.6858	31.6129	31.2037	30.3692	29.0877	29.644	NaN	NaN	NaN	NaN	NaN	25.3982	endocytosis	GO:0006897	actin binding;clathrin binding;phospholipid binding	GO:0003779;GO:0005543;GO:0030276									47	47	47	59.4	59.4	59.4	119.41	0	323.31	5606400000	115	47	47	47	1
A0A384J4J4	tr|A0A384J4J4|A0A384J4J4_BOTFB Uncharacterized protein OS=Botryotinia fuckeliana (strain B05.10) OX=332648 GN=BCIN_01g02270 PE=4 SV=1	tr|A0A384J4J4|A0A384J4J4_BOTFB	tr|A0A384J4J4|A0A384J4J4_BOTFB	183	NaN	NaN	NaN	NaN	NaN	NaN	27.8995	27.9095	27.4712	28.2789	28.3403	27.7286	NaN	NaN	NaN	NaN	NaN	NaN					integral component of membrane	GO:0016021							5	5	5	20	20	20	30.502	0	47.116	906620000	34	5	5	5	1
A0A384J4J6	tr|A0A384J4J6|A0A384J4J6_BOTFB Sorting nexin-3 OS=Botryotinia fuckeliana (strain B05.10) OX=332648 GN=Bcsnx3 PE=3 SV=1	tr|A0A384J4J6|A0A384J4J6_BOTFB	tr|A0A384J4J6|A0A384J4J6_BOTFB	184	22.8086	NaN	23.3016	NaN	NaN	NaN	28.264	30.5839	29.9452	29.4956	27.5986	27.4583	NaN	NaN	NaN	NaN	NaN	23.6661			phosphatidylinositol binding	GO:0035091									12	12	12	78.4	78.4	78.4	19.404	0	82.458	2988700000	45	12	12	12	1
A0A384J4J9	tr|A0A384J4J9|A0A384J4J9_BOTFB Uncharacterized protein OS=Botryotinia fuckeliana (strain B05.10) OX=332648 GN=BCIN_01g02210 PE=3 SV=1	tr|A0A384J4J9|A0A384J4J9_BOTFB	tr|A0A384J4J9|A0A384J4J9_BOTFB	185	NaN	NaN	NaN	NaN	24.9895	NaN	31.0777	30.1841	29.2743	31.7083	31.1428	31.2916	NaN	NaN	NaN	NaN	NaN	NaN	translation	GO:0006412	structural constituent of ribosome	GO:0003735	ribosome	GO:0005840	translation	GO:0006412	structural constituent of ribosome	GO:0003735	ribosome	GO:0005840	16	16	16	59.4	59.4	59.4	18.296	0	32.329	6246000000	54	16	16	16	1
A0A384J4K5	tr|A0A384J4K5|A0A384J4K5_BOTFB Dolichyl-phosphate-mannose--protein mannosyltransferase OS=Botryotinia fuckeliana (strain B05.10) OX=332648 GN=Bcpmt1 PE=3 SV=1	tr|A0A384J4K5|A0A384J4K5_BOTFB	tr|A0A384J4K5|A0A384J4K5_BOTFB	186	26.429	25.0485	25.7205	NaN	NaN	NaN	28.328	28.8707	29.1589	27.3956	27.6018	28.3387	NaN	NaN	NaN	NaN	NaN	NaN	protein O-linked glycosylation	GO:0006493	mannosyltransferase activity	GO:0000030	membrane	GO:0016020							12	12	12	16.7	16.7	16.7	106.45	0	47.442	1417300000	28	12	12	12	1
A0A384J4K6	tr|A0A384J4K6|A0A384J4K6_BOTFB Lysophospholipase OS=Botryotinia fuckeliana (strain B05.10) OX=332648 GN=BCIN_01g02320 PE=3 SV=1	tr|A0A384J4K6|A0A384J4K6_BOTFB	tr|A0A384J4K6|A0A384J4K6_BOTFB	187	NaN	NaN	24.1642	29.0794	26.9851	NaN	NaN	24.2365	NaN	27.0349	23.0398	NaN	25.7988	25.6253	26.0609	27.742	29.0073	28.3526	phospholipid catabolic process	GO:0009395	phospholipase activity	GO:0004620									10	10	10	24.3	24.3	24.3	57.23	0	310.58	1495100000	40	10	10	10	1
A0A384J4K9	tr|A0A384J4K9|A0A384J4K9_BOTFB Uncharacterized protein OS=Botryotinia fuckeliana (strain B05.10) OX=332648 GN=BCIN_01g02300 PE=4 SV=1	tr|A0A384J4K9|A0A384J4K9_BOTFB	tr|A0A384J4K9|A0A384J4K9_BOTFB	188	NaN	NaN	NaN	NaN	NaN	NaN	30.2439	30.0997	30.3745	29.2514	28.3315	28.7381	NaN	NaN	24.07	NaN	NaN	NaN													7	7	7	48.2	48.2	48.2	14.561	0	131.3	3351200000	37	7	7	7	1
A0A384J4M3	tr|A0A384J4M3|A0A384J4M3_BOTFB Glycylpeptide N-tetradecanoyltransferase OS=Botryotinia fuckeliana (strain B05.10) OX=332648 GN=Bcnmt1 PE=3 SV=1	tr|A0A384J4M3|A0A384J4M3_BOTFB	tr|A0A384J4M3|A0A384J4M3_BOTFB	190	NaN	23.4138	NaN	NaN	24.0039	NaN	27.9987	29.7351	29.3506	28.6224	29.3627	29.2951	NaN	NaN	NaN	NaN	NaN	24.7957	N-terminal protein myristoylation	GO:0006499	glycylpeptide N-tetradecanoyltransferase activity	GO:0004379									12	12	12	26.3	26.3	26.3	62.597	0	213.17	2413100000	47	12	12	12	1
A0A384J4N3	tr|A0A384J4N3|A0A384J4N3_BOTFB PKS_ER domain-containing protein OS=Botryotinia fuckeliana (strain B05.10) OX=332648 GN=BCIN_01g02500 PE=3 SV=1	tr|A0A384J4N3|A0A384J4N3_BOTFB	tr|A0A384J4N3|A0A384J4N3_BOTFB	191	NaN	NaN	NaN	NaN	NaN	NaN	25.5413	26.6636	26.7135	28.1518	27.9952	28.052	NaN	NaN	NaN	NaN	NaN	NaN			oxidoreductase activity;zinc ion binding	GO:0008270;GO:0016491					oxidoreductase activity	GO:0016491			4	4	4	11.7	11.7	11.7	45.058	0	17.446	501430000	9	4	4	4	1
A0A384J4N4	tr|A0A384J4N4|A0A384J4N4_BOTFB 14_3_3 domain-containing protein OS=Botryotinia fuckeliana (strain B05.10) OX=332648 GN=BCIN_01g02580 PE=3 SV=1	tr|A0A384J4N4|A0A384J4N4_BOTFB	tr|A0A384J4N4|A0A384J4N4_BOTFB	192	20.1074	19.6489	19.6526	23.932	24.7663	19.9332	33.4598	34.2442	34.4141	31.9827	32.1364	31.5959	NaN	NaN	19.0456	18.0726	18.6407	NaN			protein domain specific binding	GO:0019904									31	29	29	85.3	85.3	85.3	29.623	0	323.31	47917000000	218	31	29	29	1
A0A384J4P2	tr|A0A384J4P2|A0A384J4P2_BOTFB ATP synthase F1 subunit epsilon OS=Botryotinia fuckeliana (strain B05.10) OX=332648 GN=BCIN_01g02600 PE=3 SV=1	tr|A0A384J4P2|A0A384J4P2_BOTFB	tr|A0A384J4P2|A0A384J4P2_BOTFB	193	NaN	NaN	NaN	NaN	NaN	NaN	28.4549	25.6204	NaN	26.5789	28.6286	26.5064	NaN	NaN	NaN	NaN	NaN	NaN	negative regulation of ATPase activity	GO:0032780	ATPase inhibitor activity	GO:0042030	mitochondrion	GO:0005739					mitochondrion	GO:0005739	9	1	1	49.5	17.8	17.8	11.463	0	29.66	523690000	5	9	1	1	1
A0A384J4P4	tr|A0A384J4P4|A0A384J4P4_BOTFB Bcnsp1 OS=Botryotinia fuckeliana (strain B05.10) OX=332648 GN=Bcnsp1 PE=3 SV=1	tr|A0A384J4P4|A0A384J4P4_BOTFB	tr|A0A384J4P4|A0A384J4P4_BOTFB	194	NaN	NaN	NaN	NaN	NaN	NaN	27.7244	28.6567	28.7491	26.6579	24.5909	24.1219	NaN	NaN	NaN	NaN	NaN	NaN			structural constituent of nuclear pore	GO:0017056	nuclear pore	GO:0005643							10	10	10	26.2	26.2	26.2	65.608	0	273.36	925610000	18	10	10	10	1
A0A384J4P7	tr|A0A384J4P7|A0A384J4P7_BOTFB ATP synthase F1 subunit epsilon OS=Botryotinia fuckeliana (strain B05.10) OX=332648 GN=BCIN_01g02600 PE=3 SV=1	tr|A0A384J4P7|A0A384J4P7_BOTFB	tr|A0A384J4P7|A0A384J4P7_BOTFB	196	NaN	NaN	NaN	NaN	26.7704	NaN	31.5614	31.2137	31.6254	30.4927	30.8287	30.0038	NaN	NaN	NaN	NaN	NaN	NaN	negative regulation of ATPase activity	GO:0032780	ATPase inhibitor activity	GO:0042030	mitochondrion	GO:0005739					mitochondrion	GO:0005739	10	10	2	49.5	49.5	17.8	11.449	0	53.773	8193400000	52	10	10	2	1
A0A384J4R3	tr|A0A384J4R3|A0A384J4R3_BOTFB Bcngr1 OS=Botryotinia fuckeliana (strain B05.10) OX=332648 GN=Bcngr1 PE=4 SV=1;tr|A0A384J4P8|A0A384J4P8_BOTFB Bcngr1 OS=Botryotinia fuckeliana (strain B05.10) OX=332648 GN=Bcngr1 PE=4 SV=1	tr|A0A384J4R3|A0A384J4R3_BOTFB;tr|A0A384J4P8|A0A384J4P8_BOTFB	tr|A0A384J4R3|A0A384J4R3_BOTFB;tr|A0A384J4P8|A0A384J4P8_BOTFB	197	22.6841	NaN	NaN	NaN	23.8566	NaN	31.164	29.8881	30.077	29.025	27.2364	27.1128	NaN	NaN	25.3001	NaN	24.2778	25.9271			RNA binding	GO:0003723					RNA binding	GO:0003723			11	11	11	42.3	42.3	42.3	44.221	0	290.16	3748700000	43	11;11	11;11	11;11	2
A0A384J4Q0	tr|A0A384J4Q0|A0A384J4Q0_BOTFB CCT-beta OS=Botryotinia fuckeliana (strain B05.10) OX=332648 GN=Bccct2 PE=3 SV=1	tr|A0A384J4Q0|A0A384J4Q0_BOTFB	tr|A0A384J4Q0|A0A384J4Q0_BOTFB	198	NaN	NaN	NaN	NaN	NaN	NaN	30.1756	31.5059	31.1645	28.9988	30.0878	29.5541	25.2236	26.0404	25.9489	NaN	NaN	NaN	protein folding	GO:0006457	ATP binding;unfolded protein binding	GO:0005524;GO:0051082			protein folding	GO:0006457	unfolded protein binding	GO:0051082			27	27	27	57.7	57.7	57.7	56.693	0	323.31	5820300000	80	27	27	27	1
A0A384J4Q1	tr|A0A384J4Q1|A0A384J4Q1_BOTFB RING-type E3 ubiquitin transferase OS=Botryotinia fuckeliana (strain B05.10) OX=332648 GN=Bchel2 PE=4 SV=1	tr|A0A384J4Q1|A0A384J4Q1_BOTFB	tr|A0A384J4Q1|A0A384J4Q1_BOTFB	199	NaN	NaN	NaN	NaN	NaN	NaN	27.4292	24.6062	24.8046	25.434	25.6488	25.3263	NaN	NaN	NaN	NaN	23.4559	26.5625			nucleic acid binding	GO:0003676									6	6	6	10.8	10.8	10.8	87.789	0	17.671	282480000	12	6	6	6	1
A0A384J4Q2	tr|A0A384J4Q2|A0A384J4Q2_BOTFB Uncharacterized protein OS=Botryotinia fuckeliana (strain B05.10) OX=332648 GN=BCIN_01g02620 PE=4 SV=1;tr|A0A384J4P9|A0A384J4P9_BOTFB Uncharacterized protein OS=Botryotinia fuckeliana (strain B05.10) OX=332648 GN=BCIN_01g0262	tr|A0A384J4Q2|A0A384J4Q2_BOTFB;tr|A0A384J4P9|A0A384J4P9_BOTFB	tr|A0A384J4Q2|A0A384J4Q2_BOTFB;tr|A0A384J4P9|A0A384J4P9_BOTFB	200	NaN	NaN	NaN	NaN	NaN	NaN	25.7063	25.4918	26.637	25.8889	26.6827	26.8433	NaN	NaN	NaN	NaN	NaN	NaN													8	8	8	18.3	18.3	18.3	59.194	0	20.19	325510000	12	8;5	8;5	8;5	2
A0A384J4Q4	tr|A0A384J4Q4|A0A384J4Q4_BOTFB Uncharacterized protein OS=Botryotinia fuckeliana (strain B05.10) OX=332648 GN=BCIN_01g02690 PE=3 SV=1	tr|A0A384J4Q4|A0A384J4Q4_BOTFB	tr|A0A384J4Q4|A0A384J4Q4_BOTFB	201	NaN	NaN	NaN	30.7344	31.05	30.2723	24.4944	22.8052	25.3979	28.8069	28.3249	29.1048	23.2264	24.4005	22.3293	31.0916	31.8564	32.3576			serine-type peptidase activity	GO:0008236									9	9	9	29.6	29.6	29.6	58.754	0	323.31	14040000000	64	9	9	9	1
A0A384J4Q7	tr|A0A384J4Q7|A0A384J4Q7_BOTFB Eukaryotic translation initiation factor 3 subunit B OS=Botryotinia fuckeliana (strain B05.10) OX=332648 GN=Bcprt1 PE=3 SV=1	tr|A0A384J4Q7|A0A384J4Q7_BOTFB	tr|A0A384J4Q7|A0A384J4Q7_BOTFB	202	25.3105	NaN	NaN	NaN	24.1576	NaN	31.7694	31.6776	30.6481	30.5622	29.4496	29.2376	NaN	NaN	NaN	NaN	NaN	NaN	formation of cytoplasmic translation initiation complex	GO:0001732	translation initiation factor activity;translation initiation factor binding	GO:0003743;GO:0031369	eukaryotic 43S preinitiation complex;eukaryotic 48S preinitiation complex;eukaryotic translation initiation factor 3 complex	GO:0005852;GO:0016282;GO:0033290							36	36	36	45.3	45.3	45.3	85.196	0	323.31	7805500000	100	36	36	36	1
A0A384J4S1	tr|A0A384J4S1|A0A384J4S1_BOTFB Diacylglycerol O-acyltransferase OS=Botryotinia fuckeliana (strain B05.10) OX=332648 GN=Bcdga1 PE=3 SV=1	tr|A0A384J4S1|A0A384J4S1_BOTFB	tr|A0A384J4S1|A0A384J4S1_BOTFB	203	NaN	NaN	NaN	NaN	NaN	NaN	22.5753	24.4663	23.5873	23.9487	24.0199	NaN	NaN	NaN	NaN	NaN	NaN	NaN			transferase activity, transferring acyl groups other than amino-acyl groups	GO:0016747									3	3	3	7.1	7.1	7.1	61.734	0	5.9766	49054000	4	3	3	3	1
A0A384J4S4	tr|A0A384J4S4|A0A384J4S4_BOTFB Uncharacterized protein OS=Botryotinia fuckeliana (strain B05.10) OX=332648 GN=BCIN_01g02810 PE=4 SV=1	tr|A0A384J4S4|A0A384J4S4_BOTFB	tr|A0A384J4S4|A0A384J4S4_BOTFB	204	NaN	NaN	NaN	NaN	NaN	NaN	NaN	24.9859	25.4045	NaN	NaN	NaN	NaN	NaN	NaN	NaN	NaN	NaN													2	2	2	10.9	10.9	10.9	26.684	0	10.276	82596000	1	2	2	2	1
A0A384J4S8	tr|A0A384J4S8|A0A384J4S8_BOTFB PKS_ER domain-containing protein OS=Botryotinia fuckeliana (strain B05.10) OX=332648 GN=BCIN_01g02880 PE=3 SV=1	tr|A0A384J4S8|A0A384J4S8_BOTFB	tr|A0A384J4S8|A0A384J4S8_BOTFB	205	NaN	NaN	23.0212	21.7921	NaN	NaN	20.4264	19.7268	22.267	29.4314	31.267	32.0105	NaN	NaN	NaN	NaN	NaN	NaN			oxidoreductase activity;zinc ion binding	GO:0008270;GO:0016491					oxidoreductase activity	GO:0016491			8	8	8	22.9	22.9	22.9	38.94	0	69.662	3295500000	34	8	8	8	1
A0A384J4T0	tr|A0A384J4T0|A0A384J4T0_BOTFB 3-phytase OS=Botryotinia fuckeliana (strain B05.10) OX=332648 GN=BCIN_01g02910 PE=3 SV=1	tr|A0A384J4T0|A0A384J4T0_BOTFB	tr|A0A384J4T0|A0A384J4T0_BOTFB	206	31.2588	31.0532	31.1001	31.2244	32.1845	31.2875	30.5363	30.6021	30.9762	30.4081	30.8342	30.8254	34.0511	35.2323	34.1987	31.6107	32.2044	31.9909													19	19	19	31.7	31.7	31.7	64.418	0	323.31	57008000000	221	19	19	19	1
A0A384J4T2	tr|A0A384J4T2|A0A384J4T2_BOTFB PKS_ER domain-containing protein OS=Botryotinia fuckeliana (strain B05.10) OX=332648 GN=BCIN_01g02900 PE=4 SV=1	tr|A0A384J4T2|A0A384J4T2_BOTFB	tr|A0A384J4T2|A0A384J4T2_BOTFB	207	NaN	NaN	NaN	NaN	NaN	NaN	26.0157	25.6922	25.7779	27.2835	27.0572	26.7456	NaN	NaN	NaN	NaN	NaN	NaN			oxidoreductase activity	GO:0016491					oxidoreductase activity	GO:0016491			7	7	7	24.4	24.4	24.4	39.232	0	16.992	307720000	10	7	7	7	1
A0A384J4T8	tr|A0A384J4T8|A0A384J4T8_BOTFB Uncharacterized protein OS=Botryotinia fuckeliana (strain B05.10) OX=332648 GN=BCIN_01g03010 PE=4 SV=1	tr|A0A384J4T8|A0A384J4T8_BOTFB	tr|A0A384J4T8|A0A384J4T8_BOTFB	208	NaN	NaN	NaN	NaN	NaN	NaN	25.4109	25.5033	24.5633	24.9443	24.6269	25.2488	NaN	NaN	NaN	NaN	NaN	NaN			heme binding;iron ion binding;oxidoreductase activity, acting on paired donors, with incorporation or reduction of molecular oxygen	GO:0005506;GO:0016705;GO:0020037									2	2	2	5.3	5.3	5.3	64.201	0.001117	3.6192	131670000	4	2	2	2	1
A0A384J4U0	tr|A0A384J4U0|A0A384J4U0_BOTFB DLH domain-containing protein OS=Botryotinia fuckeliana (strain B05.10) OX=332648 GN=BCIN_01g02920 PE=4 SV=1	tr|A0A384J4U0|A0A384J4U0_BOTFB	tr|A0A384J4U0|A0A384J4U0_BOTFB	210	NaN	NaN	NaN	NaN	NaN	NaN	26.5623	26.6462	26.7483	24.8844	NaN	NaN	NaN	NaN	NaN	NaN	NaN	NaN			hydrolase activity	GO:0016787									6	6	6	36.3	36.3	36.3	29.571	0	35.293	12901000000	7	6	6	6	1
A0A384J4U4	tr|A0A384J4U4|A0A384J4U4_BOTFB Uncharacterized protein OS=Botryotinia fuckeliana (strain B05.10) OX=332648 GN=BCIN_01g03110 PE=4 SV=1	tr|A0A384J4U4|A0A384J4U4_BOTFB;tr|A0A384J4V6|A0A384J4V6_BOTFB	tr|A0A384J4U4|A0A384J4U4_BOTFB	211	25.6709	NaN	26.4129	NaN	24.9472	26.5828	29.1725	27.91	27.7819	27.722	27.5441	27.1661	NaN	NaN	NaN	NaN	NaN	NaN	RNA processing	GO:0006396											18	18	18	37.9	37.9	37.9	69.096	0	113.5	1183700000	38	18;4	18;4	18;4	2
A0A384J4U7	tr|A0A384J4U7|A0A384J4U7_BOTFB Uncharacterized protein OS=Botryotinia fuckeliana (strain B05.10) OX=332648 GN=BCIN_01g03050 PE=3 SV=1	tr|A0A384J4U7|A0A384J4U7_BOTFB	tr|A0A384J4U7|A0A384J4U7_BOTFB	212	NaN	NaN	NaN	NaN	NaN	NaN	22.2871	23.3414	23.4158	25.4941	25.0683	24.4259	NaN	NaN	NaN	NaN	NaN	NaN													2	2	2	4.2	4.2	4.2	78.797	0	38.17	65292000	3	2	2	2	1
A0A384J4U8	tr|A0A384J4U8|A0A384J4U8_BOTFB Methylmalonate-semialdehyde dehydrogenase (CoA acylating) OS=Botryotinia fuckeliana (strain B05.10) OX=332648 GN=BCIN_01g03020 PE=4 SV=1	tr|A0A384J4U8|A0A384J4U8_BOTFB	tr|A0A384J4U8|A0A384J4U8_BOTFB	213	NaN	23.0365	21.8946	NaN	22.9315	NaN	31.8536	31.0521	31.0381	30.9191	29.7307	29.3827	NaN	24.4585	NaN	NaN	NaN	22.564			methylmalonate-semialdehyde dehydrogenase (acylating) activity	GO:0004491									26	26	26	50.1	50.1	50.1	61.483	0	323.31	7704100000	81	26	26	26	1
A0A384J4V0	tr|A0A384J4V0|A0A384J4V0_BOTFB Protein HRI1 OS=Botryotinia fuckeliana (strain B05.10) OX=332648 GN=BCIN_01g03070 PE=3 SV=1	tr|A0A384J4V0|A0A384J4V0_BOTFB	tr|A0A384J4V0|A0A384J4V0_BOTFB	214	NaN	NaN	NaN	NaN	NaN	NaN	25.3621	26.4691	26.0069	25.8356	25.9403	26.0267	NaN	NaN	NaN	NaN	NaN	NaN													6	6	6	42	42	42	28.311	0	14.117	283230000	6	6	6	6	1
A0A384J4V3	tr|A0A384J4V3|A0A384J4V3_BOTFB Holocytochrome c-type synthase OS=Botryotinia fuckeliana (strain B05.10) OX=332648 GN=Bccyc3 PE=3 SV=1	tr|A0A384J4V3|A0A384J4V3_BOTFB	tr|A0A384J4V3|A0A384J4V3_BOTFB	215	NaN	NaN	NaN	NaN	NaN	NaN	26.3316	26.3701	26.5993	26.14	25.7339	26.4102	NaN	NaN	NaN	NaN	NaN	NaN			holocytochrome-c synthase activity	GO:0004408	mitochondrion	GO:0005739					mitochondrion	GO:0005739	4	4	4	18.5	18.5	18.5	35.778	0	21.825	339010000	13	4	4	4	1
A0A384J4W3	tr|A0A384J4W3|A0A384J4W3_BOTFB Inorganic diphosphatase OS=Botryotinia fuckeliana (strain B05.10) OX=332648 GN=Bcipp1 PE=3 SV=1	tr|A0A384J4W3|A0A384J4W3_BOTFB	tr|A0A384J4W3|A0A384J4W3_BOTFB	216	NaN	NaN	NaN	22.9638	23.9642	23.6781	32.0429	33.0569	32.8919	30.4993	29.5923	30.3202	NaN	20.2421	NaN	NaN	22.8611	NaN	phosphate-containing compound metabolic process	GO:0006796	inorganic diphosphatase activity;magnesium ion binding	GO:0000287;GO:0004427	cytoplasm	GO:0005737					cytoplasm	GO:0005737	19	19	19	71	71	71	32.741	0	323.31	18452000000	81	19	19	19	1
A0A384J4W7	tr|A0A384J4W7|A0A384J4W7_BOTFB Dipeptidyl-peptidase V OS=Botryotinia fuckeliana (strain B05.10) OX=332648 GN=BCIN_01g03230 PE=3 SV=1	tr|A0A384J4W7|A0A384J4W7_BOTFB	tr|A0A384J4W7|A0A384J4W7_BOTFB	217	NaN	NaN	23.9283	25.828	26.2036	27.6796	30.1726	29.9393	28.5395	31.3102	30.6398	30.732	24.7403	20.2996	23.4004	NaN	27.0607	28.4205			serine-type peptidase activity	GO:0008236									22	22	22	35.4	35.4	35.4	78.707	0	227.02	4726600000	88	22	22	22	1
A0A384J4W9	tr|A0A384J4W9|A0A384J4W9_BOTFB Bcnop14 OS=Botryotinia fuckeliana (strain B05.10) OX=332648 GN=Bcnop14 PE=3 SV=1	tr|A0A384J4W9|A0A384J4W9_BOTFB	tr|A0A384J4W9|A0A384J4W9_BOTFB	218	NaN	NaN	NaN	NaN	NaN	NaN	27.0258	26.4859	26.8109	25.8255	25.6263	23.452	NaN	NaN	NaN	NaN	NaN	NaN					small-subunit processome	GO:0032040							2	2	2	2.4	2.4	2.4	103.6	0.004644	2.527	319810000	2	2	2	2	1
A0A384J4X4	tr|A0A384J4X4|A0A384J4X4_BOTFB NmrA domain-containing protein OS=Botryotinia fuckeliana (strain B05.10) OX=332648 GN=BCIN_01g03270 PE=4 SV=1	tr|A0A384J4X4|A0A384J4X4_BOTFB	tr|A0A384J4X4|A0A384J4X4_BOTFB	219	NaN	NaN	NaN	NaN	NaN	NaN	26.3039	25.5246	27.1559	29.8214	26.7676	25.4157	NaN	NaN	NaN	NaN	NaN	NaN													9	9	9	41.3	41.3	41.3	32.015	0	45.945	576740000	12	9	9	9	1
A0A384J4X7	tr|A0A384J4X7|A0A384J4X7_BOTFB Valine--tRNA ligase OS=Botryotinia fuckeliana (strain B05.10) OX=332648 GN=BCIN_01g03440 PE=3 SV=1	tr|A0A384J4X7|A0A384J4X7_BOTFB	tr|A0A384J4X7|A0A384J4X7_BOTFB	220	NaN	23.7339	22.4606	21.7154	22.5596	22.8388	32.0239	30.4615	30.2595	30.7011	33.1528	32.8731	18.9725	NaN	NaN	20.4915	20.4117	21.3683	valyl-tRNA aminoacylation	GO:0006438	aminoacyl-tRNA editing activity;ATP binding;valine-tRNA ligase activity	GO:0002161;GO:0004832;GO:0005524									56	56	56	47.8	47.8	47.8	124.3	0	323.31	15279000000	183	56	56	56	1
A0A384J4Z8	tr|A0A384J4Z8|A0A384J4Z8_BOTFB Alpha-mannosidase OS=Botryotinia fuckeliana (strain B05.10) OX=332648 GN=Bcams1 PE=3 SV=1;tr|A0A384J4Y0|A0A384J4Y0_BOTFB Alpha-mannosidase OS=Botryotinia fuckeliana (strain B05.10) OX=332648 GN=Bcams1 PE=3 SV=1	tr|A0A384J4Z8|A0A384J4Z8_BOTFB;tr|A0A384J4Y0|A0A384J4Y0_BOTFB	tr|A0A384J4Z8|A0A384J4Z8_BOTFB;tr|A0A384J4Y0|A0A384J4Y0_BOTFB	221	20.9338	22.1317	22.8164	21.4648	21.0114	22.9703	32.9811	32.5187	32.2545	34.5676	34.5702	34.838	18.4816	NaN	17.6071	19.8495	19.1364	22.4864	mannose metabolic process	GO:0006013	alpha-mannosidase activity;carbohydrate binding	GO:0004559;GO:0030246									53	53	53	49.3	49.3	49.3	122.29	0	323.31	44509000000	295	53;53	53;53	53;53	2
A0A384J4Z1	tr|A0A384J4Z1|A0A384J4Z1_BOTFB Uncharacterized protein OS=Botryotinia fuckeliana (strain B05.10) OX=332648 GN=BCIN_01g03470 PE=3 SV=1;tr|A0A384J4Y7|A0A384J4Y7_BOTFB Uncharacterized protein OS=Botryotinia fuckeliana (strain B05.10) OX=332648 GN=BCIN_01g0347	tr|A0A384J4Z1|A0A384J4Z1_BOTFB;tr|A0A384J4Y7|A0A384J4Y7_BOTFB;tr|A0A384J4Y9|A0A384J4Y9_BOTFB;tr|A0A384J4Z0|A0A384J4Z0_BOTFB	tr|A0A384J4Z1|A0A384J4Z1_BOTFB;tr|A0A384J4Y7|A0A384J4Y7_BOTFB;tr|A0A384J4Y9|A0A384J4Y9_BOTFB;tr|A0A384J4Z0|A0A384J4Z0_BOTFB	223	NaN	NaN	NaN	NaN	26.2126	NaN	29.1622	28.8941	28.5831	29.7705	27.3937	26.7965	NaN	NaN	NaN	NaN	22.4185	NaN													17	17	17	41.7	41.7	41.7	62.15	0	113.91	1826800000	47	17;16;15;14	17;16;15;14	17;16;15;14	4
A0A384J4Z5	tr|A0A384J4Z5|A0A384J4Z5_BOTFB Uncharacterized protein OS=Botryotinia fuckeliana (strain B05.10) OX=332648 GN=BCIN_01g03500 PE=4 SV=1	tr|A0A384J4Z5|A0A384J4Z5_BOTFB	tr|A0A384J4Z5|A0A384J4Z5_BOTFB	224	NaN	NaN	NaN	24.61	23.8089	25.9273	30.5385	29.4547	29.3508	30.3745	30.3892	30.4813	NaN	NaN	NaN	25.207	24.4292	NaN	endoplasmic reticulum-plasma membrane tethering	GO:0061817	lipid binding	GO:0008289					lipid binding	GO:0008289			39	39	39	31	31	31	165.44	0	256.37	4101600000	91	39	39	39	1
A0A384J501	tr|A0A384J501|A0A384J501_BOTFB Uncharacterized protein OS=Botryotinia fuckeliana (strain B05.10) OX=332648 GN=BCIN_01g03540 PE=4 SV=1	tr|A0A384J501|A0A384J501_BOTFB	tr|A0A384J501|A0A384J501_BOTFB	225	NaN	NaN	NaN	NaN	NaN	NaN	22.9046	NaN	22.4943	NaN	27.2241	26.4699	NaN	NaN	NaN	NaN	NaN	NaN													4	4	4	9.5	9.5	9.5	75.962	0	24.167	102820000	7	4	4	4	1
A0A384J503	tr|A0A384J503|A0A384J503_BOTFB Uncharacterized protein OS=Botryotinia fuckeliana (strain B05.10) OX=332648 GN=BCIN_01g03580 PE=4 SV=1	tr|A0A384J503|A0A384J503_BOTFB	tr|A0A384J503|A0A384J503_BOTFB	226	NaN	NaN	NaN	NaN	NaN	NaN	22.2723	22.234	21.9769	24.5104	24.6785	24.7946	NaN	NaN	NaN	NaN	NaN	NaN	transmembrane transport	GO:0055085			integral component of membrane	GO:0016021	transmembrane transport	GO:0055085					2	2	2	5.1	5.1	5.1	62.247	0.00057225	4.0652	41379000	4	2	2	2	1
A0A384J505	tr|A0A384J505|A0A384J505_BOTFB FolB domain-containing protein OS=Botryotinia fuckeliana (strain B05.10) OX=332648 GN=BCIN_01g03590 PE=4 SV=1;tr|A0A384J4Z2|A0A384J4Z2_BOTFB FolB domain-containing protein OS=Botryotinia fuckeliana (strain B05.10) OX=332648 G	tr|A0A384J505|A0A384J505_BOTFB;tr|A0A384J4Z2|A0A384J4Z2_BOTFB;tr|A0A384J521|A0A384J521_BOTFB	tr|A0A384J505|A0A384J505_BOTFB;tr|A0A384J4Z2|A0A384J4Z2_BOTFB;tr|A0A384J521|A0A384J521_BOTFB	227	NaN	NaN	NaN	NaN	NaN	NaN	22.3149	22.7274	22.6425	23.3856	24.5127	23.5176	NaN	NaN	NaN	NaN	NaN	NaN	folic acid-containing compound metabolic process	GO:0006760	dihydroneopterin aldolase activity	GO:0004150									2	2	2	8.8	8.8	8.8	45.919	0	4.8723	31643000	3	2;1;1	2;1;1	2;1;1	3
A0A384J506	tr|A0A384J506|A0A384J506_BOTFB Uncharacterized protein OS=Botryotinia fuckeliana (strain B05.10) OX=332648 GN=BCIN_01g03460 PE=4 SV=1	tr|A0A384J506|A0A384J506_BOTFB	tr|A0A384J506|A0A384J506_BOTFB	228	NaN	NaN	NaN	NaN	NaN	NaN	NaN	24.3901	NaN	25.2525	26.8295	26.7058	NaN	NaN	NaN	NaN	NaN	NaN	mRNA splicing, via spliceosome	GO:0000398	metal ion binding;RNA binding	GO:0003723;GO:0046872	U2AF	GO:0089701			RNA binding	GO:0003723			3	3	3	8.1	8.1	8.1	24.393	0	12.23	123310000	3	3	3	3	1
A0A384J507	tr|A0A384J507|A0A384J507_BOTFB Uncharacterized protein OS=Botryotinia fuckeliana (strain B05.10) OX=332648 GN=BCIN_01g03160 PE=4 SV=1	tr|A0A384J507|A0A384J507_BOTFB	tr|A0A384J507|A0A384J507_BOTFB	229	NaN	NaN	NaN	NaN	NaN	24.5534	26.9013	27.3646	26.7948	26.1198	24.287	24.0293	NaN	NaN	NaN	NaN	NaN	NaN			heme binding;oxidoreductase activity	GO:0016491;GO:0020037					oxidoreductase activity	GO:0016491			7	7	7	19.4	19.4	19.4	55.223	0	42.116	347110000	17	7	7	7	1
A0A384J509	tr|A0A384J509|A0A384J509_BOTFB Bcbik1 OS=Botryotinia fuckeliana (strain B05.10) OX=332648 GN=Bcbik1 PE=4 SV=1	tr|A0A384J509|A0A384J509_BOTFB	tr|A0A384J509|A0A384J509_BOTFB	230	NaN	NaN	NaN	NaN	NaN	NaN	26.156	27.0435	27.1715	25.6062	25.5035	25.4952	NaN	NaN	NaN	NaN	NaN	NaN													12	12	12	20.2	20.2	20.2	95.546	0	39.48	335340000	16	12	12	12	1
A0A384J518	tr|A0A384J518|A0A384J518_BOTFB Chitin synthase OS=Botryotinia fuckeliana (strain B05.10) OX=332648 GN=BcCHSIV PE=4 SV=1	tr|A0A384J518|A0A384J518_BOTFB	tr|A0A384J518|A0A384J518_BOTFB	231	NaN	NaN	NaN	NaN	NaN	NaN	24.3911	24.6427	25.1717	NaN	NaN	NaN	NaN	NaN	NaN	NaN	NaN	NaN			transferase activity, transferring hexosyl groups	GO:0016758									2	2	2	2.6	2.6	2.6	136	0	8.0206	66535000	2	2	2	2	1
A0A384J519	tr|A0A384J519|A0A384J519_BOTFB Uncharacterized protein OS=Botryotinia fuckeliana (strain B05.10) OX=332648 GN=BCIN_01g03890 PE=4 SV=1	tr|A0A384J519|A0A384J519_BOTFB	tr|A0A384J519|A0A384J519_BOTFB	232	NaN	30.3064	NaN	26.5065	28.5331	28.6321	28.5223	27.8776	28.6676	26.9315	27.9298	27.4134	NaN	NaN	NaN	NaN	NaN	NaN													7	7	7	28.3	28.3	28.3	36.818	0	31.227	944350000	15	7	7	7	1
A0A384J523	tr|A0A384J523|A0A384J523_BOTFB Bcpib1 OS=Botryotinia fuckeliana (strain B05.10) OX=332648 GN=Bcpib1 PE=4 SV=1	tr|A0A384J523|A0A384J523_BOTFB	tr|A0A384J523|A0A384J523_BOTFB	233	NaN	NaN	NaN	NaN	NaN	NaN	NaN	23.3573	23.5537	NaN	NaN	NaN	NaN	NaN	NaN	NaN	NaN	NaN			metal ion binding	GO:0046872									2	2	2	5.1	5.1	5.1	75.363	0	4.7493	19977000	2	2	2	2	1
A0A384J544	tr|A0A384J544|A0A384J544_BOTFB AAA domain-containing protein OS=Botryotinia fuckeliana (strain B05.10) OX=332648 GN=BCIN_01g04130 PE=4 SV=1	tr|A0A384J544|A0A384J544_BOTFB	tr|A0A384J544|A0A384J544_BOTFB	234	27.4566	27.6794	27.8924	NaN	NaN	26.9435	24.579	23.6191	24.133	24.5005	23.6992	24.0448	27.1856	27.1226	NaN	NaN	NaN	NaN			ATP binding	GO:0005524									5	5	5	5	5	5	138.93	0	10.965	312780000	10	5	5	5	1
A0A384J548	tr|A0A384J548|A0A384J548_BOTFB BTB domain-containing protein OS=Botryotinia fuckeliana (strain B05.10) OX=332648 GN=BCIN_01g03970 PE=4 SV=1	tr|A0A384J548|A0A384J548_BOTFB	tr|A0A384J548|A0A384J548_BOTFB	235	NaN	NaN	NaN	NaN	NaN	NaN	27.4355	26.6301	25.9666	NaN	NaN	NaN	NaN	NaN	NaN	NaN	NaN	NaN													3	3	3	11.4	11.4	11.4	33.904	0	5.8659	274860000	3	3	3	3	1
A0A384J572	tr|A0A384J572|A0A384J572_BOTFB Protein kinase domain-containing protein OS=Botryotinia fuckeliana (strain B05.10) OX=332648 GN=BCIN_01g04080 PE=4 SV=1;tr|A0A384J553|A0A384J553_BOTFB Protein kinase domain-containing protein OS=Botryotinia fuckeliana (strain	tr|A0A384J572|A0A384J572_BOTFB;tr|A0A384J553|A0A384J553_BOTFB	tr|A0A384J572|A0A384J572_BOTFB;tr|A0A384J553|A0A384J553_BOTFB	237	NaN	NaN	NaN	30.6211	31.7135	31.1609	26.0969	NaN	NaN	27.5202	29.2739	28.385	NaN	NaN	NaN	31.591	30.8309	29.8012			ATP binding;protein kinase activity	GO:0004672;GO:0005524									2	2	2	4.1	4.1	4.1	61.462	0.0041397	2.5545	7191000000	3	2;2	2;2	2;2	2
A0A384J555	tr|A0A384J555|A0A384J555_BOTFB Bcsod3 OS=Botryotinia fuckeliana (strain B05.10) OX=332648 GN=Bcsod3 PE=4 SV=1	tr|A0A384J555|A0A384J555_BOTFB	tr|A0A384J555|A0A384J555_BOTFB	238	NaN	21.7174	NaN	NaN	NaN	NaN	28.2064	28.2534	27.2257	25.4042	22.7168	26.3993	NaN	NaN	NaN	21.4572	NaN	21.9894			metal ion binding;superoxide dismutase activity	GO:0004784;GO:0046872									8	8	8	31.9	31.9	31.9	32.2	0	42.632	645940000	18	8	8	8	1
A0A384J557	tr|A0A384J557|A0A384J557_BOTFB MFS domain-containing protein OS=Botryotinia fuckeliana (strain B05.10) OX=332648 GN=BCIN_01g03940 PE=3 SV=1	tr|A0A384J557|A0A384J557_BOTFB;tr|A0A384J547|A0A384J547_BOTFB	tr|A0A384J557|A0A384J557_BOTFB	239	NaN	23.5099	NaN	24.2361	23.886	25.8257	22.946	22.6541	NaN	29.0945	28.7823	29.0662	NaN	NaN	NaN	NaN	NaN	NaN			transmembrane transporter activity	GO:0022857	integral component of membrane	GO:0016021			transmembrane transporter activity	GO:0022857			3	3	3	9.6	9.6	9.6	59.481	0	42.826	610760000	10	3;1	3;1	3;1	2
A0A384J564	tr|A0A384J564|A0A384J564_BOTFB UTP--glucose-1-phosphate uridylyltransferase OS=Botryotinia fuckeliana (strain B05.10) OX=332648 GN=Bcugp1 PE=3 SV=1	tr|A0A384J564|A0A384J564_BOTFB	tr|A0A384J564|A0A384J564_BOTFB	240	21.8074	21.8901	24.969	22.8874	24.1834	24.9861	34.5617	34.8138	34.5797	31.9857	31.8848	32.1029	21.7318	22.7123	NaN	24.6039	25.0888	22.5468	UDP-glucose metabolic process	GO:0006011	UTP:glucose-1-phosphate uridylyltransferase activity	GO:0003983									52	52	52	82.1	82.1	82.1	58.609	0	323.31	66620000000	272	52	52	52	1
A0A384J574	tr|A0A384J574|A0A384J574_BOTFB Uncharacterized protein OS=Botryotinia fuckeliana (strain B05.10) OX=332648 GN=BCIN_01g04360 PE=4 SV=1	tr|A0A384J574|A0A384J574_BOTFB	tr|A0A384J574|A0A384J574_BOTFB	241	NaN	NaN	NaN	NaN	NaN	NaN	NaN	24.2793	24.033	NaN	NaN	NaN	NaN	NaN	NaN	NaN	NaN	NaN													2	2	2	6.4	6.4	6.4	87.155	0	7.0694	36644000	1	2	2	2	1
A0A384J575	tr|A0A384J575|A0A384J575_BOTFB M20_dimer domain-containing protein OS=Botryotinia fuckeliana (strain B05.10) OX=332648 GN=BCIN_01g04010 PE=3 SV=1	tr|A0A384J575|A0A384J575_BOTFB	tr|A0A384J575|A0A384J575_BOTFB	242	NaN	NaN	NaN	NaN	NaN	NaN	24.2743	24.1751	24.5391	27.556	27.5347	28.6705	NaN	NaN	NaN	NaN	NaN	NaN			hydrolase activity	GO:0016787									5	5	5	16.7	16.7	16.7	41.39	0	24.855	360180000	11	5	5	5	1
A0A384J576	tr|A0A384J576|A0A384J576_BOTFB Uncharacterized protein OS=Botryotinia fuckeliana (strain B05.10) OX=332648 GN=BCIN_01g04040 PE=3 SV=1	tr|A0A384J576|A0A384J576_BOTFB	tr|A0A384J576|A0A384J576_BOTFB	243	NaN	NaN	NaN	NaN	NaN	NaN	NaN	25.0098	24.5574	26.0112	24.8286	25.3307	NaN	NaN	NaN	NaN	NaN	NaN													4	4	4	4.9	4.9	4.9	112.51	0	12.46	105660000	9	4	4	4	1
A0A384J585	tr|A0A384J585|A0A384J585_BOTFB Phosphoserine phosphatase OS=Botryotinia fuckeliana (strain B05.10) OX=332648 GN=Bcser2 PE=3 SV=1	tr|A0A384J585|A0A384J585_BOTFB	tr|A0A384J585|A0A384J585_BOTFB	244	25.6777	NaN	26.2813	NaN	24.2582	24.4698	27.7015	26.3315	25.4321	27.05	26.418	25.033	NaN	NaN	NaN	NaN	NaN	NaN													9	9	9	21.2	21.2	21.2	52.718	0	43.021	374550000	12	9	9	9	1
A0A384J5A1	tr|A0A384J5A1|A0A384J5A1_BOTFB Uncharacterized protein OS=Botryotinia fuckeliana (strain B05.10) OX=332648 GN=BCIN_01g04270 PE=4 SV=1	tr|A0A384J5A1|A0A384J5A1_BOTFB	tr|A0A384J5A1|A0A384J5A1_BOTFB	246	NaN	NaN	NaN	NaN	NaN	NaN	NaN	22.5251	21.8814	23.5581	25.5442	24.9691	NaN	NaN	NaN	NaN	NaN	NaN													2	2	2	1.3	1.3	1.3	189.38	0	4.716	41533000	3	2	2	2	1
A0A384J5A2	tr|A0A384J5A2|A0A384J5A2_BOTFB AB hydrolase-1 domain-containing protein OS=Botryotinia fuckeliana (strain B05.10) OX=332648 GN=BCIN_01g04530 PE=4 SV=1	tr|A0A384J5A2|A0A384J5A2_BOTFB	tr|A0A384J5A2|A0A384J5A2_BOTFB	247	NaN	NaN	NaN	24.8143	25.986	25.3231	23.492	23.4968	24.4801	27.4713	24.8117	25.0576	22.7084	NaN	26.6845	27.5186	30.7853	30.9178													7	7	7	29	29	29	37.968	0	109.44	3739200000	24	7	7	7	1
A0A384J5A5	tr|A0A384J5A5|A0A384J5A5_BOTFB Bcisd11 OS=Botryotinia fuckeliana (strain B05.10) OX=332648 GN=Bcisd11 PE=3 SV=1	tr|A0A384J5A5|A0A384J5A5_BOTFB	tr|A0A384J5A5|A0A384J5A5_BOTFB	248	NaN	NaN	NaN	NaN	NaN	NaN	27.5642	26.3232	24.7263	26.1947	27.6481	25.9775	NaN	NaN	NaN	NaN	NaN	NaN													4	4	4	41.6	41.6	41.6	13.095	0	19.879	423450000	13	4	4	4	1
A0A384J5C4	tr|A0A384J5C4|A0A384J5C4_BOTFB Protein SSH4 OS=Botryotinia fuckeliana (strain B05.10) OX=332648 GN=Bcbre2 PE=3 SV=1	tr|A0A384J5C4|A0A384J5C4_BOTFB	tr|A0A384J5C4|A0A384J5C4_BOTFB	249	NaN	NaN	NaN	NaN	NaN	NaN	24.879	24.1361	24.5671	NaN	NaN	NaN	NaN	NaN	NaN	NaN	NaN	NaN	histone H3-K4 methylation	GO:0051568			Set1C/COMPASS complex	GO:0048188							3	3	3	8.7	8.7	8.7	62.874	0	8.4279	66823000	2	3	3	3	1
A0A384J5C5	tr|A0A384J5C5|A0A384J5C5_BOTFB Uncharacterized protein OS=Botryotinia fuckeliana (strain B05.10) OX=332648 GN=BCIN_01g04600 PE=3 SV=1	tr|A0A384J5C5|A0A384J5C5_BOTFB	tr|A0A384J5C5|A0A384J5C5_BOTFB	250	NaN	24.5938	24.5883	24.6412	27.8459	27.8163	28.1685	28.1706	28.751	29.8456	30.577	30.7278	NaN	NaN	NaN	NaN	NaN	NaN					integral component of membrane	GO:0016021							4	4	4	17.2	17.2	17.2	32.133	0	97.896	2497200000	24	4	4	4	1
A0A384J5D0	tr|A0A384J5D0|A0A384J5D0_BOTFB Sulfate adenylyltransferase OS=Botryotinia fuckeliana (strain B05.10) OX=332648 GN=Bcmet3 PE=3 SV=1	tr|A0A384J5D0|A0A384J5D0_BOTFB	tr|A0A384J5D0|A0A384J5D0_BOTFB	251	NaN	NaN	23.4004	23.6897	23.1991	NaN	30.5434	31.3148	30.9575	28.9109	26.9538	26.7838	NaN	NaN	NaN	24.3993	NaN	NaN	sulfate assimilation;sulfur amino acid metabolic process	GO:0000096;GO:0000103	adenylylsulfate kinase activity;ATP binding;sulfate adenylyltransferase (ATP) activity	GO:0004020;GO:0004781;GO:0005524	cytoplasm	GO:0005737					cytoplasm	GO:0005737	32	32	32	61.1	61.1	61.1	64.035	0	263.92	4967900000	79	32	32	32	1
A0A384J5D7	tr|A0A384J5D7|A0A384J5D7_BOTFB Bcarp9 OS=Botryotinia fuckeliana (strain B05.10) OX=332648 GN=Bcarp9 PE=3 SV=1	tr|A0A384J5D7|A0A384J5D7_BOTFB	tr|A0A384J5D7|A0A384J5D7_BOTFB	253	NaN	NaN	NaN	NaN	NaN	NaN	27.6846	27.7672	27.7458	27.0825	26.7376	25.8743	NaN	NaN	NaN	NaN	NaN	NaN	chromatin remodeling	GO:0006338			RSC-type complex;SWI/SNF complex	GO:0016514;GO:0016586							11	11	11	18.6	18.6	18.6	70.878	0	71.813	670820000	24	11	11	11	1
A0A384J5E2	tr|A0A384J5E2|A0A384J5E2_BOTFB Bcsam50 OS=Botryotinia fuckeliana (strain B05.10) OX=332648 GN=Bcsam50 PE=4 SV=1	tr|A0A384J5E2|A0A384J5E2_BOTFB	tr|A0A384J5E2|A0A384J5E2_BOTFB	254	25.4195	26.8116	26.6531	27.3785	26.3665	27.2855	28.4413	29.4685	29.1725	28.659	26.6717	27.5751	NaN	NaN	23.0768	25.4973	26.554	28.1398					outer membrane	GO:0019867							19	19	19	50.4	50.4	50.4	53.531	0	178.21	2018900000	38	19	19	19	1
A0A384J5E3	tr|A0A384J5E3|A0A384J5E3_BOTFB Uncharacterized protein OS=Botryotinia fuckeliana (strain B05.10) OX=332648 GN=BCIN_01g04880 PE=3 SV=1	tr|A0A384J5E3|A0A384J5E3_BOTFB	tr|A0A384J5E3|A0A384J5E3_BOTFB	255	NaN	NaN	NaN	NaN	NaN	NaN	27.1306	26.3616	26.3793	26.2151	NaN	NaN	NaN	NaN	NaN	NaN	NaN	NaN			heme binding;iron ion binding;monooxygenase activity;oxidoreductase activity, acting on paired donors, with incorporation or reduction of molecular oxygen	GO:0004497;GO:0005506;GO:0016705;GO:0020037									2	2	2	5.2	5.2	5.2	60.296	0.0019089	3.2814	256980000	2	2	2	2	1
A0A384J5E4	tr|A0A384J5E4|A0A384J5E4_BOTFB Succinate dehydrogenase [ubiquinone] iron-sulfur subunit, mitochondrial OS=Botryotinia fuckeliana (strain B05.10) OX=332648 GN=Bcsdh2 PE=3 SV=1	tr|A0A384J5E4|A0A384J5E4_BOTFB	tr|A0A384J5E4|A0A384J5E4_BOTFB	256	22.547	NaN	NaN	NaN	24.6967	NaN	31.82	31.9629	32.1654	31.7812	29.508	29.8448	NaN	NaN	NaN	NaN	NaN	NaN	tricarboxylic acid cycle	GO:0006099	2 iron, 2 sulfur cluster binding;electron transfer activity	GO:0009055;GO:0051537									21	21	21	45.7	45.7	45.7	33.844	0	193.72	11409000000	104	21	21	21	1
A0A384J5E7	tr|A0A384J5E7|A0A384J5E7_BOTFB Uncharacterized protein OS=Botryotinia fuckeliana (strain B05.10) OX=332648 GN=BCIN_01g04480 PE=4 SV=1	tr|A0A384J5E7|A0A384J5E7_BOTFB	tr|A0A384J5E7|A0A384J5E7_BOTFB	257	NaN	NaN	NaN	NaN	NaN	NaN	26.7249	26.0854	26.7788	25.4377	25.509	26.1918	NaN	NaN	NaN	NaN	NaN	NaN													6	6	6	23.5	23.5	23.5	50.17	0	30.029	322120000	12	6	6	6	1
A0A384J5E9	tr|A0A384J5E9|A0A384J5E9_BOTFB Aminopeptidase OS=Botryotinia fuckeliana (strain B05.10) OX=332648 GN=BCIN_01g05060 PE=3 SV=1;tr|A0A384J5N3|A0A384J5N3_BOTFB Aminopeptidase OS=Botryotinia fuckeliana (strain B05.10) OX=332648 GN=BCIN_01g05060 PE=3 SV=1	tr|A0A384J5E9|A0A384J5E9_BOTFB;tr|A0A384J5N3|A0A384J5N3_BOTFB	tr|A0A384J5E9|A0A384J5E9_BOTFB;tr|A0A384J5N3|A0A384J5N3_BOTFB	258	23.5787	22.6243	24.3331	23.4194	25.2029	26.8544	33.347	32.1422	32.0589	30.1664	30.263	30.6384	24.5971	23.7917	23.6606	NaN	26.8611	29.1132			metallopeptidase activity;zinc ion binding	GO:0008237;GO:0008270									57	57	56	59.3	59.3	59.3	99.229	0	323.31	16157000000	240	57;57	57;57	56;56	2
A0A384J5F4	tr|A0A384J5F4|A0A384J5F4_BOTFB Bcprp28 OS=Botryotinia fuckeliana (strain B05.10) OX=332648 GN=Bcprp28 PE=4 SV=1	tr|A0A384J5F4|A0A384J5F4_BOTFB	tr|A0A384J5F4|A0A384J5F4_BOTFB	259	NaN	NaN	NaN	NaN	NaN	NaN	24.7752	24.304	24.3332	NaN	NaN	NaN	NaN	NaN	NaN	NaN	NaN	NaN			ATP binding;nucleic acid binding	GO:0003676;GO:0005524									5	5	5	7.5	7.5	7.5	89.383	0	11.009	51454000	5	5	5	5	1
A0A384J5G2	tr|A0A384J5G2|A0A384J5G2_BOTFB GstII OS=Botryotinia fuckeliana (strain B05.10) OX=332648 GN=gstII PE=4 SV=1	tr|A0A384J5G2|A0A384J5G2_BOTFB	tr|A0A384J5G2|A0A384J5G2_BOTFB	260	NaN	26.9687	NaN	NaN	22.8957	22.9875	26.7935	25.2657	27.251	31.1041	30.2061	31.2996	22.8838	NaN	NaN	NaN	NaN	NaN													7	7	7	37.3	37.3	37.3	25.678	0	46.19	2532000000	19	7	7	7	1
A0A384J5G6	tr|A0A384J5G6|A0A384J5G6_BOTFB Bchap3 OS=Botryotinia fuckeliana (strain B05.10) OX=332648 GN=Bchap3 PE=3 SV=1;tr|A0A384J5Q9|A0A384J5Q9_BOTFB Bchap3 OS=Botryotinia fuckeliana (strain B05.10) OX=332648 GN=Bchap3 PE=3 SV=1	tr|A0A384J5G6|A0A384J5G6_BOTFB;tr|A0A384J5Q9|A0A384J5Q9_BOTFB	tr|A0A384J5G6|A0A384J5G6_BOTFB;tr|A0A384J5Q9|A0A384J5Q9_BOTFB	261	NaN	NaN	NaN	NaN	NaN	NaN	26.8149	27.346	27.2438	27.1842	25.7181	25.9366	NaN	NaN	NaN	NaN	NaN	NaN	regulation of transcription, DNA-templated	GO:0006355	protein heterodimerization activity;sequence-specific DNA binding	GO:0043565;GO:0046982	nucleus	GO:0005634					nucleus	GO:0005634	2	2	2	9.6	9.6	9.6	15.368	0	6.5976	452930000	6	2;2	2;2	2;2	2
A0A384J5G8	tr|A0A384J5G8|A0A384J5G8_BOTFB PWWP domain-containing protein OS=Botryotinia fuckeliana (strain B05.10) OX=332648 GN=BCIN_01g05390 PE=4 SV=1;tr|A0A384J5T9|A0A384J5T9_BOTFB PWWP domain-containing protein OS=Botryotinia fuckeliana (strain B05.10) OX=332648 G	tr|A0A384J5G8|A0A384J5G8_BOTFB;tr|A0A384J5T9|A0A384J5T9_BOTFB;tr|A0A384J5R8|A0A384J5R8_BOTFB	tr|A0A384J5G8|A0A384J5G8_BOTFB;tr|A0A384J5T9|A0A384J5T9_BOTFB;tr|A0A384J5R8|A0A384J5R8_BOTFB	262	NaN	NaN	NaN	NaN	NaN	NaN	29.9535	29.1905	29.6901	29.9341	30.1305	30.1679	NaN	NaN	NaN	NaN	NaN	NaN													15	15	15	26.2	26.2	26.2	67.08	0	172.38	3054800000	51	15;14;14	15;14;14	15;14;14	3
A0A384J5H5	tr|A0A384J5H5|A0A384J5H5_BOTFB FAA_hydrolase domain-containing protein OS=Botryotinia fuckeliana (strain B05.10) OX=332648 GN=BCIN_01g05950 PE=3 SV=1	tr|A0A384J5H5|A0A384J5H5_BOTFB	tr|A0A384J5H5|A0A384J5H5_BOTFB	263	29.4742	29.3213	29.8877	28.7176	29.5703	29.244	28.4638	29.8085	28.9013	28.9067	29.1895	28.8803	NaN	27.1161	27.0427	26.2438	26.352	26.6137			catalytic activity	GO:0003824									8	8	8	38.2	38.2	38.2	31.77	0	113.74	2373200000	19	8	8	8	1
A0A384J5H7	tr|A0A384J5H7|A0A384J5H7_BOTFB Actin-related protein 2/3 complex subunit OS=Botryotinia fuckeliana (strain B05.10) OX=332648 GN=Bcarc40 PE=3 SV=1	tr|A0A384J5H7|A0A384J5H7_BOTFB	tr|A0A384J5H7|A0A384J5H7_BOTFB	264	NaN	NaN	NaN	NaN	NaN	NaN	29.2559	29.6289	29.4434	28.4754	28.5327	29.2912	NaN	NaN	NaN	NaN	NaN	NaN	Arp2/3 complex-mediated actin nucleation	GO:0034314			Arp2/3 protein complex	GO:0005885							15	15	15	53.6	53.6	53.6	39.351	0	175.66	2484400000	34	15	15	15	1
A0A384J5I1	tr|A0A384J5I1|A0A384J5I1_BOTFB Glutamine--fructose-6-phosphate transaminase (isomerizing) OS=Botryotinia fuckeliana (strain B05.10) OX=332648 GN=BCIN_01g06470 PE=4 SV=1	tr|A0A384J5I1|A0A384J5I1_BOTFB	tr|A0A384J5I1|A0A384J5I1_BOTFB	265	NaN	20.5441	21.7021	22.1322	22.726	25.6501	32.9632	34.0708	33.3406	33.9523	33.4319	34.0393	NaN	NaN	NaN	20.3174	20.0294	NaN	carbohydrate derivative metabolic process	GO:1901135	carbohydrate derivative binding	GO:0097367									48	48	48	53.9	53.9	53.9	77.616	0	323.31	47846000000	272	48	48	48	1
A0A384J5I3	tr|A0A384J5I3|A0A384J5I3_BOTFB ATP phosphoribosyltransferase OS=Botryotinia fuckeliana (strain B05.10) OX=332648 GN=Bchis1 PE=3 SV=1	tr|A0A384J5I3|A0A384J5I3_BOTFB	tr|A0A384J5I3|A0A384J5I3_BOTFB	266	NaN	NaN	NaN	22.9809	NaN	24.592	28.406	29.917	30.0779	27.1326	27.1072	26.2673	NaN	NaN	22.7196	NaN	NaN	NaN	histidine biosynthetic process	GO:0000105	ATP phosphoribosyltransferase activity;magnesium ion binding	GO:0000287;GO:0003879	cytoplasm	GO:0005737					cytoplasm	GO:0005737	10	10	10	28.4	28.4	28.4	34.672	0	142.14	2036000000	36	10	10	10	1
A0A384J5I7	tr|A0A384J5I7|A0A384J5I7_BOTFB Probable electron transfer flavoprotein subunit beta OS=Botryotinia fuckeliana (strain B05.10) OX=332648 GN=Bccir1 PE=3 SV=1	tr|A0A384J5I7|A0A384J5I7_BOTFB	tr|A0A384J5I7|A0A384J5I7_BOTFB	267	NaN	NaN	NaN	NaN	NaN	NaN	28.7403	28.5582	28.9688	28.1668	28.7325	28.7061	NaN	NaN	NaN	NaN	NaN	NaN			electron transfer activity	GO:0009055									11	11	11	45	45	45	28.02	0	32.336	1606400000	24	11	11	11	1
A0A384J5L4	tr|A0A384J5L4|A0A384J5L4_BOTFB Uncharacterized protein OS=Botryotinia fuckeliana (strain B05.10) OX=332648 GN=BCIN_01g04890 PE=4 SV=1	tr|A0A384J5L4|A0A384J5L4_BOTFB	tr|A0A384J5L4|A0A384J5L4_BOTFB	270	NaN	NaN	NaN	NaN	NaN	NaN	23.4307	23.296	22.9128	30.1137	25.9672	27.1974	NaN	NaN	NaN	NaN	NaN	NaN			heme binding;iron ion binding;oxidoreductase activity, acting on paired donors, with incorporation or reduction of molecular oxygen	GO:0005506;GO:0016705;GO:0020037									9	9	9	19.9	19.9	19.9	64.061	0	26.73	508210000	13	9	9	9	1
A0A384J5M3	tr|A0A384J5M3|A0A384J5M3_BOTFB 3-hydroxyanthranilate 3,4-dioxygenase OS=Botryotinia fuckeliana (strain B05.10) OX=332648 GN=Bcbna1 PE=3 SV=1	tr|A0A384J5M3|A0A384J5M3_BOTFB	tr|A0A384J5M3|A0A384J5M3_BOTFB	271	NaN	NaN	NaN	NaN	NaN	NaN	25.6967	25.8787	26.1531	25.2588	25.0216	25.2758	NaN	NaN	NaN	NaN	NaN	NaN	anthranilate metabolic process;'de novo' NAD biosynthetic process from tryptophan;quinolinate biosynthetic process;tryptophan catabolic process	GO:0006569;GO:0019805;GO:0034354;GO:0043420	3-hydroxyanthranilate 3,4-dioxygenase activity;ferrous iron binding	GO:0000334;GO:0008198	cytoplasm	GO:0005737					cytoplasm	GO:0005737	2	2	2	17.8	17.8	17.8	20.328	0	38.183	205010000	2	2	2	2	1
A0A384J5U9	tr|A0A384J5U9|A0A384J5U9_BOTFB Nuclear protein localization protein 4 OS=Botryotinia fuckeliana (strain B05.10) OX=332648 GN=Bcnpl4 PE=3 SV=1;tr|A0A384J5M8|A0A384J5M8_BOTFB Nuclear protein localization protein 4 OS=Botryotinia fuckeliana (strain B05.10) OX	tr|A0A384J5U9|A0A384J5U9_BOTFB;tr|A0A384J5M8|A0A384J5M8_BOTFB	tr|A0A384J5U9|A0A384J5U9_BOTFB;tr|A0A384J5M8|A0A384J5M8_BOTFB	272	NaN	NaN	NaN	NaN	NaN	NaN	27.5285	26.7634	26.8379	26.9517	26.6532	26.5952	NaN	NaN	NaN	NaN	NaN	NaN	ubiquitin-dependent protein catabolic process	GO:0006511											7	7	7	12.6	12.6	12.6	67.504	0	35.058	478980000	17	7;7	7;7	7;7	2
A0A384J5P0	tr|A0A384J5P0|A0A384J5P0_BOTFB ATP-dependent RNA helicase eIF4A OS=Botryotinia fuckeliana (strain B05.10) OX=332648 GN=BCIN_01g05590 PE=3 SV=1	tr|A0A384J5P0|A0A384J5P0_BOTFB	tr|A0A384J5P0|A0A384J5P0_BOTFB	274	22.3645	20.9877	22.1211	22.6317	25.3413	22.792	33.9368	33.0048	33.2165	30.523	29.1354	29.281	NaN	22.9166	NaN	22.8858	NaN	NaN			ATP binding;ATP-dependent RNA helicase activity;translation initiation factor activity	GO:0003743;GO:0004004;GO:0005524									34	34	32	72.6	72.6	72.4	44.874	0	323.31	28939000000	144	34	34	32	1
A0A384J5P4	tr|A0A384J5P4|A0A384J5P4_BOTFB Bcgim4 OS=Botryotinia fuckeliana (strain B05.10) OX=332648 GN=Bcgim4 PE=3 SV=1	tr|A0A384J5P4|A0A384J5P4_BOTFB	tr|A0A384J5P4|A0A384J5P4_BOTFB	275	NaN	NaN	24.4268	NaN	NaN	NaN	26.3456	27.2662	27.9104	25.6878	24.6493	25.7981	NaN	NaN	NaN	NaN	NaN	NaN	protein folding	GO:0006457	unfolded protein binding	GO:0051082	prefoldin complex	GO:0016272	protein folding	GO:0006457	unfolded protein binding	GO:0051082			6	6	6	49.1	49.1	49.1	13.426	0	15.595	433460000	14	6	6	6	1
A0A384J5P7	tr|A0A384J5P7|A0A384J5P7_BOTFB Uncharacterized protein OS=Botryotinia fuckeliana (strain B05.10) OX=332648 GN=BCIN_01g05380 PE=4 SV=1	tr|A0A384J5P7|A0A384J5P7_BOTFB	tr|A0A384J5P7|A0A384J5P7_BOTFB	276	NaN	NaN	26.9155	NaN	NaN	NaN	27.5651	27.7012	27.8995	28.2582	28.3441	28.2174	NaN	NaN	NaN	NaN	NaN	NaN			ATP binding;nucleic acid binding	GO:0003676;GO:0005524									17	17	17	9.3	9.3	9.3	251.55	0	58.869	923350000	29	17	17	17	1
A0A384J5Q0	tr|A0A384J5Q0|A0A384J5Q0_BOTFB FA_desaturase domain-containing protein OS=Botryotinia fuckeliana (strain B05.10) OX=332648 GN=BCIN_01g05120 PE=4 SV=1	tr|A0A384J5Q0|A0A384J5Q0_BOTFB	tr|A0A384J5Q0|A0A384J5Q0_BOTFB	277	NaN	NaN	NaN	NaN	NaN	NaN	27.026	26.9671	27.3827	NaN	NaN	NaN	NaN	NaN	NaN	NaN	NaN	NaN	lipid metabolic process	GO:0006629					lipid metabolic process	GO:0006629					5	5	5	17.7	17.7	17.7	53.069	0	79.102	373170000	11	5	5	5	1
A0A384J5Q1	tr|A0A384J5Q1|A0A384J5Q1_BOTFB Protein HGH1 homolog OS=Botryotinia fuckeliana (strain B05.10) OX=332648 GN=Bchgh1 PE=3 SV=1	tr|A0A384J5Q1|A0A384J5Q1_BOTFB	tr|A0A384J5Q1|A0A384J5Q1_BOTFB	278	NaN	NaN	NaN	NaN	NaN	NaN	25.9065	27.1558	26.6217	25.8298	25.9986	24.828	21.6433	NaN	NaN	NaN	NaN	NaN													6	6	6	22.3	22.3	22.3	44.445	0	101.54	318570000	9	6	6	6	1
A0A384J5Q5	tr|A0A384J5Q5|A0A384J5Q5_BOTFB BHLH domain-containing protein OS=Botryotinia fuckeliana (strain B05.10) OX=332648 GN=BCIN_01g05780 PE=4 SV=1	tr|A0A384J5Q5|A0A384J5Q5_BOTFB	tr|A0A384J5Q5|A0A384J5Q5_BOTFB	281	25.2303	26.3886	24.7098	NaN	25.8925	NaN	24.2838	26.4336	25.0763	23.375	NaN	NaN	NaN	NaN	NaN	NaN	NaN	23.2436	SREBP signaling pathway	GO:0032933	protein dimerization activity	GO:0046983									8	8	8	13.5	13.5	13.5	98.109	0	20.163	183330000	11	8	8	8	1
A0A384J5Q7	tr|A0A384J5Q7|A0A384J5Q7_BOTFB Bcgrh1 OS=Botryotinia fuckeliana (strain B05.10) OX=332648 GN=Bcgrh1 PE=4 SV=1	tr|A0A384J5Q7|A0A384J5Q7_BOTFB	tr|A0A384J5Q7|A0A384J5Q7_BOTFB	283	NaN	NaN	NaN	NaN	NaN	NaN	25.6878	25.985	25.1603	NaN	NaN	NaN	NaN	NaN	NaN	NaN	NaN	NaN													2	2	2	7.6	7.6	7.6	38.47	0	16.528	139850000	3	2	2	2	1
A0A384J5R3	tr|A0A384J5R3|A0A384J5R3_BOTFB Carboxylic ester hydrolase OS=Botryotinia fuckeliana (strain B05.10) OX=332648 GN=BCIN_01g05280 PE=3 SV=1	tr|A0A384J5R3|A0A384J5R3_BOTFB	tr|A0A384J5R3|A0A384J5R3_BOTFB	284	25.9407	26.352	26.9913	32.8393	33.109	31.2735	NaN	NaN	NaN	NaN	23.1277	NaN	29.3448	31.0863	29.5523	33.0398	33.5606	31.8749													15	15	15	35	35	35	59.125	0	323.31	36970000000	158	15	15	15	1
A0A384J5S2	tr|A0A384J5S2|A0A384J5S2_BOTFB Bcsec66 OS=Botryotinia fuckeliana (strain B05.10) OX=332648 GN=Bcsec66 PE=4 SV=1	tr|A0A384J5S2|A0A384J5S2_BOTFB	tr|A0A384J5S2|A0A384J5S2_BOTFB	285	NaN	24.3859	NaN	NaN	23.8776	NaN	26.8693	26.693	26.819	25.2788	25.391	25.8986	NaN	NaN	NaN	24.185	24.0293	NaN	posttranslational protein targeting to membrane, translocation	GO:0031204			Sec62/Sec63 complex	GO:0031207							6	6	6	21.7	21.7	21.7	28.325	0	27.176	398940000	12	6	6	6	1
A0A384J5S5	tr|A0A384J5S5|A0A384J5S5_BOTFB Uncharacterized protein OS=Botryotinia fuckeliana (strain B05.10) OX=332648 GN=BCIN_01g06020 PE=4 SV=1	tr|A0A384J5S5|A0A384J5S5_BOTFB	tr|A0A384J5S5|A0A384J5S5_BOTFB	286	NaN	NaN	NaN	NaN	NaN	NaN	23.7468	23.4836	23.788	24.4526	NaN	NaN	NaN	NaN	NaN	NaN	NaN	NaN	signal transduction	GO:0007165	phosphatidylinositol binding	GO:0035091			signal transduction	GO:0007165					2	2	2	1.8	1.8	1.8	163.75	0	5.3417	42044000	4	2	2	2	1
A0A384J5T0	tr|A0A384J5T0|A0A384J5T0_BOTFB alpha-1,2-Mannosidase OS=Botryotinia fuckeliana (strain B05.10) OX=332648 GN=Bcmns1 PE=3 SV=1	tr|A0A384J5T0|A0A384J5T0_BOTFB	tr|A0A384J5T0|A0A384J5T0_BOTFB	287	NaN	NaN	NaN	24.2974	25.9533	24.8847	25.0646	24.4791	24.2567	25.4476	25.8956	25.3724	NaN	NaN	NaN	22.9384	25.4866	25.1124			calcium ion binding;mannosyl-oligosaccharide 1,2-alpha-mannosidase activity	GO:0004571;GO:0005509	membrane	GO:0016020							2	2	2	4.1	4.1	4.1	82.781	0	9.3706	229600000	8	2	2	2	1
A0A384J5T1	tr|A0A384J5T1|A0A384J5T1_BOTFB GTP-binding nuclear protein OS=Botryotinia fuckeliana (strain B05.10) OX=332648 GN=BCIN_01g06220 PE=3 SV=1	tr|A0A384J5T1|A0A384J5T1_BOTFB	tr|A0A384J5T1|A0A384J5T1_BOTFB	288	NaN	NaN	NaN	21.2178	24.2227	22.9903	31.9378	31.1559	30.3832	27.7229	27.4597	27.6956	NaN	NaN	NaN	NaN	NaN	NaN	nucleocytoplasmic transport	GO:0006913	GTP binding;GTPase activity	GO:0003924;GO:0005525	cell	GO:0005623	nucleocytoplasmic transport	GO:0006913	GTPase activity	GO:0003924	cell	GO:0005623	11	11	11	33.9	33.9	33.9	24.471	0	129.64	6223600000	38	11	11	11	1
A0A384J5T5	tr|A0A384J5T5|A0A384J5T5_BOTFB Uncharacterized protein OS=Botryotinia fuckeliana (strain B05.10) OX=332648 GN=BCIN_01g06270 PE=4 SV=1	tr|A0A384J5T5|A0A384J5T5_BOTFB	tr|A0A384J5T5|A0A384J5T5_BOTFB	289	NaN	NaN	NaN	NaN	NaN	NaN	24.3495	24.8334	24.3545	23.8637	23.7898	23.72	NaN	NaN	NaN	NaN	NaN	24.7603													3	3	3	3.5	3.5	3.5	156.22	0	8.5218	103230000	3	3	3	3	1
A0A384J5T7	tr|A0A384J5T7|A0A384J5T7_BOTFB Bcbpl1 OS=Botryotinia fuckeliana (strain B05.10) OX=332648 GN=Bcbpl1 PE=4 SV=1	tr|A0A384J5T7|A0A384J5T7_BOTFB	tr|A0A384J5T7|A0A384J5T7_BOTFB	290	NaN	NaN	NaN	NaN	NaN	NaN	24.3863	26.6072	25.8901	NaN	NaN	NaN	NaN	NaN	NaN	NaN	NaN	NaN	cellular protein modification process	GO:0006464	biotin-[acetyl-CoA-carboxylase] ligase activity	GO:0004077			cellular protein modification process	GO:0006464					2	2	2	5.9	5.9	5.9	74.853	0	23.542	155530000	4	2	2	2	1
A0A384J5U3	tr|A0A384J5U3|A0A384J5U3_BOTFB Mitochondrial genome maintenance protein MGM101 OS=Botryotinia fuckeliana (strain B05.10) OX=332648 GN=Bcmgm101 PE=3 SV=1	tr|A0A384J5U3|A0A384J5U3_BOTFB	tr|A0A384J5U3|A0A384J5U3_BOTFB	291	NaN	NaN	NaN	NaN	NaN	NaN	26.8949	26.2652	25.8822	25.6722	25.9875	25.8692	NaN	NaN	NaN	NaN	NaN	NaN	DNA repair;mitochondrial genome maintenance	GO:0000002;GO:0006281	single-stranded DNA binding	GO:0003697	mitochondrial chromosome	GO:0000262							4	4	4	29.6	29.6	29.6	31.254	0	39.633	302660000	8	4	4	4	1
A0A384J5U4	tr|A0A384J5U4|A0A384J5U4_BOTFB Bcfmp41 OS=Botryotinia fuckeliana (strain B05.10) OX=332648 GN=Bcfmp41 PE=3 SV=1	tr|A0A384J5U4|A0A384J5U4_BOTFB	tr|A0A384J5U4|A0A384J5U4_BOTFB	292	NaN	NaN	NaN	NaN	NaN	26.1141	30.0131	30.9885	29.6813	29.0828	29.3568	29.0502	21.8132	NaN	NaN	NaN	NaN	25.0719			catalytic activity	GO:0003824									11	11	11	63.5	63.5	63.5	26.579	0	128.71	4033900000	37	11	11	11	1
A0A384J5V2	tr|A0A384J5V2|A0A384J5V2_BOTFB Enolase OS=Botryotinia fuckeliana (strain B05.10) OX=332648 GN=Bcenol1 PE=3 SV=1;tr|A0A384J6H0|A0A384J6H0_BOTFB Enolase OS=Botryotinia fuckeliana (strain B05.10) OX=332648 GN=Bcenol1 PE=3 SV=1	tr|A0A384J5V2|A0A384J5V2_BOTFB;tr|A0A384J6H0|A0A384J6H0_BOTFB	tr|A0A384J5V2|A0A384J5V2_BOTFB;tr|A0A384J6H0|A0A384J6H0_BOTFB	293	NaN	21.3933	23.2391	23.678	29.2803	24.4001	34.6636	34.845	34.873	33.8677	34.1293	34.551	NaN	NaN	NaN	22.3616	23.2069	26.3785	glycolytic process	GO:0006096	magnesium ion binding;phosphopyruvate hydratase activity	GO:0000287;GO:0004634	phosphopyruvate hydratase complex	GO:0000015							45	45	45	88.1	88.1	88.1	47.154	0	323.31	99598000000	327	45;45	45;45	45;45	2
A0A384J5V4	tr|A0A384J5V4|A0A384J5V4_BOTFB Bccpa2 OS=Botryotinia fuckeliana (strain B05.10) OX=332648 GN=Bccpa2 PE=4 SV=1	tr|A0A384J5V4|A0A384J5V4_BOTFB	tr|A0A384J5V4|A0A384J5V4_BOTFB	294	24.2273	NaN	NaN	25.2786	24.4158	NaN	32.4916	30.6452	30.5591	28.6165	29.3251	28.2252	NaN	NaN	NaN	27.0897	NaN	NaN	nitrogen compound metabolic process	GO:0006807	ATP binding;metal ion binding	GO:0005524;GO:0046872									36	36	36	35.8	35.8	35.8	127.94	0	323.31	7393700000	95	36	36	36	1
A0A384J5W6	tr|A0A384J5W6|A0A384J5W6_BOTFB Uncharacterized protein OS=Botryotinia fuckeliana (strain B05.10) OX=332648 GN=BCIN_01g06060 PE=4 SV=1	tr|A0A384J5W6|A0A384J5W6_BOTFB	tr|A0A384J5W6|A0A384J5W6_BOTFB	295	25.4568	NaN	NaN	29.6138	29.6782	29.2884	NaN	24.4216	25.6238	27.9479	26.5088	27.2084	NaN	NaN	NaN	29.872	30.1897	30.8267													3	3	3	16.7	16.7	16.7	24.419	0	108.6	4350000000	20	3	3	3	1
A0A384J5X2	tr|A0A384J5X2|A0A384J5X2_BOTFB Uncharacterized protein OS=Botryotinia fuckeliana (strain B05.10) OX=332648 GN=BCIN_01g05720 PE=4 SV=1	tr|A0A384J5X2|A0A384J5X2_BOTFB	tr|A0A384J5X2|A0A384J5X2_BOTFB	296	27.204	23.0822	NaN	30.6316	29.577	27.8291	29.6697	29.9256	29.5204	29.7009	33.3594	33.5225	NaN	25.2731	24.7275	30.7954	28.8999	28.7305	carbohydrate metabolic process	GO:0005975	catalytic activity	GO:0003824			carbohydrate metabolic process	GO:0005975					15	15	15	28	28	28	82.549	0	323.31	15391000000	152	15	15	15	1
A0A384J5X7	tr|A0A384J5X7|A0A384J5X7_BOTFB Lysophospholipase OS=Botryotinia fuckeliana (strain B05.10) OX=332648 GN=BCIN_01g06250 PE=3 SV=1	tr|A0A384J5X7|A0A384J5X7_BOTFB	tr|A0A384J5X7|A0A384J5X7_BOTFB	297	NaN	NaN	NaN	28.5938	27.0221	28.711	25.2536	26.8215	28.2405	30.2144	27.31	28.7386	29.4453	28.3442	27.9428	28.3023	28.2745	31.3266	phospholipid catabolic process	GO:0009395	phospholipase activity	GO:0004620									4	4	4	10.6	10.6	10.6	70.143	0	75.467	4526200000	34	4	4	4	1
A0A384J637	tr|A0A384J637|A0A384J637_BOTFB Histidine kinase OS=Botryotinia fuckeliana (strain B05.10) OX=332648 GN=Bos1 PE=4 SV=1;tr|A0A384J5Y1|A0A384J5Y1_BOTFB Histidine kinase OS=Botryotinia fuckeliana (strain B05.10) OX=332648 GN=Bos1 PE=4 SV=1	tr|A0A384J637|A0A384J637_BOTFB;tr|A0A384J5Y1|A0A384J5Y1_BOTFB	tr|A0A384J637|A0A384J637_BOTFB;tr|A0A384J5Y1|A0A384J5Y1_BOTFB	298	NaN	24.9647	25.1897	24.9341	25.3274	25.1377	29.4288	29.8108	29.1841	28.5453	27.9967	27.9413	NaN	24.1361	NaN	25.189	NaN	NaN			phosphorelay sensor kinase activity	GO:0000155	integral component of membrane	GO:0016021							29	29	29	30.4	30.4	30.4	143.49	0	197.85	2204600000	60	29;29	29;29	29;29	2
A0A384J5Y3	tr|A0A384J5Y3|A0A384J5Y3_BOTFB Uncharacterized protein OS=Botryotinia fuckeliana (strain B05.10) OX=332648 GN=BCIN_01g06850 PE=3 SV=1	tr|A0A384J5Y3|A0A384J5Y3_BOTFB	tr|A0A384J5Y3|A0A384J5Y3_BOTFB	299	24.5689	25.159	NaN	24.6556	NaN	25.0788	29.5598	29.8764	29.4663	30.0217	29.1291	28.9735	NaN	NaN	NaN	NaN	NaN	NaN			oxidoreductase activity	GO:0016491					oxidoreductase activity	GO:0016491			14	14	14	43.1	43.1	43.1	35.491	0	82.894	2736000000	41	14	14	14	1
A0A384J5Y5	tr|A0A384J5Y5|A0A384J5Y5_BOTFB Alpha-galactosidase OS=Botryotinia fuckeliana (strain B05.10) OX=332648 GN=BCIN_01g05730 PE=4 SV=1	tr|A0A384J5Y5|A0A384J5Y5_BOTFB	tr|A0A384J5Y5|A0A384J5Y5_BOTFB	301	NaN	NaN	NaN	NaN	22.5186	NaN	NaN	22.4173	23.1419	27.623	28.6888	28.7333	NaN	NaN	NaN	NaN	NaN	NaN			catalytic activity	GO:0003824									2	2	2	8.2	8.2	8.2	37.767	0	5.6548	410870000	4	2	2	2	1
A0A384J5Y8	tr|A0A384J5Y8|A0A384J5Y8_BOTFB Bcenv7 OS=Botryotinia fuckeliana (strain B05.10) OX=332648 GN=Bcenv7 PE=3 SV=1	tr|A0A384J5Y8|A0A384J5Y8_BOTFB	tr|A0A384J5Y8|A0A384J5Y8_BOTFB	302	NaN	24.1916	23.8719	NaN	NaN	NaN	24.6473	25.5638	25.9965	27.5453	27.6224	27.7999	NaN	NaN	NaN	NaN	NaN	NaN			ATP binding;protein kinase activity	GO:0004672;GO:0005524									3	3	3	11.4	11.4	11.4	45.379	0	24.873	411660000	13	3	3	3	1
A0A384J5Z1	tr|A0A384J5Z1|A0A384J5Z1_BOTFB Deoxyuridine 5-triphosphate nucleotidohydrolase OS=Botryotinia fuckeliana (strain B05.10) OX=332648 GN=Bcdut1 PE=3 SV=1	tr|A0A384J5Z1|A0A384J5Z1_BOTFB	tr|A0A384J5Z1|A0A384J5Z1_BOTFB	303	NaN	NaN	NaN	NaN	NaN	NaN	26.0711	27.3206	27.6527	25.4883	25.4235	25.2334	NaN	NaN	NaN	NaN	NaN	NaN	dUTP metabolic process	GO:0046080	dUTP diphosphatase activity	GO:0004170									5	5	5	25.5	25.5	25.5	22.329	0	48.261	402670000	9	5	5	5	1
A0A384J5Z3	tr|A0A384J5Z3|A0A384J5Z3_BOTFB Carbamoyl-phosphate synthase (glutamine-hydrolyzing) OS=Botryotinia fuckeliana (strain B05.10) OX=332648 GN=BccarA PE=3 SV=1	tr|A0A384J5Z3|A0A384J5Z3_BOTFB	tr|A0A384J5Z3|A0A384J5Z3_BOTFB	304	23.5606	NaN	NaN	NaN	NaN	NaN	28.9071	29.6264	27.9014	27.0243	27.9989	25.6754	NaN	23.5111	22.8237	NaN	NaN	NaN	'de novo' pyrimidine nucleobase biosynthetic process;glutamine metabolic process	GO:0006207;GO:0006541	carbamoyl-phosphate synthase (glutamine-hydrolyzing) activity	GO:0004088									11	11	11	29	29	29	49.889	0	83.848	1381400000	27	11	11	11	1
A0A384J5Z5	tr|A0A384J5Z5|A0A384J5Z5_BOTFB Eukaryotic translation initiation factor 3 subunit J OS=Botryotinia fuckeliana (strain B05.10) OX=332648 GN=HCR1 PE=3 SV=1	tr|A0A384J5Z5|A0A384J5Z5_BOTFB	tr|A0A384J5Z5|A0A384J5Z5_BOTFB	305	NaN	NaN	NaN	25.4941	NaN	NaN	28.6138	29.1789	29.742	28.9101	29.8547	30.0172	NaN	NaN	23.6916	NaN	NaN	NaN	formation of cytoplasmic translation initiation complex	GO:0001732	translation initiation factor activity	GO:0003743	eukaryotic 43S preinitiation complex;eukaryotic 48S preinitiation complex;eukaryotic translation initiation factor 3 complex	GO:0005852;GO:0016282;GO:0033290							13	13	13	37.5	37.5	37.5	30.491	0	191.73	2829700000	47	13	13	13	1
A0A384J600	tr|A0A384J600|A0A384J600_BOTFB Uncharacterized protein OS=Botryotinia fuckeliana (strain B05.10) OX=332648 GN=BCIN_01g06480 PE=3 SV=1	tr|A0A384J600|A0A384J600_BOTFB	tr|A0A384J600|A0A384J600_BOTFB	306	NaN	NaN	NaN	NaN	NaN	NaN	25.1694	25.2037	24.5302	NaN	25.1881	NaN	NaN	NaN	NaN	NaN	NaN	NaN			ATP binding;protein kinase activity	GO:0004672;GO:0005524									3	3	3	5.3	5.3	5.3	80.302	0	9.6402	98796000	6	3	3	3	1
A0A384J601	tr|A0A384J601|A0A384J601_BOTFB Pyridoxal kinase OS=Botryotinia fuckeliana (strain B05.10) OX=332648 GN=BCIN_01g06330 PE=3 SV=1	tr|A0A384J601|A0A384J601_BOTFB	tr|A0A384J601|A0A384J601_BOTFB	307	NaN	NaN	NaN	NaN	NaN	NaN	25.0786	24.9548	24.6619	25.4206	26.2904	25.3969	NaN	NaN	NaN	NaN	NaN	NaN	pyridoxal 5'-phosphate salvage	GO:0009443	pyridoxal kinase activity	GO:0008478									3	3	3	8.5	8.5	8.5	38.467	0	7.2762	156400000	6	3	3	3	1
A0A384J602	tr|A0A384J602|A0A384J602_BOTFB Uncharacterized protein OS=Botryotinia fuckeliana (strain B05.10) OX=332648 GN=BCIN_01g07490 PE=3 SV=1	tr|A0A384J602|A0A384J602_BOTFB	tr|A0A384J602|A0A384J602_BOTFB	308	24.4681	24.2349	NaN	23.3786	NaN	NaN	26.998	26.6302	28.2121	26.1482	26.1815	25.7427	NaN	NaN	NaN	NaN	NaN	NaN					mitochondrion	GO:0005739					mitochondrion	GO:0005739	12	12	12	31.4	31.4	31.4	47.768	0	58.221	546760000	18	12	12	12	1
A0A384J613	tr|A0A384J613|A0A384J613_BOTFB Uncharacterized protein OS=Botryotinia fuckeliana (strain B05.10) OX=332648 GN=BCIN_01g06430 PE=4 SV=1	tr|A0A384J613|A0A384J613_BOTFB	tr|A0A384J613|A0A384J613_BOTFB	310	NaN	NaN	NaN	NaN	NaN	NaN	23.6338	22.3901	22.5872	23.4526	23.2886	24.7153	NaN	NaN	NaN	NaN	NaN	NaN													2	2	2	9.6	9.6	9.6	34.397	0	5.379	42305000	2	2	2	2	1
A0A384J616	tr|A0A384J616|A0A384J616_BOTFB Uncharacterized protein OS=Botryotinia fuckeliana (strain B05.10) OX=332648 GN=BCIN_01g06650 PE=3 SV=1	tr|A0A384J616|A0A384J616_BOTFB	tr|A0A384J616|A0A384J616_BOTFB	311	NaN	NaN	NaN	NaN	24.9663	NaN	31.4843	29.664	29.7434	28.0857	27.6538	27.2297	NaN	NaN	NaN	24.5204	25.3639	26.1255	translation	GO:0006412	structural constituent of ribosome	GO:0003735	ribosome	GO:0005840	translation	GO:0006412	structural constituent of ribosome	GO:0003735	ribosome	GO:0005840	8	8	8	73.5	73.5	73.5	7.7239	0	42.491	4363400000	30	8	8	8	1
A0A384J618	tr|A0A384J618|A0A384J618_BOTFB Phosphomannomutase OS=Botryotinia fuckeliana (strain B05.10) OX=332648 GN=Bcsec53 PE=3 SV=1	tr|A0A384J618|A0A384J618_BOTFB	tr|A0A384J618|A0A384J618_BOTFB	313	NaN	NaN	NaN	NaN	22.2991	21.5832	31.0495	32.2875	31.7971	29.2875	30.0879	30.4609	NaN	NaN	NaN	20.6444	NaN	NaN	GDP-mannose biosynthetic process	GO:0009298	phosphomannomutase activity	GO:0004615	cytoplasm	GO:0005737					cytoplasm	GO:0005737	17	17	17	55.6	55.6	55.6	30.443	0	227.91	9343100000	75	17	17	17	1
A0A384J620	tr|A0A384J620|A0A384J620_BOTFB Uncharacterized protein OS=Botryotinia fuckeliana (strain B05.10) OX=332648 GN=BCIN_01g07210 PE=4 SV=1	tr|A0A384J620|A0A384J620_BOTFB	tr|A0A384J620|A0A384J620_BOTFB	314	20.7542	NaN	21.5948	32.6275	32.3819	32.7022	24.7318	25.2973	25.9944	25.7501	26.1759	26.9943	20.8015	NaN	21.6099	34.0921	33.4314	33.9679			carbohydrate binding;catalytic activity	GO:0003824;GO:0030246									22	22	22	37.8	37.8	37.8	86.296	0	323.31	47093000000	165	22	22	22	1
A0A384J621	tr|A0A384J621|A0A384J621_BOTFB FAD_binding_3 domain-containing protein OS=Botryotinia fuckeliana (strain B05.10) OX=332648 GN=BCIN_01g05980 PE=4 SV=1	tr|A0A384J621|A0A384J621_BOTFB	tr|A0A384J621|A0A384J621_BOTFB	315	NaN	NaN	NaN	NaN	NaN	NaN	NaN	24.827	25.7012	26.6488	26.0553	25.9786	NaN	NaN	NaN	NaN	NaN	NaN			FAD binding	GO:0071949									3	3	3	8.7	8.7	8.7	48.892	0	16.927	152430000	6	3	3	3	1
A0A384J6L7	tr|A0A384J6L7|A0A384J6L7_BOTFB Uncharacterized protein OS=Botryotinia fuckeliana (strain B05.10) OX=332648 GN=BCIN_01g07650 PE=4 SV=1;tr|A0A384J624|A0A384J624_BOTFB Uncharacterized protein OS=Botryotinia fuckeliana (strain B05.10) OX=332648 GN=BCIN_01g0765	tr|A0A384J6L7|A0A384J6L7_BOTFB;tr|A0A384J624|A0A384J624_BOTFB;tr|A0A384J6D6|A0A384J6D6_BOTFB	tr|A0A384J6L7|A0A384J6L7_BOTFB;tr|A0A384J624|A0A384J624_BOTFB;tr|A0A384J6D6|A0A384J6D6_BOTFB	316	24.8771	NaN	NaN	NaN	NaN	NaN	26.3521	26.4866	27.2455	25.5818	27.1651	26.3224	NaN	NaN	NaN	NaN	NaN	NaN													13	13	13	3.8	3.8	3.8	577.95	0	51.599	394780000	28	13;13;13	13;13;13	13;13;13	3
A0A384J627	tr|A0A384J627|A0A384J627_BOTFB Dolichyl-diphosphooligosaccharide--protein glycosyltransferase subunit OST2 OS=Botryotinia fuckeliana (strain B05.10) OX=332648 GN=Bcost2 PE=3 SV=1	tr|A0A384J627|A0A384J627_BOTFB	tr|A0A384J627|A0A384J627_BOTFB	317	NaN	NaN	NaN	NaN	NaN	NaN	26.7488	27.5563	28.2925	26.6291	NaN	NaN	NaN	NaN	NaN	NaN	NaN	NaN			dolichyl-diphosphooligosaccharide-protein glycotransferase activity	GO:0004579	integral component of membrane;oligosaccharyltransferase complex	GO:0008250;GO:0016021							6	6	6	50.6	50.6	50.6	16.826	0	66.416	591140000	10	6	6	6	1
A0A384J632	tr|A0A384J632|A0A384J632_BOTFB WW domain-containing protein OS=Botryotinia fuckeliana (strain B05.10) OX=332648 GN=BCIN_01g06080 PE=4 SV=1	tr|A0A384J632|A0A384J632_BOTFB	tr|A0A384J632|A0A384J632_BOTFB	318	NaN	NaN	NaN	NaN	NaN	NaN	27.1764	26.3962	26.7326	27.7352	26.0224	25.7806	NaN	NaN	NaN	NaN	NaN	NaN													7	7	7	8.9	8.9	8.9	130.73	0	30.975	481190000	8	7	7	7	1
A0A384J633	tr|A0A384J633|A0A384J633_BOTFB Uncharacterized protein OS=Botryotinia fuckeliana (strain B05.10) OX=332648 GN=BCIN_01g07710 PE=4 SV=1	tr|A0A384J633|A0A384J633_BOTFB	tr|A0A384J633|A0A384J633_BOTFB	319	NaN	NaN	NaN	NaN	NaN	NaN	NaN	24.3498	23.8551	NaN	NaN	NaN	NaN	NaN	NaN	NaN	NaN	NaN													3	3	3	4.2	4.2	4.2	116.68	0	9.668	39273000	3	3	3	3	1
A0A384J647	tr|A0A384J647|A0A384J647_BOTFB Uncharacterized protein OS=Botryotinia fuckeliana (strain B05.10) OX=332648 GN=BCIN_01g05350 PE=4 SV=1	tr|A0A384J647|A0A384J647_BOTFB	tr|A0A384J647|A0A384J647_BOTFB	320	NaN	NaN	NaN	NaN	NaN	NaN	26.2813	26.2246	25.4494	27.2425	26.9403	27.4884	NaN	NaN	NaN	NaN	NaN	NaN													8	8	8	16.4	16.4	16.4	61.319	0	32.646	377040000	19	8	8	8	1
A0A384J650	tr|A0A384J650|A0A384J650_BOTFB Bcmsl1 OS=Botryotinia fuckeliana (strain B05.10) OX=332648 GN=Bcmsl1 PE=4 SV=1	tr|A0A384J650|A0A384J650_BOTFB	tr|A0A384J650|A0A384J650_BOTFB	321	NaN	NaN	NaN	NaN	NaN	NaN	25.217	23.8917	22.9004	24.4991	23.8226	23.6902	NaN	NaN	NaN	NaN	NaN	NaN			RNA binding	GO:0003723					RNA binding	GO:0003723			2	2	2	10	10	10	21.813	0.00242	3.068	81291000	4	2	2	2	1
A0A384J651	tr|A0A384J651|A0A384J651_BOTFB Isocitrate dehydrogenase [NAD] subunit, mitochondrial OS=Botryotinia fuckeliana (strain B05.10) OX=332648 GN=Bcidh1 PE=3 SV=1	tr|A0A384J651|A0A384J651_BOTFB	tr|A0A384J651|A0A384J651_BOTFB	322	23.7487	NaN	24.4196	21.7658	24.7176	NaN	31.9464	31.8673	31.2741	31.228	31.1007	30.9273	NaN	NaN	24.632	NaN	NaN	NaN	tricarboxylic acid cycle	GO:0006099	isocitrate dehydrogenase (NAD+) activity;magnesium ion binding;NAD binding	GO:0000287;GO:0004449;GO:0051287									19	19	19	49.5	49.5	49.5	41.296	0	239.35	10992000000	78	19	19	19	1
A0A384J655	tr|A0A384J655|A0A384J655_BOTFB Uncharacterized protein OS=Botryotinia fuckeliana (strain B05.10) OX=332648 GN=BCIN_01g07550 PE=3 SV=1	tr|A0A384J655|A0A384J655_BOTFB	tr|A0A384J655|A0A384J655_BOTFB	323	NaN	NaN	NaN	NaN	NaN	NaN	23.6193	24.9298	24.7335	24.4856	NaN	NaN	NaN	NaN	NaN	NaN	NaN	NaN			catalytic activity;pyridoxal phosphate binding	GO:0003824;GO:0030170									3	3	3	9.8	9.8	9.8	45.644	0.00029121	4.4882	91930000	3	3	3	3	1
A0A384J656	tr|A0A384J656|A0A384J656_BOTFB C2 domain-containing protein OS=Botryotinia fuckeliana (strain B05.10) OX=332648 GN=BCIN_01g06410 PE=4 SV=1	tr|A0A384J656|A0A384J656_BOTFB	tr|A0A384J656|A0A384J656_BOTFB	324	NaN	NaN	NaN	NaN	NaN	NaN	28.0934	26.5858	27.0859	25.7002	26.114	26.6947	NaN	NaN	NaN	NaN	NaN	NaN													8	8	8	13.9	13.9	13.9	67.468	0	36.192	523740000	15	8	8	8	1
A0A384J657	tr|A0A384J657|A0A384J657_BOTFB Carboxylic ester hydrolase OS=Botryotinia fuckeliana (strain B05.10) OX=332648 GN=Bclip1 PE=3 SV=1	tr|A0A384J657|A0A384J657_BOTFB	tr|A0A384J657|A0A384J657_BOTFB	325	NaN	NaN	NaN	NaN	NaN	NaN	NaN	NaN	NaN	NaN	NaN	NaN	NaN	NaN	NaN	NaN	24.3854	23.7516													2	2	2	4.6	4.6	4.6	56.34	0	5.4837	41706000	3	2	2	2	1
A0A384J658	tr|A0A384J658|A0A384J658_BOTFB Phenylalanine--tRNA ligase OS=Botryotinia fuckeliana (strain B05.10) OX=332648 GN=Bcfrs2 PE=3 SV=1	tr|A0A384J658|A0A384J658_BOTFB	tr|A0A384J658|A0A384J658_BOTFB	326	NaN	NaN	NaN	NaN	25.7875	NaN	32.1667	30.5134	29.7267	28.4924	27.5205	27.7204	NaN	NaN	23.9474	NaN	NaN	24.6982	phenylalanyl-tRNA aminoacylation	GO:0006432	ATP binding;phenylalanine-tRNA ligase activity;tRNA binding	GO:0000049;GO:0004826;GO:0005524	cytoplasm	GO:0005737					cytoplasm	GO:0005737	23	23	23	46.9	46.9	46.9	57.3	0	198.95	5993500000	58	23	23	23	1
A0A384J660	tr|A0A384J660|A0A384J660_BOTFB Bcnas2 OS=Botryotinia fuckeliana (strain B05.10) OX=332648 GN=Bcnas2 PE=3 SV=1	tr|A0A384J660|A0A384J660_BOTFB	tr|A0A384J660|A0A384J660_BOTFB	327	NaN	NaN	NaN	NaN	NaN	NaN	25.4567	25.0558	24.7775	25.1497	25.3711	25.6361	NaN	NaN	NaN	NaN	NaN	NaN	proteasome regulatory particle assembly	GO:0070682											5	5	5	33.8	33.8	33.8	25.623	0	42.693	185590000	11	5	5	5	1
A0A384J6W9	tr|A0A384J6W9|A0A384J6W9_BOTFB Valine--tRNA ligase OS=Botryotinia fuckeliana (strain B05.10) OX=332648 GN=BCIN_01g07540 PE=4 SV=1;tr|A0A384J661|A0A384J661_BOTFB Valine--tRNA ligase OS=Botryotinia fuckeliana (strain B05.10) OX=332648 GN=BCIN_01g07540 PE=3 S	tr|A0A384J6W9|A0A384J6W9_BOTFB;tr|A0A384J661|A0A384J661_BOTFB	tr|A0A384J6W9|A0A384J6W9_BOTFB;tr|A0A384J661|A0A384J661_BOTFB	328	NaN	NaN	NaN	NaN	NaN	NaN	24.3951	23.3392	24.662	26.2951	25.9513	26.3468	NaN	NaN	22.8538	NaN	NaN	NaN	valyl-tRNA aminoacylation	GO:0006438	aminoacyl-tRNA editing activity;ATP binding;valine-tRNA ligase activity	GO:0002161;GO:0004832;GO:0005524									3	3	3	5.8	5.8	5.8	101.85	0	12.941	143500000	6	3;3	3;3	3;3	2
A0A384J667	tr|A0A384J667|A0A384J667_BOTFB Proliferating cell nuclear antigen OS=Botryotinia fuckeliana (strain B05.10) OX=332648 GN=Bcpol30 PE=3 SV=1	tr|A0A384J667|A0A384J667_BOTFB	tr|A0A384J667|A0A384J667_BOTFB	329	NaN	25.8204	26.939	NaN	NaN	NaN	25.8565	26.0621	25.6865	25.9495	27.7607	27.7206	NaN	NaN	NaN	NaN	NaN	NaN	regulation of DNA replication	GO:0006275	DNA binding;DNA polymerase processivity factor activity	GO:0003677;GO:0030337					DNA binding	GO:0003677			5	5	5	24.3	24.3	24.3	28.38	0	9.8055	438610000	9	5	5	5	1
A0A384J668	tr|A0A384J668|A0A384J668_BOTFB Glucose-6-phosphate 1-epimerase OS=Botryotinia fuckeliana (strain B05.10) OX=332648 GN=BCIN_01g07070 PE=3 SV=1	tr|A0A384J668|A0A384J668_BOTFB	tr|A0A384J668|A0A384J668_BOTFB	330	NaN	NaN	NaN	NaN	NaN	NaN	30.0437	30.4436	30.4618	29.643	28.9968	29.684	NaN	NaN	NaN	NaN	NaN	24.8309	carbohydrate metabolic process	GO:0005975	carbohydrate binding;glucose-6-phosphate 1-epimerase activity	GO:0030246;GO:0047938			carbohydrate metabolic process	GO:0005975					12	12	12	45.1	45.1	45.1	34.847	0	298.76	4280600000	46	12	12	12	1
A0A384J672	tr|A0A384J672|A0A384J672_BOTFB Uncharacterized protein OS=Botryotinia fuckeliana (strain B05.10) OX=332648 GN=BCIN_01g08010 PE=4 SV=1	tr|A0A384J672|A0A384J672_BOTFB	tr|A0A384J672|A0A384J672_BOTFB	331	NaN	NaN	NaN	NaN	NaN	NaN	26.5888	28.2102	28.1464	26.2276	24.5972	24.1481	NaN	NaN	NaN	NaN	NaN	NaN	nucleoside metabolic process	GO:0009116											4	4	4	18.8	18.8	18.8	24.043	0	31.118	627280000	7	4	4	4	1
A0A384J673	tr|A0A384J673|A0A384J673_BOTFB Copper transport protein OS=Botryotinia fuckeliana (strain B05.10) OX=332648 GN=Bcctr1 PE=3 SV=1	tr|A0A384J673|A0A384J673_BOTFB	tr|A0A384J673|A0A384J673_BOTFB	332	NaN	NaN	NaN	NaN	NaN	NaN	25.8612	28.3091	27.521	NaN	NaN	NaN	NaN	NaN	NaN	NaN	NaN	NaN			copper ion transmembrane transporter activity	GO:0005375	integral component of membrane	GO:0016021							2	2	2	23.6	23.6	23.6	22.898	0	37.506	526910000	5	2	2	2	1
A0A384J674	tr|A0A384J674|A0A384J674_BOTFB Uncharacterized protein OS=Botryotinia fuckeliana (strain B05.10) OX=332648 GN=BCIN_01g07690 PE=4 SV=1	tr|A0A384J674|A0A384J674_BOTFB	tr|A0A384J674|A0A384J674_BOTFB	333	NaN	NaN	NaN	NaN	24.9794	NaN	26.3472	25.9291	27.7467	27.0226	22.0033	21.8204	NaN	NaN	NaN	NaN	NaN	NaN			GTPase activator activity	GO:0005096									9	9	9	19.5	19.5	19.5	84.357	0	36.996	374620000	16	9	9	9	1
A0A384J683	tr|A0A384J683|A0A384J683_BOTFB Bclcc5 OS=Botryotinia fuckeliana (strain B05.10) OX=332648 GN=Bclcc5 PE=3 SV=1	tr|A0A384J683|A0A384J683_BOTFB	tr|A0A384J683|A0A384J683_BOTFB	336	NaN	NaN	NaN	NaN	23.7563	NaN	23.0545	NaN	NaN	NaN	NaN	NaN	NaN	NaN	NaN	23.4589	24.6352	24.1014			copper ion binding;oxidoreductase activity	GO:0005507;GO:0016491					oxidoreductase activity	GO:0016491			3	3	3	8.1	8.1	8.1	64.634	0	11.332	72346000	4	3	3	3	1
A0A384J685	tr|A0A384J685|A0A384J685_BOTFB alpha-1,2-Mannosidase OS=Botryotinia fuckeliana (strain B05.10) OX=332648 GN=BCIN_01g05680 PE=3 SV=1	tr|A0A384J685|A0A384J685_BOTFB	tr|A0A384J685|A0A384J685_BOTFB	337	32.4389	32.6005	32.5987	33.2855	34.1753	33.6194	28.9905	28.9081	29.1685	29.9567	30.4308	31.5146	35.1789	34.563	36.137	34.6249	35.2676	36.4253			calcium ion binding;mannosyl-oligosaccharide 1,2-alpha-mannosidase activity	GO:0004571;GO:0005509	membrane	GO:0016020							18	18	18	49.4	49.4	49.4	58.076	0	323.31	232840000000	390	18	18	18	1
A0A384J687	tr|A0A384J687|A0A384J687_BOTFB FAD-binding FR-type domain-containing protein OS=Botryotinia fuckeliana (strain B05.10) OX=332648 GN=BCIN_01g07090 PE=4 SV=1	tr|A0A384J687|A0A384J687_BOTFB	tr|A0A384J687|A0A384J687_BOTFB	338	24.5878	25.0063	NaN	NaN	NaN	NaN	27.4669	28.6551	26.6546	NaN	NaN	NaN	NaN	NaN	NaN	NaN	NaN	NaN			oxidoreductase activity	GO:0016491					oxidoreductase activity	GO:0016491			7	7	7	12.5	12.5	12.5	71.622	0	22.684	616200000	17	7	7	7	1
A0A384J688	tr|A0A384J688|A0A384J688_BOTFB Uncharacterized protein OS=Botryotinia fuckeliana (strain B05.10) OX=332648 GN=BCIN_01g07250 PE=3 SV=1	tr|A0A384J688|A0A384J688_BOTFB	tr|A0A384J688|A0A384J688_BOTFB	339	21.4192	NaN	NaN	33.9988	34.3188	32.8558	21.4594	NaN	NaN	27.1542	26.8298	26.4307	23.5445	NaN	NaN	34.6292	34.5412	34.146	carbohydrate metabolic process	GO:0005975	polygalacturonase activity	GO:0004650			carbohydrate metabolic process	GO:0005975					14	14	14	32.6	32.6	32.6	47.353	0	323.31	88275000000	180	14	14	14	1
A0A384J689	tr|A0A384J689|A0A384J689_BOTFB Proteasome subunit beta OS=Botryotinia fuckeliana (strain B05.10) OX=332648 GN=Bcpre4 PE=3 SV=1	tr|A0A384J689|A0A384J689_BOTFB	tr|A0A384J689|A0A384J689_BOTFB	340	23.5644	NaN	NaN	NaN	22.1178	NaN	30.4917	29.7862	28.813	25.6955	26.182	25.7783	NaN	NaN	NaN	NaN	NaN	NaN	proteolysis involved in cellular protein catabolic process	GO:0051603	threonine-type endopeptidase activity	GO:0004298	nucleus;proteasome core complex	GO:0005634;GO:0005839					nucleus	GO:0005634	11	11	11	48.8	48.8	48.8	28.717	0	216.36	2339700000	36	11	11	11	1
A0A384J690	tr|A0A384J690|A0A384J690_BOTFB Bctrx2 OS=Botryotinia fuckeliana (strain B05.10) OX=332648 GN=Bctrx2 PE=4 SV=1	tr|A0A384J690|A0A384J690_BOTFB	tr|A0A384J690|A0A384J690_BOTFB	341	24.787	23.9201	24.625	NaN	NaN	24.6345	29.0574	28.4979	28.3579	27.3589	26.8905	26.4463	23.7492	25.2679	24.4753	NaN	NaN	NaN	cell redox homeostasis;glycerol ether metabolic process	GO:0006662;GO:0045454	protein disulfide oxidoreductase activity	GO:0015035	cell	GO:0005623					cell	GO:0005623	5	5	5	33	33	33	22.369	0	53.078	1049100000	15	5	5	5	1
A0A384J691	tr|A0A384J691|A0A384J691_BOTFB Bcrpt4 OS=Botryotinia fuckeliana (strain B05.10) OX=332648 GN=Bcrpt4 PE=3 SV=1	tr|A0A384J691|A0A384J691_BOTFB	tr|A0A384J691|A0A384J691_BOTFB	342	27.6636	27.349	27.2559	26.6078	26.2353	27.3392	31.6017	31.7134	31.5236	30.4417	30.0127	30.0144	NaN	22.6391	21.7677	NaN	22.0461	21.1376	protein catabolic process	GO:0030163	ATP binding;proteasome-activating ATPase activity	GO:0005524;GO:0036402	cytoplasm	GO:0005737					cytoplasm	GO:0005737	24	23	23	59.3	59.3	59.3	44.046	0	228.98	7319500000	79	24	23	23	1
A0A384J692	tr|A0A384J692|A0A384J692_BOTFB TUTase domain-containing protein OS=Botryotinia fuckeliana (strain B05.10) OX=332648 GN=BCIN_01g07280 PE=4 SV=1;tr|A0A384J6A8|A0A384J6A8_BOTFB Polynucleotide adenylyltransferase OS=Botryotinia fuckeliana (strain B05.10) OX=33	tr|A0A384J692|A0A384J692_BOTFB;tr|A0A384J6A8|A0A384J6A8_BOTFB	tr|A0A384J692|A0A384J692_BOTFB;tr|A0A384J6A8|A0A384J6A8_BOTFB	343	NaN	NaN	NaN	NaN	NaN	NaN	23.4912	25.0113	24.7762	23.7538	25.6547	24.6505	NaN	NaN	NaN	NaN	NaN	NaN													3	3	3	3.6	3.6	3.6	117.34	0	4.9741	77914000	4	3;3	3;3	3;3	2
A0A384J6A1	tr|A0A384J6A1|A0A384J6A1_BOTFB Protein HIR OS=Botryotinia fuckeliana (strain B05.10) OX=332648 GN=Bchir1 PE=3 SV=1	tr|A0A384J6A1|A0A384J6A1_BOTFB	tr|A0A384J6A1|A0A384J6A1_BOTFB	347	NaN	NaN	NaN	NaN	NaN	NaN	NaN	23.2044	23.2994	25.5912	23.9086	NaN	NaN	NaN	NaN	NaN	NaN	NaN	chromatin organization;regulation of transcription, DNA-templated;transcription, DNA-templated	GO:0006325;GO:0006351;GO:0006355			nucleus	GO:0005634					nucleus	GO:0005634	3	3	3	3.7	3.7	3.7	113.34	0	9.2989	49191000	3	3	3	3	1
A0A384J6A6	tr|A0A384J6A6|A0A384J6A6_BOTFB Phospho-2-dehydro-3-deoxyheptonate aldolase OS=Botryotinia fuckeliana (strain B05.10) OX=332648 GN=BCIN_01g06800 PE=3 SV=1	tr|A0A384J6A6|A0A384J6A6_BOTFB	tr|A0A384J6A6|A0A384J6A6_BOTFB	348	25.1841	NaN	NaN	NaN	NaN	NaN	27.6999	27.1161	27.4019	29.2568	29.4622	29.4085	NaN	NaN	NaN	NaN	NaN	23.2265	aromatic amino acid family biosynthetic process	GO:0009073	3-deoxy-7-phosphoheptulonate synthase activity	GO:0003849									11	11	11	20.5	20.5	20.5	55.121	0	68.372	1307800000	38	11	11	11	1
A0A384J6B7	tr|A0A384J6B7|A0A384J6B7_BOTFB Uncharacterized protein OS=Botryotinia fuckeliana (strain B05.10) OX=332648 GN=BCIN_01g07530 PE=4 SV=1	tr|A0A384J6B7|A0A384J6B7_BOTFB	tr|A0A384J6B7|A0A384J6B7_BOTFB	350	32.3152	31.858	32.2528	32.5626	33.6534	33.3028	28.0107	28.4995	28.5599	31.2729	32.8088	32.9555	35.1616	31.9393	35.0734	33.5055	34.5651	35.8393			catalytic activity	GO:0003824									29	29	29	63.8	63.8	63.8	57.062	0	323.31	154310000000	497	29	29	29	1
A0A384J6C3	tr|A0A384J6C3|A0A384J6C3_BOTFB CIA30 domain-containing protein OS=Botryotinia fuckeliana (strain B05.10) OX=332648 GN=BCIN_01g08070 PE=3 SV=1	tr|A0A384J6C3|A0A384J6C3_BOTFB	tr|A0A384J6C3|A0A384J6C3_BOTFB	351	NaN	NaN	NaN	25.6328	NaN	25.0966	27.4538	26.0466	25.7624	25.8328	26.2381	24.6148	NaN	NaN	NaN	NaN	25.1033	25.8378	mitochondrial respiratory chain complex I assembly	GO:0032981											4	4	4	18.2	18.2	18.2	25.096	0	8.6481	445340000	10	4	4	4	1
A0A384J6C4	tr|A0A384J6C4|A0A384J6C4_BOTFB Glycosidase OS=Botryotinia fuckeliana (strain B05.10) OX=332648 GN=Bccrh1 PE=3 SV=1	tr|A0A384J6C4|A0A384J6C4_BOTFB	tr|A0A384J6C4|A0A384J6C4_BOTFB	352	23.5232	20.5661	NaN	29.4966	29.0877	28.5474	21.7385	24.1399	22.8679	23.5772	23.3818	23.1608	27.1935	29.5085	28.9066	32.3425	31.3808	31.4823	carbohydrate metabolic process;cell wall organization	GO:0005975;GO:0071555	hydrolase activity, hydrolyzing O-glycosyl compounds	GO:0004553	cell wall	GO:0005618	carbohydrate metabolic process	GO:0005975			cell wall	GO:0005618	7	7	7	18.9	18.9	18.9	40.364	0	84.812	12046000000	73	7	7	7	1
A0A384J6C7	tr|A0A384J6C7|A0A384J6C7_BOTFB HYPK_UBA domain-containing protein OS=Botryotinia fuckeliana (strain B05.10) OX=332648 GN=BCIN_01g06810 PE=4 SV=1	tr|A0A384J6C7|A0A384J6C7_BOTFB	tr|A0A384J6C7|A0A384J6C7_BOTFB	353	25.0687	NaN	25.9475	NaN	NaN	NaN	NaN	25.7525	25.521	26.2446	24.9809	25.1281	NaN	NaN	NaN	NaN	NaN	23.8884													4	4	4	52.6	52.6	52.6	14.269	0	70.337	207160000	7	4	4	4	1
A0A384J6D0	tr|A0A384J6D0|A0A384J6D0_BOTFB 1-alkyl-2-acetylglycerophosphocholine esterase OS=Botryotinia fuckeliana (strain B05.10) OX=332648 GN=BCIN_01g06980 PE=4 SV=1	tr|A0A384J6D0|A0A384J6D0_BOTFB	tr|A0A384J6D0|A0A384J6D0_BOTFB	355	NaN	NaN	NaN	23.8232	23.6503	NaN	NaN	NaN	NaN	NaN	NaN	NaN	NaN	NaN	NaN	23.7099	24.6192	24.2748	lipid catabolic process	GO:0016042	1-alkyl-2-acetylglycerophosphocholine esterase activity	GO:0003847									2	2	2	5.8	5.8	5.8	43.851	0	5.9639	74883000	4	2	2	2	1
A0A384J6D3	tr|A0A384J6D3|A0A384J6D3_BOTFB Uncharacterized protein OS=Botryotinia fuckeliana (strain B05.10) OX=332648 GN=BCIN_01g08470 PE=3 SV=1	tr|A0A384J6D3|A0A384J6D3_BOTFB	tr|A0A384J6D3|A0A384J6D3_BOTFB	356	NaN	NaN	NaN	NaN	NaN	NaN	24.4953	24.5342	25.1594	24.5412	24.7394	24.9845	NaN	NaN	NaN	NaN	NaN	NaN													5	5	5	38.1	38.1	38.1	14.659	0	8.7979	123590000	7	5	5	5	1
A0A384J6D7	tr|A0A384J6D7|A0A384J6D7_BOTFB Uncharacterized protein OS=Botryotinia fuckeliana (strain B05.10) OX=332648 GN=BCIN_01g06900 PE=4 SV=1	tr|A0A384J6D7|A0A384J6D7_BOTFB	tr|A0A384J6D7|A0A384J6D7_BOTFB	357	28.7389	29.0478	28.2099	32.0265	31.3736	27.6919	NaN	26.6517	27.0959	28.5041	26.0599	29.8458	31.6895	32.1066	32.032	31.9597	31.3439	31.2099	transmembrane transport	GO:0055085					transmembrane transport	GO:0055085					7	7	7	29.4	29.4	29.4	48.531	0	164.53	17278000000	80	7	7	7	1
A0A384J6D9	tr|A0A384J6D9|A0A384J6D9_BOTFB Uncharacterized protein OS=Botryotinia fuckeliana (strain B05.10) OX=332648 GN=BCIN_01g06870 PE=4 SV=1	tr|A0A384J6D9|A0A384J6D9_BOTFB	tr|A0A384J6D9|A0A384J6D9_BOTFB	358	NaN	NaN	NaN	NaN	NaN	NaN	25.6536	24.3803	24.7392	NaN	NaN	NaN	NaN	NaN	NaN	NaN	NaN	NaN													4	4	4	20.1	20.1	20.1	22.576	0	8.181	78185000	8	4	4	4	1
A0A384J6E2	tr|A0A384J6E2|A0A384J6E2_BOTFB Uncharacterized protein OS=Botryotinia fuckeliana (strain B05.10) OX=332648 GN=BCIN_01g08150 PE=4 SV=1	tr|A0A384J6E2|A0A384J6E2_BOTFB	tr|A0A384J6E2|A0A384J6E2_BOTFB	359	NaN	NaN	NaN	NaN	NaN	NaN	25.7469	26.1571	26.1895	27.7953	28.6221	28.0534	NaN	NaN	NaN	NaN	NaN	NaN													5	5	5	8.1	8.1	8.1	88.093	0	41.341	1543000000	9	5	5	5	1
A0A384J6E3	tr|A0A384J6E3|A0A384J6E3_BOTFB Carboxypeptidase OS=Botryotinia fuckeliana (strain B05.10) OX=332648 GN=BCIN_01g06210 PE=3 SV=1	tr|A0A384J6E3|A0A384J6E3_BOTFB	tr|A0A384J6E3|A0A384J6E3_BOTFB	360	29.0995	28.3751	28.7178	30.7768	30.8867	29.0864	29.3868	29.8211	30.0169	30.307	30.3049	29.4531	31.9517	32.3965	32.5977	32.5634	30.353	29.8569			serine-type carboxypeptidase activity	GO:0004185									11	11	11	20	20	20	61.683	0	323.31	21298000000	114	11	11	11	1
A0A384J6F0	tr|A0A384J6F0|A0A384J6F0_BOTFB FHA domain-containing protein OS=Botryotinia fuckeliana (strain B05.10) OX=332648 GN=BCIN_01g07170 PE=4 SV=1	tr|A0A384J6F0|A0A384J6F0_BOTFB	tr|A0A384J6F0|A0A384J6F0_BOTFB	361	NaN	NaN	NaN	NaN	NaN	NaN	24.7568	24.3481	24.312	NaN	NaN	NaN	NaN	NaN	NaN	NaN	NaN	NaN													2	2	2	4.8	4.8	4.8	81.767	0	5.5179	54999000	6	2	2	2	1
A0A384J6F5	tr|A0A384J6F5|A0A384J6F5_BOTFB Bcade8 OS=Botryotinia fuckeliana (strain B05.10) OX=332648 GN=Bcade8 PE=4 SV=1	tr|A0A384J6F5|A0A384J6F5_BOTFB	tr|A0A384J6F5|A0A384J6F5_BOTFB	362	NaN	NaN	NaN	NaN	NaN	NaN	27.4686	27.1182	26.9915	25.4027	26.4245	26.1364	NaN	NaN	NaN	NaN	NaN	NaN	'de novo' IMP biosynthetic process	GO:0006189	phosphoribosylglycinamide formyltransferase activity	GO:0004644									5	5	5	20.8	20.8	20.8	25.155	0	61.543	388260000	9	5	5	5	1
A0A384J6I4	tr|A0A384J6I4|A0A384J6I4_BOTFB Mitochondrial import inner membrane translocase subunit TIM16 OS=Botryotinia fuckeliana (strain B05.10) OX=332648 GN=Bcpam16 PE=3 SV=1;tr|A0A384J6F6|A0A384J6F6_BOTFB Mitochondrial import inner membrane translocase subunit TIM	tr|A0A384J6I4|A0A384J6I4_BOTFB;tr|A0A384J6F6|A0A384J6F6_BOTFB	tr|A0A384J6I4|A0A384J6I4_BOTFB;tr|A0A384J6F6|A0A384J6F6_BOTFB	363	NaN	NaN	NaN	NaN	NaN	NaN	25.29	25.0206	24.83	25.7341	26.218	26.1459	NaN	NaN	NaN	NaN	NaN	NaN	protein import into mitochondrial matrix	GO:0030150			TIM23 mitochondrial import inner membrane translocase complex	GO:0005744							3	3	3	20.6	20.6	20.6	15.042	0	7.1943	166150000	6	3;3	3;3	3;3	2
A0A384J6F7	tr|A0A384J6F7|A0A384J6F7_BOTFB Copper transport protein OS=Botryotinia fuckeliana (strain B05.10) OX=332648 GN=BCIN_01g07080 PE=3 SV=1	tr|A0A384J6F7|A0A384J6F7_BOTFB	tr|A0A384J6F7|A0A384J6F7_BOTFB	364	NaN	NaN	NaN	NaN	NaN	NaN	25.5273	25.9273	25.3932	NaN	NaN	NaN	NaN	NaN	NaN	NaN	NaN	NaN			copper ion transmembrane transporter activity	GO:0005375	integral component of membrane	GO:0016021							3	3	3	6.8	6.8	6.8	22.093	0	6.7136	130510000	7	3	3	3	1
A0A384J6G4	tr|A0A384J6G4|A0A384J6G4_BOTFB Bcmon2 OS=Botryotinia fuckeliana (strain B05.10) OX=332648 GN=Bcmon2 PE=3 SV=1	tr|A0A384J6G4|A0A384J6G4_BOTFB	tr|A0A384J6G4|A0A384J6G4_BOTFB	366	NaN	NaN	NaN	NaN	NaN	NaN	24.6853	24.0707	23.6174	25.1405	25.2526	25.2804	NaN	NaN	NaN	NaN	NaN	NaN	protein transport	GO:0015031					protein transport	GO:0015031					2	2	2	1.7	1.7	1.7	184.26	0	55.446	97548000	7	2	2	2	1
A0A384J6H3	tr|A0A384J6H3|A0A384J6H3_BOTFB 2,4-dienoyl-CoA reductase ((3E)-enoyl-CoA-producing) OS=Botryotinia fuckeliana (strain B05.10) OX=332648 GN=Bcsps19 PE=4 SV=1	tr|A0A384J6H3|A0A384J6H3_BOTFB	tr|A0A384J6H3|A0A384J6H3_BOTFB	367	NaN	NaN	NaN	NaN	NaN	NaN	26.1951	26.5399	26.4782	26.5475	NaN	26.2052	NaN	NaN	NaN	NaN	NaN	NaN													7	7	7	23.4	23.4	23.4	32.216	0	52.227	274020000	7	7	7	7	1
A0A384J6H4	tr|A0A384J6H4|A0A384J6H4_BOTFB Bcwhi2 OS=Botryotinia fuckeliana (strain B05.10) OX=332648 GN=Bcwhi2 PE=4 SV=1	tr|A0A384J6H4|A0A384J6H4_BOTFB	tr|A0A384J6H4|A0A384J6H4_BOTFB	368	NaN	NaN	NaN	NaN	NaN	NaN	28.2803	27.3923	27.4563	27.269	26.9249	26.1323	NaN	NaN	NaN	NaN	NaN	NaN													6	6	6	29.6	29.6	29.6	32.405	0	27.456	742590000	21	6	6	6	1
A0A384J6H6	tr|A0A384J6H6|A0A384J6H6_BOTFB Nicotinate phosphoribosyltransferase OS=Botryotinia fuckeliana (strain B05.10) OX=332648 GN=BCIN_01g08350 PE=3 SV=1	tr|A0A384J6H6|A0A384J6H6_BOTFB	tr|A0A384J6H6|A0A384J6H6_BOTFB	369	NaN	NaN	NaN	NaN	NaN	NaN	25.8376	25.1848	25.184	27.7756	NaN	NaN	NaN	NaN	NaN	NaN	NaN	NaN	NAD biosynthetic process	GO:0009435	nicotinate-nucleotide diphosphorylase (carboxylating) activity	GO:0004514									4	4	4	10.8	10.8	10.8	54.76	0	21.787	223090000	5	4	4	4	1
A0A384J6H9	tr|A0A384J6H9|A0A384J6H9_BOTFB Neutral ceramidase OS=Botryotinia fuckeliana (strain B05.10) OX=332648 GN=BCIN_01g07230 PE=3 SV=1	tr|A0A384J6H9|A0A384J6H9_BOTFB	tr|A0A384J6H9|A0A384J6H9_BOTFB	370	NaN	NaN	NaN	26.1879	26.1518	NaN	NaN	NaN	23.7733	28.7572	24.4509	23.9927	NaN	NaN	NaN	23.7435	24.8989	24.0768													6	6	6	11.9	11.9	11.9	82	0	32.304	256820000	10	6	6	6	1
A0A384J6I8	tr|A0A384J6I8|A0A384J6I8_BOTFB Argininosuccinate synthase OS=Botryotinia fuckeliana (strain B05.10) OX=332648 GN=Bcass1 PE=3 SV=1	tr|A0A384J6I8|A0A384J6I8_BOTFB	tr|A0A384J6I8|A0A384J6I8_BOTFB	371	23.1501	23.7056	NaN	22.9524	23.7701	25.3225	28.8276	30.8967	31.1553	29.6727	27.6288	28.3593	NaN	NaN	NaN	NaN	NaN	23.2422	arginine biosynthetic process	GO:0006526	argininosuccinate synthase activity;ATP binding	GO:0004055;GO:0005524									14	14	14	32.5	32.5	32.5	45.73	0	218.6	4178100000	47	14	14	14	1
A0A384J6J5	tr|A0A384J6J5|A0A384J6J5_BOTFB Uncharacterized protein OS=Botryotinia fuckeliana (strain B05.10) OX=332648 GN=BCIN_01g08530 PE=4 SV=1;tr|A0A384J6J3|A0A384J6J3_BOTFB Uncharacterized protein OS=Botryotinia fuckeliana (strain B05.10) OX=332648 GN=BCIN_01g0853	tr|A0A384J6J5|A0A384J6J5_BOTFB;tr|A0A384J6J3|A0A384J6J3_BOTFB	tr|A0A384J6J5|A0A384J6J5_BOTFB;tr|A0A384J6J3|A0A384J6J3_BOTFB	372	NaN	NaN	NaN	NaN	NaN	NaN	23.1047	23.3015	24.0017	23.0968	25.9077	23.418	NaN	NaN	NaN	NaN	NaN	NaN													2	2	2	4	4	4	96.157	0.003183	2.8669	62671000	3	2;2	2;2	2;2	2
A0A384J6J6	tr|A0A384J6J6|A0A384J6J6_BOTFB Bcerj5 OS=Botryotinia fuckeliana (strain B05.10) OX=332648 GN=Bcerj5 PE=4 SV=1	tr|A0A384J6J6|A0A384J6J6_BOTFB	tr|A0A384J6J6|A0A384J6J6_BOTFB	373	NaN	NaN	NaN	NaN	NaN	NaN	27.0899	26.3119	25.3683	23.6419	25.0526	NaN	NaN	NaN	NaN	NaN	NaN	NaN													4	4	4	13	13	13	43.908	0	12.135	223050000	7	4	4	4	1
A0A384J6K3	tr|A0A384J6K3|A0A384J6K3_BOTFB Amidohydro-rel domain-containing protein OS=Botryotinia fuckeliana (strain B05.10) OX=332648 GN=BCIN_01g08620 PE=3 SV=1	tr|A0A384J6K3|A0A384J6K3_BOTFB	tr|A0A384J6K3|A0A384J6K3_BOTFB	374	NaN	NaN	NaN	NaN	NaN	NaN	NaN	NaN	NaN	26.3386	26.1702	26.1506	NaN	NaN	NaN	NaN	NaN	NaN			carboxy-lyase activity;hydrolase activity	GO:0016787;GO:0016831									2	2	2	7.7	7.7	7.7	39.03	0	5.7634	85613000	8	2	2	2	1
A0A384J6L3	tr|A0A384J6L3|A0A384J6L3_BOTFB Proteasome subunit alpha type OS=Botryotinia fuckeliana (strain B05.10) OX=332648 GN=Bcpre10 PE=3 SV=1	tr|A0A384J6L3|A0A384J6L3_BOTFB	tr|A0A384J6L3|A0A384J6L3_BOTFB	377	25.6833	27.2295	26.7272	25.6206	25.3109	26.2006	31.6677	31.4225	31.3888	29.0938	29.0699	29.1035	NaN	26.4011	NaN	NaN	NaN	NaN	ubiquitin-dependent protein catabolic process	GO:0006511	threonine-type endopeptidase activity	GO:0004298	proteasome core complex, alpha-subunit complex	GO:0019773							19	19	19	69.1	69.1	69.1	31.986	0	323.31	6186000000	76	19	19	19	1
A0A384J6L5	tr|A0A384J6L5|A0A384J6L5_BOTFB Tubulin beta chain OS=Botryotinia fuckeliana (strain B05.10) OX=332648 GN=BctubA PE=3 SV=1	tr|A0A384J6L5|A0A384J6L5_BOTFB;CON__ENSEMBL:ENSBTAP00000025008	tr|A0A384J6L5|A0A384J6L5_BOTFB	378	NaN	24.1844	NaN	22.6903	23.9566	21.6787	33.4404	33.2352	33.8634	32.6906	32.4416	31.5757	NaN	NaN	18.6164	NaN	24.3368	NaN	microtubule-based process	GO:0007017	GTP binding;GTPase activity;structural constituent of cytoskeleton	GO:0003924;GO:0005200;GO:0005525	microtubule	GO:0005874			GTPase activity	GO:0003924			22	22	22	43.2	43.2	43.2	49.739	0	323.31	37643000000	178	22;2	22;2	22;2	2
A0A384J6L9	tr|A0A384J6L9|A0A384J6L9_BOTFB Uncharacterized protein OS=Botryotinia fuckeliana (strain B05.10) OX=332648 GN=BCIN_01g06840 PE=3 SV=1	tr|A0A384J6L9|A0A384J6L9_BOTFB	tr|A0A384J6L9|A0A384J6L9_BOTFB	379	28.5321	28.5269	28.8042	28.07	27.7448	28.4496	NaN	NaN	NaN	NaN	NaN	NaN	NaN	NaN	NaN	NaN	NaN	NaN													2	2	2	11.8	11.8	11.8	32.674	0.00084436	3.8215	258250000	1	2	2	2	1
A0A384J6N0	tr|A0A384J6N0|A0A384J6N0_BOTFB Branched-chain-amino-acid aminotransferase OS=Botryotinia fuckeliana (strain B05.10) OX=332648 GN=BCIN_01g08330 PE=3 SV=1	tr|A0A384J6N0|A0A384J6N0_BOTFB	tr|A0A384J6N0|A0A384J6N0_BOTFB	381	NaN	NaN	NaN	NaN	NaN	NaN	23.637	22.2354	NaN	NaN	NaN	NaN	NaN	NaN	NaN	NaN	NaN	NaN	branched-chain amino acid metabolic process	GO:0009081	branched-chain-amino-acid transaminase activity	GO:0004084									2	2	2	5.6	5.6	5.6	46.975	0.0016452	3.3751	13071000	2	2	2	2	1
A0A384J6N2	tr|A0A384J6N2|A0A384J6N2_BOTFB Calcium-transporting ATPase OS=Botryotinia fuckeliana (strain B05.10) OX=332648 GN=BCIN_01g09320 PE=3 SV=1	tr|A0A384J6N2|A0A384J6N2_BOTFB	tr|A0A384J6N2|A0A384J6N2_BOTFB	382	25.3308	NaN	NaN	NaN	NaN	NaN	29.9134	29.9885	30.1131	29.2116	28.4655	28.246	21.0535	NaN	21.8261	NaN	NaN	22.7101			ATP binding;calcium-transporting ATPase activity	GO:0005388;GO:0005524	endoplasmic reticulum;integral component of membrane	GO:0005783;GO:0016021					endoplasmic reticulum	GO:0005783	20	20	20	27.1	27.1	27.1	107.94	0	211.92	2910000000	56	20	20	20	1
A0A384J6N3	tr|A0A384J6N3|A0A384J6N3_BOTFB Uncharacterized protein OS=Botryotinia fuckeliana (strain B05.10) OX=332648 GN=BCIN_01g08480 PE=4 SV=1	tr|A0A384J6N3|A0A384J6N3_BOTFB	tr|A0A384J6N3|A0A384J6N3_BOTFB	383	NaN	NaN	26.9654	25.9954	NaN	25.8224	26.2765	26.5247	26.1261	27.2581	26.6192	26.1759	NaN	NaN	NaN	NaN	NaN	NaN			catalytic activity	GO:0003824									13	13	13	25	25	25	67.033	0	46.67	495140000	16	13	13	13	1
A0A384J799	tr|A0A384J799|A0A384J799_BOTFB ENTH domain-containing protein OS=Botryotinia fuckeliana (strain B05.10) OX=332648 GN=BCIN_01g08430 PE=4 SV=1;tr|A0A384J6N4|A0A384J6N4_BOTFB ENTH domain-containing protein OS=Botryotinia fuckeliana (strain B05.10) OX=332648 G	tr|A0A384J799|A0A384J799_BOTFB;tr|A0A384J6N4|A0A384J6N4_BOTFB	tr|A0A384J799|A0A384J799_BOTFB;tr|A0A384J6N4|A0A384J6N4_BOTFB	384	NaN	NaN	NaN	NaN	NaN	NaN	NaN	NaN	NaN	26.0165	25.3753	25.2221	NaN	NaN	NaN	NaN	NaN	NaN	clathrin coat assembly	GO:0048268	1-phosphatidylinositol binding;clathrin binding	GO:0005545;GO:0030276	clathrin-coated vesicle	GO:0030136							2	2	2	3	3	3	70.505	0.005364	2.4117	64675000	4	2;2	2;2	2;2	2
A0A384J6N9	tr|A0A384J6N9|A0A384J6N9_BOTFB Bcprx4 OS=Botryotinia fuckeliana (strain B05.10) OX=332648 GN=Bcprx4 PE=3 SV=1	tr|A0A384J6N9|A0A384J6N9_BOTFB	tr|A0A384J6N9|A0A384J6N9_BOTFB	385	26.4886	NaN	NaN	NaN	27.9351	25.3086	33.651	32.717	32.6939	31.6908	31.8873	31.0484	NaN	NaN	NaN	NaN	NaN	NaN	cell redox homeostasis	GO:0045454	peroxiredoxin activity	GO:0051920	cell	GO:0005623					cell	GO:0005623	21	21	20	88.2	88.2	85.2	25.578	0	323.31	23407000000	118	21	21	20	1
A0A384J6P0	tr|A0A384J6P0|A0A384J6P0_BOTFB WSC domain-containing protein OS=Botryotinia fuckeliana (strain B05.10) OX=332648 GN=BCIN_01g09390 PE=4 SV=1	tr|A0A384J6P0|A0A384J6P0_BOTFB	tr|A0A384J6P0|A0A384J6P0_BOTFB	386	24.8412	NaN	NaN	24.9185	24.5199	NaN	NaN	22.4621	22.2037	25.0238	25.1874	23.6565	NaN	22.5404	NaN	25.0645	29.1545	30.258													9	9	9	28.9	28.9	28.9	51.144	0	164.51	1432300000	21	9	9	9	1
A0A384J6P3	tr|A0A384J6P3|A0A384J6P3_BOTFB Uncharacterized protein OS=Botryotinia fuckeliana (strain B05.10) OX=332648 GN=BCIN_01g08880 PE=4 SV=1	tr|A0A384J6P3|A0A384J6P3_BOTFB	tr|A0A384J6P3|A0A384J6P3_BOTFB	388	NaN	NaN	NaN	NaN	NaN	NaN	26.5261	27.3992	27.7882	27.5563	28.0619	28.5345	NaN	NaN	NaN	NaN	NaN	NaN													6	6	6	24.1	24.1	24.1	39.201	0	23.305	769280000	10	6	6	6	1
A0A384J6Q1	tr|A0A384J6Q1|A0A384J6Q1_BOTFB PHB domain-containing protein OS=Botryotinia fuckeliana (strain B05.10) OX=332648 GN=BCIN_01g08740 PE=3 SV=1	tr|A0A384J6Q1|A0A384J6Q1_BOTFB	tr|A0A384J6Q1|A0A384J6Q1_BOTFB	389	NaN	NaN	NaN	NaN	NaN	NaN	29.4341	29.7918	29.9858	28.1886	26.5989	27.2743	NaN	NaN	NaN	NaN	NaN	22.3281					membrane	GO:0016020							16	16	16	49.5	49.5	49.5	45.132	0	289.66	2210900000	52	16	16	16	1
A0A384J6Q3	tr|A0A384J6Q3|A0A384J6Q3_BOTFB Uridylate kinase OS=Botryotinia fuckeliana (strain B05.10) OX=332648 GN=BCIN_01g09550 PE=3 SV=1	tr|A0A384J6Q3|A0A384J6Q3_BOTFB	tr|A0A384J6Q3|A0A384J6Q3_BOTFB	390	NaN	NaN	26.0599	NaN	NaN	NaN	30.7513	29.0712	29.3743	29.3639	28.9406	28.7747	NaN	NaN	NaN	NaN	NaN	27.1545	'de novo' pyrimidine nucleobase biosynthetic process;pyrimidine nucleotide biosynthetic process	GO:0006207;GO:0006221	ATP binding;cytidylate kinase activity;uridylate kinase activity	GO:0004127;GO:0005524;GO:0009041	cytoplasm;nucleus	GO:0005634;GO:0005737					cytoplasm;nucleus	GO:0005634;GO:0005737	13	13	13	45.8	45.8	45.8	33.149	0	93.402	2741000000	33	13	13	13	1
A0A384J6Q7	tr|A0A384J6Q7|A0A384J6Q7_BOTFB RRM domain-containing protein OS=Botryotinia fuckeliana (strain B05.10) OX=332648 GN=BCIN_01g07880 PE=4 SV=1;tr|A0A384J6J4|A0A384J6J4_BOTFB RRM domain-containing protein OS=Botryotinia fuckeliana (strain B05.10) OX=332648 GN=	tr|A0A384J6Q7|A0A384J6Q7_BOTFB;tr|A0A384J6J4|A0A384J6J4_BOTFB	tr|A0A384J6Q7|A0A384J6Q7_BOTFB;tr|A0A384J6J4|A0A384J6J4_BOTFB	391	NaN	NaN	NaN	NaN	26.4082	NaN	31.4285	31.4486	31.6739	30.6716	30.1784	29.7323	NaN	NaN	NaN	NaN	NaN	NaN			RNA binding	GO:0003723					RNA binding	GO:0003723			21	21	21	92.2	92.2	92.2	27.791	0	323.31	9026100000	77	21;19	21;19	21;19	2
A0A384J6Q8	tr|A0A384J6Q8|A0A384J6Q8_BOTFB Bcecm29 OS=Botryotinia fuckeliana (strain B05.10) OX=332648 GN=Bcecm29 PE=4 SV=1	tr|A0A384J6Q8|A0A384J6Q8_BOTFB	tr|A0A384J6Q8|A0A384J6Q8_BOTFB	392	26.3482	25.8714	NaN	25.8094	25.8388	26.5107	26.1861	26.7691	25.5883	26.9487	27.1587	26.7303	NaN	NaN	NaN	NaN	NaN	NaN	proteasome assembly	GO:0043248	protein-containing complex scaffold activity	GO:0032947									10	10	10	8.2	8.2	8.2	205.49	0	27.922	485940000	18	10	10	10	1
A0A384J7G1	tr|A0A384J7G1|A0A384J7G1_BOTFB Mitochondrial pyruvate carrier OS=Botryotinia fuckeliana (strain B05.10) OX=332648 GN=Bcmpc1 PE=3 SV=1;tr|A0A384J6Q9|A0A384J6Q9_BOTFB Mitochondrial pyruvate carrier OS=Botryotinia fuckeliana (strain B05.10) OX=332648 GN=Bcmpc	tr|A0A384J7G1|A0A384J7G1_BOTFB;tr|A0A384J6Q9|A0A384J6Q9_BOTFB	tr|A0A384J7G1|A0A384J7G1_BOTFB;tr|A0A384J6Q9|A0A384J6Q9_BOTFB	393	NaN	NaN	NaN	NaN	NaN	NaN	27.2611	26.9996	25.6893	28.5803	29.3428	28.8654	NaN	NaN	NaN	NaN	NaN	NaN	mitochondrial pyruvate transmembrane transport	GO:0006850			mitochondrial inner membrane	GO:0005743							4	4	4	15.7	15.7	15.7	13.856	0	28.616	859540000	12	4;4	4;4	4;4	2
A0A384J6R8	tr|A0A384J6R8|A0A384J6R8_BOTFB Bcgcn20 OS=Botryotinia fuckeliana (strain B05.10) OX=332648 GN=Bcgcn20 PE=4 SV=1	tr|A0A384J6R8|A0A384J6R8_BOTFB	tr|A0A384J6R8|A0A384J6R8_BOTFB	395	NaN	NaN	NaN	NaN	NaN	24.667	28.2685	28.289	27.6246	27.3499	26.5895	27.004	NaN	NaN	NaN	NaN	NaN	NaN			ATP binding;ATPase activity	GO:0005524;GO:0016887					ATPase activity	GO:0016887			11	11	11	15.6	15.6	15.6	82.332	0	45.071	848760000	24	11	11	11	1
A0A384J6S0	tr|A0A384J6S0|A0A384J6S0_BOTFB Uncharacterized protein OS=Botryotinia fuckeliana (strain B05.10) OX=332648 GN=BCIN_01g08020 PE=4 SV=1	tr|A0A384J6S0|A0A384J6S0_BOTFB	tr|A0A384J6S0|A0A384J6S0_BOTFB	396	NaN	NaN	NaN	25.4673	NaN	NaN	27.6344	26.9876	26.3035	NaN	NaN	NaN	NaN	NaN	NaN	NaN	NaN	NaN	oxidation-reduction process	GO:0055114	NAD binding	GO:0051287									7	7	7	17.5	17.5	17.5	40.727	0	43.074	380070000	12	7	7	7	1
A0A384J6S2	tr|A0A384J6S2|A0A384J6S2_BOTFB Alpha-galactosidase OS=Botryotinia fuckeliana (strain B05.10) OX=332648 GN=BCIN_01g08110 PE=3 SV=1	tr|A0A384J6S2|A0A384J6S2_BOTFB	tr|A0A384J6S2|A0A384J6S2_BOTFB	397	21.6017	NaN	NaN	27.9814	29.324	26.9474	21.48	20.7274	20.2483	24.6382	23.8345	23.1234	NaN	22.1866	NaN	32.1357	29.9829	29.8639	carbohydrate metabolic process	GO:0005975	hydrolase activity, hydrolyzing O-glycosyl compounds	GO:0004553			carbohydrate metabolic process	GO:0005975					15	15	15	37.1	37.1	37.1	58.913	0	95.168	5748400000	50	15	15	15	1
A0A384J6S4	tr|A0A384J6S4|A0A384J6S4_BOTFB Uncharacterized protein OS=Botryotinia fuckeliana (strain B05.10) OX=332648 GN=BCIN_01g08100 PE=3 SV=1	tr|A0A384J6S4|A0A384J6S4_BOTFB	tr|A0A384J6S4|A0A384J6S4_BOTFB	398	NaN	NaN	NaN	NaN	NaN	NaN	26.4339	27.1371	26.4691	28.5064	29.4342	29.1684	NaN	NaN	NaN	NaN	NaN	NaN													10	10	10	42.9	42.9	42.9	33.593	0	35.164	905250000	20	10	10	10	1
A0A384J6S5	tr|A0A384J6S5|A0A384J6S5_BOTFB Clathrin heavy chain OS=Botryotinia fuckeliana (strain B05.10) OX=332648 GN=Bcchc1 PE=3 SV=1	tr|A0A384J6S5|A0A384J6S5_BOTFB	tr|A0A384J6S5|A0A384J6S5_BOTFB	399	NaN	NaN	NaN	NaN	NaN	NaN	31.9155	32.029	32.0462	31.4991	31.3698	31.213	NaN	NaN	NaN	NaN	NaN	NaN	clathrin coat assembly;intracellular protein transport;vesicle-mediated transport	GO:0006886;GO:0016192;GO:0048268	clathrin light chain binding;structural molecule activity	GO:0005198;GO:0032051	clathrin coat of coated pit;clathrin coat of trans-Golgi network vesicle;clathrin complex	GO:0030130;GO:0030132;GO:0071439	vesicle-mediated transport	GO:0016192	structural molecule activity	GO:0005198			69	69	69	48	48	48	189.4	0	323.31	14130000000	203	69	69	69	1
A0A384J721	tr|A0A384J721|A0A384J721_BOTFB Uncharacterized protein OS=Botryotinia fuckeliana (strain B05.10) OX=332648 GN=BCIN_01g10110 PE=4 SV=1;tr|A0A384J7M2|A0A384J7M2_BOTFB Uncharacterized protein OS=Botryotinia fuckeliana (strain B05.10) OX=332648 GN=BCIN_01g1011	tr|A0A384J721|A0A384J721_BOTFB;tr|A0A384J7M2|A0A384J7M2_BOTFB;tr|A0A384J796|A0A384J796_BOTFB;tr|A0A384J6T2|A0A384J6T2_BOTFB	tr|A0A384J721|A0A384J721_BOTFB;tr|A0A384J7M2|A0A384J7M2_BOTFB;tr|A0A384J796|A0A384J796_BOTFB;tr|A0A384J6T2|A0A384J6T2_BOTFB	402	NaN	NaN	NaN	NaN	NaN	NaN	23.2697	24.5723	23.8862	24.2654	24.7993	NaN	NaN	NaN	NaN	NaN	NaN	NaN													2	2	2	47.2	47.2	47.2	8.0472	0	8.7364	45372000	3	2;2;2;2	2;2;2;2	2;2;2;2	4
A0A384J6T9	tr|A0A384J6T9|A0A384J6T9_BOTFB Bctfg1 OS=Botryotinia fuckeliana (strain B05.10) OX=332648 GN=Bctfg1 PE=3 SV=1;tr|A0A384J631|A0A384J631_BOTFB Bctfg1 OS=Botryotinia fuckeliana (strain B05.10) OX=332648 GN=Bctfg1 PE=3 SV=1	tr|A0A384J6T9|A0A384J6T9_BOTFB;tr|A0A384J631|A0A384J631_BOTFB	tr|A0A384J6T9|A0A384J6T9_BOTFB;tr|A0A384J631|A0A384J631_BOTFB	403	NaN	NaN	NaN	NaN	NaN	NaN	24.7403	24.2415	24.9638	25.9089	NaN	NaN	NaN	NaN	NaN	NaN	NaN	NaN	positive regulation of transcription elongation from RNA polymerase II promoter;transcription initiation from RNA polymerase II promoter	GO:0006367;GO:0032968	DNA binding	GO:0003677	nucleus	GO:0005634			DNA binding	GO:0003677	nucleus	GO:0005634	2	2	2	5.3	5.3	5.3	79.02	0	6.3493	80425000	3	2;1	2;1	2;1	2
A0A384J6U1	tr|A0A384J6U1|A0A384J6U1_BOTFB Bclgd1 OS=Botryotinia fuckeliana (strain B05.10) OX=332648 GN=Bclgd1 PE=4 SV=1;tr|A0A384J6S6|A0A384J6S6_BOTFB Bclgd1 OS=Botryotinia fuckeliana (strain B05.10) OX=332648 GN=Bclgd1 PE=4 SV=1	tr|A0A384J6U1|A0A384J6U1_BOTFB;tr|A0A384J6S6|A0A384J6S6_BOTFB	tr|A0A384J6U1|A0A384J6U1_BOTFB;tr|A0A384J6S6|A0A384J6S6_BOTFB	404	NaN	24.3781	NaN	23.4171	27.4577	26.3243	30.1817	29.0834	30.223	32.4503	32.7393	32.799	NaN	NaN	NaN	NaN	NaN	NaN	carbohydrate catabolic process;cellular amino acid catabolic process	GO:0009063;GO:0016052	L-fuconate dehydratase activity	GO:0050023									26	26	26	64	64	64	49.858	0	323.31	9996200000	112	26;25	26;25	26;25	2
A0A384J6U2	tr|A0A384J6U2|A0A384J6U2_BOTFB Phospho-2-dehydro-3-deoxyheptonate aldolase OS=Botryotinia fuckeliana (strain B05.10) OX=332648 GN=BCIN_01g08780 PE=3 SV=1	tr|A0A384J6U2|A0A384J6U2_BOTFB	tr|A0A384J6U2|A0A384J6U2_BOTFB	405	26.7542	24.1467	25.2843	26.542	23.2247	26.8938	30.6963	30.842	30.5128	29.1259	29.8376	29.7885	NaN	NaN	NaN	NaN	NaN	NaN	aromatic amino acid family biosynthetic process	GO:0009073	3-deoxy-7-phosphoheptulonate synthase activity	GO:0003849									16	16	14	39.9	39.9	34.2	39.371	0	120.14	4583600000	50	16	16	14	1
A0A384J6U3	tr|A0A384J6U3|A0A384J6U3_BOTFB Uncharacterized protein OS=Botryotinia fuckeliana (strain B05.10) OX=332648 GN=BCIN_01g09660 PE=3 SV=1	tr|A0A384J6U3|A0A384J6U3_BOTFB	tr|A0A384J6U3|A0A384J6U3_BOTFB	406	NaN	NaN	NaN	NaN	22.0978	21.8513	27.9436	26.511	26.3664	30.7891	31.1211	31.2748	NaN	NaN	NaN	NaN	NaN	NaN	translation	GO:0006412	structural constituent of ribosome	GO:0003735	ribosome	GO:0005840	translation	GO:0006412	structural constituent of ribosome	GO:0003735	ribosome	GO:0005840	4	4	4	32.1	32.1	32.1	12.161	0	26.025	2894100000	40	4	4	4	1
A0A384J6U5	tr|A0A384J6U5|A0A384J6U5_BOTFB CS domain-containing protein OS=Botryotinia fuckeliana (strain B05.10) OX=332648 GN=BCIN_01g08410 PE=4 SV=1	tr|A0A384J6U5|A0A384J6U5_BOTFB	tr|A0A384J6U5|A0A384J6U5_BOTFB	407	NaN	NaN	NaN	NaN	NaN	NaN	29.1713	28.771	29.8635	26.7375	26.2933	28.2325	NaN	NaN	NaN	NaN	NaN	NaN													10	10	10	59.8	59.8	59.8	21.212	0	44.993	1962600000	23	10	10	10	1
A0A384J6U8	tr|A0A384J6U8|A0A384J6U8_BOTFB Amine oxidase OS=Botryotinia fuckeliana (strain B05.10) OX=332648 GN=BCIN_01g08900 PE=3 SV=1	tr|A0A384J6U8|A0A384J6U8_BOTFB	tr|A0A384J6U8|A0A384J6U8_BOTFB	408	25.9429	NaN	NaN	27.7851	27.2998	28.3948	23.3166	24.0874	23.5304	25.3739	27.4601	28.9161	NaN	NaN	NaN	NaN	NaN	NaN	amine metabolic process	GO:0009308	copper ion binding;primary amine oxidase activity;quinone binding	GO:0005507;GO:0008131;GO:0048038									7	7	7	12.9	12.9	12.9	78.041	0	17.551	454150000	13	7	7	7	1
A0A384J6U9	tr|A0A384J6U9|A0A384J6U9_BOTFB Dolichyl-diphosphooligosaccharide--protein glycosyltransferase subunit 2 OS=Botryotinia fuckeliana (strain B05.10) OX=332648 GN=BCIN_01g08400 PE=3 SV=1	tr|A0A384J6U9|A0A384J6U9_BOTFB	tr|A0A384J6U9|A0A384J6U9_BOTFB	409	NaN	NaN	NaN	NaN	24.0674	NaN	28.1033	29.1205	28.1374	29.1119	28.8972	29.3731	NaN	NaN	NaN	NaN	NaN	NaN	protein N-linked glycosylation	GO:0006487			integral component of membrane;oligosaccharyltransferase complex	GO:0008250;GO:0016021							8	8	8	28	28	28	30.45	0	65.755	1992300000	27	8	8	8	1
A0A384J6V0	tr|A0A384J6V0|A0A384J6V0_BOTFB SHSP domain-containing protein OS=Botryotinia fuckeliana (strain B05.10) OX=332648 GN=BCIN_01g09530 PE=3 SV=1	tr|A0A384J6V0|A0A384J6V0_BOTFB	tr|A0A384J6V0|A0A384J6V0_BOTFB	410	NaN	NaN	NaN	NaN	NaN	NaN	25.931	26.2091	26.3802	27.2066	25.3238	26.1204	NaN	NaN	NaN	NaN	NaN	NaN													5	5	5	29.3	29.3	29.3	27.844	0	23.598	280060000	13	5	5	5	1
A0A384J6V5	tr|A0A384J6V5|A0A384J6V5_BOTFB Bcsym1 OS=Botryotinia fuckeliana (strain B05.10) OX=332648 GN=Bcsym1 PE=3 SV=1	tr|A0A384J6V5|A0A384J6V5_BOTFB	tr|A0A384J6V5|A0A384J6V5_BOTFB	411	NaN	NaN	NaN	NaN	NaN	NaN	28.1612	27.0705	27.6302	25.567	25.8638	25.9801	NaN	NaN	NaN	NaN	NaN	NaN					integral component of membrane	GO:0016021							7	7	7	39.6	39.6	39.6	20.906	0	41.801	576090000	14	7	7	7	1
A0A384J6V6	tr|A0A384J6V6|A0A384J6V6_BOTFB Bccyt1 OS=Botryotinia fuckeliana (strain B05.10) OX=332648 GN=Bccyt1 PE=4 SV=1	tr|A0A384J6V6|A0A384J6V6_BOTFB	tr|A0A384J6V6|A0A384J6V6_BOTFB	412	22.2775	23.643	24.7144	23.4564	23.7347	23.9762	29.8696	31.67	31.7638	31.3451	31.1268	30.6816	NaN	NaN	NaN	NaN	NaN	NaN			electron transfer activity;heme binding	GO:0009055;GO:0020037									15	15	15	54.8	54.8	54.8	35.405	0	323.31	9800500000	103	15	15	15	1
A0A384J6V7	tr|A0A384J6V7|A0A384J6V7_BOTFB TRP_N domain-containing protein OS=Botryotinia fuckeliana (strain B05.10) OX=332648 GN=BCIN_01g08970 PE=3 SV=1	tr|A0A384J6V7|A0A384J6V7_BOTFB	tr|A0A384J6V7|A0A384J6V7_BOTFB	413	25.2644	NaN	NaN	NaN	NaN	NaN	27.4447	26.1744	26.7137	NaN	NaN	NaN	NaN	NaN	NaN	NaN	24.4833	NaN													3	3	3	6.1	6.1	6.1	76.783	0	18.412	273990000	4	3	3	3	1
A0A384J6V8	tr|A0A384J6V8|A0A384J6V8_BOTFB Bccdc33 OS=Botryotinia fuckeliana (strain B05.10) OX=332648 GN=Bccdc33 PE=3 SV=1	tr|A0A384J6V8|A0A384J6V8_BOTFB	tr|A0A384J6V8|A0A384J6V8_BOTFB	414	NaN	NaN	NaN	NaN	NaN	NaN	27.6673	28.286	28.8506	28.2575	28.7143	29.1307	NaN	NaN	NaN	NaN	NaN	NaN			translation initiation factor activity	GO:0003743	cytoplasm	GO:0005737					cytoplasm	GO:0005737	8	8	8	27.1	27.1	27.1	28.346	0	61.73	1133000000	36	8	8	8	1
A0A384J6W2	tr|A0A384J6W2|A0A384J6W2_BOTFB Uncharacterized protein OS=Botryotinia fuckeliana (strain B05.10) OX=332648 GN=BCIN_01g08250 PE=4 SV=1	tr|A0A384J6W2|A0A384J6W2_BOTFB	tr|A0A384J6W2|A0A384J6W2_BOTFB	416	NaN	NaN	NaN	NaN	NaN	NaN	25.9334	24.7624	24.7126	NaN	NaN	NaN	NaN	NaN	NaN	NaN	NaN	NaN													2	2	2	3.3	3.3	3.3	99.212	0	6.1827	91063000	2	2	2	2	1
A0A384J6W3	tr|A0A384J6W3|A0A384J6W3_BOTFB Uncharacterized protein OS=Botryotinia fuckeliana (strain B05.10) OX=332648 GN=BCIN_01g08570 PE=3 SV=1	tr|A0A384J6W3|A0A384J6W3_BOTFB	tr|A0A384J6W3|A0A384J6W3_BOTFB	417	NaN	24.758	24.307	NaN	NaN	24.7427	24.1377	24.1027	23.8729	23.7106	23.201	23.5459	NaN	NaN	NaN	NaN	NaN	NaN			sequence-specific DNA binding	GO:0043565									3	3	3	13.1	13.1	13.1	31.779	0	8.6877	96397000	7	3	3	3	1
A0A384J702	tr|A0A384J702|A0A384J702_BOTFB Uncharacterized protein OS=Botryotinia fuckeliana (strain B05.10) OX=332648 GN=BCIN_01g08920 PE=4 SV=1;tr|A0A384J746|A0A384J746_BOTFB Uncharacterized protein OS=Botryotinia fuckeliana (strain B05.10) OX=332648 GN=BCIN_01g0892	tr|A0A384J702|A0A384J702_BOTFB;tr|A0A384J746|A0A384J746_BOTFB;tr|A0A384J7G0|A0A384J7G0_BOTFB;tr|A0A384J6W5|A0A384J6W5_BOTFB	tr|A0A384J702|A0A384J702_BOTFB;tr|A0A384J746|A0A384J746_BOTFB;tr|A0A384J7G0|A0A384J7G0_BOTFB;tr|A0A384J6W5|A0A384J6W5_BOTFB	418	NaN	NaN	NaN	NaN	NaN	NaN	25.954	25.6541	24.902	26.1832	26.6667	26.6088	NaN	NaN	NaN	NaN	NaN	NaN													5	5	5	9.7	9.7	9.7	75.892	0	14.068	219260000	11	5;5;5;5	5;5;5;5	5;5;5;5	4
A0A384J6W8	tr|A0A384J6W8|A0A384J6W8_BOTFB Bccne1 OS=Botryotinia fuckeliana (strain B05.10) OX=332648 GN=Bccne1 PE=3 SV=1	tr|A0A384J6W8|A0A384J6W8_BOTFB	tr|A0A384J6W8|A0A384J6W8_BOTFB	419	NaN	22.5666	21.0124	21.4305	22.9408	19.1531	32.9447	33.5429	33.7317	33.6013	34.0153	33.524	NaN	NaN	21.1331	19.7357	19.3804	18.9552	protein folding	GO:0006457	calcium ion binding;unfolded protein binding	GO:0005509;GO:0051082	endoplasmic reticulum	GO:0005783	protein folding	GO:0006457	unfolded protein binding	GO:0051082	endoplasmic reticulum	GO:0005783	39	39	39	53.4	53.4	53.4	64.577	0	323.31	41629000000	180	39	39	39	1
A0A384J6X1	tr|A0A384J6X1|A0A384J6X1_BOTFB Uncharacterized protein OS=Botryotinia fuckeliana (strain B05.10) OX=332648 GN=BCIN_01g09670 PE=4 SV=1	tr|A0A384J6X1|A0A384J6X1_BOTFB	tr|A0A384J6X1|A0A384J6X1_BOTFB	420	NaN	NaN	24.8652	NaN	24.0557	NaN	26.3869	24.2431	24.7647	NaN	NaN	NaN	NaN	NaN	NaN	NaN	21.0507	NaN													6	6	6	20.4	20.4	20.4	41.733	0	19.745	110370000	10	6	6	6	1
A0A384J6X4	tr|A0A384J6X4|A0A384J6X4_BOTFB Lactamase_B domain-containing protein OS=Botryotinia fuckeliana (strain B05.10) OX=332648 GN=BCIN_01g08000 PE=4 SV=1	tr|A0A384J6X4|A0A384J6X4_BOTFB	tr|A0A384J6X4|A0A384J6X4_BOTFB	421	NaN	NaN	NaN	NaN	NaN	NaN	NaN	NaN	25.062	25.4595	24.4243	25.1242	NaN	NaN	NaN	23.9457	NaN	NaN													2	2	2	7	7	7	39.429	0	4.6278	66883000	4	2	2	2	1
A0A384J6X8	tr|A0A384J6X8|A0A384J6X8_BOTFB Uncharacterized protein OS=Botryotinia fuckeliana (strain B05.10) OX=332648 GN=BCIN_01g07610 PE=4 SV=1	tr|A0A384J6X8|A0A384J6X8_BOTFB	tr|A0A384J6X8|A0A384J6X8_BOTFB	422	NaN	NaN	NaN	NaN	NaN	NaN	26.0465	26.5615	24.7645	NaN	NaN	NaN	24.8276	23.0695	23.1489	NaN	NaN	NaN			metal ion binding	GO:0046872									5	5	5	7.7	7.7	7.7	80.175	0	14.962	179470000	7	5	5	5	1
A0A384J6X9	tr|A0A384J6X9|A0A384J6X9_BOTFB HpcH_HpaI domain-containing protein OS=Botryotinia fuckeliana (strain B05.10) OX=332648 GN=BCIN_01g09760 PE=4 SV=1	tr|A0A384J6X9|A0A384J6X9_BOTFB	tr|A0A384J6X9|A0A384J6X9_BOTFB	423	NaN	NaN	NaN	NaN	25.1958	NaN	27.4075	26.9899	26.9821	24.8208	25.3406	25.2238	NaN	NaN	NaN	NaN	NaN	NaN			catalytic activity	GO:0003824									7	7	7	28	28	28	35.309	0	32.003	402720000	12	7	7	7	1
A0A384J6Y3	tr|A0A384J6Y3|A0A384J6Y3_BOTFB Bcsip5 OS=Botryotinia fuckeliana (strain B05.10) OX=332648 GN=Bcsip5 PE=3 SV=1	tr|A0A384J6Y3|A0A384J6Y3_BOTFB	tr|A0A384J6Y3|A0A384J6Y3_BOTFB	425	NaN	NaN	NaN	NaN	NaN	NaN	23.7561	24.7037	25.3601	25.209	25.6596	26.2321	NaN	NaN	NaN	NaN	NaN	NaN													3	3	3	7.3	7.3	7.3	91.832	0	21.472	159090000	6	3	3	3	1
A0A384J6Z0	tr|A0A384J6Z0|A0A384J6Z0_BOTFB Pyruvate kinase OS=Botryotinia fuckeliana (strain B05.10) OX=332648 GN=Bcpic7 PE=3 SV=1	tr|A0A384J6Z0|A0A384J6Z0_BOTFB	tr|A0A384J6Z0|A0A384J6Z0_BOTFB	426	21.0857	21.5767	20.443	NaN	23.6623	22.127	34.8525	34.3095	34.0921	29.8274	33.2732	30.0398	17.2863	NaN	NaN	NaN	NaN	21.1503			magnesium ion binding;potassium ion binding;pyruvate kinase activity	GO:0000287;GO:0004743;GO:0030955									39	39	39	62	62	62	57.905	0	323.31	51654000000	202	39	39	39	1
A0A384J6Z4	tr|A0A384J6Z4|A0A384J6Z4_BOTFB Proteasome subunit beta OS=Botryotinia fuckeliana (strain B05.10) OX=332648 GN=Bcpup3 PE=3 SV=1	tr|A0A384J6Z4|A0A384J6Z4_BOTFB	tr|A0A384J6Z4|A0A384J6Z4_BOTFB	427	NaN	NaN	NaN	NaN	NaN	23.8398	29.6521	28.1948	29.5763	27.8143	26.0425	25.4762	NaN	NaN	NaN	NaN	NaN	NaN	proteasome-mediated ubiquitin-dependent protein catabolic process	GO:0043161	threonine-type endopeptidase activity	GO:0004298	proteasome core complex, beta-subunit complex	GO:0019774							7	7	7	40.8	40.8	40.8	22.445	0	83.475	1573300000	25	7	7	7	1
A0A384J6Z5	tr|A0A384J6Z5|A0A384J6Z5_BOTFB Uncharacterized protein OS=Botryotinia fuckeliana (strain B05.10) OX=332648 GN=BCIN_01g09170 PE=3 SV=1	tr|A0A384J6Z5|A0A384J6Z5_BOTFB	tr|A0A384J6Z5|A0A384J6Z5_BOTFB	428	NaN	26.5933	NaN	NaN	NaN	NaN	27.2691	26.1036	27.0351	28.1053	27.868	27.1565	23.828	NaN	NaN	NaN	NaN	NaN	branched-chain amino acid metabolic process	GO:0009081	branched-chain-amino-acid transaminase activity	GO:0004084									7	7	7	24.3	24.3	24.3	41.459	0	55.907	583030000	18	7	7	7	1
A0A384J6Z9	tr|A0A384J6Z9|A0A384J6Z9_BOTFB Aldo_ket_red domain-containing protein OS=Botryotinia fuckeliana (strain B05.10) OX=332648 GN=BCIN_01g07760 PE=4 SV=1	tr|A0A384J6Z9|A0A384J6Z9_BOTFB	tr|A0A384J6Z9|A0A384J6Z9_BOTFB	429	23.9622	NaN	25.8209	23.6436	NaN	NaN	26.7334	28.7033	27.6799	26.7135	25.7025	25.7932	NaN	NaN	NaN	NaN	NaN	NaN													10	10	10	31.9	31.9	31.9	39.861	0	191.4	803940000	19	10	10	10	1
A0A384J709	tr|A0A384J709|A0A384J709_BOTFB Uncharacterized protein OS=Botryotinia fuckeliana (strain B05.10) OX=332648 GN=BCIN_01g08910 PE=4 SV=1	tr|A0A384J709|A0A384J709_BOTFB	tr|A0A384J709|A0A384J709_BOTFB	431	29.5866	29.6942	29.464	28.6154	32.0818	29.6961	26.1597	26.5486	25.4336	31.2756	28.0326	26.1045	32.888	33.4598	33.2201	27.2122	32.8567	31.4632													12	12	12	28.2	28.2	28.2	37.105	0	323.31	33835000000	283	12	12	12	1
A0A384J713	tr|A0A384J713|A0A384J713_BOTFB Bclsm6 OS=Botryotinia fuckeliana (strain B05.10) OX=332648 GN=Bclsm6 PE=3 SV=1	tr|A0A384J713|A0A384J713_BOTFB	tr|A0A384J713|A0A384J713_BOTFB	432	NaN	NaN	NaN	NaN	NaN	NaN	28.2013	27.3603	27.5919	26.0426	25.0494	26.3224	NaN	NaN	NaN	NaN	NaN	NaN	mRNA splicing, via spliceosome	GO:0000398	RNA binding	GO:0003723	small nucleolar ribonucleoprotein complex	GO:0005732			RNA binding	GO:0003723			4	4	4	68.2	68.2	68.2	9.2884	0	64.503	592920000	11	4	4	4	1
A0A384J715	tr|A0A384J715|A0A384J715_BOTFB Bcpio10 OS=Botryotinia fuckeliana (strain B05.10) OX=332648 GN=Bcpio10 PE=4 SV=1	tr|A0A384J715|A0A384J715_BOTFB	tr|A0A384J715|A0A384J715_BOTFB	433	NaN	NaN	NaN	NaN	26.0072	NaN	30.6915	31.0868	31.1007	28.8922	28.8862	28.8849	NaN	NaN	NaN	NaN	NaN	NaN													8	8	8	79.1	79.1	79.1	12.662	0	188.79	5449500000	34	8	8	8	1
A0A384J716	tr|A0A384J716|A0A384J716_BOTFB Uncharacterized protein OS=Botryotinia fuckeliana (strain B05.10) OX=332648 GN=BCIN_01g08290 PE=3 SV=1	tr|A0A384J716|A0A384J716_BOTFB	tr|A0A384J716|A0A384J716_BOTFB	434	NaN	NaN	NaN	NaN	NaN	NaN	23.8533	22.2564	22.7938	22.6892	22.792	22.4434	NaN	NaN	NaN	NaN	NaN	NaN													2	2	2	8.1	8.1	8.1	24.159	0.00057471	4.1858	29482000	4	2	2	2	1
A0A384J753	tr|A0A384J753|A0A384J753_BOTFB Glycerol-3-phosphate dehydrogenase [NAD(+)] OS=Botryotinia fuckeliana (strain B05.10) OX=332648 GN=BCIN_01g10320 PE=3 SV=1;tr|A0A384J720|A0A384J720_BOTFB Glycerol-3-phosphate dehydrogenase [NAD(+)] OS=Botryotinia fuckeliana (	tr|A0A384J753|A0A384J753_BOTFB;tr|A0A384J720|A0A384J720_BOTFB	tr|A0A384J753|A0A384J753_BOTFB;tr|A0A384J720|A0A384J720_BOTFB	435	NaN	NaN	NaN	26.3343	26.2602	NaN	28.6663	27.9239	26.7112	25.9339	26.8246	27.8475	NaN	NaN	NaN	NaN	NaN	NaN	carbohydrate metabolic process;glycerol-3-phosphate catabolic process	GO:0005975;GO:0046168	glycerol-3-phosphate dehydrogenase [NAD+] activity;NAD binding	GO:0004367;GO:0051287	glycerol-3-phosphate dehydrogenase complex	GO:0009331	carbohydrate metabolic process	GO:0005975					9	9	9	32.7	32.7	32.7	49.35	0	30.751	874660000	16	9;9	9;9	9;9	2
A0A384J724	tr|A0A384J724|A0A384J724_BOTFB Eukaryotic translation initiation factor 3 subunit M OS=Botryotinia fuckeliana (strain B05.10) OX=332648 GN=BCIN_01g09560 PE=3 SV=1	tr|A0A384J724|A0A384J724_BOTFB	tr|A0A384J724|A0A384J724_BOTFB	437	NaN	NaN	NaN	NaN	NaN	NaN	29.2102	28.2693	27.2075	28.1102	NaN	25.9716	NaN	NaN	NaN	NaN	NaN	NaN	formation of cytoplasmic translation initiation complex	GO:0001732	translation initiation factor activity	GO:0003743	eukaryotic 43S preinitiation complex;eukaryotic 48S preinitiation complex;eukaryotic translation initiation factor 3 complex, eIF3m	GO:0016282;GO:0033290;GO:0071541							8	8	8	22.7	22.7	22.7	48.359	0	45.874	1082100000	23	8	8	8	1
A0A384J725	tr|A0A384J725|A0A384J725_BOTFB Bccsc1 OS=Botryotinia fuckeliana (strain B05.10) OX=332648 GN=Bccsc1 PE=3 SV=1	tr|A0A384J725|A0A384J725_BOTFB	tr|A0A384J725|A0A384J725_BOTFB	438	24.2307	NaN	NaN	25.4045	25.6224	26.2709	27.0332	28.2875	27.1642	26.164	26.4657	26.1786	NaN	NaN	NaN	NaN	NaN	NaN					membrane	GO:0016020							8	8	8	11.9	11.9	11.9	96.542	0	24.742	654560000	11	8	8	8	1
A0A384J734	tr|A0A384J734|A0A384J734_BOTFB Methylthioribose-1-phosphate isomerase OS=Botryotinia fuckeliana (strain B05.10) OX=332648 GN=Bcmri1 PE=3 SV=1	tr|A0A384J734|A0A384J734_BOTFB	tr|A0A384J734|A0A384J734_BOTFB	439	23.3855	NaN	23.6261	NaN	NaN	NaN	29.0981	30.3527	30.0479	28.1527	27.4697	27.6676	NaN	NaN	NaN	NaN	NaN	24.6651	L-methionine salvage from S-adenosylmethionine	GO:0019284	S-methyl-5-thioribose-1-phosphate isomerase activity	GO:0046523	cytoplasm;nucleus	GO:0005634;GO:0005737					cytoplasm;nucleus	GO:0005634;GO:0005737	17	17	17	42	42	42	48	0	323.31	2461000000	46	17	17	17	1
A0A384J735	tr|A0A384J735|A0A384J735_BOTFB Proteasome subunit beta OS=Botryotinia fuckeliana (strain B05.10) OX=332648 GN=Bcpre3 PE=3 SV=1	tr|A0A384J735|A0A384J735_BOTFB	tr|A0A384J735|A0A384J735_BOTFB	440	23.1211	23.7795	NaN	21.8173	25.2507	23.1324	29.8877	29.9783	30.5317	29.0713	29.0823	27.8548	NaN	NaN	NaN	NaN	NaN	NaN	proteasome-mediated ubiquitin-dependent protein catabolic process	GO:0043161	threonine-type endopeptidase activity	GO:0004298	proteasome core complex	GO:0005839							9	9	9	46.7	46.7	46.7	24.77	0	205.57	3180700000	43	9	9	9	1
A0A384J736	tr|A0A384J736|A0A384J736_BOTFB Uncharacterized protein OS=Botryotinia fuckeliana (strain B05.10) OX=332648 GN=BCIN_01g09140 PE=4 SV=1	tr|A0A384J736|A0A384J736_BOTFB	tr|A0A384J736|A0A384J736_BOTFB	441	NaN	NaN	NaN	NaN	NaN	NaN	26.0517	25.4533	25.6604	NaN	NaN	NaN	NaN	NaN	NaN	NaN	NaN	26.4645	regulation of cyclin-dependent protein serine/threonine kinase activity	GO:0000079	protein kinase binding	GO:0019901									4	4	4	14.7	14.7	14.7	51.562	0	14.906	190450000	7	4	4	4	1
A0A384J738	tr|A0A384J738|A0A384J738_BOTFB FSH1 domain-containing protein OS=Botryotinia fuckeliana (strain B05.10) OX=332648 GN=BCIN_01g08460 PE=4 SV=1	tr|A0A384J738|A0A384J738_BOTFB	tr|A0A384J738|A0A384J738_BOTFB	442	NaN	NaN	NaN	NaN	NaN	NaN	25.4448	25.4895	24.8455	26.0271	26.5526	26.4373	NaN	NaN	NaN	NaN	NaN	NaN													3	3	3	14.9	14.9	14.9	27.75	0	40.138	225350000	9	3	3	3	1
A0A384J747	tr|A0A384J747|A0A384J747_BOTFB Uncharacterized protein OS=Botryotinia fuckeliana (strain B05.10) OX=332648 GN=BCIN_01g10250 PE=4 SV=1	tr|A0A384J747|A0A384J747_BOTFB	tr|A0A384J747|A0A384J747_BOTFB	444	25.7527	27.123	NaN	26.4858	26.3167	27.3853	NaN	24.5753	NaN	27.471	26.5591	26.4073	NaN	NaN	NaN	NaN	NaN	NaN			catalytic activity	GO:0003824									3	3	3	7.5	7.5	7.5	61.346	0	9.7325	249590000	10	3	3	3	1
A0A384J751	tr|A0A384J751|A0A384J751_BOTFB TUG-UBL1 domain-containing protein OS=Botryotinia fuckeliana (strain B05.10) OX=332648 GN=BCIN_01g09340 PE=4 SV=1	tr|A0A384J751|A0A384J751_BOTFB	tr|A0A384J751|A0A384J751_BOTFB	445	NaN	NaN	NaN	NaN	NaN	NaN	NaN	24.0277	23.2151	NaN	NaN	NaN	NaN	NaN	NaN	NaN	NaN	NaN													2	2	2	5.3	5.3	5.3	56.095	0	28.781	41776000	4	2	2	2	1
A0A384J754	tr|A0A384J754|A0A384J754_BOTFB Bcmms2 OS=Botryotinia fuckeliana (strain B05.10) OX=332648 GN=Bcmms2 PE=4 SV=1	tr|A0A384J754|A0A384J754_BOTFB	tr|A0A384J754|A0A384J754_BOTFB	446	NaN	NaN	NaN	NaN	NaN	NaN	29.7247	29.3179	29.4853	29.0172	28.848	28.9078	NaN	NaN	NaN	NaN	NaN	NaN													6	6	6	42.8	42.8	42.8	15.5	0	35.987	2511700000	35	6	6	6	1
A0A384J757	tr|A0A384J757|A0A384J757_BOTFB ULP_PROTEASE domain-containing protein OS=Botryotinia fuckeliana (strain B05.10) OX=332648 GN=BCIN_01g10520 PE=3 SV=1	tr|A0A384J757|A0A384J757_BOTFB	tr|A0A384J757|A0A384J757_BOTFB	447	30.6426	28.1667	31.7055	30.8867	29.2412	27.836	27.479	23.8091	27.9086	NaN	NaN	NaN	NaN	NaN	NaN	NaN	NaN	NaN			cysteine-type peptidase activity	GO:0008234									2	2	2	6.4	6.4	6.4	30.268	0.0019048	3.2511	1174400000	2	2	2	2	1
A0A384J758	tr|A0A384J758|A0A384J758_BOTFB Peptide hydrolase OS=Botryotinia fuckeliana (strain B05.10) OX=332648 GN=BCIN_01g11170 PE=3 SV=1;tr|A0A384J7M9|A0A384J7M9_BOTFB Peptide hydrolase OS=Botryotinia fuckeliana (strain B05.10) OX=332648 GN=BCIN_01g11170 PE=3 SV=1	tr|A0A384J758|A0A384J758_BOTFB;tr|A0A384J7M9|A0A384J7M9_BOTFB	tr|A0A384J758|A0A384J758_BOTFB;tr|A0A384J7M9|A0A384J7M9_BOTFB	448	NaN	NaN	NaN	NaN	NaN	NaN	25.6787	26.2682	26.4095	26.4243	25.5364	25.371	NaN	NaN	NaN	NaN	NaN	NaN			glutaminyl-peptide cyclotransferase activity	GO:0016603									4	4	4	18.2	18.2	18.2	42.829	0	10.748	239120000	6	4;4	4;4	4;4	2
A0A384J759	tr|A0A384J759|A0A384J759_BOTFB 60S ribosomal protein L36 OS=Botryotinia fuckeliana (strain B05.10) OX=332648 GN=BCIN_01g09350 PE=3 SV=1	tr|A0A384J759|A0A384J759_BOTFB	tr|A0A384J759|A0A384J759_BOTFB	449	NaN	NaN	21.2122	NaN	NaN	21.8628	31.0268	29.9392	28.8358	32.5351	33.9201	33.3181	NaN	NaN	NaN	NaN	22.2767	NaN	translation	GO:0006412	structural constituent of ribosome	GO:0003735	ribosome	GO:0005840	translation	GO:0006412	structural constituent of ribosome	GO:0003735	ribosome	GO:0005840	15	15	15	60.4	60.4	60.4	11.771	0	151.04	15541000000	81	15	15	15	1
A0A384J764	tr|A0A384J764|A0A384J764_BOTFB Uncharacterized protein OS=Botryotinia fuckeliana (strain B05.10) OX=332648 GN=BCIN_01g08820 PE=4 SV=1	tr|A0A384J764|A0A384J764_BOTFB	tr|A0A384J764|A0A384J764_BOTFB	450	NaN	NaN	NaN	NaN	NaN	NaN	25.1221	24.6784	25.1072	25.4554	26.0384	26.7379	NaN	NaN	NaN	NaN	NaN	NaN													3	3	3	11.2	11.2	11.2	53.377	0	11.142	164450000	4	3	3	3	1
A0A384J765	tr|A0A384J765|A0A384J765_BOTFB Bcubx5 OS=Botryotinia fuckeliana (strain B05.10) OX=332648 GN=Bcubx5 PE=4 SV=1	tr|A0A384J765|A0A384J765_BOTFB	tr|A0A384J765|A0A384J765_BOTFB	451	NaN	NaN	NaN	NaN	NaN	NaN	27.8548	27.2753	27.9676	28.3539	27.8064	28.4254	NaN	NaN	NaN	NaN	NaN	NaN													10	10	10	17.2	17.2	17.2	59.467	0	33.766	1034600000	27	10	10	10	1
A0A384J766	tr|A0A384J766|A0A384J766_BOTFB Peroxin-1 OS=Botryotinia fuckeliana (strain B05.10) OX=332648 GN=Bcpex1 PE=3 SV=1	tr|A0A384J766|A0A384J766_BOTFB	tr|A0A384J766|A0A384J766_BOTFB	452	NaN	NaN	NaN	NaN	NaN	NaN	23.5135	23.3859	23.8725	NaN	23.9937	NaN	NaN	NaN	NaN	NaN	NaN	NaN	protein targeting to peroxisome	GO:0006625	ATP binding;ATPase activity, coupled	GO:0005524;GO:0042623	peroxisomal membrane	GO:0005778							3	3	3	3.5	3.5	3.5	134.75	0	13.933	40369000	3	3	3	3	1
A0A384J767	tr|A0A384J767|A0A384J767_BOTFB Uncharacterized protein OS=Botryotinia fuckeliana (strain B05.10) OX=332648 GN=BCIN_01g11230 PE=4 SV=1	tr|A0A384J767|A0A384J767_BOTFB	tr|A0A384J767|A0A384J767_BOTFB	453	NaN	NaN	NaN	NaN	NaN	NaN	24.0195	25.1357	24.9728	24.4933	24.8718	25.1854	NaN	NaN	NaN	NaN	NaN	NaN													3	3	3	13.9	13.9	13.9	29.868	0	8.8513	113810000	10	3	3	3	1
A0A384J772	tr|A0A384J772|A0A384J772_BOTFB Methyltransf_11 domain-containing protein OS=Botryotinia fuckeliana (strain B05.10) OX=332648 GN=BCIN_01g09490 PE=4 SV=1	tr|A0A384J772|A0A384J772_BOTFB	tr|A0A384J772|A0A384J772_BOTFB	454	25.3177	25.7364	26.0258	25.6111	NaN	24.7463	29.131	29.7705	29.5899	30.534	27.536	28.6347	NaN	NaN	21.8057	NaN	NaN	24.2207			methyltransferase activity	GO:0008168					methyltransferase activity	GO:0008168			16	16	16	49.2	49.2	49.2	33.204	0	310.4	2322200000	38	16	16	16	1
A0A384J773	tr|A0A384J773|A0A384J773_BOTFB Protein-synthesizing GTPase OS=Botryotinia fuckeliana (strain B05.10) OX=332648 GN=Bcgcd11 PE=4 SV=1	tr|A0A384J773|A0A384J773_BOTFB	tr|A0A384J773|A0A384J773_BOTFB	455	26.0792	26.4017	27.1706	26.3969	23.8969	27.4141	32.7302	31.021	30.7663	30.5391	29.5268	30.5473	NaN	NaN	NaN	NaN	NaN	NaN			GTP binding;GTPase activity	GO:0003924;GO:0005525					GTPase activity	GO:0003924			21	21	21	47.3	47.3	47.3	56.139	0	241.36	8754900000	81	21	21	21	1
A0A384J776	tr|A0A384J776|A0A384J776_BOTFB Pyruvate carboxylase OS=Botryotinia fuckeliana (strain B05.10) OX=332648 GN=BCIN_01g09950 PE=4 SV=1	tr|A0A384J776|A0A384J776_BOTFB	tr|A0A384J776|A0A384J776_BOTFB	457	23.8471	23.0357	26.7166	23.7894	29.1951	25.7277	36.2449	36.0167	35.6336	34.3832	34.1392	33.8874	21.8009	19.4416	21.3061	NaN	NaN	22.1474	gluconeogenesis;pyruvate metabolic process	GO:0006090;GO:0006094	ATP binding;biotin binding;metal ion binding;pyruvate carboxylase activity	GO:0004736;GO:0005524;GO:0009374;GO:0046872									97	97	97	67.4	67.4	67.4	131.08	0	323.31	174130000000	530	97	97	97	1
A0A384J777	tr|A0A384J777|A0A384J777_BOTFB Glucosidase 2 subunit beta OS=Botryotinia fuckeliana (strain B05.10) OX=332648 GN=Bcgtb1 PE=4 SV=1	tr|A0A384J777|A0A384J777_BOTFB	tr|A0A384J777|A0A384J777_BOTFB	458	26.0266	25.9013	26.3248	NaN	24.369	24.9498	31.3581	30.6996	30.8069	28.5962	31.3725	29.8882	NaN	22.1698	NaN	NaN	NaN	NaN	N-glycan processing	GO:0006491											30	30	30	36.5	36.5	36.5	62.857	0	217.37	6162900000	96	30	30	30	1
A0A384J778	tr|A0A384J778|A0A384J778_BOTFB 1-phosphatidylinositol 4-kinase OS=Botryotinia fuckeliana (strain B05.10) OX=332648 GN=Bcstt4 PE=3 SV=1	tr|A0A384J778|A0A384J778_BOTFB	tr|A0A384J778|A0A384J778_BOTFB	459	NaN	26.7318	NaN	26.5673	26.922	27.9047	NaN	NaN	NaN	NaN	NaN	NaN	24.6872	24.446	24.2463	24.6134	24.3512	24.4256	phosphatidylinositol phosphorylation;phosphatidylinositol-mediated signaling	GO:0046854;GO:0048015	kinase activity	GO:0016301					kinase activity	GO:0016301			8	8	8	6.4	6.4	6.4	217.7	0	27.121	496300000	12	8	8	8	1
A0A384J779	tr|A0A384J779|A0A384J779_BOTFB 6,7-dimethyl-8-ribityllumazine synthase OS=Botryotinia fuckeliana (strain B05.10) OX=332648 GN=Bcrib4 PE=3 SV=1	tr|A0A384J779|A0A384J779_BOTFB	tr|A0A384J779|A0A384J779_BOTFB	460	26.3441	26.7809	27.0322	25.9826	NaN	NaN	28.1408	27.5222	26.9111	27.3064	26.799	26.8653	NaN	NaN	NaN	NaN	NaN	NaN	riboflavin biosynthetic process	GO:0009231	6,7-dimethyl-8-ribityllumazine synthase activity	GO:0000906	riboflavin synthase complex	GO:0009349							7	7	7	29.8	29.8	29.8	21.682	0	32.061	858660000	20	7	7	7	1
A0A384J786	tr|A0A384J786|A0A384J786_BOTFB Transcription elongation factor SPT5 OS=Botryotinia fuckeliana (strain B05.10) OX=332648 GN=Bcspt5 PE=3 SV=1	tr|A0A384J786|A0A384J786_BOTFB	tr|A0A384J786|A0A384J786_BOTFB	461	NaN	NaN	24.5414	NaN	NaN	NaN	27.5072	28.0894	27.5285	26.1382	26.6729	26.5534	NaN	NaN	NaN	23.7351	23.0277	NaN	regulation of DNA-templated transcription, elongation;regulation of transcription by RNA polymerase II	GO:0006357;GO:0032784											13	13	13	17.1	17.1	17.1	116.45	0	150.9	600790000	25	13	13	13	1
A0A384J788	tr|A0A384J788|A0A384J788_BOTFB Methyltransf_25 domain-containing protein OS=Botryotinia fuckeliana (strain B05.10) OX=332648 GN=BCIN_01g08340 PE=4 SV=1	tr|A0A384J788|A0A384J788_BOTFB	tr|A0A384J788|A0A384J788_BOTFB	462	NaN	NaN	23.9047	27.2358	24.7562	NaN	31.5567	30.2848	29.4334	26.6819	27.6638	27.8349	NaN	NaN	NaN	NaN	NaN	24.7331													7	7	7	38	38	38	28.103	0	84.723	4163300000	38	7	7	7	1
A0A384J791	tr|A0A384J791|A0A384J791_BOTFB DNA replication licensing factor MCM7 OS=Botryotinia fuckeliana (strain B05.10) OX=332648 GN=Bcmcm7 PE=3 SV=1	tr|A0A384J791|A0A384J791_BOTFB	tr|A0A384J791|A0A384J791_BOTFB	463	25.7295	NaN	NaN	NaN	NaN	NaN	27.1784	26.5166	27.7813	26.9231	25.5224	25.4133	NaN	NaN	NaN	NaN	NaN	NaN	DNA replication initiation	GO:0006270	ATP binding;DNA binding;DNA helicase activity	GO:0003677;GO:0003678;GO:0005524	MCM complex;nucleus	GO:0005634;GO:0042555			DNA binding	GO:0003677	nucleus	GO:0005634	10	10	10	14.8	14.8	14.8	91.767	0	38.673	502400000	10	10	10	10	1
A0A384J792	tr|A0A384J792|A0A384J792_BOTFB Bcsmb1 OS=Botryotinia fuckeliana (strain B05.10) OX=332648 GN=Bcsmb1 PE=4 SV=1	tr|A0A384J792|A0A384J792_BOTFB	tr|A0A384J792|A0A384J792_BOTFB	464	NaN	NaN	NaN	NaN	NaN	NaN	29.2207	28.9401	28.5114	27.1542	25.5485	25.9442	NaN	NaN	NaN	NaN	NaN	NaN													7	7	7	45.2	45.2	45.2	18.928	0	51.43	1336100000	14	7	7	7	1
A0A384J793	tr|A0A384J793|A0A384J793_BOTFB J domain-containing protein OS=Botryotinia fuckeliana (strain B05.10) OX=332648 GN=BCIN_01g09040 PE=4 SV=1	tr|A0A384J793|A0A384J793_BOTFB	tr|A0A384J793|A0A384J793_BOTFB	465	NaN	NaN	NaN	NaN	24.0259	NaN	25.5203	26.9298	27.7648	26.6644	27.5771	27.1018	NaN	NaN	NaN	NaN	NaN	NaN													4	4	4	17.9	17.9	17.9	24.916	0	7.3489	711690000	5	4	4	4	1
A0A384J798	tr|A0A384J798|A0A384J798_BOTFB Uncharacterized protein OS=Botryotinia fuckeliana (strain B05.10) OX=332648 GN=BCIN_01g09620 PE=3 SV=1	tr|A0A384J798|A0A384J798_BOTFB	tr|A0A384J798|A0A384J798_BOTFB	466	NaN	NaN	NaN	24.0731	22.8339	23.8254	33.6545	30.3326	29.9736	32.3781	32.6087	32.072	NaN	NaN	NaN	NaN	NaN	NaN	translation	GO:0006412	structural constituent of ribosome	GO:0003735	ribosome	GO:0005840	translation	GO:0006412	structural constituent of ribosome	GO:0003735	ribosome	GO:0005840	15	15	15	53.1	53.1	53.1	19.963	0	122.15	15539000000	61	15	15	15	1
A0A384J7A0	tr|A0A384J7A0|A0A384J7A0_BOTFB Peroxidase OS=Botryotinia fuckeliana (strain B05.10) OX=332648 GN=Bcccp1 PE=3 SV=1	tr|A0A384J7A0|A0A384J7A0_BOTFB	tr|A0A384J7A0|A0A384J7A0_BOTFB	467	21.4019	23.3529	NaN	20.4464	20.8503	NaN	29.6735	29.2087	27.9765	33.1683	33.296	32.1758	NaN	NaN	21.0188	21.6535	20.8755	NaN	response to oxidative stress	GO:0006979	heme binding;metal ion binding;peroxidase activity	GO:0004601;GO:0020037;GO:0046872									20	20	20	53.5	53.5	53.5	40.749	0	323.31	15626000000	101	20	20	20	1
A0A384J7A7	tr|A0A384J7A7|A0A384J7A7_BOTFB Bcpsd OS=Botryotinia fuckeliana (strain B05.10) OX=332648 GN=Bcpsd PE=4 SV=1	tr|A0A384J7A7|A0A384J7A7_BOTFB	tr|A0A384J7A7|A0A384J7A7_BOTFB	470	20.4077	22.7298	NaN	20.2301	24.4485	28.4361	34.8825	31.399	32.5785	31.4649	35.8944	35.0849	20.6706	21.1304	20.5235	NaN	18.5777	19.9461	phospholipid biosynthetic process	GO:0008654	phosphatidylserine decarboxylase activity	GO:0004609									30	30	30	63.9	63.9	63.9	46.447	0	323.31	65797000000	207	30	30	30	1
A0A384J7B1	tr|A0A384J7B1|A0A384J7B1_BOTFB FAD-binding PCMH-type domain-containing protein OS=Botryotinia fuckeliana (strain B05.10) OX=332648 GN=BCIN_01g09720 PE=4 SV=1	tr|A0A384J7B1|A0A384J7B1_BOTFB	tr|A0A384J7B1|A0A384J7B1_BOTFB	472	NaN	NaN	NaN	NaN	NaN	NaN	22.7389	NaN	22.5631	29.9466	25.0462	26.796	21.5462	NaN	NaN	NaN	NaN	21.6065			FAD binding;oxidoreductase activity, acting on the CH-OH group of donors, oxygen as acceptor	GO:0016899;GO:0071949									16	16	16	19.2	19.2	19.2	105.25	0	69.562	426860000	27	16	16	16	1
A0A384J7B4	tr|A0A384J7B4|A0A384J7B4_BOTFB Uncharacterized protein OS=Botryotinia fuckeliana (strain B05.10) OX=332648 GN=BCIN_01g11050 PE=4 SV=1	tr|A0A384J7B4|A0A384J7B4_BOTFB	tr|A0A384J7B4|A0A384J7B4_BOTFB	473	NaN	NaN	NaN	NaN	NaN	NaN	24.0367	24.9691	24.9963	27.0817	25.3908	25.2994	NaN	NaN	NaN	NaN	NaN	NaN													3	3	3	10	10	10	38.386	0	7.8271	163900000	6	3	3	3	1
A0A384J7B7	tr|A0A384J7B7|A0A384J7B7_BOTFB Bcpre7 OS=Botryotinia fuckeliana (strain B05.10) OX=332648 GN=Bcpre7 PE=4 SV=1	tr|A0A384J7B7|A0A384J7B7_BOTFB	tr|A0A384J7B7|A0A384J7B7_BOTFB	474	NaN	21.6717	NaN	21.2605	23.4448	NaN	30.1622	29.9473	30.0537	29.1923	31.4124	31.0437	21.6027	NaN	NaN	NaN	NaN	NaN	proteolysis involved in cellular protein catabolic process	GO:0051603	threonine-type endopeptidase activity	GO:0004298	proteasome core complex	GO:0005839							17	17	17	60.6	60.6	60.6	29.034	0	323.31	5158300000	65	17	17	17	1
A0A384J7C4	tr|A0A384J7C4|A0A384J7C4_BOTFB 14_3_3 domain-containing protein OS=Botryotinia fuckeliana (strain B05.10) OX=332648 GN=BCIN_01g09310 PE=3 SV=1	tr|A0A384J7C4|A0A384J7C4_BOTFB	tr|A0A384J7C4|A0A384J7C4_BOTFB	475	22.4373	23.0068	22.2839	25.1902	27.3965	25.084	34.0867	34.2754	34.4456	33.708	33.1812	32.7871	NaN	NaN	NaN	NaN	NaN	NaN			protein domain specific binding	GO:0019904									36	36	34	81.8	81.8	81.8	30.776	0	323.31	60846000000	215	36	36	34	1
A0A384J7C7	tr|A0A384J7C7|A0A384J7C7_BOTFB MGS-like domain-containing protein OS=Botryotinia fuckeliana (strain B05.10) OX=332648 GN=BCIN_01g09580 PE=3 SV=1	tr|A0A384J7C7|A0A384J7C7_BOTFB	tr|A0A384J7C7|A0A384J7C7_BOTFB	476	23.7304	22.9361	25.9221	26.3982	24.794	26.5474	32.1307	31.2195	31.382	29.1942	30.3572	30.2194	NaN	NaN	NaN	NaN	NaN	NaN	purine nucleotide biosynthetic process	GO:0006164	IMP cyclohydrolase activity;phosphoribosylaminoimidazolecarboxamide formyltransferase activity	GO:0003937;GO:0004643									35	35	35	70.2	70.2	70.2	65.056	0	323.31	8182900000	112	35	35	35	1
A0A384J7D3	tr|A0A384J7D3|A0A384J7D3_BOTFB 26S proteasome regulatory subunit RPN2 OS=Botryotinia fuckeliana (strain B05.10) OX=332648 GN=Bcrpn2 PE=3 SV=1	tr|A0A384J7D3|A0A384J7D3_BOTFB	tr|A0A384J7D3|A0A384J7D3_BOTFB	477	NaN	NaN	23.4167	25.3609	26.8269	NaN	29.9194	30.3982	30.0124	30.6148	29.1018	29.7332	25.078	NaN	NaN	NaN	NaN	NaN	regulation of protein catabolic process	GO:0042176	enzyme regulator activity	GO:0030234	proteasome regulatory particle, base subcomplex	GO:0008540			enzyme regulator activity	GO:0030234			30	30	30	31.1	31.1	31.1	123.59	0	146.04	4106500000	91	30	30	30	1
A0A384J7D5	tr|A0A384J7D5|A0A384J7D5_BOTFB Uncharacterized protein OS=Botryotinia fuckeliana (strain B05.10) OX=332648 GN=BCIN_01g09630 PE=4 SV=1	tr|A0A384J7D5|A0A384J7D5_BOTFB	tr|A0A384J7D5|A0A384J7D5_BOTFB	478	NaN	NaN	NaN	NaN	NaN	NaN	27.0908	26.6371	27.3519	30.4111	29.4318	30.5567	NaN	NaN	NaN	NaN	NaN	NaN													10	10	10	84.6	84.6	84.6	8.314	0	85.814	1585700000	31	10	10	10	1
A0A384J7D9	tr|A0A384J7D9|A0A384J7D9_BOTFB Uncharacterized protein OS=Botryotinia fuckeliana (strain B05.10) OX=332648 GN=BCIN_01g10060 PE=4 SV=1	tr|A0A384J7D9|A0A384J7D9_BOTFB	tr|A0A384J7D9|A0A384J7D9_BOTFB	479	NaN	NaN	NaN	NaN	NaN	NaN	25.2766	24.4387	24.3458	24.8171	25.0579	25.3234	NaN	NaN	NaN	NaN	NaN	NaN													3	3	3	6.9	6.9	6.9	71.061	0	25.846	122450000	9	3	3	3	1
A0A384J7E7	tr|A0A384J7E7|A0A384J7E7_BOTFB Bccab4 OS=Botryotinia fuckeliana (strain B05.10) OX=332648 GN=Bccab4 PE=4 SV=1	tr|A0A384J7E7|A0A384J7E7_BOTFB	tr|A0A384J7E7|A0A384J7E7_BOTFB	482	NaN	NaN	NaN	NaN	NaN	NaN	24.2601	21.766	24.0184	23.2141	22.7397	24.6764	NaN	NaN	NaN	NaN	NaN	NaN	biosynthetic process	GO:0009058	catalytic activity	GO:0003824			biosynthetic process	GO:0009058					2	2	2	8.4	8.4	8.4	43.572	0	34.338	50896000	4	2	2	2	1
A0A384J7E9	tr|A0A384J7E9|A0A384J7E9_BOTFB Protein YOP1 OS=Botryotinia fuckeliana (strain B05.10) OX=332648 GN=BCIN_01g08870 PE=3 SV=1	tr|A0A384J7E9|A0A384J7E9_BOTFB	tr|A0A384J7E9|A0A384J7E9_BOTFB	483	NaN	NaN	NaN	NaN	NaN	NaN	27.2677	25.7651	26.4693	25.4605	23.6069	24.1625	NaN	NaN	NaN	NaN	NaN	NaN													4	4	4	14.6	14.6	14.6	38.439	0	69.113	278760000	14	4	4	4	1
A0A384J7F2	tr|A0A384J7F2|A0A384J7F2_BOTFB Pectinesterase OS=Botryotinia fuckeliana (strain B05.10) OX=332648 GN=BCIN_01g11150 PE=3 SV=1	tr|A0A384J7F2|A0A384J7F2_BOTFB	tr|A0A384J7F2|A0A384J7F2_BOTFB	484	NaN	NaN	NaN	25.8667	NaN	24.6508	NaN	NaN	NaN	NaN	NaN	NaN	NaN	NaN	NaN	27.1056	26.9309	27.3571	cell wall modification;pectin catabolic process	GO:0042545;GO:0045490	aspartyl esterase activity;pectinesterase activity	GO:0030599;GO:0045330	cell wall	GO:0005618					cell wall	GO:0005618	3	3	3	14.2	14.2	14.2	34.893	0	33.281	467040000	10	3	3	3	1
A0A384J7F4	tr|A0A384J7F4|A0A384J7F4_BOTFB Bcdug2 OS=Botryotinia fuckeliana (strain B05.10) OX=332648 GN=Bcdug2 PE=3 SV=1	tr|A0A384J7F4|A0A384J7F4_BOTFB	tr|A0A384J7F4|A0A384J7F4_BOTFB	485	22.7352	NaN	NaN	23.9934	25.3332	NaN	27.5627	25.5285	28.5073	31.92	33.7809	34.6245	22.9195	22.5167	NaN	NaN	26.3359	24.6597			dipeptidase activity;metallopeptidase activity	GO:0008237;GO:0016805									22	22	22	55.5	55.5	55.5	54.087	0	323.31	18778000000	119	22	22	22	1
A0A384J7F6	tr|A0A384J7F6|A0A384J7F6_BOTFB Presequence translocated-associated motor subunit PAM17 OS=Botryotinia fuckeliana (strain B05.10) OX=332648 GN=Bcpam17 PE=3 SV=1	tr|A0A384J7F6|A0A384J7F6_BOTFB	tr|A0A384J7F6|A0A384J7F6_BOTFB	486	NaN	NaN	NaN	NaN	NaN	NaN	26.2665	26.2009	26.413	25.9563	26.5362	25.894	23.563	NaN	NaN	NaN	NaN	NaN													3	3	3	12.1	12.1	12.1	26.715	0	18.293	342350000	7	3	3	3	1
A0A384J7G8	tr|A0A384J7G8|A0A384J7G8_BOTFB Bcfmp32 OS=Botryotinia fuckeliana (strain B05.10) OX=332648 GN=Bcfmp32 PE=4 SV=1	tr|A0A384J7G8|A0A384J7G8_BOTFB	tr|A0A384J7G8|A0A384J7G8_BOTFB	487	NaN	NaN	NaN	NaN	NaN	NaN	26.6428	25.8951	25.7004	24.2356	24.3273	23.8502	NaN	NaN	NaN	NaN	NaN	NaN													3	3	3	15.2	15.2	15.2	30.33	0	47.589	194410000	8	3	3	3	1
A0A384J7H2	tr|A0A384J7H2|A0A384J7H2_BOTFB Bcgod2 OS=Botryotinia fuckeliana (strain B05.10) OX=332648 GN=Bcgod2 PE=3 SV=1	tr|A0A384J7H2|A0A384J7H2_BOTFB	tr|A0A384J7H2|A0A384J7H2_BOTFB	488	NaN	NaN	NaN	31.4844	32.2101	31.2415	NaN	NaN	NaN	28.7246	28.111	27.8866	24.4063	NaN	24.7684	32.4596	31.9528	31.1112			flavin adenine dinucleotide binding;oxidoreductase activity, acting on CH-OH group of donors	GO:0016614;GO:0050660									14	14	14	36.7	36.7	36.7	63.884	0	323.31	15665000000	100	14	14	14	1
A0A384J7H8	tr|A0A384J7H8|A0A384J7H8_BOTFB Glucosamine-6-phosphate isomerase OS=Botryotinia fuckeliana (strain B05.10) OX=332648 GN=BCIN_01g09980 PE=3 SV=1	tr|A0A384J7H8|A0A384J7H8_BOTFB	tr|A0A384J7H8|A0A384J7H8_BOTFB	489	NaN	NaN	NaN	NaN	NaN	NaN	NaN	22.7983	NaN	26.0596	23.2591	26.3459	NaN	NaN	NaN	NaN	NaN	NaN	carbohydrate metabolic process;N-acetylglucosamine metabolic process	GO:0005975;GO:0006044	glucosamine-6-phosphate deaminase activity	GO:0004342			carbohydrate metabolic process	GO:0005975					3	3	3	20.9	20.9	20.9	37.627	0	12.952	60943000	3	3	3	3	1
A0A384J7H9	tr|A0A384J7H9|A0A384J7H9_BOTFB Uncharacterized protein OS=Botryotinia fuckeliana (strain B05.10) OX=332648 GN=BCIN_01g09100 PE=3 SV=1	tr|A0A384J7H9|A0A384J7H9_BOTFB	tr|A0A384J7H9|A0A384J7H9_BOTFB	490	NaN	NaN	NaN	25.371	NaN	NaN	29.2787	29.3465	29.3938	28.1385	27.6253	27.4644	NaN	NaN	NaN	24.0575	NaN	NaN	trehalose biosynthetic process	GO:0005992	catalytic activity	GO:0003824									16	16	16	24.3	24.3	24.3	104.53	0	217.2	1915000000	42	16	16	16	1
A0A384J7J1	tr|A0A384J7J1|A0A384J7J1_BOTFB Uncharacterized protein OS=Botryotinia fuckeliana (strain B05.10) OX=332648 GN=BCIN_01g09840 PE=4 SV=1	tr|A0A384J7J1|A0A384J7J1_BOTFB	tr|A0A384J7J1|A0A384J7J1_BOTFB	491	NaN	NaN	NaN	NaN	NaN	NaN	27.5948	30.1287	29.18	28.7938	29.0605	28.3947	NaN	NaN	NaN	NaN	23.3648	23.2319	cell redox homeostasis;glycerol ether metabolic process	GO:0006662;GO:0045454	protein disulfide oxidoreductase activity	GO:0015035	cell	GO:0005623					cell	GO:0005623	12	12	12	60.3	60.3	60.3	36.018	0	222.29	2270600000	35	12	12	12	1
A0A384J7J6	tr|A0A384J7J6|A0A384J7J6_BOTFB Bcrsm23 OS=Botryotinia fuckeliana (strain B05.10) OX=332648 GN=Bcrsm23 PE=3 SV=1	tr|A0A384J7J6|A0A384J7J6_BOTFB	tr|A0A384J7J6|A0A384J7J6_BOTFB	493	NaN	NaN	NaN	NaN	NaN	NaN	26.6009	24.9313	24.6694	NaN	NaN	NaN	NaN	NaN	NaN	NaN	NaN	NaN	mitochondrial translation	GO:0032543			mitochondrial small ribosomal subunit	GO:0005763							4	4	4	14.2	14.2	14.2	51.716	0	72.281	113110000	5	4	4	4	1
A0A384J7J8	tr|A0A384J7J8|A0A384J7J8_BOTFB Uncharacterized protein OS=Botryotinia fuckeliana (strain B05.10) OX=332648 GN=BCIN_01g10140 PE=4 SV=1	tr|A0A384J7J8|A0A384J7J8_BOTFB	tr|A0A384J7J8|A0A384J7J8_BOTFB	494	NaN	22.5757	23.2646	24.0784	25.818	25.9616	28.6696	26.4681	27.3103	29.9818	33.6986	33.296	NaN	NaN	NaN	NaN	27.4751	29.6106			cofactor binding	GO:0048037									15	15	15	52.1	52.1	52.1	29.434	0	192.43	11137000000	82	15	15	15	1
A0A384J7K0	tr|A0A384J7K0|A0A384J7K0_BOTFB Uncharacterized protein OS=Botryotinia fuckeliana (strain B05.10) OX=332648 GN=BCIN_01g09280 PE=4 SV=1	tr|A0A384J7K0|A0A384J7K0_BOTFB	tr|A0A384J7K0|A0A384J7K0_BOTFB	495	NaN	NaN	NaN	NaN	NaN	NaN	24.766	25.2632	25.5906	NaN	NaN	NaN	NaN	NaN	NaN	NaN	NaN	NaN													3	3	3	16.6	16.6	16.6	36.654	0	8.1802	89837000	7	3	3	3	1
A0A384J7K4	tr|A0A384J7K4|A0A384J7K4_BOTFB CVNH domain-containing protein OS=Botryotinia fuckeliana (strain B05.10) OX=332648 GN=BCIN_01g10500 PE=4 SV=1	tr|A0A384J7K4|A0A384J7K4_BOTFB	tr|A0A384J7K4|A0A384J7K4_BOTFB	496	21.6732	21.7716	NaN	22.6334	28.3722	22.4682	34.3925	33.0741	33.1019	30.504	30.3891	31.9045	NaN	NaN	21.3194	NaN	NaN	NaN													8	8	8	38.7	38.7	38.7	12.222	0	135.78	34146000000	55	8	8	8	1
A0A384J7K6	tr|A0A384J7K6|A0A384J7K6_BOTFB MFS domain-containing protein OS=Botryotinia fuckeliana (strain B05.10) OX=332648 GN=BCIN_02g00080 PE=3 SV=1	tr|A0A384J7K6|A0A384J7K6_BOTFB	tr|A0A384J7K6|A0A384J7K6_BOTFB	497	28.2583	24.7659	28.3377	27.0113	28.2653	27.4516	NaN	NaN	NaN	28.4012	27.5546	26.2674	NaN	NaN	NaN	NaN	NaN	NaN			transmembrane transporter activity	GO:0022857	integral component of membrane	GO:0016021			transmembrane transporter activity	GO:0022857			6	6	6	11	11	11	59.245	0	13.433	442370000	15	6	6	6	1
A0A384J7K9	tr|A0A384J7K9|A0A384J7K9_BOTFB Bcatp11 OS=Botryotinia fuckeliana (strain B05.10) OX=332648 GN=Bcatp11 PE=3 SV=1	tr|A0A384J7K9|A0A384J7K9_BOTFB	tr|A0A384J7K9|A0A384J7K9_BOTFB	498	NaN	NaN	NaN	NaN	NaN	NaN	24.8156	25.31	24.9038	25.0538	24.8952	24.6798	NaN	NaN	NaN	NaN	NaN	NaN	protein-containing complex assembly	GO:0065003			mitochondrion	GO:0005739	protein-containing complex assembly	GO:0065003			mitochondrion	GO:0005739	3	3	3	11.6	11.6	11.6	34.962	0	8.1236	126230000	7	3	3	3	1
A0A384J7M3	tr|A0A384J7M3|A0A384J7M3_BOTFB Protein transport protein SEC13 OS=Botryotinia fuckeliana (strain B05.10) OX=332648 GN=Bcsec13 PE=3 SV=1	tr|A0A384J7M3|A0A384J7M3_BOTFB	tr|A0A384J7M3|A0A384J7M3_BOTFB	499	NaN	NaN	NaN	NaN	NaN	NaN	28.9223	29.5839	28.5324	25.6607	25.0693	24.2728	NaN	NaN	NaN	NaN	NaN	NaN	COPII-coated vesicle budding;positive regulation of TORC1 signaling	GO:0090114;GO:1904263	structural molecule activity	GO:0005198	COPII vesicle coat;Golgi membrane	GO:0000139;GO:0030127			structural molecule activity	GO:0005198			8	8	8	41.1	41.1	41.1	33.193	0	251.62	1497900000	16	8	8	8	1
A0A384J7N6	tr|A0A384J7N6|A0A384J7N6_BOTFB Uncharacterized protein OS=Botryotinia fuckeliana (strain B05.10) OX=332648 GN=BCIN_01g10840 PE=3 SV=1	tr|A0A384J7N6|A0A384J7N6_BOTFB	tr|A0A384J7N6|A0A384J7N6_BOTFB	500	NaN	NaN	NaN	NaN	NaN	NaN	25.463	25.9875	25.3712	24.755	26.393	NaN	NaN	NaN	NaN	NaN	NaN	NaN			heme binding;iron ion binding;oxidoreductase activity, acting on paired donors, with incorporation or reduction of molecular oxygen	GO:0005506;GO:0016705;GO:0020037									4	4	4	9.7	9.7	9.7	62.514	0	13.719	145360000	9	4	4	4	1
A0A384J7R7	tr|A0A384J7R7|A0A384J7R7_BOTFB Uncharacterized protein OS=Botryotinia fuckeliana (strain B05.10) OX=332648 GN=BCIN_02g00430 PE=4 SV=1;tr|A0A384J7P5|A0A384J7P5_BOTFB Uncharacterized protein OS=Botryotinia fuckeliana (strain B05.10) OX=332648 GN=BCIN_02g0043	tr|A0A384J7R7|A0A384J7R7_BOTFB;tr|A0A384J7P5|A0A384J7P5_BOTFB	tr|A0A384J7R7|A0A384J7R7_BOTFB;tr|A0A384J7P5|A0A384J7P5_BOTFB	502	NaN	NaN	NaN	28.9436	28.0683	27.2101	24.6317	NaN	24.8043	25.752	25.4777	25.9626	NaN	NaN	NaN	25.9285	27.6692	26.2901			hydrolase activity	GO:0016787									7	7	7	13.9	13.9	13.9	80.068	0	45.875	722210000	21	7;7	7;7	7;7	2
A0A384J7P6	tr|A0A384J7P6|A0A384J7P6_BOTFB Tubulin alpha chain OS=Botryotinia fuckeliana (strain B05.10) OX=332648 GN=BCIN_02g00900 PE=3 SV=1	tr|A0A384J7P6|A0A384J7P6_BOTFB	tr|A0A384J7P6|A0A384J7P6_BOTFB	503	27.4065	24.5066	27.989	27.3421	24.9107	27.8105	31.7499	31.8268	31.7615	30.1162	32.0991	31.2851	NaN	NaN	24.3643	NaN	NaN	NaN	microtubule-based process	GO:0007017	GTP binding;GTPase activity;structural constituent of cytoskeleton	GO:0003924;GO:0005200;GO:0005525	microtubule	GO:0005874			GTPase activity	GO:0003924			23	23	20	49.3	49.3	47.6	50.04	0	323.31	11781000000	80	23	23	20	1
A0A384J7P8	tr|A0A384J7P8|A0A384J7P8_BOTFB Phospho-2-dehydro-3-deoxyheptonate aldolase OS=Botryotinia fuckeliana (strain B05.10) OX=332648 GN=BCIN_01g10330 PE=3 SV=1	tr|A0A384J7P8|A0A384J7P8_BOTFB	tr|A0A384J7P8|A0A384J7P8_BOTFB	504	NaN	NaN	NaN	25.633	NaN	NaN	30.2148	30.1464	28.7068	28.8922	29.4316	28.1364	23.3592	NaN	NaN	NaN	NaN	24.2359	aromatic amino acid family biosynthetic process	GO:0009073	3-deoxy-7-phosphoheptulonate synthase activity	GO:0003849									14	12	12	36.5	30.9	30.9	40.481	0	117.38	2878700000	29	14	12	12	1
A0A384J7P9	tr|A0A384J7P9|A0A384J7P9_BOTFB EthD domain-containing protein OS=Botryotinia fuckeliana (strain B05.10) OX=332648 GN=BCIN_02g00270 PE=3 SV=1	tr|A0A384J7P9|A0A384J7P9_BOTFB	tr|A0A384J7P9|A0A384J7P9_BOTFB	505	NaN	NaN	NaN	NaN	27.058	NaN	27.3482	27.5584	27.0119	29.0328	29.453	29.7228	NaN	NaN	NaN	NaN	NaN	NaN													6	6	6	51.4	51.4	51.4	15.927	0	46.832	1356900000	23	6	6	6	1
A0A384J7Q3	tr|A0A384J7Q3|A0A384J7Q3_BOTFB Glucose-6-phosphate 1-dehydrogenase OS=Botryotinia fuckeliana (strain B05.10) OX=332648 GN=Bczwf1 PE=3 SV=1	tr|A0A384J7Q3|A0A384J7Q3_BOTFB	tr|A0A384J7Q3|A0A384J7Q3_BOTFB	506	NaN	23.7956	NaN	23.0622	24.2056	NaN	34.6159	32.7499	33.8114	31.6075	31.2007	30.7509	22.0464	NaN	NaN	NaN	24.9206	25.6239	glucose metabolic process	GO:0006006	glucose-6-phosphate dehydrogenase activity;NADP binding	GO:0004345;GO:0050661									57	57	57	83.2	83.2	83.2	58.669	0	323.31	35926000000	233	57	57	57	1
A0A384J7Q5	tr|A0A384J7Q5|A0A384J7Q5_BOTFB Asparaginase OS=Botryotinia fuckeliana (strain B05.10) OX=332648 GN=BCIN_02g00990 PE=4 SV=1	tr|A0A384J7Q5|A0A384J7Q5_BOTFB	tr|A0A384J7Q5|A0A384J7Q5_BOTFB	507	NaN	NaN	NaN	NaN	NaN	NaN	25.0939	25.965	26.1333	26.0515	25.551	26.3028	NaN	NaN	NaN	NaN	NaN	NaN			asparaginase activity	GO:0004067									4	4	4	15	15	15	54.043	0	125.18	234050000	14	4	4	4	1
A0A384J7R5	tr|A0A384J7R5|A0A384J7R5_BOTFB Bcyar1 OS=Botryotinia fuckeliana (strain B05.10) OX=332648 GN=Bcyar1 PE=4 SV=1	tr|A0A384J7R5|A0A384J7R5_BOTFB	tr|A0A384J7R5|A0A384J7R5_BOTFB	509	NaN	NaN	NaN	NaN	NaN	NaN	26.2764	25.904	27.0629	NaN	24.9154	24.6149	NaN	NaN	NaN	NaN	NaN	NaN													4	4	4	27.1	27.1	27.1	21.753	0	58.694	233060000	9	4	4	4	1
A0A384J7S2	tr|A0A384J7S2|A0A384J7S2_BOTFB Uncharacterized protein OS=Botryotinia fuckeliana (strain B05.10) OX=332648 GN=BCIN_01g09810 PE=3 SV=1	tr|A0A384J7S2|A0A384J7S2_BOTFB	tr|A0A384J7S2|A0A384J7S2_BOTFB	510	NaN	NaN	NaN	NaN	NaN	NaN	NaN	24.603	24.5137	NaN	NaN	NaN	NaN	NaN	NaN	NaN	NaN	NaN													3	3	3	3.5	3.5	3.5	136.08	0	6.7597	42922000	3	3	3	3	1
A0A384J7S6	tr|A0A384J7S6|A0A384J7S6_BOTFB Bcsgt1 OS=Botryotinia fuckeliana (strain B05.10) OX=332648 GN=Bcsgt1 PE=3 SV=1	tr|A0A384J7S6|A0A384J7S6_BOTFB	tr|A0A384J7S6|A0A384J7S6_BOTFB	511	NaN	NaN	24.4637	NaN	NaN	NaN	27.9965	28.1805	28.2044	27.2728	26.016	25.6375	NaN	NaN	NaN	28.2279	26.9436	27.8844													13	13	13	37	37	37	43.012	0	61.968	1322000000	30	13	13	13	1
A0A384J7V0	tr|A0A384J7V0|A0A384J7V0_BOTFB Terpene cyclase/mutase family member OS=Botryotinia fuckeliana (strain B05.10) OX=332648 GN=BCIN_02g00670 PE=3 SV=1	tr|A0A384J7V0|A0A384J7V0_BOTFB	tr|A0A384J7V0|A0A384J7V0_BOTFB	512	NaN	NaN	NaN	NaN	NaN	NaN	24.6275	24.1762	24.9754	24.8426	25.9544	25.494	NaN	NaN	NaN	NaN	NaN	NaN			intramolecular transferase activity	GO:0016866									5	5	5	8.1	8.1	8.1	86.119	0	12.503	102280000	7	5	5	5	1
A0A384J7V5	tr|A0A384J7V5|A0A384J7V5_BOTFB Alginate_lyase domain-containing protein OS=Botryotinia fuckeliana (strain B05.10) OX=332648 GN=BCIN_02g00070 PE=3 SV=1	tr|A0A384J7V5|A0A384J7V5_BOTFB	tr|A0A384J7V5|A0A384J7V5_BOTFB	513	NaN	NaN	NaN	27.9652	29.7139	25.9886	NaN	NaN	NaN	NaN	25.6802	24.1902	NaN	NaN	NaN	29.1496	30.4211	30.2758			lyase activity	GO:0016829	periplasmic space	GO:0042597			lyase activity	GO:0016829			7	7	7	19.5	19.5	19.5	45.46	0	51.029	3936800000	36	7	7	7	1
A0A384J7V9	tr|A0A384J7V9|A0A384J7V9_BOTFB Cysteine--tRNA ligase OS=Botryotinia fuckeliana (strain B05.10) OX=332648 GN=BCIN_02g00120 PE=3 SV=1	tr|A0A384J7V9|A0A384J7V9_BOTFB	tr|A0A384J7V9|A0A384J7V9_BOTFB	515	NaN	25.9857	NaN	NaN	NaN	NaN	29.3607	28.8706	30.5879	29.011	28.9693	29.1383	NaN	NaN	NaN	25.0683	NaN	NaN	cysteinyl-tRNA aminoacylation	GO:0006423	ATP binding;cysteine-tRNA ligase activity	GO:0004817;GO:0005524									24	24	24	34.7	34.7	34.7	93.277	0	195.36	2543200000	66	24	24	24	1
A0A384J7W5	tr|A0A384J7W5|A0A384J7W5_BOTFB Uncharacterized protein OS=Botryotinia fuckeliana (strain B05.10) OX=332648 GN=BCIN_02g00160 PE=4 SV=1	tr|A0A384J7W5|A0A384J7W5_BOTFB	tr|A0A384J7W5|A0A384J7W5_BOTFB	516	29.7776	29.0452	28.7975	29.6849	30.9087	29.1716	35.0578	35.4347	35.6038	34.277	33.7915	34.2132	NaN	NaN	NaN	NaN	NaN	NaN													14	14	14	97.6	97.6	97.6	14.502	0	323.31	132820000000	267	14	14	14	1
A0A384J7W7	tr|A0A384J7W7|A0A384J7W7_BOTFB Uncharacterized protein OS=Botryotinia fuckeliana (strain B05.10) OX=332648 GN=BCIN_02g00960 PE=4 SV=1	tr|A0A384J7W7|A0A384J7W7_BOTFB	tr|A0A384J7W7|A0A384J7W7_BOTFB	517	NaN	NaN	NaN	NaN	NaN	NaN	24.7551	25.4653	24.3841	25.7909	25.5898	25.873	NaN	NaN	NaN	NaN	NaN	NaN			oxidoreductase activity	GO:0016491					oxidoreductase activity	GO:0016491			5	5	5	13.8	13.8	13.8	48.999	0	7.5026	154490000	4	5	5	5	1
A0A384J7W9	tr|A0A384J7W9|A0A384J7W9_BOTFB Carboxylic ester hydrolase OS=Botryotinia fuckeliana (strain B05.10) OX=332648 GN=BCIN_02g00210 PE=3 SV=1	tr|A0A384J7W9|A0A384J7W9_BOTFB	tr|A0A384J7W9|A0A384J7W9_BOTFB	518	NaN	NaN	NaN	31.8845	31.1458	29.8224	NaN	20.2322	20.3761	29.9775	28.4604	29.2027	23.2098	24.9999	NaN	32.7362	31.8901	31.9987													14	14	14	28.3	28.3	28.3	64.344	0	278.23	16364000000	87	14	14	14	1
A0A384J7X3	tr|A0A384J7X3|A0A384J7X3_BOTFB Uncharacterized protein OS=Botryotinia fuckeliana (strain B05.10) OX=332648 GN=BCIN_02g01560 PE=4 SV=1	tr|A0A384J7X3|A0A384J7X3_BOTFB	tr|A0A384J7X3|A0A384J7X3_BOTFB	520	NaN	NaN	NaN	NaN	NaN	NaN	NaN	22.0176	23.1427	NaN	NaN	NaN	NaN	NaN	NaN	NaN	NaN	NaN													2	2	2	9	9	9	29.409	0	4.94	13054000	2	2	2	2	1
A0A384J7X5	tr|A0A384J7X5|A0A384J7X5_BOTFB Nucleoside diphosphate kinase OS=Botryotinia fuckeliana (strain B05.10) OX=332648 GN=Bcynk1 PE=3 SV=1	tr|A0A384J7X5|A0A384J7X5_BOTFB	tr|A0A384J7X5|A0A384J7X5_BOTFB	521	24.9175	24.9033	27.0262	26.6862	30.1214	28.3715	34.5109	34.6403	34.8205	34.7337	35.5779	35.1397	NaN	NaN	NaN	NaN	NaN	NaN	CTP biosynthetic process;GTP biosynthetic process;UTP biosynthetic process	GO:0006183;GO:0006228;GO:0006241	nucleoside diphosphate kinase activity	GO:0004550									11	11	11	52.9	52.9	52.9	20.821	0	192.23	101700000000	96	11	11	11	1
A0A384J7Y1	tr|A0A384J7Y1|A0A384J7Y1_BOTFB Glycogen debranching enzyme OS=Botryotinia fuckeliana (strain B05.10) OX=332648 GN=Bcgdb1 PE=3 SV=1	tr|A0A384J7Y1|A0A384J7Y1_BOTFB	tr|A0A384J7Y1|A0A384J7Y1_BOTFB	522	21.8509	19.7165	21.5563	22.5681	22.7479	21.9142	32.4807	33.645	33.7836	31.1141	30.4091	31.2494	NaN	20.0063	18.6491	22.5677	21.7516	21.7354	glycogen biosynthetic process;glycogen catabolic process	GO:0005978;GO:0005980	4-alpha-glucanotransferase activity;amylo-alpha-1,6-glucosidase activity	GO:0004134;GO:0004135									91	91	91	58.9	58.9	58.9	174.37	0	323.31	26720000000	349	91	91	91	1
A0A384J7Y7	tr|A0A384J7Y7|A0A384J7Y7_BOTFB FAD_binding_3 domain-containing protein OS=Botryotinia fuckeliana (strain B05.10) OX=332648 GN=BCIN_02g00013 PE=4 SV=1	tr|A0A384J7Y7|A0A384J7Y7_BOTFB	tr|A0A384J7Y7|A0A384J7Y7_BOTFB	523	NaN	NaN	NaN	24.9047	NaN	NaN	31.2181	31.4449	28.2839	30.8262	29.3819	28.6864	NaN	NaN	NaN	24.2631	22.5033	23.2469			FAD binding	GO:0071949									17	17	17	45.4	45.4	45.4	49.222	0	182.86	4623200000	53	17	17	17	1
A0A384J7Y8	tr|A0A384J7Y8|A0A384J7Y8_BOTFB Bcgst7 OS=Botryotinia fuckeliana (strain B05.10) OX=332648 GN=Bcgst7 PE=4 SV=1	tr|A0A384J7Y8|A0A384J7Y8_BOTFB	tr|A0A384J7Y8|A0A384J7Y8_BOTFB	524	NaN	NaN	NaN	NaN	NaN	NaN	23.407	23.8621	24.2213	24.463	22.2244	22.4957	23.7885	NaN	NaN	NaN	NaN	NaN													2	2	2	12.3	12.3	12.3	25.76	0	6.6507	54005000	4	2	2	2	1
A0A384J7Y9	tr|A0A384J7Y9|A0A384J7Y9_BOTFB PKS_ER domain-containing protein OS=Botryotinia fuckeliana (strain B05.10) OX=332648 GN=BCIN_02g00014 PE=4 SV=1	tr|A0A384J7Y9|A0A384J7Y9_BOTFB	tr|A0A384J7Y9|A0A384J7Y9_BOTFB	525	NaN	NaN	NaN	25.2754	24.9911	NaN	NaN	NaN	NaN	24.5662	25.1314	25.2249	NaN	NaN	NaN	NaN	NaN	NaN			oxidoreductase activity	GO:0016491					oxidoreductase activity	GO:0016491			3	3	3	11.5	11.5	11.5	40.497	0.00057571	4.2048	68902000	3	3	3	3	1
A0A384J7Z2	tr|A0A384J7Z2|A0A384J7Z2_BOTFB Uncharacterized protein OS=Botryotinia fuckeliana (strain B05.10) OX=332648 GN=BCIN_02g00460 PE=3 SV=1	tr|A0A384J7Z2|A0A384J7Z2_BOTFB	tr|A0A384J7Z2|A0A384J7Z2_BOTFB	526	NaN	NaN	NaN	NaN	NaN	NaN	26.1754	NaN	NaN	26.0732	25.1271	25.4021	NaN	NaN	NaN	NaN	NaN	NaN			heme binding;iron ion binding;oxidoreductase activity, acting on paired donors, with incorporation or reduction of molecular oxygen	GO:0005506;GO:0016705;GO:0020037									3	3	3	8.7	8.7	8.7	59.621	0	8.5511	96681000	3	3	3	3	1
A0A384J7Z9	tr|A0A384J7Z9|A0A384J7Z9_BOTFB Probable alpha/beta-glucosidase agdC OS=Botryotinia fuckeliana (strain B05.10) OX=332648 GN=Bcrot2 PE=3 SV=1	tr|A0A384J7Z9|A0A384J7Z9_BOTFB	tr|A0A384J7Z9|A0A384J7Z9_BOTFB	527	23.4096	23.5831	23.7854	25.2868	23.7065	NaN	31.9992	32.3877	30.5754	28.6613	28.6176	28.5742	NaN	25.2662	NaN	NaN	24.87	NaN	carbohydrate metabolic process	GO:0005975	carbohydrate binding;hydrolase activity, hydrolyzing O-glycosyl compounds	GO:0004553;GO:0030246			carbohydrate metabolic process	GO:0005975					46	46	46	48	48	48	109.02	0	323.31	8493000000	135	46	46	46	1
A0A384J801	tr|A0A384J801|A0A384J801_BOTFB Uncharacterized protein OS=Botryotinia fuckeliana (strain B05.10) OX=332648 GN=BCIN_01g11160 PE=3 SV=1	tr|A0A384J801|A0A384J801_BOTFB	tr|A0A384J801|A0A384J801_BOTFB	528	NaN	NaN	NaN	25.5172	26.7703	25.1915	NaN	NaN	NaN	NaN	NaN	NaN	22.809	23.5854	22.2544	27.5023	27.108	27.393	carbohydrate metabolic process	GO:0005975	polygalacturonase activity	GO:0004650			carbohydrate metabolic process	GO:0005975					4	4	4	13.6	13.6	13.6	42.309	0	12.944	521800000	11	4	4	4	1
A0A384J803	tr|A0A384J803|A0A384J803_BOTFB Abhydrolase_3 domain-containing protein OS=Botryotinia fuckeliana (strain B05.10) OX=332648 GN=BCIN_02g00540 PE=4 SV=1	tr|A0A384J803|A0A384J803_BOTFB	tr|A0A384J803|A0A384J803_BOTFB	529	NaN	NaN	NaN	NaN	NaN	NaN	27.1701	27.8198	28.1637	26.8662	26.3964	26.3827	NaN	NaN	NaN	NaN	NaN	NaN			hydrolase activity	GO:0016787									10	10	10	33.8	33.8	33.8	38.082	0	98.399	702160000	17	10	10	10	1
A0A384J806	tr|A0A384J806|A0A384J806_BOTFB C2H2-type domain-containing protein OS=Botryotinia fuckeliana (strain B05.10) OX=332648 GN=BCIN_02g01800 PE=4 SV=1;tr|A0A384J8G5|A0A384J8G5_BOTFB C2H2-type domain-containing protein OS=Botryotinia fuckeliana (strain B05.10) O	tr|A0A384J806|A0A384J806_BOTFB;tr|A0A384J8G5|A0A384J8G5_BOTFB;tr|A0A384J8N3|A0A384J8N3_BOTFB	tr|A0A384J806|A0A384J806_BOTFB;tr|A0A384J8G5|A0A384J8G5_BOTFB;tr|A0A384J8N3|A0A384J8N3_BOTFB	531	NaN	NaN	NaN	NaN	NaN	NaN	28.602	28.455	28.088	29.7874	29.8699	30.1671	NaN	NaN	NaN	NaN	NaN	NaN			nucleic acid binding	GO:0003676									18	18	18	22.1	22.1	22.1	104.55	0	66.276	2311900000	39	18;18;18	18;18;18	18;18;18	3
A0A384J809	tr|A0A384J809|A0A384J809_BOTFB Uncharacterized protein OS=Botryotinia fuckeliana (strain B05.10) OX=332648 GN=BCIN_01g11220 PE=3 SV=1	tr|A0A384J809|A0A384J809_BOTFB	tr|A0A384J809|A0A384J809_BOTFB	532	28.9226	NaN	NaN	29.1214	31.3891	30.0976	27.0743	27.2845	27.6752	NaN	25.9454	25.0706	NaN	NaN	NaN	29.7449	32.2156	31.9085	carbohydrate metabolic process	GO:0005975	hydrolase activity, hydrolyzing O-glycosyl compounds	GO:0004553			carbohydrate metabolic process	GO:0005975					10	10	10	66	66	66	31.929	0	317.84	11810000000	67	10	10	10	1
A0A384J811	tr|A0A384J811|A0A384J811_BOTFB Uncharacterized protein OS=Botryotinia fuckeliana (strain B05.10) OX=332648 GN=BCIN_02g01370 PE=3 SV=1	tr|A0A384J811|A0A384J811_BOTFB	tr|A0A384J811|A0A384J811_BOTFB	533	25.3129	26.7016	26.0167	24.6532	23.7958	25.1437	32.5505	33.1639	32.657	30.4385	30.366	30.1654	NaN	NaN	NaN	NaN	20.8799	23.9806	ATP synthesis coupled electron transport	GO:0042773	electron transfer activity;iron-sulfur cluster binding;NADH dehydrogenase (ubiquinone) activity	GO:0008137;GO:0009055;GO:0051536	membrane	GO:0016020							36	36	36	57.8	57.8	57.8	80.984	0	323.31	17176000000	163	36	36	36	1
A0A384J818	tr|A0A384J818|A0A384J818_BOTFB FAD-binding PCMH-type domain-containing protein OS=Botryotinia fuckeliana (strain B05.10) OX=332648 GN=BCIN_02g00220 PE=3 SV=1	tr|A0A384J818|A0A384J818_BOTFB	tr|A0A384J818|A0A384J818_BOTFB	534	NaN	NaN	24.4807	30.814	29.1122	27.7769	NaN	NaN	22.2823	NaN	NaN	NaN	NaN	NaN	NaN	32.2114	31.2256	29.3376			FAD binding;oxidoreductase activity	GO:0016491;GO:0071949					oxidoreductase activity	GO:0016491			4	4	4	11.4	11.4	11.4	64.003	0	121.82	8243500000	35	4	4	4	1
A0A384J824	tr|A0A384J824|A0A384J824_BOTFB Aldo_ket_red domain-containing protein OS=Botryotinia fuckeliana (strain B05.10) OX=332648 GN=BCIN_02g00230 PE=4 SV=1	tr|A0A384J824|A0A384J824_BOTFB	tr|A0A384J824|A0A384J824_BOTFB	535	NaN	NaN	NaN	NaN	23.52	23.9027	30.8958	31.4478	32.5571	30.1298	28.7637	28.5146	NaN	19.7462	NaN	NaN	NaN	23.9318			oxidoreductase activity	GO:0016491					oxidoreductase activity	GO:0016491			17	17	17	58.9	58.9	58.9	31.989	0	212.89	8666800000	67	17	17	17	1
A0A384J827	tr|A0A384J827|A0A384J827_BOTFB Bcrsm27 OS=Botryotinia fuckeliana (strain B05.10) OX=332648 GN=Bcrsm27 PE=3 SV=1	tr|A0A384J827|A0A384J827_BOTFB	tr|A0A384J827|A0A384J827_BOTFB	536	NaN	NaN	NaN	NaN	NaN	NaN	NaN	26.185	26.0934	NaN	NaN	NaN	NaN	NaN	NaN	NaN	NaN	NaN													2	2	2	22	22	22	12.699	0.0019063	3.2615	143010000	2	2	2	2	1
A0A384J831	tr|A0A384J831|A0A384J831_BOTFB Condensin complex subunit 2 OS=Botryotinia fuckeliana (strain B05.10) OX=332648 GN=Bcbrn1 PE=3 SV=1	tr|A0A384J831|A0A384J831_BOTFB	tr|A0A384J831|A0A384J831_BOTFB	538	NaN	NaN	25.092	NaN	NaN	NaN	25.8085	26.8088	27.1187	27.6907	27.828	27.8289	NaN	NaN	NaN	NaN	NaN	NaN	mitotic chromosome condensation	GO:0007076			condensin complex	GO:0000796							11	11	11	15.8	15.8	15.8	95.018	0	55.895	514940000	24	11	11	11	1
A0A384J832	tr|A0A384J832|A0A384J832_BOTFB Serine/threonine-protein phosphatase OS=Botryotinia fuckeliana (strain B05.10) OX=332648 GN=BccnA PE=3 SV=1	tr|A0A384J832|A0A384J832_BOTFB	tr|A0A384J832|A0A384J832_BOTFB	539	NaN	NaN	NaN	NaN	NaN	24.9845	28.4747	29.7045	28.6892	29.7529	29.1835	29.4833	NaN	NaN	NaN	NaN	22.0225	NaN			hydrolase activity	GO:0016787									17	17	17	37	37	37	65.116	0	173.14	2472300000	47	17	17	17	1
A0A384J839	tr|A0A384J839|A0A384J839_BOTFB Abhydrolase_3 domain-containing protein OS=Botryotinia fuckeliana (strain B05.10) OX=332648 GN=BCIN_01g10780 PE=4 SV=1	tr|A0A384J839|A0A384J839_BOTFB	tr|A0A384J839|A0A384J839_BOTFB	540	NaN	NaN	NaN	NaN	NaN	NaN	NaN	NaN	NaN	26.0893	26.2676	26.3491	NaN	NaN	NaN	NaN	NaN	NaN			hydrolase activity	GO:0016787									2	2	2	6.3	6.3	6.3	51.261	0	5.431	86774000	3	2	2	2	1
A0A384J842	tr|A0A384J842|A0A384J842_BOTFB Bcnde3 OS=Botryotinia fuckeliana (strain B05.10) OX=332648 GN=Bcnde3 PE=4 SV=1	tr|A0A384J842|A0A384J842_BOTFB	tr|A0A384J842|A0A384J842_BOTFB	541	NaN	NaN	NaN	NaN	23.5559	NaN	31.4918	30.9838	30.8604	28.5922	27.7386	27.4573	NaN	NaN	NaN	NaN	NaN	NaN			oxidoreductase activity	GO:0016491					oxidoreductase activity	GO:0016491			16	16	16	60.3	60.3	60.3	45.403	0	323.31	5942100000	61	16	16	16	1
A0A384J847	tr|A0A384J847|A0A384J847_BOTFB Aminotran_5 domain-containing protein OS=Botryotinia fuckeliana (strain B05.10) OX=332648 GN=BCIN_02g02150 PE=4 SV=1	tr|A0A384J847|A0A384J847_BOTFB	tr|A0A384J847|A0A384J847_BOTFB	542	NaN	NaN	NaN	NaN	NaN	NaN	NaN	NaN	NaN	29.1721	30.0316	30.5387	NaN	NaN	NaN	NaN	NaN	NaN			catalytic activity	GO:0003824									12	12	12	39.9	39.9	39.9	43.72	0	96.69	1188000000	31	12	12	12	1
A0A384J851	tr|A0A384J851|A0A384J851_BOTFB Bcede1 OS=Botryotinia fuckeliana (strain B05.10) OX=332648 GN=Bcede1 PE=4 SV=1	tr|A0A384J851|A0A384J851_BOTFB	tr|A0A384J851|A0A384J851_BOTFB	543	NaN	23.8956	NaN	23.0887	21.6701	22.447	30.3699	31.2167	30.3908	31.521	31.0636	31.2434	21.8205	NaN	NaN	NaN	21.0398	21.5088			calcium ion binding	GO:0005509									49	49	49	57.6	57.6	57.6	139.62	0	323.31	7968200000	148	49	49	49	1
A0A384J852	tr|A0A384J852|A0A384J852_BOTFB Uncharacterized protein OS=Botryotinia fuckeliana (strain B05.10) OX=332648 GN=BCIN_02g00470 PE=3 SV=1	tr|A0A384J852|A0A384J852_BOTFB	tr|A0A384J852|A0A384J852_BOTFB	544	NaN	NaN	NaN	NaN	NaN	NaN	30.3901	29.9326	30.2045	28.0867	26.2599	NaN	NaN	NaN	NaN	NaN	NaN	NaN			oxidoreductase activity	GO:0016491					oxidoreductase activity	GO:0016491			13	13	13	38.4	38.4	38.4	31.545	0	215.06	3110200000	33	13	13	13	1
A0A384J855	tr|A0A384J855|A0A384J855_BOTFB Uncharacterized protein OS=Botryotinia fuckeliana (strain B05.10) OX=332648 GN=BCIN_02g00480 PE=4 SV=1	tr|A0A384J855|A0A384J855_BOTFB	tr|A0A384J855|A0A384J855_BOTFB	545	NaN	NaN	NaN	NaN	NaN	24.7331	28.6081	27.8349	28.823	27.9648	28.4032	27.3514	NaN	NaN	NaN	NaN	22.2875	24.2354													12	12	12	42.4	42.4	42.4	33.071	0	51.103	1013300000	24	12	12	12	1
A0A384J864	tr|A0A384J864|A0A384J864_BOTFB Uncharacterized protein OS=Botryotinia fuckeliana (strain B05.10) OX=332648 GN=BCIN_02g01770 PE=4 SV=1	tr|A0A384J864|A0A384J864_BOTFB	tr|A0A384J864|A0A384J864_BOTFB	546	NaN	NaN	NaN	NaN	NaN	NaN	NaN	24.3333	23.1152	NaN	NaN	NaN	NaN	NaN	NaN	NaN	NaN	NaN	glycerol-3-phosphate catabolic process	GO:0046168	NAD binding;oxidoreductase activity, acting on the CH-OH group of donors, NAD or NADP as acceptor	GO:0016616;GO:0051287									2	2	2	5.9	5.9	5.9	38.964	0	8.4709	31154000	2	2	2	2	1
A0A384J868	tr|A0A384J868|A0A384J868_BOTFB Uncharacterized protein OS=Botryotinia fuckeliana (strain B05.10) OX=332648 GN=BCIN_01g11040 PE=4 SV=1	tr|A0A384J868|A0A384J868_BOTFB	tr|A0A384J868|A0A384J868_BOTFB	547	NaN	NaN	NaN	32.1062	30.3293	29.3388	22.6671	22.5969	22.576	30.9496	32.408	32.573	22.2627	NaN	NaN	31.5432	33.7976	35.3636			catalytic activity	GO:0003824									27	27	27	36	36	36	80.486	0	323.31	47956000000	201	27	27	27	1
A0A384J873	tr|A0A384J873|A0A384J873_BOTFB PX domain-containing protein OS=Botryotinia fuckeliana (strain B05.10) OX=332648 GN=BCIN_02g01850 PE=4 SV=1	tr|A0A384J873|A0A384J873_BOTFB	tr|A0A384J873|A0A384J873_BOTFB	548	22.4043	22.7573	23.6279	23.1086	25.0238	24.1904	26.5134	28.5171	27.9288	29.4526	29.1502	29.3427	NaN	NaN	NaN	24.2518	NaN	NaN			phosphatidylinositol binding	GO:0035091									23	23	23	27.9	27.9	27.9	107.24	0	192.62	1404900000	56	23	23	23	1
A0A384J877	tr|A0A384J877|A0A384J877_BOTFB Carn_acyltransf domain-containing protein OS=Botryotinia fuckeliana (strain B05.10) OX=332648 GN=BCIN_02g02420 PE=3 SV=1;tr|A0A384J8Z8|A0A384J8Z8_BOTFB Carn_acyltransf domain-containing protein OS=Botryotinia fuckeliana (stra	tr|A0A384J877|A0A384J877_BOTFB;tr|A0A384J8Z8|A0A384J8Z8_BOTFB	tr|A0A384J877|A0A384J877_BOTFB;tr|A0A384J8Z8|A0A384J8Z8_BOTFB	550	NaN	NaN	NaN	NaN	NaN	NaN	25.6868	NaN	NaN	27.5212	29.1158	27.6897	NaN	NaN	NaN	NaN	NaN	NaN			transferase activity, transferring acyl groups	GO:0016746					transferase activity, transferring acyl groups	GO:0016746			3	3	3	4.9	4.9	4.9	93.096	0	6.8504	383590000	5	3;3	3;3	3;3	2
A0A384J881	tr|A0A384J881|A0A384J881_BOTFB Methyltransf_11 domain-containing protein OS=Botryotinia fuckeliana (strain B05.10) OX=332648 GN=BCIN_02g01780 PE=4 SV=1	tr|A0A384J881|A0A384J881_BOTFB	tr|A0A384J881|A0A384J881_BOTFB	551	21.5555	21.2032	20.9373	19.8904	21.9573	NaN	30.9666	32.4858	32.1754	NaN	24.3855	NaN	NaN	NaN	19.4761	NaN	NaN	NaN			methyltransferase activity	GO:0008168					methyltransferase activity	GO:0008168			19	19	19	56.4	56.4	56.4	30.228	0	214.21	10813000000	53	19	19	19	1
A0A384J885	tr|A0A384J885|A0A384J885_BOTFB Bcrpt1 OS=Botryotinia fuckeliana (strain B05.10) OX=332648 GN=Bcrpt1 PE=3 SV=1	tr|A0A384J885|A0A384J885_BOTFB	tr|A0A384J885|A0A384J885_BOTFB	553	NaN	23.3538	22.4252	22.0731	20.7228	21.3754	30.8469	31.5245	31.903	30.8219	30.8742	31.359	20.7084	20.8269	18.956	NaN	NaN	NaN	protein catabolic process	GO:0030163	ATP binding;proteasome-activating ATPase activity	GO:0005524;GO:0036402	cytoplasm	GO:0005737					cytoplasm	GO:0005737	29	29	29	55.6	55.6	55.6	49.026	0	323.31	9476100000	125	29	29	29	1
A0A384J888	tr|A0A384J888|A0A384J888_BOTFB Bcqcr2 OS=Botryotinia fuckeliana (strain B05.10) OX=332648 GN=Bcqcr2 PE=4 SV=1	tr|A0A384J888|A0A384J888_BOTFB	tr|A0A384J888|A0A384J888_BOTFB	554	NaN	NaN	NaN	22.3229	25.6844	23.4057	33.0104	33.2399	33.0483	31.1399	30.482	30.5567	NaN	NaN	NaN	NaN	NaN	NaN			catalytic activity;metal ion binding	GO:0003824;GO:0046872									23	23	23	57.5	57.5	57.5	48.148	0	323.31	22469000000	99	23	23	23	1
A0A384J897	tr|A0A384J897|A0A384J897_BOTFB Uncharacterized protein OS=Botryotinia fuckeliana (strain B05.10) OX=332648 GN=BCIN_01g11290 PE=4 SV=1	tr|A0A384J897|A0A384J897_BOTFB	tr|A0A384J897|A0A384J897_BOTFB	555	31.0963	30.0616	29.9947	32.1894	31.8581	31.7537	26.6607	27.8934	28.0255	26.9904	27.0612	27.5013	33.5839	32.9364	33.2979	31.8401	30.7588	32.9296			catalytic activity	GO:0003824									8	8	8	34.5	34.5	34.5	44.081	0	323.31	28775000000	120	8	8	8	1
A0A384J898	tr|A0A384J898|A0A384J898_BOTFB FAD-binding PCMH-type domain-containing protein OS=Botryotinia fuckeliana (strain B05.10) OX=332648 GN=BCIN_02g00280 PE=3 SV=1	tr|A0A384J898|A0A384J898_BOTFB	tr|A0A384J898|A0A384J898_BOTFB	556	NaN	NaN	NaN	32.4196	31.2782	29.8219	NaN	25.4038	25.0717	28.6332	30.4936	29.9877	27.6471	28.5233	29.8893	32.9408	31.7581	30.0441			FAD binding;oxidoreductase activity	GO:0016491;GO:0071949					oxidoreductase activity	GO:0016491			11	11	11	39.9	39.9	39.9	62.095	0	323.31	20615000000	82	11	11	11	1
A0A384J899	tr|A0A384J899|A0A384J899_BOTFB Adenylate kinase OS=Botryotinia fuckeliana (strain B05.10) OX=332648 GN=Bcadk1 PE=3 SV=1	tr|A0A384J899|A0A384J899_BOTFB	tr|A0A384J899|A0A384J899_BOTFB	557	NaN	23.2949	NaN	NaN	NaN	NaN	31.264	32.1298	32.0604	32.5188	32.0927	31.6633	NaN	NaN	NaN	NaN	NaN	NaN	ADP biosynthetic process;AMP metabolic process;ATP metabolic process	GO:0006172;GO:0046033;GO:0046034	adenylate kinase activity;ATP binding	GO:0004017;GO:0005524	mitochondrial intermembrane space	GO:0005758							21	21	21	69.5	69.5	69.5	29.562	0	323.31	14190000000	106	21	21	21	1
A0A384J8A0	tr|A0A384J8A0|A0A384J8A0_BOTFB Actin cytoskeleton-regulatory complex protein SLA1 OS=Botryotinia fuckeliana (strain B05.10) OX=332648 GN=Bcsla1 PE=3 SV=1;tr|A0A384J843|A0A384J843_BOTFB Actin cytoskeleton-regulatory complex protein SLA1 OS=Botryotinia fucke	tr|A0A384J8A0|A0A384J8A0_BOTFB;tr|A0A384J843|A0A384J843_BOTFB	tr|A0A384J8A0|A0A384J8A0_BOTFB;tr|A0A384J843|A0A384J843_BOTFB	558	NaN	NaN	NaN	22.7768	NaN	NaN	28.3097	28.241	29.0174	28.2093	26.4478	26.4693	NaN	NaN	NaN	NaN	26.0884	NaN	actin filament organization;endocytosis	GO:0006897;GO:0007015	cytoskeletal protein binding;identical protein binding;protein binding, bridging;ubiquitin binding	GO:0008092;GO:0030674;GO:0042802;GO:0043130					cytoskeletal protein binding;protein binding, bridging	GO:0008092;GO:0030674			13	13	13	15.3	15.3	15.3	124.49	0	138.61	1221100000	30	13;12	13;12	13;12	2
A0A384J8A7	tr|A0A384J8A7|A0A384J8A7_BOTFB Non-specific serine/threonine protein kinase OS=Botryotinia fuckeliana (strain B05.10) OX=332648 GN=BCIN_01g11360 PE=3 SV=1	tr|A0A384J8A7|A0A384J8A7_BOTFB	tr|A0A384J8A7|A0A384J8A7_BOTFB	559	27.921	27.6732	27.8587	27.1513	NaN	26.9633	27.3972	27.6437	27.2132	27.4977	27.4238	26.8053	NaN	NaN	NaN	NaN	NaN	NaN			protein serine/threonine kinase activity;protein-containing complex binding	GO:0004674;GO:0044877									18	18	18	9	9	9	274.9	0	79.865	824530000	31	18	18	18	1
A0A384J8A8	tr|A0A384J8A8|A0A384J8A8_BOTFB GH16 domain-containing protein OS=Botryotinia fuckeliana (strain B05.10) OX=332648 GN=BCIN_02g00350 PE=4 SV=1	tr|A0A384J8A8|A0A384J8A8_BOTFB	tr|A0A384J8A8|A0A384J8A8_BOTFB	560	NaN	NaN	NaN	NaN	NaN	NaN	26.2213	23.954	24.1749	NaN	NaN	NaN	NaN	NaN	NaN	NaN	NaN	NaN	carbohydrate metabolic process	GO:0005975	hydrolase activity, hydrolyzing O-glycosyl compounds	GO:0004553			carbohydrate metabolic process	GO:0005975					2	2	2	5.3	5.3	5.3	41.362	0	6.2839	84478000	3	2	2	2	1
A0A384J8A9	tr|A0A384J8A9|A0A384J8A9_BOTFB Uncharacterized protein OS=Botryotinia fuckeliana (strain B05.10) OX=332648 GN=BCIN_02g02700 PE=4 SV=1	tr|A0A384J8A9|A0A384J8A9_BOTFB	tr|A0A384J8A9|A0A384J8A9_BOTFB	561	NaN	NaN	NaN	NaN	NaN	NaN	26.9604	27.5604	27.8072	NaN	NaN	NaN	NaN	NaN	NaN	NaN	NaN	NaN													2	2	2	32.2	32.2	32.2	13.042	0	54.673	445800000	6	2	2	2	1
A0A384J8B2	tr|A0A384J8B2|A0A384J8B2_BOTFB Actin-related protein 2/3 complex subunit 3 OS=Botryotinia fuckeliana (strain B05.10) OX=332648 GN=Bcarc18 PE=3 SV=1	tr|A0A384J8B2|A0A384J8B2_BOTFB	tr|A0A384J8B2|A0A384J8B2_BOTFB	562	NaN	NaN	NaN	NaN	NaN	NaN	29.0637	28.235	28.6648	26.8311	25.645	25.751	NaN	NaN	NaN	NaN	NaN	NaN	Arp2/3 complex-mediated actin nucleation	GO:0034314			Arp2/3 protein complex	GO:0005885							7	7	7	47.4	47.4	47.4	22.006	0	323.31	1147500000	13	7	7	7	1
A0A384J8C2	tr|A0A384J8C2|A0A384J8C2_BOTFB Uncharacterized protein OS=Botryotinia fuckeliana (strain B05.10) OX=332648 GN=BCIN_02g01010 PE=4 SV=1	tr|A0A384J8C2|A0A384J8C2_BOTFB	tr|A0A384J8C2|A0A384J8C2_BOTFB	563	NaN	NaN	NaN	NaN	NaN	NaN	26.7432	26.6351	27.046	27.977	26.47	27.3164	NaN	NaN	NaN	NaN	NaN	NaN													12	12	12	26.6	26.6	26.6	73.196	0	47.203	441150000	18	12	12	12	1
A0A384J8C3	tr|A0A384J8C3|A0A384J8C3_BOTFB Uncharacterized protein OS=Botryotinia fuckeliana (strain B05.10) OX=332648 GN=BCIN_02g01020 PE=4 SV=1	tr|A0A384J8C3|A0A384J8C3_BOTFB	tr|A0A384J8C3|A0A384J8C3_BOTFB	564	23.2495	NaN	NaN	NaN	NaN	NaN	29.0618	29.9014	30.8143	31.3723	31.4443	31.7601	NaN	NaN	NaN	22.7953	NaN	NaN													19	19	19	44.2	44.2	44.2	55.47	0	181.81	7045100000	88	19	19	19	1
A0A384J8C6	tr|A0A384J8C6|A0A384J8C6_BOTFB Uncharacterized protein OS=Botryotinia fuckeliana (strain B05.10) OX=332648 GN=BCIN_02g01490 PE=4 SV=1	tr|A0A384J8C6|A0A384J8C6_BOTFB	tr|A0A384J8C6|A0A384J8C6_BOTFB	565	NaN	NaN	NaN	NaN	NaN	NaN	NaN	NaN	NaN	23.5054	24.5416	24.0444	NaN	NaN	NaN	NaN	NaN	NaN													2	2	2	8.1	8.1	8.1	29.018	0.0011151	3.5925	19885000	3	2	2	2	1
A0A384J8D9	tr|A0A384J8D9|A0A384J8D9_BOTFB HSF_DOMAIN domain-containing protein OS=Botryotinia fuckeliana (strain B05.10) OX=332648 GN=BCIN_02g02960 PE=3 SV=1;tr|A0A384J8T4|A0A384J8T4_BOTFB HSF_DOMAIN domain-containing protein OS=Botryotinia fuckeliana (strain B05.10)	tr|A0A384J8D9|A0A384J8D9_BOTFB;tr|A0A384J8T4|A0A384J8T4_BOTFB	tr|A0A384J8D9|A0A384J8D9_BOTFB;tr|A0A384J8T4|A0A384J8T4_BOTFB	566	NaN	NaN	NaN	NaN	NaN	NaN	24.3748	24.8311	24.8886	26.3499	25.7525	25.3448	NaN	NaN	NaN	NaN	NaN	NaN			DNA-binding transcription factor activity;sequence-specific DNA binding	GO:0003700;GO:0043565	nucleus	GO:0005634			DNA-binding transcription factor activity	GO:0003700	nucleus	GO:0005634	2	2	2	6.5	6.5	6.5	64.163	0	7.8801	137690000	4	2;1	2;1	2;1	2
A0A384J8E0	tr|A0A384J8E0|A0A384J8E0_BOTFB Uncharacterized protein OS=Botryotinia fuckeliana (strain B05.10) OX=332648 GN=BCIN_02g00790 PE=4 SV=1	tr|A0A384J8E0|A0A384J8E0_BOTFB	tr|A0A384J8E0|A0A384J8E0_BOTFB	567	NaN	NaN	NaN	NaN	NaN	NaN	23.6394	24.3173	24.0674	23.8592	NaN	NaN	NaN	NaN	NaN	NaN	NaN	NaN			ATP binding;ATPase activity, coupled to transmembrane movement of substances	GO:0005524;GO:0042626	integral component of membrane	GO:0016021							2	2	2	2.2	2.2	2.2	136.33	0.00084034	3.687	48667000	2	2	2	2	1
A0A384J8E2	tr|A0A384J8E2|A0A384J8E2_BOTFB Bcalf1 OS=Botryotinia fuckeliana (strain B05.10) OX=332648 GN=Bcalf1 PE=3 SV=1	tr|A0A384J8E2|A0A384J8E2_BOTFB	tr|A0A384J8E2|A0A384J8E2_BOTFB	568	NaN	NaN	NaN	NaN	NaN	NaN	26.0923	25.968	26.1656	24.9485	25.6371	26.2061	NaN	NaN	NaN	NaN	NaN	NaN													3	3	3	12.6	12.6	12.6	27.219	0	6.4953	261010000	9	3	3	3	1
A0A384J8E3	tr|A0A384J8E3|A0A384J8E3_BOTFB Uncharacterized protein OS=Botryotinia fuckeliana (strain B05.10) OX=332648 GN=BCIN_02g01520 PE=4 SV=1	tr|A0A384J8E3|A0A384J8E3_BOTFB	tr|A0A384J8E3|A0A384J8E3_BOTFB	569	NaN	NaN	NaN	NaN	NaN	NaN	26.2586	26.6094	26.6442	26.5516	27.53	27.4261	NaN	NaN	NaN	NaN	NaN	NaN													7	7	7	10.4	10.4	10.4	73.124	0	21.179	419730000	15	7	7	7	1
A0A384J8E4	tr|A0A384J8E4|A0A384J8E4_BOTFB Carrier domain-containing protein OS=Botryotinia fuckeliana (strain B05.10) OX=332648 GN=BCIN_02g00016 PE=4 SV=1	tr|A0A384J8E4|A0A384J8E4_BOTFB	tr|A0A384J8E4|A0A384J8E4_BOTFB	570	NaN	NaN	NaN	NaN	NaN	NaN	24.3244	25.3337	24.8092	24.7329	NaN	NaN	NaN	NaN	NaN	NaN	NaN	NaN	biosynthetic process	GO:0009058	hydrolase activity, acting on ester bonds;phosphopantetheine binding	GO:0016788;GO:0031177			biosynthetic process	GO:0009058					5	5	5	6.2	6.2	6.2	102.19	0	29.835	97682000	5	5	5	5	1
A0A384J8E6	tr|A0A384J8E6|A0A384J8E6_BOTFB HOOK_N domain-containing protein OS=Botryotinia fuckeliana (strain B05.10) OX=332648 GN=BCIN_02g02490 PE=4 SV=1	tr|A0A384J8E6|A0A384J8E6_BOTFB	tr|A0A384J8E6|A0A384J8E6_BOTFB	571	NaN	NaN	NaN	NaN	NaN	NaN	27.1006	28.3862	28.0751	25.0906	25.275	26.3823	23.9261	22.3281	24.3006	NaN	23.7194	NaN													11	11	11	22	22	22	85.286	0	57.865	647980000	23	11	11	11	1
A0A384J8F6	tr|A0A384J8F6|A0A384J8F6_BOTFB Coproporphyrinogen oxidase OS=Botryotinia fuckeliana (strain B05.10) OX=332648 GN=Bccpd2 PE=3 SV=1;tr|A0A384J9B4|A0A384J9B4_BOTFB Coproporphyrinogen oxidase OS=Botryotinia fuckeliana (strain B05.10) OX=332648 GN=Bccpd2 PE=3 S	tr|A0A384J8F6|A0A384J8F6_BOTFB;tr|A0A384J9B4|A0A384J9B4_BOTFB	tr|A0A384J8F6|A0A384J8F6_BOTFB;tr|A0A384J9B4|A0A384J9B4_BOTFB	573	NaN	NaN	NaN	NaN	NaN	NaN	28.2158	28.1039	28.1312	28.7879	28.7088	29.3002	NaN	NaN	NaN	NaN	NaN	NaN	porphyrin-containing compound biosynthetic process	GO:0006779	coproporphyrinogen oxidase activity	GO:0004109									11	11	11	36.2	36.2	36.2	46.511	0	213.14	1391800000	27	11;11	11;11	11;11	2
A0A384J8G7	tr|A0A384J8G7|A0A384J8G7_BOTFB Bcape1 OS=Botryotinia fuckeliana (strain B05.10) OX=332648 GN=Bcape1 PE=3 SV=1	tr|A0A384J8G7|A0A384J8G7_BOTFB	tr|A0A384J8G7|A0A384J8G7_BOTFB	575	NaN	23.8825	23.6724	23.2064	28.0498	24.9744	29.7926	29.4153	29.5033	31.2858	30.2335	31.8339	NaN	NaN	NaN	21.7851	26.8203	22.9034			aminopeptidase activity;zinc ion binding	GO:0004177;GO:0008270									16	16	16	32.6	32.6	32.6	68.131	0	223.17	4854900000	51	16	16	16	1
A0A384J8G8	tr|A0A384J8G8|A0A384J8G8_BOTFB Uncharacterized protein OS=Botryotinia fuckeliana (strain B05.10) OX=332648 GN=BCIN_02g00830 PE=4 SV=1	tr|A0A384J8G8|A0A384J8G8_BOTFB	tr|A0A384J8G8|A0A384J8G8_BOTFB	576	NaN	NaN	NaN	NaN	NaN	23.2801	24.4788	25.122	24.6914	27.3934	27.426	27.4734	NaN	NaN	NaN	NaN	NaN	NaN			flavin adenine dinucleotide binding;N,N-dimethylaniline monooxygenase activity;NADP binding	GO:0004499;GO:0050660;GO:0050661									6	6	6	11.4	11.4	11.4	82.104	0	29.511	276360000	15	6	6	6	1
A0A384J8H0	tr|A0A384J8H0|A0A384J8H0_BOTFB Bcswa2 OS=Botryotinia fuckeliana (strain B05.10) OX=332648 GN=Bcswa2 PE=4 SV=1	tr|A0A384J8H0|A0A384J8H0_BOTFB	tr|A0A384J8H0|A0A384J8H0_BOTFB	577	NaN	NaN	NaN	NaN	NaN	NaN	24.9042	24.4324	24.5871	24.5909	25.1607	24.4584	NaN	NaN	NaN	NaN	NaN	NaN													3	3	3	5	5	5	99.97	0	11.67	102950000	7	3	3	3	1
A0A384J8H1	tr|A0A384J8H1|A0A384J8H1_BOTFB Alpha-amylase OS=Botryotinia fuckeliana (strain B05.10) OX=332648 GN=BCIN_02g01420 PE=3 SV=1	tr|A0A384J8H1|A0A384J8H1_BOTFB	tr|A0A384J8H1|A0A384J8H1_BOTFB	578	NaN	NaN	NaN	35.2135	33.5211	31.7453	22.6589	22.6601	18.9791	26.8764	27.2487	24.5652	18.5612	19.0231	18.7472	35.0477	35.0167	35.7812	carbohydrate catabolic process	GO:0016052	alpha-amylase activity;calcium ion binding	GO:0004556;GO:0005509									14	14	14	44.4	44.4	44.4	54.313	0	323.31	144040000000	186	14	14	14	1
A0A384J8H5	tr|A0A384J8H5|A0A384J8H5_BOTFB Signal peptidase subunit 3 OS=Botryotinia fuckeliana (strain B05.10) OX=332648 GN=Bcspc3 PE=3 SV=1	tr|A0A384J8H5|A0A384J8H5_BOTFB	tr|A0A384J8H5|A0A384J8H5_BOTFB	579	NaN	NaN	NaN	NaN	23.9268	NaN	25.9099	26.3412	26.2906	26.9441	26.6505	26.611	NaN	NaN	NaN	NaN	NaN	NaN	signal peptide processing	GO:0006465	peptidase activity	GO:0008233	integral component of membrane;signal peptidase complex	GO:0005787;GO:0016021			peptidase activity	GO:0008233			5	5	5	13.4	13.4	13.4	25.585	0	7.055	287140000	9	5	5	5	1
A0A384J8I6	tr|A0A384J8I6|A0A384J8I6_BOTFB Cellulase OS=Botryotinia fuckeliana (strain B05.10) OX=332648 GN=BCIN_02g01960 PE=3 SV=1	tr|A0A384J8I6|A0A384J8I6_BOTFB	tr|A0A384J8I6|A0A384J8I6_BOTFB	580	27.4488	26.3179	NaN	32.8565	33.9644	32.7927	23.4643	22.747	24.575	28.5272	29.7787	28.9132	31.2524	30.7912	30.4293	33.3435	33.4889	30.5364	carbohydrate metabolic process	GO:0005975	cellulase activity;cellulose binding	GO:0008810;GO:0030248	extracellular region	GO:0005576	carbohydrate metabolic process	GO:0005975			extracellular region	GO:0005576	4	4	4	15.2	15.2	15.2	33.43	0	102.4	35974000000	52	4	4	4	1
A0A384J8I8	tr|A0A384J8I8|A0A384J8I8_BOTFB Uncharacterized protein OS=Botryotinia fuckeliana (strain B05.10) OX=332648 GN=BCIN_02g00320 PE=3 SV=1	tr|A0A384J8I8|A0A384J8I8_BOTFB	tr|A0A384J8I8|A0A384J8I8_BOTFB	581	NaN	NaN	NaN	NaN	NaN	NaN	24.2194	24.3087	24.0441	NaN	NaN	NaN	NaN	NaN	NaN	NaN	NaN	NaN			NAD binding;oxidoreductase activity, acting on the CH-OH group of donors, NAD or NADP as acceptor	GO:0016616;GO:0051287									2	2	2	6.5	6.5	6.5	39.155	0.0016447	3.3751	43972000	2	2	2	2	1
A0A384J8J4	tr|A0A384J8J4|A0A384J8J4_BOTFB Bcvnx1 OS=Botryotinia fuckeliana (strain B05.10) OX=332648 GN=Bcvnx1 PE=3 SV=1	tr|A0A384J8J4|A0A384J8J4_BOTFB	tr|A0A384J8J4|A0A384J8J4_BOTFB	583	NaN	NaN	NaN	NaN	NaN	NaN	NaN	25.7907	26.2045	NaN	NaN	NaN	NaN	NaN	NaN	NaN	NaN	NaN	transmembrane transport	GO:0055085			integral component of membrane	GO:0016021	transmembrane transport	GO:0055085					5	5	5	7.3	7.3	7.3	126.89	0	14.562	117980000	10	5	5	5	1
A0A384J8J7	tr|A0A384J8J7|A0A384J8J7_BOTFB Abhydrolase_3 domain-containing protein OS=Botryotinia fuckeliana (strain B05.10) OX=332648 GN=BCIN_02g03480 PE=4 SV=1	tr|A0A384J8J7|A0A384J8J7_BOTFB	tr|A0A384J8J7|A0A384J8J7_BOTFB	584	NaN	NaN	NaN	NaN	NaN	NaN	28.9688	28.0195	27.9569	NaN	NaN	NaN	NaN	NaN	NaN	NaN	NaN	NaN			hydrolase activity	GO:0016787									5	5	5	27.3	27.3	27.3	35.051	0	66.769	808490000	11	5	5	5	1
A0A384J8J8	tr|A0A384J8J8|A0A384J8J8_BOTFB Xylan 1,4-beta-xylosidase OS=Botryotinia fuckeliana (strain B05.10) OX=332648 GN=BCIN_02g00420 PE=3 SV=1	tr|A0A384J8J8|A0A384J8J8_BOTFB	tr|A0A384J8J8|A0A384J8J8_BOTFB	585	NaN	NaN	NaN	30.4587	30.3771	27.8466	26.6559	26.2575	26.274	31.0328	31.9132	31.1421	25.3354	23.0936	NaN	32.0011	30.6711	27.6962	carbohydrate metabolic process	GO:0005975	hydrolase activity, hydrolyzing O-glycosyl compounds	GO:0004553			carbohydrate metabolic process	GO:0005975					19	19	19	34.7	34.7	34.7	84.185	0	229.19	11500000000	116	19	19	19	1
A0A384J8K0	tr|A0A384J8K0|A0A384J8K0_BOTFB Glucosamine 6-phosphate N-acetyltransferase OS=Botryotinia fuckeliana (strain B05.10) OX=332648 GN=BCIN_02g01630 PE=3 SV=1	tr|A0A384J8K0|A0A384J8K0_BOTFB	tr|A0A384J8K0|A0A384J8K0_BOTFB	586	NaN	NaN	NaN	NaN	NaN	NaN	28.2332	28.0558	28.122	29.2415	29.3361	28.8745	NaN	NaN	NaN	NaN	NaN	NaN	UDP-N-acetylglucosamine biosynthetic process	GO:0006048	glucosamine 6-phosphate N-acetyltransferase activity	GO:0004343									7	7	7	34.6	34.6	34.6	20.841	0	37.363	1298400000	29	7	7	7	1
A0A384J8K2	tr|A0A384J8K2|A0A384J8K2_BOTFB Uncharacterized protein OS=Botryotinia fuckeliana (strain B05.10) OX=332648 GN=BCIN_02g02000 PE=3 SV=1	tr|A0A384J8K2|A0A384J8K2_BOTFB	tr|A0A384J8K2|A0A384J8K2_BOTFB	587	NaN	NaN	25.1285	NaN	NaN	24.5672	25.9734	25.7999	25.0324	28.549	30.1075	29.0843	NaN	NaN	NaN	NaN	NaN	NaN	carbohydrate metabolic process	GO:0005975	hydrolase activity, hydrolyzing O-glycosyl compounds	GO:0004553			carbohydrate metabolic process	GO:0005975					8	8	8	29.4	29.4	29.4	36.657	0	44.706	978750000	19	8	8	8	1
A0A384J8K4	tr|A0A384J8K4|A0A384J8K4_BOTFB Uncharacterized protein OS=Botryotinia fuckeliana (strain B05.10) OX=332648 GN=BCIN_02g01170 PE=4 SV=1	tr|A0A384J8K4|A0A384J8K4_BOTFB	tr|A0A384J8K4|A0A384J8K4_BOTFB	588	NaN	NaN	NaN	NaN	NaN	NaN	24.8275	24.437	23.6417	24.2612	24.7277	24.6635	NaN	NaN	NaN	NaN	NaN	NaN													3	3	3	9.7	9.7	9.7	40.327	0	6.3162	91505000	5	3	3	3	1
A0A384J8K5	tr|A0A384J8K5|A0A384J8K5_BOTFB Bctpa1 OS=Botryotinia fuckeliana (strain B05.10) OX=332648 GN=Bctpa1 PE=3 SV=1	tr|A0A384J8K5|A0A384J8K5_BOTFB	tr|A0A384J8K5|A0A384J8K5_BOTFB	589	NaN	NaN	NaN	NaN	NaN	NaN	24.7626	26.4817	27.2238	26.8519	26.4056	27.3665	NaN	NaN	NaN	NaN	NaN	NaN			iron ion binding;L-ascorbic acid binding;oxidoreductase activity, acting on paired donors, with incorporation or reduction of molecular oxygen, 2-oxoglutarate as one donor, and incorporation of one atom each of oxygen into both donors	GO:0005506;GO:0016706;GO:0031418									3	3	3	5.7	5.7	5.7	76.609	0	10.07	402580000	9	3	3	3	1
A0A384J8K6	tr|A0A384J8K6|A0A384J8K6_BOTFB Bchpm1 OS=Botryotinia fuckeliana (strain B05.10) OX=332648 GN=Bchpm1 PE=4 SV=1	tr|A0A384J8K6|A0A384J8K6_BOTFB	tr|A0A384J8K6|A0A384J8K6_BOTFB	590	NaN	NaN	NaN	NaN	NaN	NaN	22.8954	23.818	24.0293	NaN	NaN	NaN	NaN	NaN	NaN	NaN	NaN	NaN													2	2	2	5.7	5.7	5.7	37.83	0	4.7709	32151000	3	2	2	2	1
A0A384J8K9	tr|A0A384J8K9|A0A384J8K9_BOTFB Phospholipase OS=Botryotinia fuckeliana (strain B05.10) OX=332648 GN=BCIN_02g01720 PE=3 SV=1	tr|A0A384J8K9|A0A384J8K9_BOTFB	tr|A0A384J8K9|A0A384J8K9_BOTFB	591	24.4897	NaN	24.5334	NaN	NaN	NaN	28.5483	29.9263	29.7379	31.8737	29.9925	31.7099	NaN	NaN	NaN	NaN	NaN	NaN	inositol lipid-mediated signaling;phosphatidic acid biosynthetic process	GO:0006654;GO:0048017	N-acylphosphatidylethanolamine-specific phospholipase D activity;phospholipase D activity	GO:0004630;GO:0070290									23	23	23	35.3	35.3	35.3	97.916	0	228.11	4798400000	86	23	23	23	1
A0A384J8L1	tr|A0A384J8L1|A0A384J8L1_BOTFB Uncharacterized protein OS=Botryotinia fuckeliana (strain B05.10) OX=332648 GN=BCIN_02g02100 PE=3 SV=1	tr|A0A384J8L1|A0A384J8L1_BOTFB	tr|A0A384J8L1|A0A384J8L1_BOTFB	592	NaN	NaN	NaN	NaN	25.7843	25.3185	NaN	NaN	NaN	26.6012	25.7948	26.3177	24.1859	NaN	NaN	NaN	NaN	NaN			heme binding;iron ion binding;oxidoreductase activity, acting on paired donors, with incorporation or reduction of molecular oxygen	GO:0005506;GO:0016705;GO:0020037									3	3	3	11.3	11.3	11.3	56.632	0	12.813	121790000	6	3	3	3	1
A0A384J8L2	tr|A0A384J8L2|A0A384J8L2_BOTFB Dolichyl-diphosphooligosaccharide--protein glycotransferase OS=Botryotinia fuckeliana (strain B05.10) OX=332648 GN=Bcstt3 PE=3 SV=1	tr|A0A384J8L2|A0A384J8L2_BOTFB	tr|A0A384J8L2|A0A384J8L2_BOTFB	593	NaN	27.0616	27.3342	27.0458	NaN	27.5086	27.7786	28.591	28.3664	29.2638	28.9703	28.7905	NaN	NaN	NaN	NaN	NaN	NaN	protein glycosylation	GO:0006486	oligosaccharyl transferase activity	GO:0004576	membrane	GO:0016020							18	18	18	24.3	24.3	24.3	84.168	0	99.727	1760000000	39	18	18	18	1
A0A384J8L4	tr|A0A384J8L4|A0A384J8L4_BOTFB Uncharacterized protein OS=Botryotinia fuckeliana (strain B05.10) OX=332648 GN=BCIN_02g03670 PE=3 SV=1	tr|A0A384J8L4|A0A384J8L4_BOTFB	tr|A0A384J8L4|A0A384J8L4_BOTFB	594	NaN	NaN	NaN	NaN	NaN	NaN	NaN	NaN	NaN	28.299	29.2345	29.5041	NaN	NaN	NaN	NaN	NaN	NaN			oxidoreductase activity	GO:0016491					oxidoreductase activity	GO:0016491			3	3	3	7.4	7.4	7.4	28.577	0	8.0092	627490000	5	3	3	3	1
A0A384J8L5	tr|A0A384J8L5|A0A384J8L5_BOTFB Uncharacterized protein OS=Botryotinia fuckeliana (strain B05.10) OX=332648 GN=BCIN_02g01440 PE=3 SV=1	tr|A0A384J8L5|A0A384J8L5_BOTFB	tr|A0A384J8L5|A0A384J8L5_BOTFB	595	NaN	NaN	NaN	NaN	NaN	NaN	25.5165	25.591	25.638	NaN	NaN	NaN	NaN	NaN	NaN	NaN	NaN	NaN					integral component of membrane	GO:0016021							2	2	2	23.4	23.4	23.4	10.251	0	9.9678	111630000	3	2	2	2	1
A0A384J8M8	tr|A0A384J8M8|A0A384J8M8_BOTFB Bcktr4 OS=Botryotinia fuckeliana (strain B05.10) OX=332648 GN=Bcktr4 PE=3 SV=1	tr|A0A384J8M8|A0A384J8M8_BOTFB	tr|A0A384J8M8|A0A384J8M8_BOTFB	596	24.7114	NaN	NaN	NaN	NaN	NaN	25.413	25.7905	24.9107	25.5802	25.4644	25.1746	NaN	NaN	NaN	NaN	NaN	NaN	protein glycosylation	GO:0006486	mannosyltransferase activity	GO:0000030	membrane	GO:0016020							2	2	2	6.6	6.6	6.6	46.371	0	5.8768	179150000	7	2	2	2	1
A0A384J8N0	tr|A0A384J8N0|A0A384J8N0_BOTFB Uncharacterized protein OS=Botryotinia fuckeliana (strain B05.10) OX=332648 GN=BCIN_02g03840 PE=4 SV=1	tr|A0A384J8N0|A0A384J8N0_BOTFB	tr|A0A384J8N0|A0A384J8N0_BOTFB	597	26.4364	NaN	NaN	30.1225	31.3307	33.3663	NaN	NaN	23.2924	26.7016	27.3226	28.0925	23.7575	25.4767	23.9318	26.827	26.3469	26.1053													8	8	8	18.7	18.7	18.7	69.71	0	97.498	3185100000	40	8	8	8	1
A0A384J8N2	tr|A0A384J8N2|A0A384J8N2_BOTFB Bcnrp1 OS=Botryotinia fuckeliana (strain B05.10) OX=332648 GN=Bcnrp1 PE=4 SV=1	tr|A0A384J8N2|A0A384J8N2_BOTFB	tr|A0A384J8N2|A0A384J8N2_BOTFB	598	28.4784	27.8741	28.4007	27.6256	27.9645	28.0913	29.8963	29.6139	29.7068	30.3955	30.2336	29.8598	NaN	NaN	NaN	NaN	NaN	NaN			RNA binding	GO:0003723					RNA binding	GO:0003723			13	13	13	20.2	20.2	20.2	66.409	0	69.022	3761800000	62	13	13	13	1
A0A384J8N4	tr|A0A384J8N4|A0A384J8N4_BOTFB Alpha-galactosidase OS=Botryotinia fuckeliana (strain B05.10) OX=332648 GN=BCIN_02g01640 PE=3 SV=1	tr|A0A384J8N4|A0A384J8N4_BOTFB	tr|A0A384J8N4|A0A384J8N4_BOTFB	599	NaN	NaN	NaN	25.7736	25.8868	25.551	NaN	NaN	NaN	26.9336	28.934	27.4112	NaN	NaN	NaN	25.5055	26.7	25.8857	carbohydrate metabolic process	GO:0005975	hydrolase activity, hydrolyzing O-glycosyl compounds	GO:0004553			carbohydrate metabolic process	GO:0005975					6	6	6	13.4	13.4	13.4	50.635	0	47.409	517240000	9	6	6	6	1
A0A384J8N6	tr|A0A384J8N6|A0A384J8N6_BOTFB Bcnrps4 OS=Botryotinia fuckeliana (strain B05.10) OX=332648 GN=Bcnrps4 PE=4 SV=1	tr|A0A384J8N6|A0A384J8N6_BOTFB	tr|A0A384J8N6|A0A384J8N6_BOTFB	600	NaN	NaN	NaN	25.4642	NaN	NaN	24.4636	27.9053	27.7189	25.639	27.0778	26.3284	NaN	NaN	NaN	NaN	NaN	NaN			catalytic activity;phosphopantetheine binding	GO:0003824;GO:0031177									2	2	2	1.4	1.4	1.4	289.43	0.0083123	2.2049	427180000	3	2	2	2	1
A0A384J8N9	tr|A0A384J8N9|A0A384J8N9_BOTFB Bctra1 OS=Botryotinia fuckeliana (strain B05.10) OX=332648 GN=Bctra1 PE=4 SV=1	tr|A0A384J8N9|A0A384J8N9_BOTFB	tr|A0A384J8N9|A0A384J8N9_BOTFB	601	NaN	NaN	NaN	NaN	NaN	NaN	24.9979	25.7609	24.8441	25.9955	25.3381	25.5932	NaN	NaN	NaN	NaN	NaN	NaN	histone acetylation	GO:0016573	kinase activity	GO:0016301	histone acetyltransferase complex	GO:0000123			kinase activity	GO:0016301			3	3	3	0.8	0.8	0.8	438.58	0.0011164	3.61	192800000	2	3	3	3	1
A0A384J8P2	tr|A0A384J8P2|A0A384J8P2_BOTFB PKS_ER domain-containing protein OS=Botryotinia fuckeliana (strain B05.10) OX=332648 GN=BCIN_02g01730 PE=4 SV=1	tr|A0A384J8P2|A0A384J8P2_BOTFB	tr|A0A384J8P2|A0A384J8P2_BOTFB	602	23.0267	23.2345	NaN	23.6512	22.4544	23.1652	32.1607	32.3975	29.8999	28.724	28.6544	28.874	NaN	NaN	NaN	NaN	NaN	NaN			oxidoreductase activity	GO:0016491					oxidoreductase activity	GO:0016491			14	14	14	51	51	51	37.082	0	323.31	8981800000	57	14	14	14	1
A0A384J8P5	tr|A0A384J8P5|A0A384J8P5_BOTFB Uncharacterized protein OS=Botryotinia fuckeliana (strain B05.10) OX=332648 GN=BCIN_02g01970 PE=3 SV=1	tr|A0A384J8P5|A0A384J8P5_BOTFB	tr|A0A384J8P5|A0A384J8P5_BOTFB	603	NaN	NaN	NaN	NaN	NaN	NaN	26.8182	26.1194	25.7973	25.9441	25.6548	26.5532	NaN	NaN	NaN	NaN	NaN	NaN													3	3	3	19.4	19.4	19.4	21.924	0	8.1688	295780000	7	3	3	3	1
A0A384J8P6	tr|A0A384J8P6|A0A384J8P6_BOTFB Uncharacterized protein OS=Botryotinia fuckeliana (strain B05.10) OX=332648 GN=BCIN_02g02470 PE=4 SV=1	tr|A0A384J8P6|A0A384J8P6_BOTFB	tr|A0A384J8P6|A0A384J8P6_BOTFB	604	NaN	NaN	NaN	NaN	NaN	NaN	25.3091	23.3381	24.5877	24.3624	24.6999	23.9507	NaN	NaN	NaN	NaN	NaN	NaN	intracellular protein transport;mRNA cleavage;mRNA polyadenylation;termination of RNA polymerase II transcription	GO:0006369;GO:0006378;GO:0006379;GO:0006886			mRNA cleavage factor complex	GO:0005849							5	5	5	12.5	12.5	12.5	74.319	0	19.704	76877000	4	5	5	5	1
A0A384J8P7	tr|A0A384J8P7|A0A384J8P7_BOTFB Bcsec10 OS=Botryotinia fuckeliana (strain B05.10) OX=332648 GN=Bcsec10 PE=3 SV=1	tr|A0A384J8P7|A0A384J8P7_BOTFB	tr|A0A384J8P7|A0A384J8P7_BOTFB	605	NaN	NaN	NaN	NaN	NaN	NaN	NaN	26.1192	26.0728	26.2242	27.4572	26.5664	NaN	NaN	NaN	NaN	NaN	NaN	exocytosis;vesicle docking	GO:0006887;GO:0048278			exocyst	GO:0000145							5	5	5	8.7	8.7	8.7	94.986	0	17.458	230160000	4	5	5	5	1
A0A384J8Q2	tr|A0A384J8Q2|A0A384J8Q2_BOTFB Uncharacterized protein OS=Botryotinia fuckeliana (strain B05.10) OX=332648 GN=BCIN_02g03450 PE=4 SV=1	tr|A0A384J8Q2|A0A384J8Q2_BOTFB	tr|A0A384J8Q2|A0A384J8Q2_BOTFB	606	NaN	NaN	NaN	24.3359	24.2048	NaN	28.0452	28.9621	28.7402	27.4436	27.7489	27.8884	NaN	NaN	NaN	NaN	NaN	NaN	oxidation-reduction process	GO:0055114			mitochondrion	GO:0005739					mitochondrion	GO:0005739	6	6	6	38.3	38.3	38.3	20.075	0	61.5	1261700000	19	6	6	6	1
A0A384J8Q5	tr|A0A384J8Q5|A0A384J8Q5_BOTFB Autophagy-related protein OS=Botryotinia fuckeliana (strain B05.10) OX=332648 GN=Bcatg8 PE=3 SV=1	tr|A0A384J8Q5|A0A384J8Q5_BOTFB	tr|A0A384J8Q5|A0A384J8Q5_BOTFB	608	NaN	NaN	NaN	NaN	NaN	NaN	28.3027	28.4927	28.4208	28.3296	27.7945	27.9046	NaN	NaN	NaN	NaN	NaN	NaN													6	6	6	30.1	30.1	30.1	14.321	0	125.08	1161800000	25	6	6	6	1
A0A384J8R8	tr|A0A384J8R8|A0A384J8R8_BOTFB Dolichyl-phosphate-mannose--protein mannosyltransferase OS=Botryotinia fuckeliana (strain B05.10) OX=332648 GN=Bcpmt4 PE=3 SV=1	tr|A0A384J8R8|A0A384J8R8_BOTFB	tr|A0A384J8R8|A0A384J8R8_BOTFB	611	NaN	NaN	NaN	NaN	NaN	NaN	28.0329	29.046	29.0681	25.8742	NaN	24.2916	NaN	NaN	NaN	NaN	NaN	NaN	protein O-linked glycosylation	GO:0006493	mannosyltransferase activity	GO:0000030	membrane	GO:0016020							13	13	13	26.9	26.9	26.9	87.418	0	155.78	1219500000	25	13	13	13	1
A0A384J8S2	tr|A0A384J8S2|A0A384J8S2_BOTFB Citrate synthase OS=Botryotinia fuckeliana (strain B05.10) OX=332648 GN=BCIN_02g02750 PE=3 SV=1	tr|A0A384J8S2|A0A384J8S2_BOTFB	tr|A0A384J8S2|A0A384J8S2_BOTFB	612	19.5833	20.2299	21.7103	19.7294	25.152	23.3545	34.0916	34.2221	34.358	33.985	32.608	32.5738	NaN	NaN	NaN	NaN	NaN	21.4154	tricarboxylic acid cycle	GO:0006099	citrate (Si)-synthase activity	GO:0004108									34	34	34	59.6	59.6	59.6	52.059	0	323.31	57780000000	169	34	34	34	1
A0A384J8S5	tr|A0A384J8S5|A0A384J8S5_BOTFB Bcnic96 OS=Botryotinia fuckeliana (strain B05.10) OX=332648 GN=Bcnic96 PE=3 SV=1	tr|A0A384J8S5|A0A384J8S5_BOTFB	tr|A0A384J8S5|A0A384J8S5_BOTFB	614	NaN	NaN	NaN	NaN	NaN	NaN	28.7828	28.0144	27.9362	27.7314	28.1529	28.2278	NaN	NaN	22.6769	NaN	22.6651	NaN			structural constituent of nuclear pore	GO:0017056	nuclear pore	GO:0005643							18	18	18	21.4	21.4	21.4	127.13	0	123.46	1071700000	41	18	18	18	1
A0A384J8S6	tr|A0A384J8S6|A0A384J8S6_BOTFB ATP synthase subunit e, mitochondrial OS=Botryotinia fuckeliana (strain B05.10) OX=332648 GN=BCIN_02g02250 PE=3 SV=1	tr|A0A384J8S6|A0A384J8S6_BOTFB	tr|A0A384J8S6|A0A384J8S6_BOTFB	615	NaN	NaN	NaN	NaN	NaN	NaN	28.6361	27.9642	28.662	25.7778	24.9583	NaN	NaN	NaN	NaN	NaN	NaN	25.6134	ATP synthesis coupled proton transport	GO:0015986	proton transmembrane transporter activity	GO:0015078	mitochondrial proton-transporting ATP synthase complex, coupling factor F(o)	GO:0000276							5	5	5	47.3	47.3	47.3	10.151	0	66.904	880040000	10	5	5	5	1
A0A384J8S8	tr|A0A384J8S8|A0A384J8S8_BOTFB Bcptc6 OS=Botryotinia fuckeliana (strain B05.10) OX=332648 GN=Bcptc6 PE=3 SV=1	tr|A0A384J8S8|A0A384J8S8_BOTFB	tr|A0A384J8S8|A0A384J8S8_BOTFB	616	NaN	NaN	NaN	NaN	25.9393	NaN	28.0049	28.7444	27.2779	NaN	NaN	NaN	NaN	NaN	NaN	NaN	NaN	NaN			cation binding;protein serine/threonine phosphatase activity	GO:0004722;GO:0043169									3	3	3	10.2	10.2	10.2	64.731	0	9.5867	744480000	4	3	3	3	1
A0A384J8T3	tr|A0A384J8T3|A0A384J8T3_BOTFB Tubulin alpha chain OS=Botryotinia fuckeliana (strain B05.10) OX=332648 GN=BctubB PE=3 SV=1	tr|A0A384J8T3|A0A384J8T3_BOTFB	tr|A0A384J8T3|A0A384J8T3_BOTFB	618	NaN	23.8179	NaN	25.7429	25.4615	NaN	32.621	31.4975	32.2271	29.6317	31.0037	31.5169	NaN	NaN	NaN	NaN	NaN	NaN	microtubule-based process	GO:0007017	GTP binding;GTPase activity;structural constituent of cytoskeleton	GO:0003924;GO:0005200;GO:0005525	microtubule	GO:0005874			GTPase activity	GO:0003924			23	20	20	45.4	41	41	50.576	0	323.31	14102000000	102	23	20	20	1
A0A384J8T6	tr|A0A384J8T6|A0A384J8T6_BOTFB Bcmrp7 OS=Botryotinia fuckeliana (strain B05.10) OX=332648 GN=Bcmrp7 PE=3 SV=1	tr|A0A384J8T6|A0A384J8T6_BOTFB	tr|A0A384J8T6|A0A384J8T6_BOTFB	619	25.2185	NaN	NaN	NaN	NaN	NaN	24.788	25.3005	23.2013	26.3252	26.6926	26.2979	NaN	NaN	NaN	NaN	NaN	NaN	translation	GO:0006412	structural constituent of ribosome	GO:0003735	ribosome	GO:0005840	translation	GO:0006412	structural constituent of ribosome	GO:0003735	ribosome	GO:0005840	3	3	3	14.8	14.8	14.8	29.852	0	11.047	169090000	5	3	3	3	1
A0A384J8U0	tr|A0A384J8U0|A0A384J8U0_BOTFB Uncharacterized protein OS=Botryotinia fuckeliana (strain B05.10) OX=332648 GN=BCIN_02g02910 PE=3 SV=1	tr|A0A384J8U0|A0A384J8U0_BOTFB	tr|A0A384J8U0|A0A384J8U0_BOTFB	620	NaN	23.6813	23.037	NaN	24.804	NaN	31.1948	30.4507	31.6517	28.3464	31.1261	29.5768	NaN	23.7915	NaN	NaN	23.488	25.0448	carbohydrate metabolic process	GO:0005975	phosphotransferase activity, alcohol group as acceptor	GO:0016773			carbohydrate metabolic process	GO:0005975					27	27	27	54.1	54.1	54.1	67.517	0	323.31	6562000000	99	27	27	27	1
A0A384J8U8	tr|A0A384J8U8|A0A384J8U8_BOTFB Uncharacterized protein OS=Botryotinia fuckeliana (strain B05.10) OX=332648 GN=BCIN_02g02980 PE=4 SV=1	tr|A0A384J8U8|A0A384J8U8_BOTFB	tr|A0A384J8U8|A0A384J8U8_BOTFB	621	NaN	NaN	NaN	NaN	24.4134	NaN	27.1057	29.3002	29.41	NaN	23.0467	22.1379	NaN	NaN	NaN	NaN	NaN	NaN													7	7	7	72	72	72	12.753	0	77.935	1202900000	15	7	7	7	1
A0A384J8V0	tr|A0A384J8V0|A0A384J8V0_BOTFB Uncharacterized protein OS=Botryotinia fuckeliana (strain B05.10) OX=332648 GN=BCIN_02g02260 PE=4 SV=1	tr|A0A384J8V0|A0A384J8V0_BOTFB	tr|A0A384J8V0|A0A384J8V0_BOTFB	622	NaN	NaN	NaN	NaN	NaN	NaN	23.8419	25.2517	24.6239	24.0566	26.0423	25.2472	NaN	NaN	NaN	NaN	NaN	NaN													2	2	2	4.5	4.5	4.5	76.776	0	11.444	106340000	3	2	2	2	1
A0A384J8V3	tr|A0A384J8V3|A0A384J8V3_BOTFB Bcggc1 OS=Botryotinia fuckeliana (strain B05.10) OX=332648 GN=Bcggc1 PE=3 SV=1	tr|A0A384J8V3|A0A384J8V3_BOTFB	tr|A0A384J8V3|A0A384J8V3_BOTFB	623	NaN	NaN	NaN	NaN	NaN	NaN	29.5423	28.9923	28.7404	30.1274	29.4526	29.1656	NaN	NaN	NaN	NaN	NaN	NaN			transmembrane transporter activity	GO:0022857	integral component of membrane	GO:0016021			transmembrane transporter activity	GO:0022857			13	13	13	45.7	45.7	45.7	32.945	0	85.517	2085100000	31	13	13	13	1
A0A384J8V8	tr|A0A384J8V8|A0A384J8V8_BOTFB Uncharacterized protein OS=Botryotinia fuckeliana (strain B05.10) OX=332648 GN=BCIN_02g03080 PE=3 SV=1	tr|A0A384J8V8|A0A384J8V8_BOTFB	tr|A0A384J8V8|A0A384J8V8_BOTFB	624	NaN	NaN	NaN	NaN	26.7664	25.5197	26.0849	28.6368	27.9288	29.4703	28.2794	28.8977	NaN	NaN	NaN	NaN	22.374	NaN	tricarboxylic acid cycle	GO:0006099	electron transfer activity;succinate dehydrogenase activity	GO:0000104;GO:0009055	succinate dehydrogenase complex	GO:0045281							4	4	4	30.7	30.7	30.7	20.556	0	28.075	1575600000	22	4	4	4	1
A0A384J8V9	tr|A0A384J8V9|A0A384J8V9_BOTFB Endo-beta-1,4-glucanase D OS=Botryotinia fuckeliana (strain B05.10) OX=332648 GN=BCIN_02g02040 PE=3 SV=1	tr|A0A384J8V9|A0A384J8V9_BOTFB	tr|A0A384J8V9|A0A384J8V9_BOTFB	625	NaN	NaN	NaN	26.3399	25.051	NaN	NaN	NaN	NaN	NaN	NaN	NaN	NaN	NaN	NaN	25.4235	27.4826	25.9482													3	3	3	18.6	18.6	18.6	28.2	0	129.31	366360000	7	3	3	3	1
A0A384J8W0	tr|A0A384J8W0|A0A384J8W0_BOTFB Bcdnm1 OS=Botryotinia fuckeliana (strain B05.10) OX=332648 GN=Bcdnm1 PE=3 SV=1	tr|A0A384J8W0|A0A384J8W0_BOTFB	tr|A0A384J8W0|A0A384J8W0_BOTFB	626	NaN	NaN	NaN	NaN	NaN	NaN	31.1008	30.63	30.4622	29.2794	28.8763	28.9054	NaN	NaN	NaN	NaN	NaN	NaN			GTP binding;GTPase activity	GO:0003924;GO:0005525					GTPase activity	GO:0003924			34	34	31	47.5	47.5	44.8	90.145	0	323.31	4931700000	80	34	34	31	1
A0A384J8W6	tr|A0A384J8W6|A0A384J8W6_BOTFB COP9 signalosome complex subunit 4 OS=Botryotinia fuckeliana (strain B05.10) OX=332648 GN=BCIN_02g03980 PE=3 SV=1	tr|A0A384J8W6|A0A384J8W6_BOTFB	tr|A0A384J8W6|A0A384J8W6_BOTFB	627	NaN	NaN	NaN	NaN	NaN	NaN	28.6417	28.1299	28.1627	27.5696	26.8783	26.6794	NaN	NaN	NaN	NaN	NaN	NaN					COP9 signalosome	GO:0008180							11	11	11	35.5	35.5	35.5	46.245	0	123.46	891870000	24	11	11	11	1
A0A384J8Y2	tr|A0A384J8Y2|A0A384J8Y2_BOTFB NmrA domain-containing protein OS=Botryotinia fuckeliana (strain B05.10) OX=332648 GN=BCIN_02g02460 PE=4 SV=1	tr|A0A384J8Y2|A0A384J8Y2_BOTFB	tr|A0A384J8Y2|A0A384J8Y2_BOTFB	629	NaN	NaN	NaN	NaN	NaN	NaN	26.4051	25.9362	26.3107	25.5256	NaN	24.8772	NaN	NaN	NaN	NaN	NaN	NaN													4	4	4	22	22	22	32.453	0	56.168	232810000	7	4	4	4	1
A0A384J8Y7	tr|A0A384J8Y7|A0A384J8Y7_BOTFB ATP synthase subunit 4 OS=Botryotinia fuckeliana (strain B05.10) OX=332648 GN=Bcatp4 PE=3 SV=1	tr|A0A384J8Y7|A0A384J8Y7_BOTFB	tr|A0A384J8Y7|A0A384J8Y7_BOTFB	630	NaN	NaN	NaN	26.9136	24.4563	NaN	34.2878	31.7682	31.5478	31.8625	31.6573	30.293	NaN	NaN	NaN	26.4796	26.1618	NaN	ATP synthesis coupled proton transport	GO:0015986	proton transmembrane transporter activity	GO:0015078	mitochondrial proton-transporting ATP synthase complex, coupling factor F(o)	GO:0000276							24	24	24	63.5	63.5	63.5	26.393	0	323.31	22901000000	111	24	24	24	1
A0A384J8Y9	tr|A0A384J8Y9|A0A384J8Y9_BOTFB GFO_IDH_MocA domain-containing protein OS=Botryotinia fuckeliana (strain B05.10) OX=332648 GN=BCIN_02g02320 PE=4 SV=1	tr|A0A384J8Y9|A0A384J8Y9_BOTFB	tr|A0A384J8Y9|A0A384J8Y9_BOTFB	631	NaN	NaN	NaN	26.232	27.1752	26.7632	26.6682	26.8573	26.5213	27.7897	27.9315	27.4933	NaN	NaN	NaN	NaN	NaN	NaN			oxidoreductase activity	GO:0016491					oxidoreductase activity	GO:0016491			9	9	9	27.5	27.5	27.5	44.381	0	37.097	578540000	21	9	9	9	1
A0A384J8Z2	tr|A0A384J8Z2|A0A384J8Z2_BOTFB Bccys3 OS=Botryotinia fuckeliana (strain B05.10) OX=332648 GN=Bccys3 PE=3 SV=1	tr|A0A384J8Z2|A0A384J8Z2_BOTFB	tr|A0A384J8Z2|A0A384J8Z2_BOTFB	632	NaN	25.157	NaN	NaN	NaN	NaN	27.081	26.1467	26.038	26.3519	NaN	NaN	NaN	NaN	NaN	NaN	NaN	NaN			catalytic activity;pyridoxal phosphate binding	GO:0003824;GO:0030170									4	4	4	15.1	15.1	15.1	44.531	0	11.162	272800000	4	4	4	4	1
A0A384J8Z9	tr|A0A384J8Z9|A0A384J8Z9_BOTFB Cytochrome c oxidase subunit 6, mitochondrial OS=Botryotinia fuckeliana (strain B05.10) OX=332648 GN=Bccox6 PE=3 SV=1	tr|A0A384J8Z9|A0A384J8Z9_BOTFB	tr|A0A384J8Z9|A0A384J8Z9_BOTFB	633	NaN	NaN	25.3257	NaN	26.195	NaN	30.2118	30.9556	30.6286	29.7438	28.6523	28.9221	NaN	NaN	NaN	NaN	NaN	NaN			cytochrome-c oxidase activity	GO:0004129	mitochondrial inner membrane	GO:0005743							7	7	7	47.3	47.3	47.3	18.6	0	310.46	4795300000	32	7	7	7	1
A0A384J901	tr|A0A384J901|A0A384J901_BOTFB Nucleotide exchange factor SIL1 OS=Botryotinia fuckeliana (strain B05.10) OX=332648 GN=BCIN_02g03430 PE=3 SV=1	tr|A0A384J901|A0A384J901_BOTFB	tr|A0A384J901|A0A384J901_BOTFB	634	NaN	NaN	NaN	NaN	NaN	NaN	24.9579	25.4614	26.2761	25.3805	24.9535	25.5068	NaN	NaN	NaN	NaN	NaN	NaN			adenyl-nucleotide exchange factor activity	GO:0000774	endoplasmic reticulum	GO:0005783					endoplasmic reticulum	GO:0005783	4	4	4	14.8	14.8	14.8	43.449	0	15.712	165500000	6	4	4	4	1
A0A384J906	tr|A0A384J906|A0A384J906_BOTFB Bcprp4 OS=Botryotinia fuckeliana (strain B05.10) OX=332648 GN=Bcprp4 PE=4 SV=1	tr|A0A384J906|A0A384J906_BOTFB	tr|A0A384J906|A0A384J906_BOTFB	635	22.7197	NaN	NaN	NaN	NaN	NaN	23.6698	22.7011	22.1784	22.6541	NaN	23.1373	NaN	NaN	NaN	NaN	NaN	NaN													2	2	2	4.5	4.5	4.5	56.247	0.0039124	2.6499	28380000	3	2	2	2	1
A0A384J908	tr|A0A384J908|A0A384J908_BOTFB Uncharacterized protein OS=Botryotinia fuckeliana (strain B05.10) OX=332648 GN=BCIN_02g02510 PE=3 SV=1	tr|A0A384J908|A0A384J908_BOTFB	tr|A0A384J908|A0A384J908_BOTFB	636	NaN	NaN	NaN	25.7916	25.4927	NaN	29.134	27.8532	27.4685	29.7187	29.2352	29.4576	NaN	NaN	NaN	NaN	NaN	NaN	ATP synthesis coupled proton transport	GO:0015986	proton-transporting ATP synthase activity, rotational mechanism	GO:0046933	mitochondrial proton-transporting ATP synthase complex, catalytic core F(1)	GO:0000275							5	5	5	52.7	52.7	52.7	8.1832	0	17.864	1947500000	17	5	5	5	1
A0A384J909	tr|A0A384J909|A0A384J909_BOTFB Bcyhm2 OS=Botryotinia fuckeliana (strain B05.10) OX=332648 GN=Bcyhm2 PE=3 SV=1	tr|A0A384J909|A0A384J909_BOTFB	tr|A0A384J909|A0A384J909_BOTFB	637	25.0341	NaN	25.5956	NaN	25.5247	25.7582	30.4348	29.3038	29.0319	27.6095	26.7297	24.8811	NaN	NaN	NaN	NaN	NaN	25.1227			transmembrane transporter activity	GO:0022857	integral component of membrane	GO:0016021			transmembrane transporter activity	GO:0022857			11	11	11	35.3	35.3	35.3	33.74	0	255.12	2175500000	25	11	11	11	1
A0A384J910	tr|A0A384J910|A0A384J910_BOTFB Uncharacterized protein OS=Botryotinia fuckeliana (strain B05.10) OX=332648 GN=BCIN_02g03530 PE=3 SV=1	tr|A0A384J910|A0A384J910_BOTFB	tr|A0A384J910|A0A384J910_BOTFB	638	NaN	NaN	NaN	24.3527	24.2343	22.5585	31.7443	33.3678	33.5252	33.7455	32.1072	33.3657	NaN	NaN	NaN	NaN	NaN	NaN	translational elongation	GO:0006414	structural constituent of ribosome	GO:0003735	ribosome	GO:0005840			structural constituent of ribosome	GO:0003735	ribosome	GO:0005840	9	9	9	71.2	71.2	71.2	11.285	0	323.31	30721000000	99	9	9	9	1
A0A384J912	tr|A0A384J912|A0A384J912_BOTFB Uncharacterized protein OS=Botryotinia fuckeliana (strain B05.10) OX=332648 GN=BCIN_02g04320 PE=4 SV=1	tr|A0A384J912|A0A384J912_BOTFB	tr|A0A384J912|A0A384J912_BOTFB	639	NaN	22.913	NaN	27.494	27.2333	25.2005	25.3819	25.2896	25.8275	25.9476	25.0075	NaN	25.0943	25.2581	27.5645	28.3597	28.7891	27.6751													10	10	10	22.5	22.5	22.5	60.639	0	71.005	1295100000	26	10	10	10	1
A0A384J916	tr|A0A384J916|A0A384J916_BOTFB Phosphoribosylformylglycinamidine synthase OS=Botryotinia fuckeliana (strain B05.10) OX=332648 GN=Bcade6 PE=3 SV=1	tr|A0A384J916|A0A384J916_BOTFB	tr|A0A384J916|A0A384J916_BOTFB	640	24.5762	24.5162	24.5915	24.3104	24.9437	24.6018	27.2645	29.7428	27.3265	30.0314	28.3465	30.0145	NaN	NaN	NaN	NaN	NaN	NaN	'de novo' IMP biosynthetic process;glutamine metabolic process	GO:0006189;GO:0006541	phosphoribosylformylglycinamidine synthase activity	GO:0004642									30	30	30	28.9	28.9	28.9	147.3	0	264.47	2265800000	60	30	30	30	1
A0A384J918	tr|A0A384J918|A0A384J918_BOTFB Bcrpn8 OS=Botryotinia fuckeliana (strain B05.10) OX=332648 GN=Bcrpn8 PE=3 SV=1	tr|A0A384J918|A0A384J918_BOTFB	tr|A0A384J918|A0A384J918_BOTFB	641	NaN	NaN	25.228	NaN	24.2554	NaN	31.3298	31.2178	31.2107	30.3362	29.3813	29.5418	NaN	NaN	NaN	NaN	NaN	NaN					proteasome regulatory particle	GO:0005838							22	22	22	65.6	65.6	65.6	39.322	0	323.31	6793000000	73	22	22	22	1
A0A384J931	tr|A0A384J931|A0A384J931_BOTFB BTB domain-containing protein OS=Botryotinia fuckeliana (strain B05.10) OX=332648 GN=BCIN_02g04500 PE=4 SV=1	tr|A0A384J931|A0A384J931_BOTFB	tr|A0A384J931|A0A384J931_BOTFB	642	NaN	NaN	NaN	NaN	NaN	NaN	NaN	21.5583	21.4827	NaN	NaN	NaN	NaN	NaN	NaN	NaN	NaN	NaN													2	2	2	7	7	7	35.922	0	4.9446	5249400	2	2	2	2	1
A0A384J935	tr|A0A384J935|A0A384J935_BOTFB Linoleate 8R-lipoxygenase OS=Botryotinia fuckeliana (strain B05.10) OX=332648 GN=BcppoA80 PE=4 SV=1	tr|A0A384J935|A0A384J935_BOTFB	tr|A0A384J935|A0A384J935_BOTFB	643	22.9559	21.5659	26.2784	30.1864	29.9368	30.255	31.3775	31.7464	31.4181	35.6278	33.0299	34.585	21.2482	NaN	21.9337	22.0685	23.105	NaN	oxylipin biosynthetic process;response to oxidative stress	GO:0006979;GO:0031408	heme binding;iron ion binding;oxidoreductase activity, acting on paired donors, with incorporation or reduction of molecular oxygen;peroxidase activity	GO:0004601;GO:0005506;GO:0016705;GO:0020037									52	51	51	41.9	41.9	41.9	142.25	0	323.31	39999000000	295	52	51	51	1
A0A384J937	tr|A0A384J937|A0A384J937_BOTFB T-complex protein 1 subunit delta OS=Botryotinia fuckeliana (strain B05.10) OX=332648 GN=Bccct4 PE=3 SV=1	tr|A0A384J937|A0A384J937_BOTFB	tr|A0A384J937|A0A384J937_BOTFB	644	NaN	NaN	NaN	NaN	NaN	NaN	29.3484	29.3435	30.1539	28.7038	28.1241	28.1291	NaN	NaN	NaN	NaN	NaN	25.8662	protein folding	GO:0006457	ATP binding;unfolded protein binding	GO:0005524;GO:0051082			protein folding	GO:0006457	unfolded protein binding	GO:0051082			15	15	15	43.8	43.8	43.8	56.602	0	323.31	2444800000	40	15	15	15	1
A0A384J938	tr|A0A384J938|A0A384J938_BOTFB Transcriptional activator HAP2 OS=Botryotinia fuckeliana (strain B05.10) OX=332648 GN=Bchap2 PE=3 SV=1	tr|A0A384J938|A0A384J938_BOTFB	tr|A0A384J938|A0A384J938_BOTFB	645	NaN	NaN	NaN	NaN	NaN	NaN	25.914	26.6587	26.4215	NaN	25.3872	26.2368	NaN	NaN	NaN	NaN	NaN	NaN			DNA-binding transcription factor activity	GO:0003700					DNA-binding transcription factor activity	GO:0003700			6	6	6	17.4	17.4	17.4	37.265	0	14.819	273430000	8	6	6	6	1
A0A384J941	tr|A0A384J941|A0A384J941_BOTFB Bcoxa1 OS=Botryotinia fuckeliana (strain B05.10) OX=332648 GN=Bcoxa1 PE=3 SV=1	tr|A0A384J941|A0A384J941_BOTFB	tr|A0A384J941|A0A384J941_BOTFB	646	NaN	NaN	NaN	NaN	NaN	NaN	24.9169	25.5941	24.8596	26.5182	25.2796	25.2648	21.4667	NaN	NaN	NaN	NaN	NaN			membrane insertase activity	GO:0032977	integral component of membrane	GO:0016021							3	3	3	10.2	10.2	10.2	52.258	0	18	140370000	6	3	3	3	1
A0A384J945	tr|A0A384J945|A0A384J945_BOTFB Bcmnn10 OS=Botryotinia fuckeliana (strain B05.10) OX=332648 GN=Bcmnn10 PE=3 SV=1	tr|A0A384J945|A0A384J945_BOTFB	tr|A0A384J945|A0A384J945_BOTFB	647	NaN	NaN	NaN	NaN	NaN	NaN	25.4462	25.0009	25.0125	25.9061	25.8164	25.5686	NaN	NaN	NaN	NaN	NaN	NaN			transferase activity, transferring glycosyl groups	GO:0016757	integral component of membrane	GO:0016021			transferase activity, transferring glycosyl groups	GO:0016757			3	3	3	7.7	7.7	7.7	54.429	0	7.7534	144410000	4	3	3	3	1
A0A384J948	tr|A0A384J948|A0A384J948_BOTFB Bcprp9 OS=Botryotinia fuckeliana (strain B05.10) OX=332648 GN=Bcprp9 PE=3 SV=1	tr|A0A384J948|A0A384J948_BOTFB	tr|A0A384J948|A0A384J948_BOTFB	649	NaN	NaN	NaN	NaN	NaN	NaN	25.7152	25.1557	25.6239	25.878	26.645	26.369	NaN	NaN	NaN	NaN	NaN	NaN	mRNA splicing, via spliceosome	GO:0000398	RNA binding;zinc ion binding	GO:0003723;GO:0008270	spliceosomal complex	GO:0005681			RNA binding	GO:0003723			5	5	5	13.1	13.1	13.1	57.438	0	20.927	212000000	13	5	5	5	1
A0A384J952	tr|A0A384J952|A0A384J952_BOTFB Nitroreductase domain-containing protein OS=Botryotinia fuckeliana (strain B05.10) OX=332648 GN=BCIN_02g04510 PE=4 SV=1	tr|A0A384J952|A0A384J952_BOTFB	tr|A0A384J952|A0A384J952_BOTFB	650	NaN	NaN	NaN	NaN	NaN	NaN	30.2167	31.1067	30.8748	27.9708	27.6157	25.8599	22.487	NaN	NaN	NaN	21.8353	24.232	cellular response to oxidative stress	GO:0034599	oxidoreductase activity, acting on NAD(P)H, nitrogenous group as acceptor	GO:0016657									12	12	12	54	54	54	22.385	0	122.63	4460400000	30	12	12	12	1
A0A384J953	tr|A0A384J953|A0A384J953_BOTFB MINDY_DUB domain-containing protein OS=Botryotinia fuckeliana (strain B05.10) OX=332648 GN=BCIN_02g02010 PE=4 SV=1	tr|A0A384J953|A0A384J953_BOTFB	tr|A0A384J953|A0A384J953_BOTFB	651	NaN	NaN	NaN	NaN	NaN	NaN	24.9288	24.6216	25.2273	25.32	25.2351	25.4336	NaN	NaN	NaN	NaN	NaN	NaN			Lys48-specific deubiquitinase activity;thiol-dependent ubiquitin-specific protease activity	GO:0004843;GO:1990380									3	3	3	5.4	5.4	5.4	102.12	0	27.31	131360000	9	3	3	3	1
A0A384J954	tr|A0A384J954|A0A384J954_BOTFB RNase III domain-containing protein OS=Botryotinia fuckeliana (strain B05.10) OX=332648 GN=BCIN_02g03160 PE=4 SV=1	tr|A0A384J954|A0A384J954_BOTFB	tr|A0A384J954|A0A384J954_BOTFB	652	24.8241	24.4675	NaN	24.564	NaN	NaN	25.6853	24.7887	25.4286	NaN	25.7109	NaN	NaN	NaN	NaN	NaN	NaN	NaN	mitochondrial translation;RNA processing	GO:0006396;GO:0032543	ribonuclease III activity;structural constituent of ribosome	GO:0003735;GO:0004525	mitochondrial large ribosomal subunit	GO:0005762			structural constituent of ribosome	GO:0003735			3	3	3	12.9	12.9	12.9	29.551	0	13.517	122000000	4	3	3	3	1
A0A384J957	tr|A0A384J957|A0A384J957_BOTFB Uncharacterized protein OS=Botryotinia fuckeliana (strain B05.10) OX=332648 GN=BCIN_02g03970 PE=4 SV=1	tr|A0A384J957|A0A384J957_BOTFB	tr|A0A384J957|A0A384J957_BOTFB	653	NaN	NaN	NaN	NaN	NaN	NaN	NaN	22.7249	22.6299	NaN	NaN	NaN	NaN	NaN	NaN	NaN	NaN	NaN													12	1	1	29.5	2.2	2.2	54.787	0.0097549	2.1254	11727000	1	12	1	1	1
A0A384J964	tr|A0A384J964|A0A384J964_BOTFB Ribulose-phosphate 3-epimerase OS=Botryotinia fuckeliana (strain B05.10) OX=332648 GN=Bcrpe1 PE=3 SV=1	tr|A0A384J964|A0A384J964_BOTFB	tr|A0A384J964|A0A384J964_BOTFB	655	NaN	NaN	NaN	25.6425	NaN	NaN	25.7729	27.9755	28.4803	27.4872	27.5562	26.9999	NaN	25.7396	NaN	NaN	NaN	NaN	carbohydrate metabolic process;pentose-phosphate shunt	GO:0005975;GO:0006098	ribulose-phosphate 3-epimerase activity	GO:0004750			carbohydrate metabolic process	GO:0005975					4	4	4	24.6	24.6	24.6	27.354	0	24.186	791620000	11	4	4	4	1
A0A384J977	tr|A0A384J977|A0A384J977_BOTFB Uncharacterized protein OS=Botryotinia fuckeliana (strain B05.10) OX=332648 GN=BCIN_02g04150 PE=4 SV=1	tr|A0A384J977|A0A384J977_BOTFB	tr|A0A384J977|A0A384J977_BOTFB	656	NaN	NaN	NaN	NaN	NaN	NaN	21.5331	24.3477	23.9297	NaN	NaN	NaN	NaN	NaN	NaN	NaN	NaN	NaN													3	3	3	8.5	8.5	8.5	42.248	0	5.2285	38191000	3	3	3	3	1
A0A384J979	tr|A0A384J979|A0A384J979_BOTFB Bcrna1 OS=Botryotinia fuckeliana (strain B05.10) OX=332648 GN=Bcrna1 PE=4 SV=1	tr|A0A384J979|A0A384J979_BOTFB	tr|A0A384J979|A0A384J979_BOTFB	657	NaN	NaN	NaN	NaN	NaN	NaN	27.8561	28.4979	28.5424	29.0164	27.925	28.4496	NaN	NaN	NaN	NaN	NaN	NaN			GTPase activator activity	GO:0005096									13	13	13	34.4	34.4	34.4	45.817	0	88.165	1313900000	37	13	13	13	1
A0A384J981	tr|A0A384J981|A0A384J981_BOTFB Uncharacterized protein OS=Botryotinia fuckeliana (strain B05.10) OX=332648 GN=BCIN_02g04910 PE=3 SV=1	tr|A0A384J981|A0A384J981_BOTFB	tr|A0A384J981|A0A384J981_BOTFB	658	28.068	29.2572	28.2491	26.9924	28.2745	28.9638	26.2471	25.4502	26.8223	25.4898	26.6065	25.8891	24.1921	NaN	NaN	NaN	NaN	NaN			flavin adenine dinucleotide binding;oxidoreductase activity, acting on the CH-CH group of donors	GO:0016627;GO:0050660									2	2	2	7.5	7.5	7.5	46.812	0	46.524	469170000	4	2	2	2	1
A0A384J984	tr|A0A384J984|A0A384J984_BOTFB Meth_synt_2 domain-containing protein OS=Botryotinia fuckeliana (strain B05.10) OX=332648 GN=BCIN_02g04770 PE=4 SV=1	tr|A0A384J984|A0A384J984_BOTFB	tr|A0A384J984|A0A384J984_BOTFB	659	NaN	NaN	23.5917	24.7054	25.0592	25.2275	26.5004	26.1766	26.6583	30.5036	30.2417	30.3963	NaN	NaN	NaN	NaN	NaN	22.4117	methionine biosynthetic process	GO:0009086	5-methyltetrahydropteroyltriglutamate-homocysteine S-methyltransferase activity;zinc ion binding	GO:0003871;GO:0008270									14	14	14	39.8	39.8	39.8	45.869	0	60.843	1819200000	29	14	14	14	1
A0A384J9C2	tr|A0A384J9C2|A0A384J9C2_BOTFB Bcpex6 OS=Botryotinia fuckeliana (strain B05.10) OX=332648 GN=Bcpex6 PE=4 SV=1;tr|A0A384J987|A0A384J987_BOTFB Bcpex6 OS=Botryotinia fuckeliana (strain B05.10) OX=332648 GN=Bcpex6 PE=4 SV=1	tr|A0A384J9C2|A0A384J9C2_BOTFB;tr|A0A384J987|A0A384J987_BOTFB	tr|A0A384J9C2|A0A384J9C2_BOTFB;tr|A0A384J987|A0A384J987_BOTFB	661	NaN	NaN	NaN	NaN	NaN	NaN	25.5645	25.4165	24.8099	25.8293	26.7102	27.4565	NaN	NaN	NaN	NaN	NaN	NaN			ATP binding	GO:0005524									7	7	7	7.9	7.9	7.9	147.69	0	34.232	267330000	9	7;7	7;7	7;7	2
A0A384J988	tr|A0A384J988|A0A384J988_BOTFB Bcygh1 OS=Botryotinia fuckeliana (strain B05.10) OX=332648 GN=Bcygh1 PE=4 SV=1	tr|A0A384J988|A0A384J988_BOTFB	tr|A0A384J988|A0A384J988_BOTFB	662	NaN	NaN	NaN	NaN	NaN	NaN	23.73	23.9504	23.2547	23.249	25.3995	24.563	NaN	NaN	NaN	NaN	NaN	NaN													4	4	4	9.5	9.5	9.5	46.184	0	8.3101	64467000	7	4	4	4	1
A0A384J991	tr|A0A384J991|A0A384J991_BOTFB U6 snRNA-associated Sm-like protein LSm2 OS=Botryotinia fuckeliana (strain B05.10) OX=332648 GN=Bclsm2 PE=3 SV=1	tr|A0A384J991|A0A384J991_BOTFB	tr|A0A384J991|A0A384J991_BOTFB	663	NaN	NaN	24.2707	NaN	24.8423	NaN	25.5597	24.7661	24.8093	NaN	NaN	24.5975	NaN	NaN	NaN	NaN	NaN	NaN	mRNA splicing, via spliceosome	GO:0000398	RNA binding	GO:0003723	P-body;U4/U6 x U5 tri-snRNP complex;U6 snRNP	GO:0000932;GO:0005688;GO:0046540			RNA binding	GO:0003723			2	2	2	28.6	28.6	28.6	11.13	0	7.7638	117770000	4	2	2	2	1
A0A384J994	tr|A0A384J994|A0A384J994_BOTFB Uncharacterized protein OS=Botryotinia fuckeliana (strain B05.10) OX=332648 GN=BCIN_02g03310 PE=3 SV=1	tr|A0A384J994|A0A384J994_BOTFB	tr|A0A384J994|A0A384J994_BOTFB	664	NaN	NaN	NaN	NaN	NaN	NaN	24.5535	25.0624	24.526	NaN	NaN	NaN	NaN	NaN	NaN	NaN	NaN	NaN	nicotianamine biosynthetic process	GO:0030418	nicotianamine synthase activity	GO:0030410									2	2	2	4.9	4.9	4.9	37.959	0.00057241	4.081	68386000	5	2	2	2	1
A0A384J997	tr|A0A384J997|A0A384J997_BOTFB COesterase domain-containing protein OS=Botryotinia fuckeliana (strain B05.10) OX=332648 GN=BCIN_02g03860 PE=4 SV=1	tr|A0A384J997|A0A384J997_BOTFB	tr|A0A384J997|A0A384J997_BOTFB	665	24.8526	25.8686	25.9901	31.4494	34.243	32.2099	24.7883	23.0971	23.3909	32.6198	29.4641	28.0336	28.6467	27.7864	29.4081	31.903	35.1306	34.8479													24	24	24	46.8	46.8	46.8	75.531	0	323.31	82719000000	274	24	24	24	1
A0A384J9A2	tr|A0A384J9A2|A0A384J9A2_BOTFB UBC core domain-containing protein OS=Botryotinia fuckeliana (strain B05.10) OX=332648 GN=BCIN_02g04920 PE=3 SV=1	tr|A0A384J9A2|A0A384J9A2_BOTFB	tr|A0A384J9A2|A0A384J9A2_BOTFB	667	24.4252	24.7211	24.6705	NaN	NaN	NaN	28.6827	26.2435	26.5809	26.3643	26.2637	27.2871	NaN	NaN	NaN	NaN	NaN	NaN			ATP binding	GO:0005524									2	2	2	12.9	12.9	12.9	16.527	0	5.1953	423770000	4	2	2	2	1
A0A384J9A6	tr|A0A384J9A6|A0A384J9A6_BOTFB Uncharacterized protein OS=Botryotinia fuckeliana (strain B05.10) OX=332648 GN=BCIN_02g03940 PE=4 SV=1	tr|A0A384J9A6|A0A384J9A6_BOTFB	tr|A0A384J9A6|A0A384J9A6_BOTFB	668	NaN	NaN	NaN	NaN	NaN	NaN	27.3435	26.3075	26.5438	24.9518	25.3447	25.0856	NaN	NaN	NaN	NaN	NaN	NaN					mitochondrial outer membrane	GO:0005741							3	3	3	16.4	16.4	16.4	14.059	0	5.9497	299250000	8	3	3	3	1
A0A384J9B1	tr|A0A384J9B1|A0A384J9B1_BOTFB Bcpta1 OS=Botryotinia fuckeliana (strain B05.10) OX=332648 GN=Bcpta1 PE=4 SV=1	tr|A0A384J9B1|A0A384J9B1_BOTFB	tr|A0A384J9B1|A0A384J9B1_BOTFB	669	NaN	NaN	NaN	NaN	NaN	NaN	23.9822	23.4238	24.1318	NaN	NaN	24.6268	NaN	NaN	NaN	NaN	NaN	NaN													2	2	2	2.9	2.9	2.9	80.861	0.0016398	3.3497	57938000	2	2	2	2	1
A0A384J9B3	tr|A0A384J9B3|A0A384J9B3_BOTFB C3H1-type domain-containing protein OS=Botryotinia fuckeliana (strain B05.10) OX=332648 GN=BCIN_02g03470 PE=4 SV=1	tr|A0A384J9B3|A0A384J9B3_BOTFB	tr|A0A384J9B3|A0A384J9B3_BOTFB	670	NaN	NaN	NaN	NaN	NaN	NaN	25.7909	24.3561	24.8389	26.3145	27.1861	27.7004	NaN	NaN	NaN	NaN	NaN	NaN			metal ion binding	GO:0046872									4	4	4	5.6	5.6	5.6	70.604	0	7.6758	269130000	9	4	4	4	1
A0A384J9B9	tr|A0A384J9B9|A0A384J9B9_BOTFB Coatomer subunit alpha OS=Botryotinia fuckeliana (strain B05.10) OX=332648 GN=BCIN_02g05260 PE=4 SV=1	tr|A0A384J9B9|A0A384J9B9_BOTFB	tr|A0A384J9B9|A0A384J9B9_BOTFB	671	NaN	NaN	24.7579	NaN	NaN	25.2778	30.8487	30.8878	30.7204	29.7082	29.2312	29.0601	NaN	NaN	NaN	NaN	NaN	NaN	intracellular protein transport;vesicle-mediated transport	GO:0006886;GO:0016192	structural molecule activity	GO:0005198	COPI vesicle coat	GO:0030126	vesicle-mediated transport	GO:0016192	structural molecule activity	GO:0005198			40	40	40	42.1	42.1	42.1	136.5	0	323.31	5275400000	101	40	40	40	1
A0A384J9C0	tr|A0A384J9C0|A0A384J9C0_BOTFB Conserved oligomeric Golgi complex subunit 5 OS=Botryotinia fuckeliana (strain B05.10) OX=332648 GN=Bccog5 PE=4 SV=1	tr|A0A384J9C0|A0A384J9C0_BOTFB	tr|A0A384J9C0|A0A384J9C0_BOTFB	672	NaN	NaN	NaN	NaN	NaN	NaN	23.3098	23.7315	24.2164	NaN	NaN	23.2514	NaN	NaN	NaN	NaN	NaN	NaN	intra-Golgi vesicle-mediated transport	GO:0006891			Golgi transport complex	GO:0017119							2	2	2	5.5	5.5	5.5	49.733	0	5.6532	40047000	5	2	2	2	1
A0A384J9C5	tr|A0A384J9C5|A0A384J9C5_BOTFB Bcsfb3 OS=Botryotinia fuckeliana (strain B05.10) OX=332648 GN=Bcsfb3 PE=4 SV=1	tr|A0A384J9C5|A0A384J9C5_BOTFB	tr|A0A384J9C5|A0A384J9C5_BOTFB	673	NaN	NaN	NaN	NaN	NaN	NaN	27.6964	27.9083	27.848	28.1213	27.2643	28.0998	NaN	NaN	NaN	NaN	NaN	NaN	endoplasmic reticulum to Golgi vesicle-mediated transport;intracellular protein transport	GO:0006886;GO:0006888	zinc ion binding	GO:0008270	COPII vesicle coat	GO:0030127							10	10	10	13.7	13.7	13.7	105.96	0	44.46	845460000	14	10	10	10	1
A0A384J9C6	tr|A0A384J9C6|A0A384J9C6_BOTFB Bctfg2 OS=Botryotinia fuckeliana (strain B05.10) OX=332648 GN=Bctfg2 PE=3 SV=1	tr|A0A384J9C6|A0A384J9C6_BOTFB	tr|A0A384J9C6|A0A384J9C6_BOTFB	674	NaN	NaN	NaN	NaN	NaN	NaN	24.8137	25.2472	24.4305	25.4625	25.4436	25.6709	NaN	NaN	NaN	NaN	NaN	NaN	transcription initiation from RNA polymerase II promoter	GO:0006367			transcription factor TFIIF complex	GO:0005674							4	4	4	14.6	14.6	14.6	41.376	0	20.504	128490000	7	4	4	4	1
A0A384J9D0	tr|A0A384J9D0|A0A384J9D0_BOTFB DUF1996 domain-containing protein OS=Botryotinia fuckeliana (strain B05.10) OX=332648 GN=BCIN_02g03870 PE=4 SV=1	tr|A0A384J9D0|A0A384J9D0_BOTFB	tr|A0A384J9D0|A0A384J9D0_BOTFB	676	NaN	NaN	NaN	NaN	NaN	25.798	24.7117	24.6282	24.3349	NaN	NaN	NaN	NaN	NaN	NaN	NaN	NaN	NaN													2	2	2	7.1	7.1	7.1	55.47	0	5.5537	68213000	3	2	2	2	1
A0A384J9D3	tr|A0A384J9D3|A0A384J9D3_BOTFB Bcnrd1 OS=Botryotinia fuckeliana (strain B05.10) OX=332648 GN=Bcnrd1 PE=4 SV=1	tr|A0A384J9D3|A0A384J9D3_BOTFB	tr|A0A384J9D3|A0A384J9D3_BOTFB	677	NaN	NaN	NaN	NaN	NaN	NaN	26.3597	26.7199	26.1761	25.068	26.6227	26.3718	NaN	NaN	24.6636	NaN	23.677	NaN			RNA binding	GO:0003723					RNA binding	GO:0003723			6	6	6	13.9	13.9	13.9	74.888	0	43.087	360050000	11	6	6	6	1
A0A384J9D4	tr|A0A384J9D4|A0A384J9D4_BOTFB ATP-dependent (S)-NAD(P)H-hydrate dehydratase OS=Botryotinia fuckeliana (strain B05.10) OX=332648 GN=BCIN_02g03660 PE=3 SV=1	tr|A0A384J9D4|A0A384J9D4_BOTFB	tr|A0A384J9D4|A0A384J9D4_BOTFB	678	NaN	NaN	NaN	25.4355	NaN	NaN	28.665	28.7369	27.9074	25.387	23.9059	23.6594	NaN	NaN	NaN	NaN	NaN	NaN	nicotinamide nucleotide metabolic process	GO:0046496	ADP-dependent NAD(P)H-hydrate dehydratase activity;ATP-dependent NAD(P)H-hydrate dehydratase activity	GO:0047453;GO:0052855	cytoplasm	GO:0005737					cytoplasm	GO:0005737	10	10	10	45.3	45.3	45.3	35.638	0	70.652	855570000	18	10	10	10	1
A0A384J9D5	tr|A0A384J9D5|A0A384J9D5_BOTFB Uroporphyrinogen-III synthase OS=Botryotinia fuckeliana (strain B05.10) OX=332648 GN=Bchem4 PE=3 SV=1	tr|A0A384J9D5|A0A384J9D5_BOTFB	tr|A0A384J9D5|A0A384J9D5_BOTFB	679	NaN	NaN	NaN	NaN	NaN	NaN	25.3583	24.2071	24.9983	NaN	23.7396	24.7839	NaN	NaN	21.7985	NaN	NaN	NaN	uroporphyrinogen III biosynthetic process	GO:0006780	uroporphyrinogen-III synthase activity	GO:0004852									4	4	4	13.6	13.6	13.6	36.583	0	8.6581	107130000	7	4	4	4	1
A0A384J9E0	tr|A0A384J9E0|A0A384J9E0_BOTFB Uncharacterized protein OS=Botryotinia fuckeliana (strain B05.10) OX=332648 GN=BCIN_02g03880 PE=3 SV=1	tr|A0A384J9E0|A0A384J9E0_BOTFB	tr|A0A384J9E0|A0A384J9E0_BOTFB	680	NaN	NaN	NaN	NaN	NaN	NaN	30.9431	30.8822	30.8743	31.1988	29.7929	30.3959	30.2175	NaN	30.6855	NaN	NaN	NaN			ATP binding;nucleic acid binding	GO:0003676;GO:0005524									12	10	10	35.1	32.8	32.8	45.484	0	20.754	9265400000	13	12	10	10	1
A0A384J9E1	tr|A0A384J9E1|A0A384J9E1_BOTFB Bcshp1 OS=Botryotinia fuckeliana (strain B05.10) OX=332648 GN=Bcshp1 PE=4 SV=1	tr|A0A384J9E1|A0A384J9E1_BOTFB	tr|A0A384J9E1|A0A384J9E1_BOTFB	681	NaN	NaN	NaN	NaN	NaN	NaN	29.7834	28.9082	30.0048	28.7685	28.8301	28.7405	NaN	NaN	24.5532	NaN	NaN	NaN													17	17	17	49.9	49.9	49.9	44.384	0	192.8	2542200000	51	17	17	17	1
A0A384J9E5	tr|A0A384J9E5|A0A384J9E5_BOTFB Bckre5 OS=Botryotinia fuckeliana (strain B05.10) OX=332648 GN=Bckre5 PE=3 SV=1	tr|A0A384J9E5|A0A384J9E5_BOTFB	tr|A0A384J9E5|A0A384J9E5_BOTFB	682	24.7023	25.0839	NaN	24.5907	NaN	23.7928	29.991	28.6601	31.0368	28.055	26.5743	25.8884	NaN	NaN	NaN	NaN	NaN	NaN	protein glycosylation	GO:0006486	UDP-glucose:glycoprotein glucosyltransferase activity	GO:0003980									30	30	30	26.7	26.7	26.7	166.25	0	248.12	2983600000	63	30	30	30	1
A0A384J9E9	tr|A0A384J9E9|A0A384J9E9_BOTFB Mechanosensitive ion channel protein OS=Botryotinia fuckeliana (strain B05.10) OX=332648 GN=BCIN_02g03960 PE=3 SV=1	tr|A0A384J9E9|A0A384J9E9_BOTFB	tr|A0A384J9E9|A0A384J9E9_BOTFB	683	NaN	NaN	NaN	NaN	NaN	NaN	26.447	26.3094	25.378	25.9862	26.7791	25.9961	NaN	NaN	NaN	NaN	NaN	NaN	transmembrane transport	GO:0055085	calcium ion binding	GO:0005509	endoplasmic reticulum membrane;integral component of membrane	GO:0005789;GO:0016021	transmembrane transport	GO:0055085					2	2	2	2.5	2.5	2.5	114.96	0	19.398	269570000	7	2	2	2	1
A0A384J9F2	tr|A0A384J9F2|A0A384J9F2_BOTFB Bcrpt6 OS=Botryotinia fuckeliana (strain B05.10) OX=332648 GN=Bcrpt6 PE=3 SV=1	tr|A0A384J9F2|A0A384J9F2_BOTFB	tr|A0A384J9F2|A0A384J9F2_BOTFB	684	27.354	NaN	NaN	NaN	NaN	NaN	30.6328	30.5697	30.2683	30.5064	28.832	28.5228	NaN	NaN	NaN	NaN	NaN	NaN	protein catabolic process	GO:0030163	ATP binding;proteasome-activating ATPase activity	GO:0005524;GO:0036402	cytoplasm	GO:0005737					cytoplasm	GO:0005737	26	24	24	59.4	56.3	56.3	43.328	0	323.31	4900600000	75	26	24	24	1
A0A384J9F3	tr|A0A384J9F3|A0A384J9F3_BOTFB Bctaf6 OS=Botryotinia fuckeliana (strain B05.10) OX=332648 GN=Bctaf6 PE=3 SV=1	tr|A0A384J9F3|A0A384J9F3_BOTFB	tr|A0A384J9F3|A0A384J9F3_BOTFB	685	NaN	NaN	NaN	NaN	NaN	NaN	26.2043	23.7189	23.0923	24.9461	28.4125	29.3704	NaN	NaN	NaN	NaN	NaN	28.6674	regulation of transcription by RNA polymerase II;transcription initiation from RNA polymerase II promoter	GO:0006357;GO:0006367	protein heterodimerization activity	GO:0046982	SAGA complex;SLIK (SAGA-like) complex;transcription factor TFIID complex	GO:0000124;GO:0005669;GO:0046695							4	4	4	15.9	15.9	15.9	51.899	0	113.56	722380000	7	4	4	4	1
A0A384J9F8	tr|A0A384J9F8|A0A384J9F8_BOTFB Bcyhi9 OS=Botryotinia fuckeliana (strain B05.10) OX=332648 GN=Bcyhi9 PE=4 SV=1	tr|A0A384J9F8|A0A384J9F8_BOTFB	tr|A0A384J9F8|A0A384J9F8_BOTFB	686	NaN	NaN	NaN	NaN	NaN	NaN	25.4115	26.3087	26.2806	25.8331	25.5268	25.9158	NaN	NaN	NaN	NaN	NaN	NaN	biosynthetic process	GO:0009058	catalytic activity	GO:0003824			biosynthetic process	GO:0009058					7	7	7	25.1	25.1	25.1	33.321	0	19.575	239880000	9	7	7	7	1
A0A384J9G0	tr|A0A384J9G0|A0A384J9G0_BOTFB Aldedh domain-containing protein OS=Botryotinia fuckeliana (strain B05.10) OX=332648 GN=BCIN_02g03910 PE=4 SV=1	tr|A0A384J9G0|A0A384J9G0_BOTFB	tr|A0A384J9G0|A0A384J9G0_BOTFB	687	NaN	25.7333	NaN	24.862	25.7344	26.8186	NaN	26.3285	24.5912	27.0429	26.28	26.5792	NaN	NaN	NaN	NaN	NaN	NaN			oxidoreductase activity, acting on the aldehyde or oxo group of donors, NAD or NADP as acceptor	GO:0016620									5	5	5	17.5	17.5	17.5	53.559	0	38.364	223320000	10	5	5	5	1
A0A384J9G1	tr|A0A384J9G1|A0A384J9G1_BOTFB Uncharacterized protein OS=Botryotinia fuckeliana (strain B05.10) OX=332648 GN=BCIN_02g05580 PE=4 SV=1	tr|A0A384J9G1|A0A384J9G1_BOTFB	tr|A0A384J9G1|A0A384J9G1_BOTFB	688	24.6762	24.9103	NaN	23.7651	24.6346	24.8425	23.815	24.7884	24.7204	NaN	24.3616	24.1077	NaN	NaN	NaN	NaN	NaN	NaN													5	5	5	18	18	18	55.42	0	10.685	112680000	5	5	5	5	1
A0A384J9H1	tr|A0A384J9H1|A0A384J9H1_BOTFB Ribos_L4_asso_C domain-containing protein OS=Botryotinia fuckeliana (strain B05.10) OX=332648 GN=BCIN_02g04220 PE=3 SV=1	tr|A0A384J9H1|A0A384J9H1_BOTFB	tr|A0A384J9H1|A0A384J9H1_BOTFB	691	21.667	NaN	21.9879	NaN	25.7702	22.8882	34.774	34.0762	33.4983	33.7976	31.73	33.1906	21.556	20.4473	21.688	NaN	NaN	NaN	translation	GO:0006412	structural constituent of ribosome	GO:0003735	ribosome	GO:0005840	translation	GO:0006412	structural constituent of ribosome	GO:0003735	ribosome	GO:0005840	35	35	35	75.6	75.6	75.6	40.04	0	323.31	54726000000	179	35	35	35	1
A0A384J9H4	tr|A0A384J9H4|A0A384J9H4_BOTFB Uncharacterized protein OS=Botryotinia fuckeliana (strain B05.10) OX=332648 GN=BCIN_02g03090 PE=3 SV=1	tr|A0A384J9H4|A0A384J9H4_BOTFB	tr|A0A384J9H4|A0A384J9H4_BOTFB	692	25.2948	21.5668	25.2843	35.7675	35.6055	35.5925	27.7524	27.7256	28.092	34.8197	34.7022	35.1861	29.607	25.2727	24.6886	36.3658	36.5749	37.252	carbohydrate metabolic process	GO:0005975	hydrolase activity, hydrolyzing O-glycosyl compounds	GO:0004553			carbohydrate metabolic process	GO:0005975					26	26	26	52.7	52.7	52.7	66.511	0	323.31	404580000000	470	26	26	26	1
A0A384J9U5	tr|A0A384J9U5|A0A384J9U5_BOTFB Uncharacterized protein OS=Botryotinia fuckeliana (strain B05.10) OX=332648 GN=BCIN_02g06210 PE=3 SV=1;tr|A0A384J9H5|A0A384J9H5_BOTFB Uncharacterized protein OS=Botryotinia fuckeliana (strain B05.10) OX=332648 GN=BCIN_02g0621	tr|A0A384J9U5|A0A384J9U5_BOTFB;tr|A0A384J9H5|A0A384J9H5_BOTFB	tr|A0A384J9U5|A0A384J9U5_BOTFB;tr|A0A384J9H5|A0A384J9H5_BOTFB	693	NaN	NaN	NaN	NaN	NaN	NaN	25.1604	25.2119	25.1255	24.9291	26.2086	26.0192	24.195	NaN	NaN	23.6467	NaN	NaN			protein-L-isoaspartate (D-aspartate) O-methyltransferase activity	GO:0004719									5	5	5	22.6	22.6	22.6	27.549	0	10.844	138710000	8	5;5	5;5	5;5	2
A0A384J9H9	tr|A0A384J9H9|A0A384J9H9_BOTFB Amine oxidase OS=Botryotinia fuckeliana (strain B05.10) OX=332648 GN=BCIN_02g05100 PE=3 SV=1	tr|A0A384J9H9|A0A384J9H9_BOTFB	tr|A0A384J9H9|A0A384J9H9_BOTFB	694	NaN	NaN	NaN	NaN	NaN	NaN	NaN	24.0686	23.9074	24.5193	24.1392	NaN	NaN	NaN	NaN	NaN	NaN	NaN	amine metabolic process	GO:0009308	copper ion binding;primary amine oxidase activity;quinone binding	GO:0005507;GO:0008131;GO:0048038									2	2	2	3.7	3.7	3.7	78.327	0.0008465	3.8619	45852000	3	2	2	2	1
A0A384J9I3	tr|A0A384J9I3|A0A384J9I3_BOTFB Uncharacterized protein OS=Botryotinia fuckeliana (strain B05.10) OX=332648 GN=BCIN_02g06280 PE=4 SV=1	tr|A0A384J9I3|A0A384J9I3_BOTFB	tr|A0A384J9I3|A0A384J9I3_BOTFB	696	NaN	NaN	NaN	NaN	NaN	NaN	NaN	NaN	NaN	27.7985	27.2181	28.0068	NaN	NaN	NaN	NaN	NaN	NaN													4	4	4	13.8	13.8	13.8	24.042	0	8.7663	236150000	8	4	4	4	1
A0A384J9I6	tr|A0A384J9I6|A0A384J9I6_BOTFB Asparagine--tRNA ligase OS=Botryotinia fuckeliana (strain B05.10) OX=332648 GN=Bcslm5 PE=4 SV=1	tr|A0A384J9I6|A0A384J9I6_BOTFB	tr|A0A384J9I6|A0A384J9I6_BOTFB	697	NaN	NaN	NaN	NaN	NaN	NaN	23.7388	24.0804	24.0926	25.3251	24.6865	24.6826	NaN	NaN	NaN	NaN	NaN	NaN	asparaginyl-tRNA aminoacylation	GO:0006421	asparagine-tRNA ligase activity;ATP binding;nucleic acid binding	GO:0003676;GO:0004816;GO:0005524	cytoplasm	GO:0005737					cytoplasm	GO:0005737	2	2	2	7.6	7.6	7.6	57.282	0	5.9219	73278000	2	2	2	2	1
A0A384J9J5	tr|A0A384J9J5|A0A384J9J5_BOTFB PKS_ER domain-containing protein OS=Botryotinia fuckeliana (strain B05.10) OX=332648 GN=BCIN_02g05870 PE=4 SV=1	tr|A0A384J9J5|A0A384J9J5_BOTFB	tr|A0A384J9J5|A0A384J9J5_BOTFB	700	NaN	NaN	NaN	NaN	NaN	NaN	25.6129	24.7073	25.0126	29.1845	27.4014	29.1763	NaN	NaN	NaN	NaN	NaN	NaN			oxidoreductase activity	GO:0016491					oxidoreductase activity	GO:0016491			3	3	3	10.8	10.8	10.8	39.013	0	32.975	606240000	11	3	3	3	1
A0A384J9L0	tr|A0A384J9L0|A0A384J9L0_BOTFB Bctan1 OS=Botryotinia fuckeliana (strain B05.10) OX=332648 GN=Bctan1 PE=4 SV=1	tr|A0A384J9L0|A0A384J9L0_BOTFB	tr|A0A384J9L0|A0A384J9L0_BOTFB	701	NaN	NaN	NaN	NaN	NaN	NaN	23.1097	23.4768	23.6223	24.5631	24.6756	25.1808	NaN	NaN	NaN	NaN	NaN	NaN	tRNA modification	GO:0006400	RNA binding	GO:0003723					RNA binding	GO:0003723			3	3	3	11.1	11.1	11.1	36.325	0	6.9273	71490000	7	3	3	3	1
A0A384J9L1	tr|A0A384J9L1|A0A384J9L1_BOTFB Peptidase_M14 domain-containing protein OS=Botryotinia fuckeliana (strain B05.10) OX=332648 GN=BCIN_02g04800 PE=3 SV=1	tr|A0A384J9L1|A0A384J9L1_BOTFB	tr|A0A384J9L1|A0A384J9L1_BOTFB	702	NaN	NaN	NaN	26.1478	26.0315	27.3475	NaN	NaN	NaN	24.6761	24.3679	25.1025	NaN	22.778	21.8639	27.2967	27.6077	29.3254			metallocarboxypeptidase activity;zinc ion binding	GO:0004181;GO:0008270									8	8	8	33.3	33.3	33.3	46.293	0	147.12	853500000	22	8	8	8	1
A0A384J9L2	tr|A0A384J9L2|A0A384J9L2_BOTFB Bchnt1 OS=Botryotinia fuckeliana (strain B05.10) OX=332648 GN=Bchnt1 PE=4 SV=1	tr|A0A384J9L2|A0A384J9L2_BOTFB	tr|A0A384J9L2|A0A384J9L2_BOTFB	703	NaN	NaN	NaN	NaN	NaN	NaN	27.9524	28.1612	28.947	31.3646	31.644	31.4268	NaN	NaN	NaN	NaN	NaN	NaN			catalytic activity	GO:0003824									9	9	9	71.3	71.3	71.3	15.266	0	83.503	4229300000	36	9	9	9	1
A0A384J9L3	tr|A0A384J9L3|A0A384J9L3_BOTFB Uncharacterized protein OS=Botryotinia fuckeliana (strain B05.10) OX=332648 GN=BCIN_02g04550 PE=4 SV=1	tr|A0A384J9L3|A0A384J9L3_BOTFB;tr|A0A384J9L8|A0A384J9L8_BOTFB	tr|A0A384J9L3|A0A384J9L3_BOTFB	704	24.3941	NaN	21.4958	33.3314	32.4976	32.1105	23.6525	23.2069	20.8821	29.1594	27.55	27.3359	22.6826	19.8195	NaN	34.0432	34.146	34.3914													31	31	31	45	45	45	95.547	0	323.31	63013000000	231	31;8	31;8	31;8	2
A0A384J9L6	tr|A0A384J9L6|A0A384J9L6_BOTFB Bcrps31 OS=Botryotinia fuckeliana (strain B05.10) OX=332648 GN=Bcrps31 PE=3 SV=1;tr|A0A384JM89|A0A384JM89_BOTFB Ubiquitin-like domain-containing protein OS=Botryotinia fuckeliana (strain B05.10) OX=332648 GN=BCIN_07g01150 PE=	tr|A0A384J9L6|A0A384J9L6_BOTFB;tr|A0A384JM89|A0A384JM89_BOTFB;tr|A0A384JDL2|A0A384JDL2_BOTFB	tr|A0A384J9L6|A0A384J9L6_BOTFB;tr|A0A384JM89|A0A384JM89_BOTFB;tr|A0A384JDL2|A0A384JDL2_BOTFB	705	26.252	26.7842	25.8723	27.792	27.3369	26.2501	31.8199	32.1957	31.6273	31.7735	32.9896	32.0667	20.7267	NaN	NaN	NaN	20.6448	25.0072	translation	GO:0006412	structural constituent of ribosome	GO:0003735	ribosome	GO:0005840	translation	GO:0006412	structural constituent of ribosome	GO:0003735	ribosome	GO:0005840	11	11	11	43.2	43.2	43.2	17.755	0	179.81	17431000000	214	11;10;10	11;10;10	11;10;10	3
A0A384J9M3	tr|A0A384J9M3|A0A384J9M3_BOTFB Jacalin-type lectin domain-containing protein OS=Botryotinia fuckeliana (strain B05.10) OX=332648 GN=BCIN_02g06670 PE=4 SV=1	tr|A0A384J9M3|A0A384J9M3_BOTFB	tr|A0A384J9M3|A0A384J9M3_BOTFB	706	NaN	NaN	NaN	25.974	NaN	NaN	25.1194	26.9147	25.9195	24.8804	25.5593	NaN	NaN	NaN	NaN	NaN	23.7622	NaN													6	6	6	12.5	12.5	12.5	84.518	0	28.224	268530000	11	6	6	6	1
A0A384J9M4	tr|A0A384J9M4|A0A384J9M4_BOTFB Bcrps15 OS=Botryotinia fuckeliana (strain B05.10) OX=332648 GN=Bcrps15 PE=3 SV=1	tr|A0A384J9M4|A0A384J9M4_BOTFB	tr|A0A384J9M4|A0A384J9M4_BOTFB	707	NaN	22.2069	NaN	NaN	23.866	23.8312	31.3212	32.3765	32.7336	33.6189	32.8635	33.0574	NaN	NaN	NaN	NaN	NaN	NaN	translation	GO:0006412	RNA binding;structural constituent of ribosome	GO:0003723;GO:0003735	small ribosomal subunit	GO:0015935	translation	GO:0006412	RNA binding;structural constituent of ribosome	GO:0003723;GO:0003735			11	11	11	63.4	63.4	63.4	17.571	0	323.31	23117000000	79	11	11	11	1
A0A384J9N8	tr|A0A384J9N8|A0A384J9N8_BOTFB Uncharacterized protein OS=Botryotinia fuckeliana (strain B05.10) OX=332648 GN=BCIN_02g04600 PE=4 SV=1	tr|A0A384J9N8|A0A384J9N8_BOTFB	tr|A0A384J9N8|A0A384J9N8_BOTFB	709	NaN	NaN	NaN	25.8567	26.5996	25.9103	28.2951	28.3504	29.5236	27.2662	27.983	27.7286	NaN	NaN	NaN	NaN	27.8608	27.2451													7	7	7	52.9	52.9	52.9	21.546	0	56.586	1895000000	20	7	7	7	1
A0A384J9P4	tr|A0A384J9P4|A0A384J9P4_BOTFB Succinyl-CoA:3-ketoacid-coenzyme A transferase OS=Botryotinia fuckeliana (strain B05.10) OX=332648 GN=BCIN_02g06840 PE=3 SV=1	tr|A0A384J9P4|A0A384J9P4_BOTFB	tr|A0A384J9P4|A0A384J9P4_BOTFB	710	NaN	NaN	NaN	NaN	NaN	NaN	23.8272	23.7103	23.8825	NaN	24.3927	23.9639	NaN	24.3661	23.4747	NaN	NaN	23.5899	ketone body catabolic process	GO:0046952	CoA-transferase activity	GO:0008410									2	2	2	6	6	6	55.691	0	9.0024	73003000	2	2	2	2	1
A0A384J9P7	tr|A0A384J9P7|A0A384J9P7_BOTFB Ricin B-type lectin domain-containing protein OS=Botryotinia fuckeliana (strain B05.10) OX=332648 GN=BCIN_02g04690 PE=4 SV=1	tr|A0A384J9P7|A0A384J9P7_BOTFB	tr|A0A384J9P7|A0A384J9P7_BOTFB	711	NaN	25.3538	25.1291	NaN	23.7678	24.111	23.6769	23.9635	24.3058	25.4023	26.6664	26.9162	NaN	26.1417	NaN	NaN	NaN	NaN													2	2	2	20.3	20.3	20.3	16.619	0	9.0214	194330000	5	2	2	2	1
A0A384J9Q0	tr|A0A384J9Q0|A0A384J9Q0_BOTFB Zn(2)-C6 fungal-type domain-containing protein OS=Botryotinia fuckeliana (strain B05.10) OX=332648 GN=BCIN_02g05110 PE=4 SV=1	tr|A0A384J9Q0|A0A384J9Q0_BOTFB	tr|A0A384J9Q0|A0A384J9Q0_BOTFB	712	NaN	NaN	NaN	NaN	NaN	NaN	24.1354	24.3131	24.1846	24.9826	NaN	23.884	NaN	NaN	NaN	NaN	NaN	NaN			DNA-binding transcription factor activity, RNA polymerase II-specific;zinc ion binding	GO:0000981;GO:0008270	nucleus	GO:0005634					nucleus	GO:0005634	2	2	2	3.3	3.3	3.3	82.653	0	5.5707	73714000	2	2	2	2	1
A0A384J9Q1	tr|A0A384J9Q1|A0A384J9Q1_BOTFB Phosphoglycerate mutase (2,3-diphosphoglycerate-independent) OS=Botryotinia fuckeliana (strain B05.10) OX=332648 GN=BCIN_02g06270 PE=3 SV=1	tr|A0A384J9Q1|A0A384J9Q1_BOTFB	tr|A0A384J9Q1|A0A384J9Q1_BOTFB	713	22.9949	25.7651	26.2665	25.9244	26.6955	28.177	31.962	30.0705	30.6634	31.3694	31.9078	31.8537	NaN	23.2262	22.7969	NaN	NaN	NaN	glucose catabolic process	GO:0006007	manganese ion binding;phosphoglycerate mutase activity	GO:0004619;GO:0030145	cytoplasm	GO:0005737					cytoplasm	GO:0005737	23	23	23	52.7	52.7	52.7	58.469	0	323.31	8589400000	84	23	23	23	1
A0A384J9Q2	tr|A0A384J9Q2|A0A384J9Q2_BOTFB Histone H1 OS=Botryotinia fuckeliana (strain B05.10) OX=332648 GN=BCIN_02g04870 PE=3 SV=1	tr|A0A384J9Q2|A0A384J9Q2_BOTFB	tr|A0A384J9Q2|A0A384J9Q2_BOTFB	714	NaN	NaN	NaN	NaN	24.3903	NaN	30.9614	30.2199	29.9516	32.0157	32.1173	32.3349	NaN	NaN	26.872	NaN	NaN	NaN	nucleosome assembly	GO:0006334	DNA binding	GO:0003677	nucleosome;nucleus	GO:0000786;GO:0005634			DNA binding	GO:0003677	nucleus	GO:0005634	9	9	9	33.6	33.6	33.6	23.907	0	323.31	10078000000	64	9	9	9	1
A0A384J9Q4	tr|A0A384J9Q4|A0A384J9Q4_BOTFB 1,3-beta-glucan synthase OS=Botryotinia fuckeliana (strain B05.10) OX=332648 GN=BCIN_02g06930 PE=3 SV=1	tr|A0A384J9Q4|A0A384J9Q4_BOTFB	tr|A0A384J9Q4|A0A384J9Q4_BOTFB	715	NaN	NaN	NaN	24.0337	22.7701	NaN	27.9736	28.9892	28.0127	26.4929	25.999	26.3753	NaN	NaN	NaN	26.183	NaN	23.9453	(1->3)-beta-D-glucan biosynthetic process	GO:0006075	1,3-beta-D-glucan synthase activity	GO:0003843	1,3-beta-D-glucan synthase complex	GO:0000148							19	19	19	13.5	13.5	13.5	220.05	0	82.385	1032900000	39	19	19	19	1
A0A384J9Q6	tr|A0A384J9Q6|A0A384J9Q6_BOTFB Uncharacterized protein OS=Botryotinia fuckeliana (strain B05.10) OX=332648 GN=BCIN_02g06440 PE=4 SV=1	tr|A0A384J9Q6|A0A384J9Q6_BOTFB	tr|A0A384J9Q6|A0A384J9Q6_BOTFB	717	23.9914	26.4118	24.6555	25.5484	23.8109	24.8458	33.046	32.1909	32.77	28.8912	27.6892	26.7718	NaN	NaN	NaN	NaN	NaN	NaN			RNA binding	GO:0003723					RNA binding	GO:0003723			27	27	2	75.1	75.1	5.8	44.945	0	323.31	16173000000	118	27	27	2	1
A0A384J9Q9	tr|A0A384J9Q9|A0A384J9Q9_BOTFB Bcmss4 OS=Botryotinia fuckeliana (strain B05.10) OX=332648 GN=Bcmss4 PE=4 SV=1	tr|A0A384J9Q9|A0A384J9Q9_BOTFB	tr|A0A384J9Q9|A0A384J9Q9_BOTFB	718	NaN	NaN	NaN	NaN	NaN	NaN	NaN	24.2469	24.2411	24.8827	24.6458	24.9805	NaN	NaN	NaN	NaN	NaN	NaN			ATP binding;phosphatidylinositol phosphate kinase activity	GO:0005524;GO:0016307									2	2	2	3	3	3	109.68	0.0018934	3.1648	65284000	2	2	2	2	1
A0A384J9R1	tr|A0A384J9R1|A0A384J9R1_BOTFB Bcvac14 OS=Botryotinia fuckeliana (strain B05.10) OX=332648 GN=Bcvac14 PE=3 SV=1	tr|A0A384J9R1|A0A384J9R1_BOTFB	tr|A0A384J9R1|A0A384J9R1_BOTFB	719	NaN	NaN	NaN	NaN	NaN	NaN	25.4855	25.7467	24.4469	25.5463	26.3418	26.2312	NaN	NaN	NaN	NaN	NaN	NaN	phosphatidylinositol biosynthetic process	GO:0006661			PAS complex	GO:0070772							8	8	8	10.4	10.4	10.4	99.795	0	14.516	272980000	13	8	8	8	1
A0A384J9S5	tr|A0A384J9S5|A0A384J9S5_BOTFB Threonine--tRNA ligase OS=Botryotinia fuckeliana (strain B05.10) OX=332648 GN=Bcths1 PE=3 SV=1	tr|A0A384J9S5|A0A384J9S5_BOTFB	tr|A0A384J9S5|A0A384J9S5_BOTFB	721	23.6587	NaN	23.3576	22.7701	23.7013	21.5716	31.4924	30.8909	30.9451	31.7048	31.0524	31.303	NaN	24.1803	NaN	NaN	NaN	NaN	threonyl-tRNA aminoacylation	GO:0006435	ATP binding;threonine-tRNA ligase activity	GO:0004829;GO:0005524	cytoplasm	GO:0005737					cytoplasm	GO:0005737	36	36	36	41.2	41.2	41.2	89.282	0	323.31	8754900000	158	36	36	36	1
A0A384J9S8	tr|A0A384J9S8|A0A384J9S8_BOTFB Uncharacterized protein OS=Botryotinia fuckeliana (strain B05.10) OX=332648 GN=BCIN_02g03970 PE=4 SV=1	tr|A0A384J9S8|A0A384J9S8_BOTFB	tr|A0A384J9S8|A0A384J9S8_BOTFB	722	NaN	NaN	NaN	NaN	NaN	NaN	28.6308	26.6224	27.2998	29.2619	28.6531	28.7837	NaN	24.2402	23.9898	NaN	NaN	NaN													14	14	3	32.5	32.5	8.6	62.508	0	98.449	1129800000	27	14	14	3	1
A0A384J9T2	tr|A0A384J9T2|A0A384J9T2_BOTFB Bcrpn9 OS=Botryotinia fuckeliana (strain B05.10) OX=332648 GN=Bcrpn9 PE=3 SV=1	tr|A0A384J9T2|A0A384J9T2_BOTFB	tr|A0A384J9T2|A0A384J9T2_BOTFB	723	NaN	29.6935	29.8532	28.7862	29.4819	28.6875	29.5852	29.3428	28.3082	27.3807	26.8794	26.7029	NaN	25.1744	26.5053	NaN	NaN	NaN													18	18	18	55	55	55	43.163	0	229.84	3539500000	50	18	18	18	1
A0A384J9U0	tr|A0A384J9U0|A0A384J9U0_BOTFB Bcrpl28 OS=Botryotinia fuckeliana (strain B05.10) OX=332648 GN=Bcrpl28 PE=3 SV=1	tr|A0A384J9U0|A0A384J9U0_BOTFB	tr|A0A384J9U0|A0A384J9U0_BOTFB	724	22.8243	NaN	NaN	NaN	NaN	NaN	26.7679	28.7622	30.7201	33.8457	33.1279	31.8361	20.8879	NaN	NaN	20.844	NaN	NaN	translation	GO:0006412	structural constituent of ribosome	GO:0003735	large ribosomal subunit	GO:0015934	translation	GO:0006412	structural constituent of ribosome	GO:0003735			15	15	15	57	57	57	16.867	0	73.649	14476000000	72	15	15	15	1
A0A384J9U2	tr|A0A384J9U2|A0A384J9U2_BOTFB Uncharacterized protein OS=Botryotinia fuckeliana (strain B05.10) OX=332648 GN=BCIN_02g06050 PE=4 SV=1	tr|A0A384J9U2|A0A384J9U2_BOTFB	tr|A0A384J9U2|A0A384J9U2_BOTFB	725	NaN	NaN	NaN	NaN	NaN	NaN	23.7758	25.0923	25.6263	24.3035	23.2277	23.6057	NaN	NaN	NaN	NaN	NaN	NaN	Golgi vesicle transport	GO:0048193			endoplasmic reticulum	GO:0005783					endoplasmic reticulum	GO:0005783	4	4	4	5.7	5.7	5.7	90.664	0	15.427	110490000	7	4	4	4	1
A0A384J9U3	tr|A0A384J9U3|A0A384J9U3_BOTFB H/ACA ribonucleoprotein complex subunit OS=Botryotinia fuckeliana (strain B05.10) OX=332648 GN=Bcgar1 PE=3 SV=1	tr|A0A384J9U3|A0A384J9U3_BOTFB	tr|A0A384J9U3|A0A384J9U3_BOTFB	726	NaN	NaN	NaN	NaN	NaN	NaN	24.9721	25.7832	26.4385	25.0559	26.0966	26.0524	NaN	NaN	NaN	NaN	NaN	NaN	pseudouridine synthesis;ribosome biogenesis	GO:0001522;GO:0042254			box H/ACA snoRNP complex	GO:0031429	ribosome biogenesis	GO:0042254					3	3	3	13.6	13.6	13.6	22.195	0	18.7	173580000	5	3	3	3	1
A0A384J9U4	tr|A0A384J9U4|A0A384J9U4_BOTFB NADH dehydrogenase [ubiquinone] 1 beta subcomplex subunit 9 OS=Botryotinia fuckeliana (strain B05.10) OX=332648 GN=BCIN_02g06810 PE=3 SV=1	tr|A0A384J9U4|A0A384J9U4_BOTFB	tr|A0A384J9U4|A0A384J9U4_BOTFB	727	NaN	NaN	NaN	NaN	NaN	27.2109	28.5424	28.4919	27.9188	30.6553	30.3665	30.843	NaN	NaN	NaN	NaN	27.6464	NaN	mitochondrial electron transport, NADH to ubiquinone	GO:0006120			mitochondrial respiratory chain complex I	GO:0005747							11	11	11	69.7	69.7	69.7	11.566	0	38.444	2849900000	43	11	11	11	1
A0A384J9V1	tr|A0A384J9V1|A0A384J9V1_BOTFB Cleavage and polyadenylation specificity factor subunit 2 OS=Botryotinia fuckeliana (strain B05.10) OX=332648 GN=Bccft2 PE=3 SV=1	tr|A0A384J9V1|A0A384J9V1_BOTFB	tr|A0A384J9V1|A0A384J9V1_BOTFB	728	NaN	NaN	NaN	NaN	NaN	NaN	23.457	24.7022	24.1451	25.745	25.6353	26.6118	NaN	NaN	NaN	NaN	NaN	NaN	mRNA cleavage;mRNA polyadenylation	GO:0006378;GO:0006379			mRNA cleavage and polyadenylation specificity factor complex	GO:0005847							6	6	6	8.5	8.5	8.5	102.98	0	14.613	129360000	8	6	6	6	1
A0A384J9V4	tr|A0A384J9V4|A0A384J9V4_BOTFB AMP-binding domain-containing protein OS=Botryotinia fuckeliana (strain B05.10) OX=332648 GN=BCIN_02g06290 PE=4 SV=1	tr|A0A384J9V4|A0A384J9V4_BOTFB	tr|A0A384J9V4|A0A384J9V4_BOTFB	729	NaN	NaN	NaN	NaN	NaN	NaN	25.4236	NaN	24.043	28.4304	26.7705	28.0912	NaN	NaN	NaN	NaN	NaN	NaN			catalytic activity	GO:0003824									7	7	7	11.5	11.5	11.5	62.905	0	33.03	307290000	11	7	7	7	1
A0A384J9W2	tr|A0A384J9W2|A0A384J9W2_BOTFB Uncharacterized protein OS=Botryotinia fuckeliana (strain B05.10) OX=332648 GN=BCIN_02g07000 PE=4 SV=1	tr|A0A384J9W2|A0A384J9W2_BOTFB	tr|A0A384J9W2|A0A384J9W2_BOTFB	730	NaN	NaN	NaN	NaN	NaN	NaN	25.1201	26.0786	26.2207	NaN	NaN	NaN	NaN	NaN	NaN	22.2947	NaN	NaN													5	5	5	7.9	7.9	7.9	98.399	0	18.599	146880000	11	5	5	5	1
A0A384J9W3	tr|A0A384J9W3|A0A384J9W3_BOTFB Dihydrolipoyllysine-residue succinyltransferase OS=Botryotinia fuckeliana (strain B05.10) OX=332648 GN=Bckgd2 PE=3 SV=1	tr|A0A384J9W3|A0A384J9W3_BOTFB	tr|A0A384J9W3|A0A384J9W3_BOTFB	731	23.4593	24.7923	NaN	NaN	22.1189	23.2507	31.4078	31.1756	31.0024	29.7064	30.9389	29.4533	NaN	NaN	19.9232	NaN	NaN	NaN	tricarboxylic acid cycle	GO:0006099	dihydrolipoyllysine-residue succinyltransferase activity	GO:0004149	oxoglutarate dehydrogenase complex	GO:0045252							19	19	19	45.2	45.2	45.2	47.429	0	323.31	7049800000	76	19	19	19	1
A0A384J9W4	tr|A0A384J9W4|A0A384J9W4_BOTFB Elongation of fatty acids protein OS=Botryotinia fuckeliana (strain B05.10) OX=332648 GN=BCIN_02g04240 PE=3 SV=1	tr|A0A384J9W4|A0A384J9W4_BOTFB	tr|A0A384J9W4|A0A384J9W4_BOTFB	732	25.4164	25.7667	25.5395	25.4977	25.4902	24.8561	26.6417	26.7864	26.3767	26.066	24.8814	24.9013	NaN	NaN	NaN	NaN	NaN	NaN					integral component of membrane	GO:0016021							4	4	4	12.8	12.8	12.8	38.926	0	9.9011	336470000	10	4	4	4	1
A0A384J9X2	tr|A0A384J9X2|A0A384J9X2_BOTFB Uncharacterized protein OS=Botryotinia fuckeliana (strain B05.10) OX=332648 GN=BCIN_02g07100 PE=4 SV=1	tr|A0A384J9X2|A0A384J9X2_BOTFB	tr|A0A384J9X2|A0A384J9X2_BOTFB	733	NaN	NaN	NaN	26.6606	NaN	NaN	25.2999	24.2998	NaN	NaN	NaN	NaN	NaN	NaN	NaN	27.7189	27.276	28.1455													3	3	3	21.9	21.9	21.9	26.613	0	215.08	845640000	6	3	3	3	1
A0A384J9Y2	tr|A0A384J9Y2|A0A384J9Y2_BOTFB Pyruvate decarboxylase OS=Botryotinia fuckeliana (strain B05.10) OX=332648 GN=BCIN_02g06580 PE=3 SV=1	tr|A0A384J9Y2|A0A384J9Y2_BOTFB	tr|A0A384J9Y2|A0A384J9Y2_BOTFB	737	20.8601	20.3579	20.7194	21.1234	19.6182	24.2282	30.1846	29.8142	32.3107	33.2954	31.8365	32.2068	NaN	20.6598	18.935	NaN	NaN	19.2813			carboxy-lyase activity;magnesium ion binding;thiamine pyrophosphate binding	GO:0000287;GO:0016831;GO:0030976									27	27	27	50.3	50.3	50.3	62.692	0	323.31	13540000000	132	27	27	27	1
A0A384J9Y3	tr|A0A384J9Y3|A0A384J9Y3_BOTFB Aconitate hydratase, mitochondrial OS=Botryotinia fuckeliana (strain B05.10) OX=332648 GN=Bcaco1 PE=3 SV=1	tr|A0A384J9Y3|A0A384J9Y3_BOTFB	tr|A0A384J9Y3|A0A384J9Y3_BOTFB	738	20.4853	21.1837	19.4063	22.0848	24.3184	23.0055	35.4802	35.2538	35.0677	34.0018	34.3025	32.4784	18.1075	17.7148	17.6018	NaN	NaN	NaN	tricarboxylic acid cycle	GO:0006099	4 iron, 4 sulfur cluster binding;aconitate hydratase activity;metal ion binding	GO:0003994;GO:0046872;GO:0051539									57	57	55	59.6	59.6	58.6	84.975	0	323.31	109160000000	361	57	57	55	1
A0A384J9Y6	tr|A0A384J9Y6|A0A384J9Y6_BOTFB Uncharacterized protein OS=Botryotinia fuckeliana (strain B05.10) OX=332648 GN=BCIN_02g06520 PE=4 SV=1	tr|A0A384J9Y6|A0A384J9Y6_BOTFB	tr|A0A384J9Y6|A0A384J9Y6_BOTFB	739	25.4693	NaN	NaN	NaN	24.1072	23.4383	24.8846	24.6364	24.3375	25.0112	24.6048	25.2717	NaN	NaN	NaN	NaN	23.9272	26.481													6	6	6	13.3	13.3	13.3	61.716	0	22.355	202460000	7	6	6	6	1
A0A384JAN8	tr|A0A384JAN8|A0A384JAN8_BOTFB Uncharacterized protein OS=Botryotinia fuckeliana (strain B05.10) OX=332648 GN=BCIN_02g07630 PE=4 SV=1;tr|A0A384J9Z1|A0A384J9Z1_BOTFB Uncharacterized protein OS=Botryotinia fuckeliana (strain B05.10) OX=332648 GN=BCIN_02g0763	tr|A0A384JAN8|A0A384JAN8_BOTFB;tr|A0A384J9Z1|A0A384J9Z1_BOTFB	tr|A0A384JAN8|A0A384JAN8_BOTFB;tr|A0A384J9Z1|A0A384J9Z1_BOTFB	740	NaN	NaN	NaN	NaN	NaN	23.9391	NaN	NaN	NaN	NaN	NaN	NaN	25.4342	26.1082	25.7688	NaN	NaN	NaN													2	2	2	9.1	9.1	9.1	43.004	0	98.509	132520000	12	2;2	2;2	2;2	2
A0A384J9Z6	tr|A0A384J9Z6|A0A384J9Z6_BOTFB Bcmog1 OS=Botryotinia fuckeliana (strain B05.10) OX=332648 GN=Bcmog1 PE=3 SV=1	tr|A0A384J9Z6|A0A384J9Z6_BOTFB	tr|A0A384J9Z6|A0A384J9Z6_BOTFB	741	22.4935	NaN	NaN	20.767	NaN	NaN	29.4388	28.7231	29.0946	25.5058	26.5452	26.6292	NaN	NaN	NaN	NaN	NaN	NaN													5	5	5	49	49	49	21.508	0	68.288	1384800000	18	5	5	5	1
A0A384JA07	tr|A0A384JA07|A0A384JA07_BOTFB Uncharacterized protein OS=Botryotinia fuckeliana (strain B05.10) OX=332648 GN=BCIN_02g06130 PE=3 SV=1	tr|A0A384JA07|A0A384JA07_BOTFB	tr|A0A384JA07|A0A384JA07_BOTFB	743	26.1419	NaN	26.5747	NaN	26.6216	NaN	27.9658	27.0572	27.3936	27.6338	27.0908	27.7347	NaN	NaN	NaN	NaN	25.2191	NaN													9	9	9	21.6	21.6	21.6	51.736	0	27.311	863560000	24	9	9	9	1
A0A384JA10	tr|A0A384JA10|A0A384JA10_BOTFB Bcpse1 OS=Botryotinia fuckeliana (strain B05.10) OX=332648 GN=Bcpse1 PE=4 SV=1	tr|A0A384JA10|A0A384JA10_BOTFB	tr|A0A384JA10|A0A384JA10_BOTFB	744	25.6115	26.6458	26.0446	26.7021	27.0449	25.2871	28.7715	29.7086	30.4439	29.0397	29.8127	30.0999	NaN	NaN	NaN	NaN	NaN	NaN	protein import into nucleus	GO:0006606			cell	GO:0005623					cell	GO:0005623	26	26	26	29.9	29.9	29.9	121.07	0	190.01	3124600000	61	26	26	26	1
A0A384JA11	tr|A0A384JA11|A0A384JA11_BOTFB AB hydrolase-1 domain-containing protein OS=Botryotinia fuckeliana (strain B05.10) OX=332648 GN=BCIN_02g05500 PE=4 SV=1	tr|A0A384JA11|A0A384JA11_BOTFB	tr|A0A384JA11|A0A384JA11_BOTFB	745	NaN	NaN	NaN	NaN	NaN	NaN	26.3617	24.6211	26.3132	26.2082	26.8865	26.7752	NaN	NaN	NaN	NaN	NaN	NaN													4	4	4	15.2	15.2	15.2	50.594	0	21.058	291820000	10	4	4	4	1
A0A384JA13	tr|A0A384JA13|A0A384JA13_BOTFB Histone H2B OS=Botryotinia fuckeliana (strain B05.10) OX=332648 GN=BCIN_02g06790 PE=3 SV=1	tr|A0A384JA13|A0A384JA13_BOTFB	tr|A0A384JA13|A0A384JA13_BOTFB	746	21.2319	23.9476	23.3423	22.1197	26.2026	23.8025	33.7486	33.1372	32.5072	32.3719	32.3051	31.7921	NaN	NaN	24.5069	NaN	NaN	NaN			DNA binding;protein heterodimerization activity	GO:0003677;GO:0046982	nucleosome	GO:0000786			DNA binding	GO:0003677			16	16	16	75.7	75.7	75.7	14.941	0	323.31	28971000000	69	16	16	16	1
A0A384JA18	tr|A0A384JA18|A0A384JA18_BOTFB Mannan endo-1,6-alpha-mannosidase OS=Botryotinia fuckeliana (strain B05.10) OX=332648 GN=BCIN_02g07900 PE=3 SV=1	tr|A0A384JA18|A0A384JA18_BOTFB	tr|A0A384JA18|A0A384JA18_BOTFB	747	NaN	NaN	NaN	NaN	NaN	NaN	NaN	NaN	NaN	24.881	NaN	NaN	21.9897	24.3292	24.3209	24.7923	24.5477	24.2206	carbohydrate catabolic process	GO:0016052	mannan endo-1,6-alpha-mannosidase activity	GO:0008496									2	2	2	5.9	5.9	5.9	48.588	0	35.712	125330000	7	2	2	2	1
A0A384JA19	tr|A0A384JA19|A0A384JA19_BOTFB Uncharacterized protein OS=Botryotinia fuckeliana (strain B05.10) OX=332648 GN=BCIN_02g05600 PE=4 SV=1	tr|A0A384JA19|A0A384JA19_BOTFB	tr|A0A384JA19|A0A384JA19_BOTFB	748	NaN	NaN	NaN	NaN	NaN	NaN	NaN	NaN	NaN	NaN	NaN	NaN	26.9581	26.1416	26.8198	NaN	NaN	NaN													5	5	5	23	23	23	36.035	0	13.22	127550000	10	5	5	5	1
A0A384JA21	tr|A0A384JA21|A0A384JA21_BOTFB 1,3-beta-glucanosyltransferase OS=Botryotinia fuckeliana (strain B05.10) OX=332648 GN=Bcgas1 PE=3 SV=1	tr|A0A384JA21|A0A384JA21_BOTFB	tr|A0A384JA21|A0A384JA21_BOTFB	749	29.2913	27.8118	27.5425	32.0941	33.4289	32.1801	30.0888	30.295	30.3336	31.6999	31.6492	31.5137	29.7729	29.3407	29.2499	32.4378	32.9484	31.0578													5	5	5	10	10	10	56.587	0	99.888	31628000000	142	5	5	5	1
A0A384JA32	tr|A0A384JA32|A0A384JA32_BOTFB Bcvps41 OS=Botryotinia fuckeliana (strain B05.10) OX=332648 GN=Bcvps41 PE=4 SV=1	tr|A0A384JA32|A0A384JA32_BOTFB	tr|A0A384JA32|A0A384JA32_BOTFB	750	NaN	NaN	NaN	NaN	NaN	NaN	25.8601	26.0366	25.1455	25.1957	NaN	26.0611	NaN	NaN	NaN	NaN	NaN	NaN	intracellular protein transport;vesicle-mediated transport	GO:0006886;GO:0016192			cell	GO:0005623	vesicle-mediated transport	GO:0016192			cell	GO:0005623	8	8	8	6.8	6.8	6.8	140.77	0	18.778	198400000	11	8	8	8	1
A0A384JA33	tr|A0A384JA33|A0A384JA33_BOTFB Arabinan endo-1,5-alpha-L-arabinosidase OS=Botryotinia fuckeliana (strain B05.10) OX=332648 GN=Bcara1 PE=3 SV=1	tr|A0A384JA33|A0A384JA33_BOTFB	tr|A0A384JA33|A0A384JA33_BOTFB	751	NaN	NaN	NaN	30.6457	30.7411	30.4894	NaN	NaN	NaN	26.6806	26.9111	26.5227	24.2651	NaN	NaN	33.3563	32.4556	33.861	carbohydrate metabolic process	GO:0005975	arabinan endo-1,5-alpha-L-arabinosidase activity	GO:0046558			carbohydrate metabolic process	GO:0005975					5	5	5	22.3	22.3	22.3	33.68	0	93.243	26850000000	52	5	5	5	1
A0A384JA35	tr|A0A384JA35|A0A384JA35_BOTFB CP2 domain-containing protein OS=Botryotinia fuckeliana (strain B05.10) OX=332648 GN=BCIN_02g06140 PE=4 SV=1	tr|A0A384JA35|A0A384JA35_BOTFB	tr|A0A384JA35|A0A384JA35_BOTFB	752	NaN	26.5216	NaN	24.9563	NaN	25.4271	26.2577	27.2399	27.6993	26.9562	27.0835	26.1612	NaN	NaN	NaN	NaN	NaN	NaN	regulation of transcription by RNA polymerase II	GO:0006357	DNA-binding transcription factor activity	GO:0003700					DNA-binding transcription factor activity	GO:0003700			13	13	13	20.6	20.6	20.6	89.144	0	70.162	598910000	25	13	13	13	1
A0A384JA37	tr|A0A384JA37|A0A384JA37_BOTFB Dihydrolipoyl dehydrogenase OS=Botryotinia fuckeliana (strain B05.10) OX=332648 GN=BCIN_02g06400 PE=3 SV=1	tr|A0A384JA37|A0A384JA37_BOTFB	tr|A0A384JA37|A0A384JA37_BOTFB	753	21.2081	22.1874	21.7363	20.2078	22.4291	23.1516	33.0723	33.4804	33.3344	31.3413	31.7801	31.6216	18.5735	21.7984	NaN	NaN	NaN	NaN	cell redox homeostasis	GO:0045454	dihydrolipoyl dehydrogenase activity;electron transfer activity;flavin adenine dinucleotide binding	GO:0004148;GO:0009055;GO:0050660	cell	GO:0005623					cell	GO:0005623	36	36	36	60.2	60.2	60.2	54.421	0	323.31	27818000000	161	36	36	36	1
A0A384JA43	tr|A0A384JA43|A0A384JA43_BOTFB Protein SDS23 OS=Botryotinia fuckeliana (strain B05.10) OX=332648 GN=BCIN_02g07420 PE=3 SV=1	tr|A0A384JA43|A0A384JA43_BOTFB	tr|A0A384JA43|A0A384JA43_BOTFB	754	NaN	NaN	NaN	NaN	NaN	NaN	27.3357	28.0325	27.1469	27.7004	28.1248	28.0846	NaN	NaN	NaN	NaN	NaN	NaN	cellular response to glucose starvation;regulation of mitotic metaphase/anaphase transition	GO:0030071;GO:0042149											6	6	6	19.5	19.5	19.5	51.797	0	32.402	809320000	17	6	6	6	1
A0A384JA44	tr|A0A384JA44|A0A384JA44_BOTFB Bccmk2 OS=Botryotinia fuckeliana (strain B05.10) OX=332648 GN=Bccmk2 PE=3 SV=1	tr|A0A384JA44|A0A384JA44_BOTFB	tr|A0A384JA44|A0A384JA44_BOTFB	755	NaN	NaN	NaN	26.6665	27.7922	27.0396	27.3953	27.2043	26.6845	27.1493	27.9629	28.157	NaN	NaN	NaN	NaN	NaN	NaN			ATP binding;protein kinase activity	GO:0004672;GO:0005524									10	10	10	25.1	25.1	25.1	47.362	0	47.55	792990000	20	10	10	10	1
A0A384JA45	tr|A0A384JA45|A0A384JA45_BOTFB GMC_OxRdtase_N domain-containing protein OS=Botryotinia fuckeliana (strain B05.10) OX=332648 GN=BCIN_02g07080 PE=3 SV=1	tr|A0A384JA45|A0A384JA45_BOTFB;tr|A0A384JGX1|A0A384JGX1_BOTFB	tr|A0A384JA45|A0A384JA45_BOTFB	756	23.0064	22.184	22.9497	34.2761	34.2554	27.782	NaN	20.0358	NaN	28.8636	30.6746	33.5268	23.439	NaN	24.0976	34.2376	34.0968	27.3647			flavin adenine dinucleotide binding;oxidoreductase activity, acting on CH-OH group of donors	GO:0016614;GO:0050660									17	17	17	38.9	38.9	38.9	73.614	0	323.31	66711000000	160	17;1	17;1	17;1	2
A0A384JA48	tr|A0A384JA48|A0A384JA48_BOTFB Bcubp2 OS=Botryotinia fuckeliana (strain B05.10) OX=332648 GN=Bcubp2 PE=4 SV=1	tr|A0A384JA48|A0A384JA48_BOTFB	tr|A0A384JA48|A0A384JA48_BOTFB	757	NaN	NaN	NaN	NaN	NaN	NaN	25.0498	25.2384	24.743	26.284	25.6052	25.9571	NaN	NaN	NaN	NaN	NaN	NaN	protein deubiquitination;ubiquitin-dependent protein catabolic process	GO:0006511;GO:0016579	thiol-dependent ubiquitinyl hydrolase activity	GO:0036459									5	5	5	4.5	4.5	4.5	146.27	0	12.252	161460000	11	5	5	5	1
A0A384JA49	tr|A0A384JA49|A0A384JA49_BOTFB Uncharacterized protein OS=Botryotinia fuckeliana (strain B05.10) OX=332648 GN=BCIN_02g07210 PE=4 SV=1	tr|A0A384JA49|A0A384JA49_BOTFB	tr|A0A384JA49|A0A384JA49_BOTFB	758	NaN	NaN	NaN	NaN	NaN	NaN	28.1787	27.5082	27.9072	28.1989	27.0064	27.0192	NaN	NaN	NaN	NaN	NaN	NaN	carbohydrate metabolic process	GO:0005975	carbohydrate binding;isomerase activity	GO:0016853;GO:0030246			carbohydrate metabolic process	GO:0005975	isomerase activity	GO:0016853			8	8	8	26.4	26.4	26.4	37.995	0	48.426	908690000	23	8	8	8	1
A0A384JA50	tr|A0A384JA50|A0A384JA50_BOTFB Uncharacterized protein OS=Botryotinia fuckeliana (strain B05.10) OX=332648 GN=BCIN_02g06240 PE=4 SV=1	tr|A0A384JA50|A0A384JA50_BOTFB	tr|A0A384JA50|A0A384JA50_BOTFB	759	NaN	NaN	NaN	NaN	25.6329	NaN	30.2812	30.2325	29.5535	29.1316	28.9492	29.4746	NaN	NaN	NaN	NaN	NaN	NaN													13	13	13	61.3	61.3	61.3	20.602	0	188.57	3320400000	50	13	13	13	1
A0A384JA51	tr|A0A384JA51|A0A384JA51_BOTFB CRAL-TRIO domain-containing protein OS=Botryotinia fuckeliana (strain B05.10) OX=332648 GN=BCIN_02g05890 PE=4 SV=1	tr|A0A384JA51|A0A384JA51_BOTFB	tr|A0A384JA51|A0A384JA51_BOTFB	760	NaN	NaN	NaN	22.2493	NaN	NaN	29.7491	29.3544	30.3864	29.5184	27.4139	28.7357	NaN	25.488	24.3533	23.2772	25.2984	24.6698													17	17	17	28.5	28.5	28.5	72.58	0	87.708	3164000000	57	17	17	17	1
A0A384JA53	tr|A0A384JA53|A0A384JA53_BOTFB Uncharacterized protein OS=Botryotinia fuckeliana (strain B05.10) OX=332648 GN=BCIN_02g07520 PE=3 SV=1	tr|A0A384JA53|A0A384JA53_BOTFB	tr|A0A384JA53|A0A384JA53_BOTFB	761	NaN	22.7126	NaN	27.8939	29.7504	27.9649	NaN	NaN	19.8346	26.9634	28.7234	25.939	20.7217	19.5722	17.6439	29.1804	32.7802	33.1863	substituted mannan metabolic process	GO:0006080	carbohydrate binding;mannan endo-1,4-beta-mannosidase activity	GO:0016985;GO:0030246									9	9	9	24.6	24.6	24.6	51.122	0	254.03	11548000000	85	9	9	9	1
A0A384JAF5	tr|A0A384JAF5|A0A384JAF5_BOTFB Bcspt10 OS=Botryotinia fuckeliana (strain B05.10) OX=332648 GN=Bcspt10 PE=4 SV=1;tr|A0A384JA54|A0A384JA54_BOTFB Bcspt10 OS=Botryotinia fuckeliana (strain B05.10) OX=332648 GN=Bcspt10 PE=4 SV=1;tr|A0A384JAF0|A0A384JAF0_BOTFB B	tr|A0A384JAF5|A0A384JAF5_BOTFB;tr|A0A384JA54|A0A384JA54_BOTFB;tr|A0A384JAF0|A0A384JAF0_BOTFB	tr|A0A384JAF5|A0A384JAF5_BOTFB;tr|A0A384JA54|A0A384JA54_BOTFB;tr|A0A384JAF0|A0A384JAF0_BOTFB	762	NaN	NaN	24.5097	NaN	NaN	NaN	26.6716	24.9873	24.8619	26.8461	26.8901	26.6866	NaN	NaN	NaN	NaN	NaN	NaN													3	3	3	14.6	14.6	14.6	26.292	0	10.008	294550000	9	3;3;3	3;3;3	3;3;3	3
A0A384JA65	tr|A0A384JA65|A0A384JA65_BOTFB Eukaryotic translation initiation factor 3 subunit E OS=Botryotinia fuckeliana (strain B05.10) OX=332648 GN=INT6 PE=3 SV=1	tr|A0A384JA65|A0A384JA65_BOTFB	tr|A0A384JA65|A0A384JA65_BOTFB	763	28.0444	24.0315	27.8921	24.1524	26.1724	28.3274	30.3886	30.4345	30.0297	31.7056	31.2913	31.3158	NaN	NaN	23.8503	NaN	NaN	NaN	formation of cytoplasmic translation initiation complex	GO:0001732	translation initiation factor activity	GO:0003743	eukaryotic 43S preinitiation complex;eukaryotic 48S preinitiation complex;eukaryotic translation initiation factor 3 complex, eIF3e	GO:0016282;GO:0033290;GO:0071540							27	27	27	53.3	53.3	53.3	51.796	0	323.31	7215200000	107	27	27	27	1
A0A384JA66	tr|A0A384JA66|A0A384JA66_BOTFB Uncharacterized protein OS=Botryotinia fuckeliana (strain B05.10) OX=332648 GN=BCIN_02g06690 PE=3 SV=1	tr|A0A384JA66|A0A384JA66_BOTFB	tr|A0A384JA66|A0A384JA66_BOTFB	764	NaN	NaN	NaN	NaN	NaN	NaN	NaN	22.2984	22.0051	26.7913	24.3025	26.7144	NaN	NaN	NaN	22.5779	NaN	NaN			heme binding;iron ion binding;oxidoreductase activity, acting on paired donors, with incorporation or reduction of molecular oxygen	GO:0005506;GO:0016705;GO:0020037									3	3	3	4.5	4.5	4.5	61.906	0	6.2813	100790000	5	3	3	3	1
A0A384JA67	tr|A0A384JA67|A0A384JA67_BOTFB Bcnab3 OS=Botryotinia fuckeliana (strain B05.10) OX=332648 GN=Bcnab3 PE=4 SV=1	tr|A0A384JA67|A0A384JA67_BOTFB	tr|A0A384JA67|A0A384JA67_BOTFB	765	NaN	NaN	NaN	NaN	NaN	NaN	23.3902	22.1704	22.2258	23.654	NaN	NaN	NaN	NaN	NaN	NaN	NaN	NaN			RNA binding	GO:0003723					RNA binding	GO:0003723			2	2	2	2.4	2.4	2.4	92.792	0.0026738	2.9825	23819000	3	2	2	2	1
A0A384JA71	tr|A0A384JA71|A0A384JA71_BOTFB Signal recognition particle subunit SRP14 OS=Botryotinia fuckeliana (strain B05.10) OX=332648 GN=BCIN_02g06420 PE=3 SV=1	tr|A0A384JA71|A0A384JA71_BOTFB	tr|A0A384JA71|A0A384JA71_BOTFB	766	NaN	NaN	NaN	NaN	NaN	NaN	26.6518	26.3971	26.2861	28.8295	28.8178	28.4079	NaN	NaN	NaN	NaN	NaN	NaN	SRP-dependent cotranslational protein targeting to membrane	GO:0006614	7S RNA binding;endoplasmic reticulum signal peptide binding	GO:0008312;GO:0030942	signal recognition particle, endoplasmic reticulum targeting	GO:0005786							4	4	4	32.5	32.5	32.5	17.219	0	24.785	715600000	14	4	4	4	1
A0A384JA73	tr|A0A384JA73|A0A384JA73_BOTFB Eukaryotic translation initiation factor 2A OS=Botryotinia fuckeliana (strain B05.10) OX=332648 GN=BCIN_02g07710 PE=3 SV=1	tr|A0A384JA73|A0A384JA73_BOTFB	tr|A0A384JA73|A0A384JA73_BOTFB	767	NaN	NaN	NaN	26.0456	NaN	NaN	27.9972	27.8913	26.9674	27.6845	27.3097	27.0307	NaN	NaN	NaN	NaN	NaN	NaN	regulation of translation	GO:0006417	translation initiation factor activity	GO:0003743									11	11	11	19.6	19.6	19.6	77.996	0	58.405	799140000	23	11	11	11	1
A0A384JA78	tr|A0A384JA78|A0A384JA78_BOTFB Uncharacterized protein OS=Botryotinia fuckeliana (strain B05.10) OX=332648 GN=BCIN_02g08160 PE=3 SV=1	tr|A0A384JA78|A0A384JA78_BOTFB	tr|A0A384JA78|A0A384JA78_BOTFB	768	NaN	NaN	NaN	NaN	NaN	NaN	NaN	NaN	NaN	25.1039	24.8575	25.2129	NaN	NaN	NaN	NaN	NaN	NaN	carbohydrate metabolic process	GO:0005975	hydrolase activity, hydrolyzing O-glycosyl compounds	GO:0004553			carbohydrate metabolic process	GO:0005975					3	3	3	6	6	6	86.333	0.0013862	3.4977	41935000	3	3	3	3	1
A0A384JA79	tr|A0A384JA79|A0A384JA79_BOTFB Eukaryotic translation initiation factor 3 subunit K OS=Botryotinia fuckeliana (strain B05.10) OX=332648 GN=BCIN_02g06500 PE=3 SV=1	tr|A0A384JA79|A0A384JA79_BOTFB	tr|A0A384JA79|A0A384JA79_BOTFB	769	NaN	NaN	NaN	NaN	24.1295	NaN	28.8716	29.2205	29.3039	28.3299	27.1468	28.2626	NaN	NaN	NaN	NaN	NaN	NaN	formation of cytoplasmic translation initiation complex;regulation of translational initiation	GO:0001732;GO:0006446	ribosome binding;translation initiation factor activity	GO:0003743;GO:0043022	eukaryotic 43S preinitiation complex;eukaryotic 48S preinitiation complex;eukaryotic translation initiation factor 3 complex	GO:0005852;GO:0016282;GO:0033290							4	4	4	38.8	38.8	38.8	27.36	0	80.163	1686600000	17	4	4	4	1
A0A384JA80	tr|A0A384JA80|A0A384JA80_BOTFB WSC domain-containing protein OS=Botryotinia fuckeliana (strain B05.10) OX=332648 GN=BCIN_02g07790 PE=4 SV=1	tr|A0A384JA80|A0A384JA80_BOTFB	tr|A0A384JA80|A0A384JA80_BOTFB	770	NaN	NaN	NaN	26.1145	28.7273	30.4736	NaN	NaN	NaN	NaN	27.1182	28.9197	NaN	NaN	NaN	NaN	24.6442	24.8293													6	6	6	4.7	4.7	4.7	131.81	0	24.105	581250000	12	6	6	6	1
A0A384JA81	tr|A0A384JA81|A0A384JA81_BOTFB Uncharacterized protein OS=Botryotinia fuckeliana (strain B05.10) OX=332648 GN=BCIN_02g06860 PE=4 SV=1	tr|A0A384JA81|A0A384JA81_BOTFB	tr|A0A384JA81|A0A384JA81_BOTFB	771	NaN	21.5941	NaN	NaN	NaN	NaN	21.0259	20.8428	22.1336	27.0277	31.3494	32.0024	NaN	NaN	NaN	NaN	NaN	20.6598			hydrolase activity, acting on carbon-nitrogen (but not peptide) bonds, in linear amides	GO:0016811									11	11	11	33.6	33.6	33.6	47.519	0	75.281	2683200000	36	11	11	11	1
A0A384JA82	tr|A0A384JA82|A0A384JA82_BOTFB Uncharacterized protein OS=Botryotinia fuckeliana (strain B05.10) OX=332648 GN=BCIN_02g08450 PE=4 SV=1	tr|A0A384JA82|A0A384JA82_BOTFB	tr|A0A384JA82|A0A384JA82_BOTFB	772	NaN	NaN	NaN	NaN	NaN	NaN	26.8428	26.8636	25.3945	24.9545	24.392	NaN	NaN	NaN	NaN	NaN	NaN	NaN	mitochondrial respiratory chain complex III assembly;positive regulation of mitochondrial translation	GO:0034551;GO:0070131	ribosome binding	GO:0043022	mitochondrion	GO:0005739					mitochondrion	GO:0005739	4	4	4	56.5	56.5	56.5	13.462	0	34.258	236260000	7	4	4	4	1
A0A384JA85	tr|A0A384JA85|A0A384JA85_BOTFB Bcwcl1 OS=Botryotinia fuckeliana (strain B05.10) OX=332648 GN=Bcwcl1 PE=4 SV=1;tr|A0A384JAY1|A0A384JAY1_BOTFB Bcwcl1 OS=Botryotinia fuckeliana (strain B05.10) OX=332648 GN=Bcwcl1 PE=4 SV=1	tr|A0A384JA85|A0A384JA85_BOTFB;tr|A0A384JAY1|A0A384JAY1_BOTFB	tr|A0A384JA85|A0A384JA85_BOTFB;tr|A0A384JAY1|A0A384JAY1_BOTFB	774	NaN	NaN	NaN	NaN	NaN	NaN	22.9284	23.3097	23.7634	23.6748	23.3855	23.375	NaN	NaN	NaN	NaN	NaN	NaN	regulation of transcription, DNA-templated	GO:0006355	sequence-specific DNA binding;zinc ion binding	GO:0008270;GO:0043565									2	2	2	2.6	2.6	2.6	109.69	0	5.7479	44890000	4	2;2	2;2	2;2	2
A0A384JA87	tr|A0A384JA87|A0A384JA87_BOTFB Uncharacterized protein OS=Botryotinia fuckeliana (strain B05.10) OX=332648 GN=BCIN_02g07550 PE=4 SV=1	tr|A0A384JA87|A0A384JA87_BOTFB	tr|A0A384JA87|A0A384JA87_BOTFB	775	NaN	NaN	NaN	NaN	NaN	NaN	28.0317	28.6966	28.8909	29.5124	28.8397	29.1024	NaN	22.7259	NaN	NaN	NaN	NaN													14	14	14	28.1	28.1	28.1	72.78	0	323.31	1858600000	38	14	14	14	1
A0A384JA88	tr|A0A384JA88|A0A384JA88_BOTFB Carboxylic ester hydrolase OS=Botryotinia fuckeliana (strain B05.10) OX=332648 GN=BCIN_02g08230 PE=3 SV=1	tr|A0A384JA88|A0A384JA88_BOTFB	tr|A0A384JA88|A0A384JA88_BOTFB	776	28.1183	27.4538	25.4607	31.8065	29.9024	29.6924	27.9468	27.5704	28.2277	30.3459	30.01	30.2145	31.1666	30.1606	31.02	31.1405	29.8908	31.8847													12	12	12	33.7	33.7	33.7	60.879	0	313.39	12546000000	115	12	12	12	1
A0A384JA89	tr|A0A384JA89|A0A384JA89_BOTFB Bcjem1 OS=Botryotinia fuckeliana (strain B05.10) OX=332648 GN=Bcjem1 PE=4 SV=1	tr|A0A384JA89|A0A384JA89_BOTFB	tr|A0A384JA89|A0A384JA89_BOTFB	777	NaN	NaN	NaN	NaN	NaN	NaN	24.4276	27.6914	28.0647	27.5277	26.8888	26.9614	NaN	NaN	NaN	NaN	NaN	NaN													11	11	11	22.1	22.1	22.1	58.724	0	37.477	544900000	21	11	11	11	1
A0A384JA90	tr|A0A384JA90|A0A384JA90_BOTFB Uncharacterized protein OS=Botryotinia fuckeliana (strain B05.10) OX=332648 GN=BCIN_02g07890 PE=4 SV=1	tr|A0A384JA90|A0A384JA90_BOTFB	tr|A0A384JA90|A0A384JA90_BOTFB	778	22.2007	22.3309	23.6442	NaN	23.7245	22.1512	30.2633	28.8761	30.0822	25.5844	26.0207	25.0171	NaN	NaN	NaN	NaN	NaN	NaN													8	8	8	51	51	51	14.482	0	125.29	2197600000	33	8	8	8	1
A0A384JA91	tr|A0A384JA91|A0A384JA91_BOTFB Uncharacterized protein OS=Botryotinia fuckeliana (strain B05.10) OX=332648 GN=BCIN_02g06600 PE=3 SV=1	tr|A0A384JA91|A0A384JA91_BOTFB	tr|A0A384JA91|A0A384JA91_BOTFB	779	NaN	NaN	NaN	NaN	NaN	NaN	26.0802	21.4571	NaN	NaN	22.3942	NaN	NaN	NaN	NaN	NaN	NaN	NaN	spindle assembly	GO:0051225			HAUS complex	GO:0070652							3	3	3	17.8	17.8	17.8	33.038	0	6.4363	50041000	3	3	3	3	1
A0A384JA92	tr|A0A384JA92|A0A384JA92_BOTFB Uncharacterized protein OS=Botryotinia fuckeliana (strain B05.10) OX=332648 GN=BCIN_02g06950 PE=3 SV=1	tr|A0A384JA92|A0A384JA92_BOTFB	tr|A0A384JA92|A0A384JA92_BOTFB	780	NaN	NaN	NaN	NaN	NaN	NaN	27.1122	27.8073	27.1063	25.5628	24.6562	26.0821	NaN	NaN	NaN	NaN	NaN	NaN			transmembrane transporter activity	GO:0022857	integral component of membrane	GO:0016021			transmembrane transporter activity	GO:0022857			5	5	5	14.9	14.9	14.9	33.146	0	49.948	453750000	13	5	5	5	1
A0A384JA97	tr|A0A384JA97|A0A384JA97_BOTFB Bclcc7 OS=Botryotinia fuckeliana (strain B05.10) OX=332648 GN=Bclcc7 PE=3 SV=1	tr|A0A384JA97|A0A384JA97_BOTFB	tr|A0A384JA97|A0A384JA97_BOTFB	781	31.7445	30.4439	31.5629	32.5632	30.5665	30.2353	26.0117	27.1646	27.4678	29.1418	30.7846	30.5841	34.8258	33.0577	34.2265	29.9425	30.1235	31.2119			copper ion binding;oxidoreductase activity	GO:0005507;GO:0016491					oxidoreductase activity	GO:0016491			15	15	15	21	21	21	71.106	0	323.31	32358000000	144	15	15	15	1
A0A384JA99	tr|A0A384JA99|A0A384JA99_BOTFB Protein transport protein SEC24 OS=Botryotinia fuckeliana (strain B05.10) OX=332648 GN=BCIN_02g08330 PE=3 SV=1	tr|A0A384JA99|A0A384JA99_BOTFB	tr|A0A384JA99|A0A384JA99_BOTFB	782	NaN	NaN	NaN	25.7847	NaN	23.5558	31.9726	28.6823	28.7436	30.6076	30.0751	30.1405	NaN	26.0122	25.6254	26.6771	25.8832	26.8606	endoplasmic reticulum to Golgi vesicle-mediated transport;intracellular protein transport	GO:0006886;GO:0006888	zinc ion binding	GO:0008270	COPII vesicle coat	GO:0030127							20	20	20	27.5	27.5	27.5	103.78	0	323.31	4897500000	69	20	20	20	1
A0A384JAB5	tr|A0A384JAB5|A0A384JAB5_BOTFB Cysteine protease OS=Botryotinia fuckeliana (strain B05.10) OX=332648 GN=BCIN_02g06770 PE=3 SV=1	tr|A0A384JAB5|A0A384JAB5_BOTFB	tr|A0A384JAB5|A0A384JAB5_BOTFB	784	NaN	NaN	NaN	NaN	NaN	NaN	23.8316	25.4063	25.5902	24.7175	22.9273	23.7515	NaN	NaN	NaN	NaN	NaN	NaN													4	4	4	12.8	12.8	12.8	48.742	0	17.876	119430000	5	4	4	4	1
A0A384JAB6	tr|A0A384JAB6|A0A384JAB6_BOTFB T-complex protein 1 subunit eta OS=Botryotinia fuckeliana (strain B05.10) OX=332648 GN=BCIN_02g07150 PE=3 SV=1	tr|A0A384JAB6|A0A384JAB6_BOTFB	tr|A0A384JAB6|A0A384JAB6_BOTFB	785	NaN	NaN	25.2372	NaN	NaN	25.2416	29.2155	30.5578	30.8075	29.7295	29.2838	29.2552	NaN	NaN	NaN	NaN	NaN	NaN	protein folding	GO:0006457	ATP binding;unfolded protein binding	GO:0005524;GO:0051082			protein folding	GO:0006457	unfolded protein binding	GO:0051082			17	17	17	28.7	28.7	28.7	60.68	0	170.65	3775000000	62	17	17	17	1
A0A384JAB7	tr|A0A384JAB7|A0A384JAB7_BOTFB AB hydrolase-1 domain-containing protein OS=Botryotinia fuckeliana (strain B05.10) OX=332648 GN=BCIN_02g07820 PE=4 SV=1	tr|A0A384JAB7|A0A384JAB7_BOTFB	tr|A0A384JAB7|A0A384JAB7_BOTFB	786	NaN	NaN	NaN	NaN	NaN	NaN	NaN	25.6194	26.4525	NaN	23.1283	24.689	NaN	NaN	NaN	NaN	NaN	NaN													2	2	2	8.9	8.9	8.9	27.587	0	6.5552	119880000	4	2	2	2	1
A0A384JAB8	tr|A0A384JAB8|A0A384JAB8_BOTFB Bcyke2 OS=Botryotinia fuckeliana (strain B05.10) OX=332648 GN=Bcyke2 PE=3 SV=1	tr|A0A384JAB8|A0A384JAB8_BOTFB	tr|A0A384JAB8|A0A384JAB8_BOTFB	787	NaN	NaN	NaN	NaN	NaN	NaN	25.1618	26.6359	27.357	25.9547	25.9719	26.8961	NaN	NaN	NaN	NaN	NaN	NaN	protein folding	GO:0006457	unfolded protein binding	GO:0051082	prefoldin complex	GO:0016272	protein folding	GO:0006457	unfolded protein binding	GO:0051082			6	6	6	44.7	44.7	44.7	13.911	0	17.802	388930000	11	6	6	6	1
A0A384JAC6	tr|A0A384JAC6|A0A384JAC6_BOTFB Cytochrome b5 heme-binding domain-containing protein OS=Botryotinia fuckeliana (strain B05.10) OX=332648 GN=BCIN_02g07220 PE=3 SV=1	tr|A0A384JAC6|A0A384JAC6_BOTFB	tr|A0A384JAC6|A0A384JAC6_BOTFB	788	NaN	NaN	NaN	NaN	NaN	NaN	27.8163	27.2548	28.3452	29.5321	29.7809	29.9359	NaN	NaN	NaN	NaN	NaN	22.5638			flavin adenine dinucleotide binding;oxidoreductase activity, acting on the CH-CH group of donors	GO:0016627;GO:0050660									18	18	18	32.5	32.5	32.5	61.516	0	66.995	1889200000	46	18	18	18	1
A0A384JAC8	tr|A0A384JAC8|A0A384JAC8_BOTFB Bcap2 OS=Botryotinia fuckeliana (strain B05.10) OX=332648 GN=Bcap2 PE=3 SV=1	tr|A0A384JAC8|A0A384JAC8_BOTFB	tr|A0A384JAC8|A0A384JAC8_BOTFB	789	21.0695	20.1694	22.5224	28.4504	28.4294	26.3431	34.0151	34.2491	34.3835	33.8992	32.7255	33.9404	20.3076	NaN	20.0201	NaN	20.4656	22.5475			aspartic-type endopeptidase activity	GO:0004190									18	18	18	27.9	27.9	27.9	42.909	0	323.31	59373000000	133	18	18	18	1
A0A384JAC9	tr|A0A384JAC9|A0A384JAC9_BOTFB Bcrrp6 OS=Botryotinia fuckeliana (strain B05.10) OX=332648 GN=Bcrrp6 PE=4 SV=1	tr|A0A384JAC9|A0A384JAC9_BOTFB	tr|A0A384JAC9|A0A384JAC9_BOTFB	790	24.4992	NaN	NaN	NaN	NaN	NaN	25.0846	24.232	24.7535	24.8997	24.5235	24.926	NaN	NaN	NaN	NaN	NaN	NaN	RNA processing	GO:0006396	3'-5' exonuclease activity;nucleic acid binding;nucleotide binding	GO:0000166;GO:0003676;GO:0008408	nuclear exosome (RNase complex)	GO:0000176							4	4	4	5.7	5.7	5.7	93.001	0	9.882	110670000	6	4	4	4	1
A0A384JAD1	tr|A0A384JAD1|A0A384JAD1_BOTFB Uncharacterized protein OS=Botryotinia fuckeliana (strain B05.10) OX=332648 GN=BCIN_02g06970 PE=4 SV=1	tr|A0A384JAD1|A0A384JAD1_BOTFB	tr|A0A384JAD1|A0A384JAD1_BOTFB	791	NaN	NaN	24.6204	24.4851	NaN	24.9817	25.5296	25.15	24.9106	24.7494	24.8794	25.474	NaN	NaN	NaN	NaN	NaN	NaN	chromatin remodeling	GO:0006338	chromatin binding	GO:0003682	RSC-type complex	GO:0016586							5	5	5	9	9	9	102.24	0	26.305	184520000	8	5	5	5	1
A0A384JAD3	tr|A0A384JAD3|A0A384JAD3_BOTFB CDP-diacylglycerol--serine O-phosphatidyltransferase OS=Botryotinia fuckeliana (strain B05.10) OX=332648 GN=Bccho1 PE=3 SV=1	tr|A0A384JAD3|A0A384JAD3_BOTFB	tr|A0A384JAD3|A0A384JAD3_BOTFB	792	NaN	NaN	NaN	NaN	NaN	NaN	25.2165	25.965	25.4908	25.0759	26.0293	25.6239	NaN	NaN	NaN	NaN	NaN	NaN	phosphatidylethanolamine biosynthetic process;phosphatidylserine biosynthetic process	GO:0006646;GO:0006659	CDP-diacylglycerol-serine O-phosphatidyltransferase activity	GO:0003882	integral component of membrane	GO:0016021							4	4	4	14.1	14.1	14.1	26.193	0	5.3572	191380000	5	4	4	4	1
A0A384JAD4	tr|A0A384JAD4|A0A384JAD4_BOTFB Uncharacterized protein OS=Botryotinia fuckeliana (strain B05.10) OX=332648 GN=BCIN_02g07280 PE=4 SV=1;tr|A0A384JA58|A0A384JA58_BOTFB Uncharacterized protein OS=Botryotinia fuckeliana (strain B05.10) OX=332648 GN=BCIN_02g0728	tr|A0A384JAD4|A0A384JAD4_BOTFB;tr|A0A384JA58|A0A384JA58_BOTFB	tr|A0A384JAD4|A0A384JAD4_BOTFB;tr|A0A384JA58|A0A384JA58_BOTFB	793	NaN	NaN	NaN	NaN	NaN	NaN	NaN	NaN	22.2942	26.4089	26.2901	26.2656	NaN	NaN	NaN	NaN	NaN	NaN													3	3	3	11.8	11.8	11.8	33.338	0	8.0099	93663000	5	3;2	3;2	3;2	2
A0A384JAD6	tr|A0A384JAD6|A0A384JAD6_BOTFB Ubiquitin thioesterase OTU1 OS=Botryotinia fuckeliana (strain B05.10) OX=332648 GN=Bcotu1 PE=4 SV=1	tr|A0A384JAD6|A0A384JAD6_BOTFB	tr|A0A384JAD6|A0A384JAD6_BOTFB	794	NaN	23.9512	NaN	23.2716	NaN	NaN	24.7588	24.9354	24.7237	NaN	NaN	NaN	NaN	NaN	NaN	NaN	NaN	NaN	protein deubiquitination;ubiquitin-dependent ERAD pathway	GO:0016579;GO:0030433	thiol-dependent ubiquitin-specific protease activity;ubiquitin-specific protease activity involved in negative regulation of retrograde protein transport, ER to cytosol	GO:0004843;GO:1904265									3	3	3	13.2	13.2	13.2	38.847	0	19.798	87092000	6	3	3	3	1
A0A384JAD7	tr|A0A384JAD7|A0A384JAD7_BOTFB Bcvps74 OS=Botryotinia fuckeliana (strain B05.10) OX=332648 GN=Bcvps74 PE=3 SV=1	tr|A0A384JAD7|A0A384JAD7_BOTFB	tr|A0A384JAD7|A0A384JAD7_BOTFB	795	NaN	NaN	NaN	NaN	NaN	NaN	26.6251	27.0758	26.9387	28.1053	27.9635	27.7296	NaN	NaN	NaN	NaN	NaN	NaN			phosphatidylinositol-4-phosphate binding	GO:0070273									7	7	7	25.3	25.3	25.3	38.779	0	76.209	561340000	17	7	7	7	1
A0A384JAE1	tr|A0A384JAE1|A0A384JAE1_BOTFB Mannose-1-phosphate guanyltransferase OS=Botryotinia fuckeliana (strain B05.10) OX=332648 GN=Bcgcd6 PE=3 SV=1	tr|A0A384JAE1|A0A384JAE1_BOTFB	tr|A0A384JAE1|A0A384JAE1_BOTFB	796	26.8156	26.4232	27.2728	25.5562	26.4808	26.5983	26.5362	25.8097	25.7723	27.2671	26.826	26.5235	NaN	NaN	NaN	NaN	NaN	NaN	biosynthetic process	GO:0009058	nucleotidyltransferase activity	GO:0016779			biosynthetic process	GO:0009058	nucleotidyltransferase activity	GO:0016779			10	10	10	15.7	15.7	15.7	81.624	0	28.796	469020000	19	10	10	10	1
A0A384JAE4	tr|A0A384JAE4|A0A384JAE4_BOTFB Beta-galactosidase OS=Botryotinia fuckeliana (strain B05.10) OX=332648 GN=BCIN_02g08960 PE=3 SV=1	tr|A0A384JAE4|A0A384JAE4_BOTFB	tr|A0A384JAE4|A0A384JAE4_BOTFB	797	NaN	NaN	NaN	23.701	NaN	NaN	24.6229	25.0259	25.1558	26.6278	29.6445	28.8502	NaN	NaN	NaN	NaN	NaN	NaN	carbohydrate metabolic process	GO:0005975	beta-galactosidase activity;carbohydrate binding	GO:0004565;GO:0030246	beta-galactosidase complex	GO:0009341	carbohydrate metabolic process	GO:0005975					12	12	12	15.7	15.7	15.7	118.42	0	52.096	635530000	20	12	12	12	1
A0A384JAE8	tr|A0A384JAE8|A0A384JAE8_BOTFB FAD-binding FR-type domain-containing protein OS=Botryotinia fuckeliana (strain B05.10) OX=332648 GN=BCIN_02g08040 PE=4 SV=1	tr|A0A384JAE8|A0A384JAE8_BOTFB	tr|A0A384JAE8|A0A384JAE8_BOTFB	798	28.9383	29.0887	28.8612	26.87	29.1746	27.314	28.1979	28.3383	28.0436	28.3326	27.7468	28.4999	NaN	NaN	NaN	NaN	NaN	NaN			oxidoreductase activity	GO:0016491					oxidoreductase activity	GO:0016491			3	3	3	6.3	6.3	6.3	64.594	0	5.5547	588290000	4	3	3	3	1
A0A384JAF6	tr|A0A384JAF6|A0A384JAF6_BOTFB Mitogen-activated protein kinase OS=Botryotinia fuckeliana (strain B05.10) OX=332648 GN=Bmp1 PE=3 SV=1	tr|A0A384JAF6|A0A384JAF6_BOTFB	tr|A0A384JAF6|A0A384JAF6_BOTFB	799	24.783	NaN	NaN	NaN	24.5489	NaN	28.8127	28.7264	29.9932	30.5101	30.3458	31.2652	NaN	26.8874	26.1479	NaN	NaN	NaN			ATP binding;MAP kinase activity	GO:0004707;GO:0005524									13	13	13	37.7	37.7	37.7	41.136	0	246.25	4209400000	50	13	13	13	1
A0A384JAF8	tr|A0A384JAF8|A0A384JAF8_BOTFB Bcvps4 OS=Botryotinia fuckeliana (strain B05.10) OX=332648 GN=Bcvps4 PE=3 SV=1	tr|A0A384JAF8|A0A384JAF8_BOTFB	tr|A0A384JAF8|A0A384JAF8_BOTFB	800	NaN	NaN	NaN	NaN	NaN	NaN	26.56	26.2071	25.69	27.7489	28.0882	28.2126	NaN	NaN	NaN	NaN	NaN	NaN			ATP binding	GO:0005524									9	9	9	22.3	22.3	22.3	47.491	0	23.226	498480000	21	9	9	9	1
A0A384JB56	tr|A0A384JB56|A0A384JB56_BOTFB DUF676 domain-containing protein OS=Botryotinia fuckeliana (strain B05.10) OX=332648 GN=BCIN_02g09140 PE=3 SV=1;tr|A0A384JAG1|A0A384JAG1_BOTFB Uncharacterized protein OS=Botryotinia fuckeliana (strain B05.10) OX=332648 GN=BCI	tr|A0A384JB56|A0A384JB56_BOTFB;tr|A0A384JAG1|A0A384JAG1_BOTFB	tr|A0A384JB56|A0A384JB56_BOTFB;tr|A0A384JAG1|A0A384JAG1_BOTFB	801	NaN	NaN	NaN	NaN	NaN	NaN	24.8837	25.6665	25.2478	23.5268	NaN	NaN	NaN	NaN	NaN	NaN	NaN	NaN													5	5	5	18.4	18.4	18.4	42.471	0	19.127	112710000	9	5;5	5;5	5;5	2
A0A384JAG7	tr|A0A384JAG7|A0A384JAG7_BOTFB Bcpg6 OS=Botryotinia fuckeliana (strain B05.10) OX=332648 GN=Bcpg6 PE=3 SV=1	tr|A0A384JAG7|A0A384JAG7_BOTFB	tr|A0A384JAG7|A0A384JAG7_BOTFB	804	22.8077	NaN	NaN	30.6361	29.5569	27.7065	NaN	NaN	NaN	NaN	NaN	NaN	NaN	NaN	NaN	30.6764	30.5523	29.8844	carbohydrate metabolic process	GO:0005975	polygalacturonase activity	GO:0004650			carbohydrate metabolic process	GO:0005975					5	5	5	26.5	26.5	26.5	37.867	0	93.506	5457600000	16	5	5	5	1
A0A384JAG8	tr|A0A384JAG8|A0A384JAG8_BOTFB Bcnif3 OS=Botryotinia fuckeliana (strain B05.10) OX=332648 GN=Bcnif3 PE=3 SV=1	tr|A0A384JAG8|A0A384JAG8_BOTFB	tr|A0A384JAG8|A0A384JAG8_BOTFB	805	NaN	NaN	NaN	26.1456	26.4823	25.9256	27.7712	27.1131	27.5797	26.7515	25.6773	NaN	NaN	NaN	NaN	NaN	NaN	NaN													7	7	7	35.1	35.1	35.1	33.487	0	72.368	552750000	18	7	7	7	1
A0A384JAG9	tr|A0A384JAG9|A0A384JAG9_BOTFB Serine hydroxymethyltransferase OS=Botryotinia fuckeliana (strain B05.10) OX=332648 GN=Bcshm2 PE=3 SV=1	tr|A0A384JAG9|A0A384JAG9_BOTFB	tr|A0A384JAG9|A0A384JAG9_BOTFB	806	22.8936	21.9792	23.6483	NaN	24.7682	23.3133	32.1344	31.9265	31.5624	31.2354	31.7784	30.8526	NaN	NaN	NaN	NaN	21.8522	NaN	glycine biosynthetic process from serine;tetrahydrofolate interconversion	GO:0019264;GO:0035999	glycine hydroxymethyltransferase activity;pyridoxal phosphate binding	GO:0004372;GO:0030170									27	24	24	49.7	48	48	52.696	0	323.31	12199000000	102	27	24	24	1
A0A384JAH2	tr|A0A384JAH2|A0A384JAH2_BOTFB AMMECR1 domain-containing protein OS=Botryotinia fuckeliana (strain B05.10) OX=332648 GN=BCIN_02g09250 PE=4 SV=1	tr|A0A384JAH2|A0A384JAH2_BOTFB	tr|A0A384JAH2|A0A384JAH2_BOTFB	807	NaN	NaN	NaN	NaN	NaN	NaN	22.5342	25.9652	26.2881	21.0179	NaN	NaN	NaN	NaN	NaN	NaN	NaN	NaN													3	3	3	10.4	10.4	10.4	36.766	0	9.0388	131200000	4	3	3	3	1
A0A384JAH6	tr|A0A384JAH6|A0A384JAH6_BOTFB Bcprx7 OS=Botryotinia fuckeliana (strain B05.10) OX=332648 GN=Bcprx7 PE=3 SV=1	tr|A0A384JAH6|A0A384JAH6_BOTFB	tr|A0A384JAH6|A0A384JAH6_BOTFB	808	NaN	NaN	NaN	NaN	NaN	NaN	30.0368	29.8457	29.7645	28.249	28.5448	29.333	NaN	NaN	NaN	NaN	NaN	NaN			oxidoreductase activity	GO:0016491					oxidoreductase activity	GO:0016491			11	11	11	49.4	49.4	49.4	19.168	0	257.1	2853600000	30	11	11	11	1
A0A384JAH7	tr|A0A384JAH7|A0A384JAH7_BOTFB NmrA domain-containing protein OS=Botryotinia fuckeliana (strain B05.10) OX=332648 GN=BCIN_02g05960 PE=4 SV=1	tr|A0A384JAH7|A0A384JAH7_BOTFB	tr|A0A384JAH7|A0A384JAH7_BOTFB	809	25.1762	24.9135	24.864	20.7996	NaN	25.0538	33.5945	30.9596	30.9114	29.6602	29.4892	28.6116	23.9415	NaN	NaN	NaN	NaN	NaN													23	23	23	63.2	63.2	63.2	43.497	0	323.31	13543000000	97	23	23	23	1
A0A384JAI2	tr|A0A384JAI2|A0A384JAI2_BOTFB Uncharacterized protein OS=Botryotinia fuckeliana (strain B05.10) OX=332648 GN=BCIN_02g08460 PE=3 SV=1	tr|A0A384JAI2|A0A384JAI2_BOTFB	tr|A0A384JAI2|A0A384JAI2_BOTFB	811	NaN	NaN	NaN	NaN	NaN	NaN	26.3655	26.2344	25.82	27.4775	28.2816	27.8961	NaN	NaN	NaN	NaN	NaN	NaN			transmembrane transporter activity	GO:0022857	integral component of membrane	GO:0016021			transmembrane transporter activity	GO:0022857			6	6	5	22.7	22.7	16.3	32.479	0	14.68	494860000	14	6	6	5	1
A0A384JAI7	tr|A0A384JAI7|A0A384JAI7_BOTFB 40S ribosomal protein S26 OS=Botryotinia fuckeliana (strain B05.10) OX=332648 GN=BCIN_02g06060 PE=3 SV=1	tr|A0A384JAI7|A0A384JAI7_BOTFB	tr|A0A384JAI7|A0A384JAI7_BOTFB	813	NaN	26.0015	NaN	NaN	NaN	NaN	28.3809	28.513	28.617	25.5743	NaN	NaN	NaN	NaN	NaN	NaN	NaN	NaN	translation	GO:0006412	structural constituent of ribosome	GO:0003735	ribosome	GO:0005840	translation	GO:0006412	structural constituent of ribosome	GO:0003735	ribosome	GO:0005840	3	3	3	28.6	28.6	28.6	13.472	0	22.987	1096700000	9	3	3	3	1
A0A384JAJ6	tr|A0A384JAJ6|A0A384JAJ6_BOTFB Structural maintenance of chromosomes protein OS=Botryotinia fuckeliana (strain B05.10) OX=332648 GN=Bcsmc4 PE=3 SV=1	tr|A0A384JAJ6|A0A384JAJ6_BOTFB	tr|A0A384JAJ6|A0A384JAJ6_BOTFB	814	26.7052	24.4752	27.2335	28.4425	28.992	25.6779	26.0956	27.3122	27.2706	26.4357	25.2554	27.1236	26.9817	NaN	26.8921	28.2941	26.6948	28.4292	chromosome organization	GO:0051276	ATP binding	GO:0005524	chromosome	GO:0005694	chromosome organization	GO:0051276			chromosome	GO:0005694	15	15	15	13.3	13.3	13.3	158.12	0	53.535	1381800000	23	15	15	15	1
A0A384JAJ7	tr|A0A384JAJ7|A0A384JAJ7_BOTFB Uncharacterized protein OS=Botryotinia fuckeliana (strain B05.10) OX=332648 GN=BCIN_03g00010 PE=4 SV=1	tr|A0A384JAJ7|A0A384JAJ7_BOTFB	tr|A0A384JAJ7|A0A384JAJ7_BOTFB	815	23.6531	NaN	19.624	NaN	25.0698	NaN	34.1688	32.4594	32.6058	24.7628	30.3898	29.3727	NaN	NaN	20.5168	NaN	21.0622	NaN													36	36	36	74	74	74	55.225	0	323.31	23810000000	131	36	36	36	1
A0A384JAK6	tr|A0A384JAK6|A0A384JAK6_BOTFB Prefoldin subunit 4 OS=Botryotinia fuckeliana (strain B05.10) OX=332648 GN=Bcgim3 PE=3 SV=1	tr|A0A384JAK6|A0A384JAK6_BOTFB	tr|A0A384JAK6|A0A384JAK6_BOTFB	818	NaN	NaN	NaN	NaN	NaN	NaN	25.2512	27.3206	25.6632	25.4912	26.1271	25.7312	NaN	NaN	NaN	NaN	NaN	NaN	protein folding	GO:0006457	unfolded protein binding	GO:0051082	prefoldin complex	GO:0016272	protein folding	GO:0006457	unfolded protein binding	GO:0051082			4	4	4	30.9	30.9	30.9	15.864	0	8.8983	229350000	5	4	4	4	1
A0A384JAK9	tr|A0A384JAK9|A0A384JAK9_BOTFB Acyl carrier protein OS=Botryotinia fuckeliana (strain B05.10) OX=332648 GN=Bcacp1 PE=3 SV=1	tr|A0A384JAK9|A0A384JAK9_BOTFB	tr|A0A384JAK9|A0A384JAK9_BOTFB	819	NaN	NaN	NaN	NaN	NaN	NaN	29.7811	29.7075	29.7511	27.2728	NaN	22.9596	NaN	NaN	NaN	NaN	24.6305	NaN	fatty acid biosynthetic process	GO:0006633											3	3	3	27.5	27.5	27.5	14.868	0	103.86	2286800000	9	3	3	3	1
A0A384JAL0	tr|A0A384JAL0|A0A384JAL0_BOTFB PP28 domain-containing protein OS=Botryotinia fuckeliana (strain B05.10) OX=332648 GN=BCIN_02g09320 PE=4 SV=1	tr|A0A384JAL0|A0A384JAL0_BOTFB	tr|A0A384JAL0|A0A384JAL0_BOTFB	820	NaN	NaN	NaN	25.4782	NaN	NaN	24.4756	25.864	26.9756	25.9978	25.9305	25.72	NaN	NaN	NaN	NaN	NaN	25.2248													3	3	3	11.2	11.2	11.2	27.004	0	14.852	277200000	7	3	3	3	1
A0A384JAL6	tr|A0A384JAL6|A0A384JAL6_BOTFB Autophagy-related protein 27 OS=Botryotinia fuckeliana (strain B05.10) OX=332648 GN=BCIN_03g00180 PE=3 SV=1	tr|A0A384JAL6|A0A384JAL6_BOTFB	tr|A0A384JAL6|A0A384JAL6_BOTFB	821	NaN	NaN	NaN	NaN	24.7053	24.1626	27.0522	28.1709	27.5715	28.8113	29.7184	29.3902	NaN	NaN	NaN	NaN	24.5644	25.1712													10	10	10	31.3	31.3	31.3	37.14	0	69.273	1366700000	36	10	10	10	1
A0A384JAM1	tr|A0A384JAM1|A0A384JAM1_BOTFB CRAL-TRIO domain-containing protein OS=Botryotinia fuckeliana (strain B05.10) OX=332648 GN=BCIN_02g08570 PE=4 SV=1	tr|A0A384JAM1|A0A384JAM1_BOTFB	tr|A0A384JAM1|A0A384JAM1_BOTFB	822	NaN	22.1715	NaN	21.4069	22.3344	NaN	30.1342	33.1755	31.08	31.9867	31.1571	30.986	NaN	NaN	22.8099	20.3254	NaN	NaN													25	25	25	77.4	77.4	77.4	37.987	0	176.9	14499000000	117	25	25	25	1
A0A384JAM4	tr|A0A384JAM4|A0A384JAM4_BOTFB Amb_all domain-containing protein OS=Botryotinia fuckeliana (strain B05.10) OX=332648 GN=BCIN_03g00280 PE=3 SV=1	tr|A0A384JAM4|A0A384JAM4_BOTFB	tr|A0A384JAM4|A0A384JAM4_BOTFB	824	NaN	NaN	NaN	NaN	NaN	NaN	NaN	NaN	NaN	NaN	NaN	NaN	NaN	NaN	NaN	26.0591	26.6136	26.2192													4	4	4	13	13	13	39.914	0	27.534	286770000	8	4	4	4	1
A0A384JAM8	tr|A0A384JAM8|A0A384JAM8_BOTFB AP complex subunit beta OS=Botryotinia fuckeliana (strain B05.10) OX=332648 GN=BCIN_02g08180 PE=3 SV=1	tr|A0A384JAM8|A0A384JAM8_BOTFB	tr|A0A384JAM8|A0A384JAM8_BOTFB	826	NaN	NaN	NaN	NaN	NaN	NaN	28.9563	29.2539	28.4596	28.4928	26.8299	27.5144	NaN	NaN	NaN	NaN	NaN	NaN	intracellular protein transport;vesicle-mediated transport	GO:0006886;GO:0016192	clathrin binding	GO:0030276	membrane coat	GO:0030117	vesicle-mediated transport	GO:0016192					17	17	17	22.8	22.8	22.8	80.862	0	117.12	1518000000	35	17	17	17	1
A0A384JAM9	tr|A0A384JAM9|A0A384JAM9_BOTFB Uncharacterized protein OS=Botryotinia fuckeliana (strain B05.10) OX=332648 GN=BCIN_02g07850 PE=4 SV=1	tr|A0A384JAM9|A0A384JAM9_BOTFB	tr|A0A384JAM9|A0A384JAM9_BOTFB	827	NaN	NaN	NaN	NaN	NaN	NaN	27.241	25.9869	26.9022	25.9765	26.2471	25.4363	NaN	NaN	NaN	NaN	NaN	NaN													7	7	7	34.7	34.7	34.7	34.3	0	47.155	347330000	17	7	7	7	1
A0A384JAN3	tr|A0A384JAN3|A0A384JAN3_BOTFB FAD-binding PCMH-type domain-containing protein OS=Botryotinia fuckeliana (strain B05.10) OX=332648 GN=BCIN_03g00380 PE=4 SV=1	tr|A0A384JAN3|A0A384JAN3_BOTFB	tr|A0A384JAN3|A0A384JAN3_BOTFB	828	31.9781	31.7173	31.8825	30.8867	31.5796	30.7376	28.7231	28.5483	28.5707	28.0215	29.0297	28.8165	35.5856	35.9663	35.8072	32.0507	32.6389	32.5671			FAD binding;oxidoreductase activity	GO:0016491;GO:0071949					oxidoreductase activity	GO:0016491			12	12	12	29.6	29.6	29.6	54.509	0	323.31	109190000000	232	12	12	12	1
A0A384JAN5	tr|A0A384JAN5|A0A384JAN5_BOTFB Uncharacterized protein OS=Botryotinia fuckeliana (strain B05.10) OX=332648 GN=BCIN_02g06530 PE=3 SV=1	tr|A0A384JAN5|A0A384JAN5_BOTFB	tr|A0A384JAN5|A0A384JAN5_BOTFB	829	NaN	NaN	NaN	NaN	NaN	NaN	28.9603	29.0308	29.0543	28.4549	27.5423	26.9668	NaN	NaN	NaN	NaN	NaN	NaN													10	10	10	30.1	30.1	30.1	45.818	0	145.53	1691900000	31	10	10	10	1
A0A384JAN7	tr|A0A384JAN7|A0A384JAN7_BOTFB Bcswi1 OS=Botryotinia fuckeliana (strain B05.10) OX=332648 GN=Bcswi1 PE=4 SV=1	tr|A0A384JAN7|A0A384JAN7_BOTFB	tr|A0A384JAN7|A0A384JAN7_BOTFB	830	NaN	NaN	NaN	NaN	NaN	NaN	24.454	24.335	24.4914	26.1176	26.8682	26.759	NaN	NaN	NaN	NaN	NaN	NaN			DNA binding	GO:0003677					DNA binding	GO:0003677			3	3	3	5.8	5.8	5.8	115.09	0	10.294	189310000	7	3	3	3	1
A0A384JAP1	tr|A0A384JAP1|A0A384JAP1_BOTFB Uncharacterized protein OS=Botryotinia fuckeliana (strain B05.10) OX=332648 GN=BCIN_02g07930 PE=3 SV=1	tr|A0A384JAP1|A0A384JAP1_BOTFB	tr|A0A384JAP1|A0A384JAP1_BOTFB	831	26.7714	25.7864	NaN	24.951	25.7473	26.3972	26.6071	27.5748	28.1364	27.1187	25.6892	25.5403	NaN	NaN	NaN	NaN	NaN	NaN			oxidoreductase activity	GO:0016491					oxidoreductase activity	GO:0016491			5	5	5	16.4	16.4	16.4	30.864	0	24.671	726090000	11	5	5	5	1
A0A384JAP3	tr|A0A384JAP3|A0A384JAP3_BOTFB PH domain-containing protein OS=Botryotinia fuckeliana (strain B05.10) OX=332648 GN=BCIN_02g06630 PE=4 SV=1	tr|A0A384JAP3|A0A384JAP3_BOTFB	tr|A0A384JAP3|A0A384JAP3_BOTFB	832	NaN	NaN	NaN	24.4411	NaN	26.0716	27.2518	26.7954	26.7719	25.6199	26.036	25.6411	NaN	NaN	NaN	NaN	NaN	NaN	actin cytoskeleton organization;endosomal transport;TORC2 signaling	GO:0016197;GO:0030036;GO:0038203	phosphatidylinositol-4,5-bisphosphate binding	GO:0005546	TORC2 complex	GO:0031932							9	9	9	13.9	13.9	13.9	94.205	0	28.061	394250000	16	9	9	9	1
A0A384JAP8	tr|A0A384JAP8|A0A384JAP8_BOTFB Uncharacterized protein OS=Botryotinia fuckeliana (strain B05.10) OX=332648 GN=BCIN_02g08380 PE=4 SV=1	tr|A0A384JAP8|A0A384JAP8_BOTFB	tr|A0A384JAP8|A0A384JAP8_BOTFB	833	NaN	NaN	NaN	28.465	29.3673	28.2241	24.3531	NaN	NaN	24.2229	26.1158	25.1469	NaN	NaN	NaN	30.0048	30.2192	28.5546													10	10	10	31.5	31.5	31.5	41.438	0	154.17	3624400000	39	10	10	10	1
A0A384JAQ1	tr|A0A384JAQ1|A0A384JAQ1_BOTFB Uncharacterized protein OS=Botryotinia fuckeliana (strain B05.10) OX=332648 GN=BCIN_02g08020 PE=3 SV=1	tr|A0A384JAQ1|A0A384JAQ1_BOTFB	tr|A0A384JAQ1|A0A384JAQ1_BOTFB	834	NaN	NaN	NaN	NaN	NaN	NaN	27.2109	27.4332	27.359	28.6571	28.3018	27.6512	NaN	NaN	NaN	NaN	NaN	NaN			4 iron, 4 sulfur cluster binding;oxidoreductase activity, acting on NAD(P)H	GO:0016651;GO:0051539	membrane	GO:0016020							5	5	5	25.3	25.3	25.3	25.97	0	39.698	857090000	15	5	5	5	1
A0A384JAQ3	tr|A0A384JAQ3|A0A384JAQ3_BOTFB Bcpom152 OS=Botryotinia fuckeliana (strain B05.10) OX=332648 GN=Bcpom152 PE=4 SV=1	tr|A0A384JAQ3|A0A384JAQ3_BOTFB	tr|A0A384JAQ3|A0A384JAQ3_BOTFB	835	NaN	NaN	NaN	NaN	NaN	NaN	26.0837	26.4475	25.6889	25.9495	26.7234	26.2201	NaN	NaN	NaN	NaN	NaN	NaN			structural constituent of nuclear pore	GO:0017056	nuclear pore transmembrane ring	GO:0070762							7	7	7	7.9	7.9	7.9	140.14	0	34.805	289200000	10	7	7	7	1
A0A384JAQ4	tr|A0A384JAQ4|A0A384JAQ4_BOTFB Uncharacterized protein OS=Botryotinia fuckeliana (strain B05.10) OX=332648 GN=BCIN_02g09160 PE=4 SV=1	tr|A0A384JAQ4|A0A384JAQ4_BOTFB	tr|A0A384JAQ4|A0A384JAQ4_BOTFB	836	NaN	NaN	NaN	23.1979	NaN	24.1998	28.1754	28.8657	28.2406	25.9385	25.0836	24.8634	NaN	NaN	NaN	NaN	NaN	NaN	intracellular protein transport;vesicle-mediated transport	GO:0006886;GO:0016192			cell	GO:0005623	vesicle-mediated transport	GO:0016192			cell	GO:0005623	15	15	15	24.3	24.3	24.3	72.414	0	70.681	931150000	37	15	15	15	1
A0A384JAQ7	tr|A0A384JAQ7|A0A384JAQ7_BOTFB Histone H2A OS=Botryotinia fuckeliana (strain B05.10) OX=332648 GN=BCIN_02g06800 PE=3 SV=1	tr|A0A384JAQ7|A0A384JAQ7_BOTFB	tr|A0A384JAQ7|A0A384JAQ7_BOTFB	837	NaN	NaN	NaN	22.5108	22.9676	NaN	32.5544	33.1708	32.8139	31.4081	29.7587	29.9766	NaN	NaN	20.2307	NaN	18.8449	NaN			DNA binding;protein heterodimerization activity	GO:0003677;GO:0046982	nucleosome;nucleus	GO:0000786;GO:0005634			DNA binding	GO:0003677	nucleus	GO:0005634	8	8	7	65.4	65.4	65.4	14.321	0	219.92	16656000000	37	8	8	7	1
A0A384JAR3	tr|A0A384JAR3|A0A384JAR3_BOTFB Bcmsn5 OS=Botryotinia fuckeliana (strain B05.10) OX=332648 GN=Bcmsn5 PE=4 SV=1	tr|A0A384JAR3|A0A384JAR3_BOTFB	tr|A0A384JAR3|A0A384JAR3_BOTFB	838	NaN	NaN	NaN	NaN	NaN	NaN	25.1264	25.6512	26.0692	26.8854	26.6807	26.5721	NaN	NaN	NaN	NaN	NaN	NaN	nuclear export	GO:0051168			cell	GO:0005623					cell	GO:0005623	6	6	6	4.6	4.6	4.6	140.69	0	22.152	238430000	8	6	6	6	1
A0A384JAR6	tr|A0A384JAR6|A0A384JAR6_BOTFB Bccwh43 OS=Botryotinia fuckeliana (strain B05.10) OX=332648 GN=Bccwh43 PE=4 SV=1	tr|A0A384JAR6|A0A384JAR6_BOTFB	tr|A0A384JAR6|A0A384JAR6_BOTFB	839	NaN	NaN	NaN	NaN	NaN	NaN	21.328	22.8819	22.9298	NaN	NaN	NaN	NaN	NaN	NaN	NaN	NaN	NaN													2	2	2	2.7	2.7	2.7	107.1	0	5.5505	53620000	3	2	2	2	1
A0A384JAS2	tr|A0A384JAS2|A0A384JAS2_BOTFB Bcrps20 OS=Botryotinia fuckeliana (strain B05.10) OX=332648 GN=Bcrps20 PE=3 SV=1	tr|A0A384JAS2|A0A384JAS2_BOTFB	tr|A0A384JAS2|A0A384JAS2_BOTFB	840	20.4959	20.3703	22.1203	20.3405	23.4085	21.9546	28.463	32.3485	32.105	33.6131	34.03	33.9708	NaN	NaN	NaN	NaN	NaN	NaN	translation	GO:0006412	RNA binding;structural constituent of ribosome	GO:0003723;GO:0003735	small ribosomal subunit	GO:0015935	translation	GO:0006412	RNA binding;structural constituent of ribosome	GO:0003723;GO:0003735			9	9	9	44	44	44	13.088	0	82.335	26591000000	58	9	9	9	1
A0A384JAS4	tr|A0A384JAS4|A0A384JAS4_BOTFB Peptidyl-prolyl cis-trans isomerase OS=Botryotinia fuckeliana (strain B05.10) OX=332648 GN=BCIN_03g00560 PE=3 SV=1	tr|A0A384JAS4|A0A384JAS4_BOTFB	tr|A0A384JAS4|A0A384JAS4_BOTFB	841	NaN	NaN	NaN	NaN	NaN	NaN	25.9601	25.4826	26.3003	NaN	24.7415	NaN	NaN	NaN	NaN	NaN	NaN	NaN	protein folding	GO:0006457	peptidyl-prolyl cis-trans isomerase activity	GO:0003755			protein folding	GO:0006457					4	2	2	17.3	8.9	8.9	27.179	0	8.5308	171470000	6	4	2	2	1
A0A384JAT0	tr|A0A384JAT0|A0A384JAT0_BOTFB Bcfmp25 OS=Botryotinia fuckeliana (strain B05.10) OX=332648 GN=Bcfmp25 PE=4 SV=1	tr|A0A384JAT0|A0A384JAT0_BOTFB	tr|A0A384JAT0|A0A384JAT0_BOTFB	842	NaN	25.0381	NaN	NaN	NaN	NaN	24.4085	25.0225	25.9384	24.8518	NaN	NaN	NaN	NaN	NaN	26.3227	NaN	NaN													4	4	4	10.2	10.2	10.2	64.442	0	17.544	210650000	9	4	4	4	1
A0A384JAT2	tr|A0A384JAT2|A0A384JAT2_BOTFB Bcifm1 OS=Botryotinia fuckeliana (strain B05.10) OX=332648 GN=Bcifm1 PE=3 SV=1	tr|A0A384JAT2|A0A384JAT2_BOTFB	tr|A0A384JAT2|A0A384JAT2_BOTFB	843	NaN	NaN	NaN	NaN	NaN	NaN	21.6857	23.3133	22.4964	NaN	NaN	NaN	NaN	NaN	NaN	NaN	NaN	NaN			GTP binding;GTPase activity;translation initiation factor activity	GO:0003743;GO:0003924;GO:0005525					GTPase activity	GO:0003924			3	3	3	4.6	4.6	4.6	125.77	0	4.6374	17081000	3	3	3	3	1
A0A384JAT3	tr|A0A384JAT3|A0A384JAT3_BOTFB GMC_OxRdtase_N domain-containing protein OS=Botryotinia fuckeliana (strain B05.10) OX=332648 GN=BCIN_03g00640 PE=3 SV=1	tr|A0A384JAT3|A0A384JAT3_BOTFB	tr|A0A384JAT3|A0A384JAT3_BOTFB	844	NaN	NaN	NaN	NaN	NaN	NaN	NaN	19.2291	19.6855	26.042	32.2112	32.5951	NaN	NaN	NaN	NaN	NaN	NaN			flavin adenine dinucleotide binding;oxidoreductase activity, acting on CH-OH group of donors	GO:0016614;GO:0050660									18	18	18	28.8	28.8	28.8	74.369	0	107.2	4560800000	51	18	18	18	1
A0A384JAU1	tr|A0A384JAU1|A0A384JAU1_BOTFB Lgl_C domain-containing protein OS=Botryotinia fuckeliana (strain B05.10) OX=332648 GN=BCIN_02g09300 PE=3 SV=1	tr|A0A384JAU1|A0A384JAU1_BOTFB	tr|A0A384JAU1|A0A384JAU1_BOTFB	845	NaN	NaN	NaN	NaN	25.3147	NaN	25.3717	25.0538	24.6259	NaN	25.4166	24.416	NaN	NaN	NaN	NaN	NaN	NaN													7	7	7	9.2	9.2	9.2	105.89	0	17.039	152380000	11	7	7	7	1
A0A384JAU5	tr|A0A384JAU5|A0A384JAU5_BOTFB Metallophos domain-containing protein OS=Botryotinia fuckeliana (strain B05.10) OX=332648 GN=BCIN_03g00290 PE=4 SV=1	tr|A0A384JAU5|A0A384JAU5_BOTFB	tr|A0A384JAU5|A0A384JAU5_BOTFB	846	25.9184	24.7223	24.6384	27.1392	26.7778	26.3259	23.602	24.477	25.4372	25.7121	25.8266	28.0214	30.0648	29.9487	30.6961	27.2236	28.1085	30.0329	sphingomyelin catabolic process	GO:0006685	sphingomyelin phosphodiesterase activity	GO:0004767									10	10	10	23.1	23.1	23.1	75.588	0	164.95	3242300000	56	10	10	10	1
A0A384JAV5	tr|A0A384JAV5|A0A384JAV5_BOTFB FAD_binding_3 domain-containing protein OS=Botryotinia fuckeliana (strain B05.10) OX=332648 GN=BCIN_02g08800 PE=4 SV=1	tr|A0A384JAV5|A0A384JAV5_BOTFB	tr|A0A384JAV5|A0A384JAV5_BOTFB	848	NaN	NaN	NaN	NaN	NaN	NaN	26.0495	25.6619	25.8843	26.9731	26.6845	26.8147	NaN	NaN	NaN	NaN	NaN	NaN			FAD binding	GO:0071949									4	4	4	16.9	16.9	16.9	44.909	0	25.224	286670000	13	4	4	4	1
A0A384JAV6	tr|A0A384JAV6|A0A384JAV6_BOTFB Amidase OS=Botryotinia fuckeliana (strain B05.10) OX=332648 GN=BCIN_03g00820 PE=3 SV=1	tr|A0A384JAV6|A0A384JAV6_BOTFB	tr|A0A384JAV6|A0A384JAV6_BOTFB	849	NaN	NaN	NaN	NaN	NaN	NaN	NaN	NaN	NaN	24.3173	25.0232	24.631	NaN	NaN	NaN	NaN	NaN	NaN			amidase activity	GO:0004040									2	2	2	6.1	6.1	6.1	60.577	0	5.487	45079000	3	2	2	2	1
A0A384JAW2	tr|A0A384JAW2|A0A384JAW2_BOTFB Endo-1,4-beta-xylanase OS=Botryotinia fuckeliana (strain B05.10) OX=332648 GN=Bcxyn11A PE=3 SV=1	tr|A0A384JAW2|A0A384JAW2_BOTFB	tr|A0A384JAW2|A0A384JAW2_BOTFB	850	NaN	NaN	NaN	25.9282	23.9336	NaN	NaN	NaN	NaN	NaN	NaN	NaN	25.18	25.7147	24.6763	27.6845	25.1754	24.4288	xylan catabolic process	GO:0045493	endo-1,4-beta-xylanase activity	GO:0031176									3	3	3	15.9	15.9	15.9	23.824	0	11.347	361900000	9	3	3	3	1
A0A384JAW8	tr|A0A384JAW8|A0A384JAW8_BOTFB N-acetyltransferase domain-containing protein OS=Botryotinia fuckeliana (strain B05.10) OX=332648 GN=BCIN_02g08350 PE=4 SV=1	tr|A0A384JAW8|A0A384JAW8_BOTFB	tr|A0A384JAW8|A0A384JAW8_BOTFB	851	NaN	NaN	NaN	NaN	NaN	NaN	27.4009	26.6477	26.4383	26.5021	NaN	NaN	NaN	NaN	NaN	NaN	NaN	NaN													4	4	4	22.5	22.5	22.5	19.181	0	10.573	345490000	8	4	4	4	1
A0A384JAW9	tr|A0A384JAW9|A0A384JAW9_BOTFB 40S ribosomal protein S25 OS=Botryotinia fuckeliana (strain B05.10) OX=332648 GN=BCIN_03g00790 PE=3 SV=1	tr|A0A384JAW9|A0A384JAW9_BOTFB	tr|A0A384JAW9|A0A384JAW9_BOTFB	852	NaN	20.4985	19.918	NaN	22.8821	20.8545	29.7998	29.8845	29.5249	29.8064	30.4155	29.9283	NaN	NaN	22.4137	NaN	NaN	NaN													12	12	12	67	67	67	10.836	0	43.171	3358700000	57	12	12	12	1
A0A384JAX9	tr|A0A384JAX9|A0A384JAX9_BOTFB MR_MLE domain-containing protein OS=Botryotinia fuckeliana (strain B05.10) OX=332648 GN=BCIN_03g00230 PE=4 SV=1	tr|A0A384JAX9|A0A384JAX9_BOTFB	tr|A0A384JAX9|A0A384JAX9_BOTFB	854	NaN	NaN	NaN	NaN	NaN	NaN	NaN	NaN	NaN	24.8805	25.8449	25.4296	NaN	NaN	NaN	NaN	NaN	NaN	cellular amino acid catabolic process;D-galactonate catabolic process	GO:0009063;GO:0034194	galactonate dehydratase activity	GO:0008869									2	2	2	7.3	7.3	7.3	41.939	0	10.559	49191000	2	2	2	2	1
A0A384JAY7	tr|A0A384JAY7|A0A384JAY7_BOTFB Nucleolar protein 58 OS=Botryotinia fuckeliana (strain B05.10) OX=332648 GN=Bcnop56 PE=3 SV=1	tr|A0A384JAY7|A0A384JAY7_BOTFB	tr|A0A384JAY7|A0A384JAY7_BOTFB	855	NaN	25.148	NaN	NaN	NaN	24.3489	27.6103	27.8223	28.0433	29.8642	29.8624	28.9687	NaN	NaN	23.4091	NaN	NaN	NaN													17	17	17	39.6	39.6	39.6	56.166	0	246.3	1635400000	62	17	17	17	1
A0A384JB03	tr|A0A384JB03|A0A384JB03_BOTFB Glutamate decarboxylase OS=Botryotinia fuckeliana (strain B05.10) OX=332648 GN=BCIN_03g01040 PE=3 SV=1	tr|A0A384JB03|A0A384JB03_BOTFB	tr|A0A384JB03|A0A384JB03_BOTFB	859	NaN	21.4677	NaN	NaN	25.1885	22.6053	30.785	31.9602	29.1468	33.8729	32.3328	33.855	NaN	19.1107	NaN	NaN	20.7025	NaN	glutamate metabolic process	GO:0006536	glutamate decarboxylase activity;pyridoxal phosphate binding	GO:0004351;GO:0030170									27	27	27	56.8	56.8	56.8	57.986	0	323.31	21145000000	154	27	27	27	1
A0A384JB13	tr|A0A384JB13|A0A384JB13_BOTFB Uncharacterized protein OS=Botryotinia fuckeliana (strain B05.10) OX=332648 GN=BCIN_02g07690 PE=4 SV=1	tr|A0A384JB13|A0A384JB13_BOTFB	tr|A0A384JB13|A0A384JB13_BOTFB	860	28.1174	28.3088	NaN	NaN	27.4953	NaN	26.2157	26.7737	26.1476	28.115	28.7063	28.9471	NaN	NaN	NaN	NaN	NaN	NaN			catalytic activity	GO:0003824									9	9	9	37.5	37.5	37.5	35.17	0	62.022	978090000	28	9	9	9	1
A0A384JB14	tr|A0A384JB14|A0A384JB14_BOTFB Uncharacterized protein OS=Botryotinia fuckeliana (strain B05.10) OX=332648 GN=BCIN_03g01280 PE=4 SV=1	tr|A0A384JB14|A0A384JB14_BOTFB	tr|A0A384JB14|A0A384JB14_BOTFB	861	NaN	25.6612	23.6607	25.3163	NaN	25.9715	27.0168	26.9682	28.1049	30.2985	28.1467	29.1538	NaN	NaN	NaN	25.1421	NaN	NaN													22	22	22	24.6	24.6	24.6	133.58	0	91.165	1448900000	47	22	22	22	1
A0A384JB16	tr|A0A384JB16|A0A384JB16_BOTFB Bcrpt3 OS=Botryotinia fuckeliana (strain B05.10) OX=332648 GN=Bcrpt3 PE=3 SV=1	tr|A0A384JB16|A0A384JB16_BOTFB	tr|A0A384JB16|A0A384JB16_BOTFB	862	25.5892	25.2219	25.8073	24.8781	26.0782	27.266	31.5324	31.3316	31.2075	31.3785	28.8954	30.3345	NaN	NaN	NaN	NaN	NaN	NaN	protein catabolic process	GO:0030163	ATP binding;proteasome-activating ATPase activity	GO:0005524;GO:0036402	cytoplasm	GO:0005737					cytoplasm	GO:0005737	27	27	25	76.7	76.7	75.1	47.174	0	323.31	7730500000	113	27	27	25	1
A0A384JB18	tr|A0A384JB18|A0A384JB18_BOTFB Cytochrome b5 heme-binding domain-containing protein OS=Botryotinia fuckeliana (strain B05.10) OX=332648 GN=BCIN_03g00800 PE=4 SV=1	tr|A0A384JB18|A0A384JB18_BOTFB	tr|A0A384JB18|A0A384JB18_BOTFB	864	NaN	NaN	NaN	24.6417	25.5026	25.3887	26.6245	27.8962	27.832	29.6187	29.1946	29.558	NaN	NaN	NaN	NaN	NaN	NaN													7	7	7	30.2	30.2	30.2	30.847	0	124.01	1319900000	30	7	7	7	1
A0A384JB21	tr|A0A384JB21|A0A384JB21_BOTFB Histone chaperone OS=Botryotinia fuckeliana (strain B05.10) OX=332648 GN=Bcasf1 PE=3 SV=1	tr|A0A384JB21|A0A384JB21_BOTFB	tr|A0A384JB21|A0A384JB21_BOTFB	865	NaN	NaN	NaN	NaN	NaN	29.5021	28.2908	28.8545	27.2443	NaN	NaN	25.3078	NaN	NaN	NaN	NaN	NaN	NaN	histone acetylation;nucleosome assembly;nucleosome disassembly	GO:0006334;GO:0006337;GO:0016573	histone binding	GO:0042393	nucleus	GO:0005634			histone binding	GO:0042393	nucleus	GO:0005634	5	5	5	22.1	22.1	22.1	30.306	0	208.99	767520000	11	5	5	5	1
A0A384JB47	tr|A0A384JB47|A0A384JB47_BOTFB Bcgar2 OS=Botryotinia fuckeliana (strain B05.10) OX=332648 GN=Bcgar2 PE=4 SV=1	tr|A0A384JB47|A0A384JB47_BOTFB	tr|A0A384JB47|A0A384JB47_BOTFB	867	NaN	NaN	NaN	NaN	NaN	NaN	NaN	22.6084	21.2758	30.1796	27.0963	26.4862	NaN	NaN	NaN	NaN	NaN	NaN			oxidoreductase activity	GO:0016491					oxidoreductase activity	GO:0016491			9	9	9	21.6	21.6	21.6	46.268	0	47.575	516930000	16	9	9	9	1
A0A384JB48	tr|A0A384JB48|A0A384JB48_BOTFB Aldo_ket_red domain-containing protein OS=Botryotinia fuckeliana (strain B05.10) OX=332648 GN=BCIN_02g09050 PE=4 SV=1	tr|A0A384JB48|A0A384JB48_BOTFB	tr|A0A384JB48|A0A384JB48_BOTFB	868	NaN	NaN	NaN	NaN	NaN	NaN	23.4715	26.1071	NaN	NaN	NaN	NaN	NaN	NaN	NaN	NaN	NaN	NaN													3	3	3	13.4	13.4	13.4	38.116	0	8.1206	88213000	3	3	3	3	1
A0A384JB51	tr|A0A384JB51|A0A384JB51_BOTFB Bcski3 OS=Botryotinia fuckeliana (strain B05.10) OX=332648 GN=Bcski3 PE=4 SV=1	tr|A0A384JB51|A0A384JB51_BOTFB	tr|A0A384JB51|A0A384JB51_BOTFB	869	NaN	NaN	NaN	NaN	NaN	NaN	25.2613	25.277	NaN	24.8158	25.9564	25.3767	NaN	NaN	NaN	24.7069	NaN	NaN	RNA catabolic process	GO:0006401			Ski complex	GO:0055087							4	4	4	3.7	3.7	3.7	158.11	0	6.7035	143870000	6	4	4	4	1
A0A384JB54	tr|A0A384JB54|A0A384JB54_BOTFB Adenine deaminase OS=Botryotinia fuckeliana (strain B05.10) OX=332648 GN=Bcaah1 PE=3 SV=1	tr|A0A384JB54|A0A384JB54_BOTFB	tr|A0A384JB54|A0A384JB54_BOTFB	870	NaN	NaN	NaN	NaN	23.8917	24.2713	26.4235	27.2092	27.4882	28.5401	29.3302	28.8811	NaN	NaN	NaN	NaN	NaN	24.8855	adenine catabolic process;hypoxanthine salvage;purine ribonucleoside monophosphate biosynthetic process	GO:0006146;GO:0009168;GO:0043103	adenine deaminase activity;zinc ion binding	GO:0000034;GO:0008270	cytoplasm;nucleus	GO:0005634;GO:0005737					cytoplasm;nucleus	GO:0005634;GO:0005737	8	8	8	25.6	25.6	25.6	39.773	0	44.751	958770000	22	8	8	8	1
A0A384JB57	tr|A0A384JB57|A0A384JB57_BOTFB Bcrna14 OS=Botryotinia fuckeliana (strain B05.10) OX=332648 GN=Bcrna14 PE=4 SV=1	tr|A0A384JB57|A0A384JB57_BOTFB	tr|A0A384JB57|A0A384JB57_BOTFB	871	24.5	NaN	NaN	NaN	NaN	NaN	28.4945	26.243	26.6528	26	26.3231	26.5579	NaN	NaN	NaN	NaN	NaN	23.9259	mRNA processing	GO:0006397			nucleus	GO:0005634	mRNA processing	GO:0006397			nucleus	GO:0005634	14	14	14	16.7	16.7	16.7	113.87	0	35.446	513840000	20	14	14	14	1
A0A384JB59	tr|A0A384JB59|A0A384JB59_BOTFB Uncharacterized protein OS=Botryotinia fuckeliana (strain B05.10) OX=332648 GN=BCIN_03g01290 PE=4 SV=1	tr|A0A384JB59|A0A384JB59_BOTFB	tr|A0A384JB59|A0A384JB59_BOTFB	872	NaN	NaN	NaN	NaN	NaN	NaN	NaN	24.2052	24.2733	24.2015	NaN	NaN	NaN	NaN	NaN	NaN	NaN	NaN													3	3	3	6.5	6.5	6.5	91.21	0	8.9748	36196000	3	3	3	3	1
A0A384JB66	tr|A0A384JB66|A0A384JB66_BOTFB Uncharacterized protein OS=Botryotinia fuckeliana (strain B05.10) OX=332648 GN=BCIN_02g09370 PE=4 SV=1	tr|A0A384JB66|A0A384JB66_BOTFB	tr|A0A384JB66|A0A384JB66_BOTFB	873	NaN	NaN	NaN	NaN	23.4832	23.1789	28.809	28.7204	27.1255	29.1754	30.0341	29.4804	NaN	NaN	NaN	NaN	NaN	NaN			lipid binding	GO:0008289					lipid binding	GO:0008289			11	11	11	33	33	33	52.005	0	99.778	1977200000	35	11	11	11	1
A0A384JB76	tr|A0A384JB76|A0A384JB76_BOTFB Bcmir1 OS=Botryotinia fuckeliana (strain B05.10) OX=332648 GN=Bcmir1 PE=3 SV=1	tr|A0A384JB76|A0A384JB76_BOTFB	tr|A0A384JB76|A0A384JB76_BOTFB	875	20.8636	24.3151	24.2408	23.0123	24.5987	24.3856	32.887	32.4244	32.3587	31.9229	31.9621	31.7647	NaN	NaN	NaN	NaN	NaN	NaN			transmembrane transporter activity	GO:0022857	integral component of membrane	GO:0016021			transmembrane transporter activity	GO:0022857			24	24	24	77	77	77	33.612	0	323.31	19573000000	96	24	24	24	1
A0A384JB77	tr|A0A384JB77|A0A384JB77_BOTFB Bcdao7 OS=Botryotinia fuckeliana (strain B05.10) OX=332648 GN=Bcdao7 PE=4 SV=1	tr|A0A384JB77|A0A384JB77_BOTFB	tr|A0A384JB77|A0A384JB77_BOTFB	876	NaN	NaN	NaN	NaN	NaN	NaN	25.0809	25.4111	25.6378	24.2945	25.7341	24.3255	NaN	NaN	NaN	NaN	NaN	NaN			oxidoreductase activity	GO:0016491					oxidoreductase activity	GO:0016491			3	3	3	11.1	11.1	11.1	48.093	0	40.295	146820000	7	3	3	3	1
A0A384JB83	tr|A0A384JB83|A0A384JB83_BOTFB Bcmam33 OS=Botryotinia fuckeliana (strain B05.10) OX=332648 GN=Bcmam33 PE=4 SV=1	tr|A0A384JB83|A0A384JB83_BOTFB	tr|A0A384JB83|A0A384JB83_BOTFB	877	NaN	NaN	NaN	NaN	24.763	25.3888	28.633	28.8376	26.3391	25.5664	NaN	NaN	NaN	NaN	NaN	NaN	NaN	NaN					mitochondrial matrix	GO:0005759							7	7	7	29.2	29.2	29.2	32.05	0	105.66	791270000	11	7	7	7	1
A0A384JB84	tr|A0A384JB84|A0A384JB84_BOTFB Uncharacterized protein OS=Botryotinia fuckeliana (strain B05.10) OX=332648 GN=BCIN_03g00005 PE=3 SV=1	tr|A0A384JB84|A0A384JB84_BOTFB	tr|A0A384JB84|A0A384JB84_BOTFB	878	26.0526	NaN	NaN	27.4465	29.802	28.3714	34.1394	33.897	34.2248	NaN	25.6298	25.0298	NaN	NaN	NaN	NaN	27.0734	24.8369	hemolysis by symbiont of host erythrocytes	GO:0019836											7	7	7	68.1	68.1	68.1	15.769	0	323.31	43308000000	63	7	7	7	1
A0A384JB88	tr|A0A384JB88|A0A384JB88_BOTFB Aldo_ket_red domain-containing protein OS=Botryotinia fuckeliana (strain B05.10) OX=332648 GN=BCIN_03g01560 PE=4 SV=1	tr|A0A384JB88|A0A384JB88_BOTFB	tr|A0A384JB88|A0A384JB88_BOTFB	879	NaN	NaN	NaN	NaN	NaN	NaN	23.0105	NaN	NaN	32.3176	29.7611	30.9002	NaN	NaN	NaN	NaN	NaN	22.5233			oxidoreductase activity	GO:0016491					oxidoreductase activity	GO:0016491			16	16	16	40.9	40.9	40.9	38.664	0	45.338	2971200000	41	16	16	16	1
A0A384JB90	tr|A0A384JB90|A0A384JB90_BOTFB Bcspt7 OS=Botryotinia fuckeliana (strain B05.10) OX=332648 GN=Bcspt7 PE=4 SV=1	tr|A0A384JB90|A0A384JB90_BOTFB	tr|A0A384JB90|A0A384JB90_BOTFB	880	NaN	NaN	NaN	NaN	NaN	NaN	23.4233	23.6358	22.6643	25.1249	25.4953	25.624	NaN	NaN	NaN	NaN	NaN	NaN			protein heterodimerization activity	GO:0046982	SAGA complex;SLIK (SAGA-like) complex	GO:0000124;GO:0046695							2	2	2	2	2	2	124.16	0	6.3478	69609000	6	2	2	2	1
A0A384JBA1	tr|A0A384JBA1|A0A384JBA1_BOTFB Prefoldin subunit 3 OS=Botryotinia fuckeliana (strain B05.10) OX=332648 GN=Bcpac10 PE=3 SV=1	tr|A0A384JBA1|A0A384JBA1_BOTFB	tr|A0A384JBA1|A0A384JBA1_BOTFB	881	NaN	NaN	NaN	NaN	NaN	NaN	25.449	24.7685	25.6031	NaN	NaN	NaN	NaN	NaN	27.5252	NaN	NaN	NaN	protein folding	GO:0006457			prefoldin complex	GO:0016272	protein folding	GO:0006457					3	3	3	19.7	19.7	19.7	16.562	0.00057307	4.0997	219520000	4	3	3	3	1
A0A384JBA2	tr|A0A384JBA2|A0A384JBA2_BOTFB Glutathione peroxidase OS=Botryotinia fuckeliana (strain B05.10) OX=332648 GN=Bcgpx3 PE=3 SV=1	tr|A0A384JBA2|A0A384JBA2_BOTFB	tr|A0A384JBA2|A0A384JBA2_BOTFB	882	22.8752	NaN	22.8176	24.3571	24.2264	23.0798	32.6539	31.8801	31.7447	32.7409	32.4049	31.9308	NaN	NaN	NaN	NaN	23.47	NaN	response to oxidative stress	GO:0006979	glutathione peroxidase activity	GO:0004602									13	13	13	40.6	40.6	40.6	28.827	0	323.31	16756000000	89	13	13	13	1
A0A384JBA7	tr|A0A384JBA7|A0A384JBA7_BOTFB Uncharacterized protein OS=Botryotinia fuckeliana (strain B05.10) OX=332648 GN=BCIN_03g01750 PE=3 SV=1	tr|A0A384JBA7|A0A384JBA7_BOTFB	tr|A0A384JBA7|A0A384JBA7_BOTFB	883	NaN	NaN	NaN	NaN	NaN	NaN	23.5403	24.3266	25.3961	22.5253	23.4176	23.5168	NaN	NaN	NaN	NaN	NaN	NaN	cellular monovalent inorganic cation homeostasis	GO:0030004	sodium:proton antiporter activity	GO:0015385	integral component of membrane;plasma membrane	GO:0005886;GO:0016021					plasma membrane	GO:0005886	4	4	4	5.1	5.1	5.1	113.26	0	10.665	68670000	6	4	4	4	1
A0A384JBB1	tr|A0A384JBB1|A0A384JBB1_BOTFB Bcmas2 OS=Botryotinia fuckeliana (strain B05.10) OX=332648 GN=Bcmas2 PE=3 SV=1	tr|A0A384JBB1|A0A384JBB1_BOTFB	tr|A0A384JBB1|A0A384JBB1_BOTFB	884	NaN	NaN	NaN	NaN	NaN	NaN	26.5391	26.3852	26.5167	27.0338	26.3038	25.4972	NaN	NaN	NaN	NaN	NaN	NaN			metal ion binding;metalloendopeptidase activity	GO:0004222;GO:0046872									6	6	6	14.4	14.4	14.4	63.127	0	124.14	313060000	10	6	6	6	1
A0A384JBC3	tr|A0A384JBC3|A0A384JBC3_BOTFB Probable vacuolar protein sorting-associated protein 16 homolog OS=Botryotinia fuckeliana (strain B05.10) OX=332648 GN=Bcvps16 PE=3 SV=1	tr|A0A384JBC3|A0A384JBC3_BOTFB	tr|A0A384JBC3|A0A384JBC3_BOTFB	887	NaN	NaN	NaN	NaN	NaN	NaN	25.4216	25.6378	25.6503	25.3527	27.1481	26.0134	NaN	NaN	NaN	NaN	NaN	NaN	intracellular protein transport;vacuole organization	GO:0006886;GO:0007033			cytoplasm	GO:0005737					cytoplasm	GO:0005737	5	5	5	8.6	8.6	8.6	93.214	0	85.505	253700000	17	5	5	5	1
A0A384JBC5	tr|A0A384JBC5|A0A384JBC5_BOTFB Bcspl1 OS=Botryotinia fuckeliana (strain B05.10) OX=332648 GN=Bcspl1 PE=3 SV=1	tr|A0A384JBC5|A0A384JBC5_BOTFB	tr|A0A384JBC5|A0A384JBC5_BOTFB	888	NaN	NaN	24.9811	31.802	33.5316	32.6807	26.6055	26.9298	27.2163	26.8207	27.6471	28.2647	24.8559	NaN	NaN	30.7115	32.2482	32.0356													5	5	5	54.7	54.7	54.7	13.939	0	323.31	15010000000	54	5	5	5	1
A0A384JBD4	tr|A0A384JBD4|A0A384JBD4_BOTFB Bcrps5 OS=Botryotinia fuckeliana (strain B05.10) OX=332648 GN=Bcrps5 PE=3 SV=1	tr|A0A384JBD4|A0A384JBD4_BOTFB	tr|A0A384JBD4|A0A384JBD4_BOTFB	889	NaN	NaN	NaN	20.5579	23.4022	22.3456	31.9224	32.097	32.4387	29.4107	27.5274	26.3382	NaN	NaN	NaN	24.1858	20.6363	NaN	translation	GO:0006412	RNA binding;structural constituent of ribosome	GO:0003723;GO:0003735	small ribosomal subunit	GO:0015935	translation	GO:0006412	RNA binding;structural constituent of ribosome	GO:0003723;GO:0003735			17	17	17	52.1	52.1	52.1	23.746	0	307.6	12072000000	74	17	17	17	1
A0A384JBD8	tr|A0A384JBD8|A0A384JBD8_BOTFB Uncharacterized protein OS=Botryotinia fuckeliana (strain B05.10) OX=332648 GN=BCIN_02g08920 PE=3 SV=1	tr|A0A384JBD8|A0A384JBD8_BOTFB	tr|A0A384JBD8|A0A384JBD8_BOTFB	890	NaN	NaN	NaN	NaN	NaN	NaN	NaN	23.4669	NaN	24.9039	NaN	24.4284	NaN	NaN	NaN	NaN	NaN	NaN			heme binding;iron ion binding;oxidoreductase activity, acting on paired donors, with incorporation or reduction of molecular oxygen, reduced flavin or flavoprotein as one donor, and incorporation of one atom of oxygen	GO:0005506;GO:0016712;GO:0020037									2	2	2	4.6	4.6	4.6	56.14	0	6.5066	38176000	4	2	2	2	1
A0A384JBE1	tr|A0A384JBE1|A0A384JBE1_BOTFB Uncharacterized protein OS=Botryotinia fuckeliana (strain B05.10) OX=332648 GN=BCIN_03g01540 PE=3 SV=1	tr|A0A384JBE1|A0A384JBE1_BOTFB	tr|A0A384JBE1|A0A384JBE1_BOTFB	891	33.5306	30.512	31.7456	35.4227	35.0047	29.1829	31.695	30.3407	31.1638	32.536	32.8195	32.8163	35.8664	31.5569	34.5293	35.2046	34.3166	28.4283			flavin adenine dinucleotide binding;oxidoreductase activity, acting on CH-OH group of donors	GO:0016614;GO:0050660									30	30	30	54.8	54.8	54.8	66.881	0	323.31	162520000000	470	30	30	30	1
A0A384JBE2	tr|A0A384JBE2|A0A384JBE2_BOTFB Bccse1 OS=Botryotinia fuckeliana (strain B05.10) OX=332648 GN=Bccse1 PE=3 SV=1	tr|A0A384JBE2|A0A384JBE2_BOTFB	tr|A0A384JBE2|A0A384JBE2_BOTFB	892	23.6108	23.3892	22.4634	NaN	23.4077	22.8545	27.0317	28.674	29.4354	31.6102	31.6489	30.4322	NaN	22.2527	22.7241	NaN	24.1183	NaN	intracellular protein transport	GO:0006886	Ran GTPase binding	GO:0008536	cell	GO:0005623					cell	GO:0005623	31	31	31	35.6	35.6	35.6	108.76	0	222.12	5284800000	107	31	31	31	1
A0A384JBE3	tr|A0A384JBE3|A0A384JBE3_BOTFB Ribosomal protein OS=Botryotinia fuckeliana (strain B05.10) OX=332648 GN=BCIN_03g01820 PE=3 SV=1	tr|A0A384JBE3|A0A384JBE3_BOTFB	tr|A0A384JBE3|A0A384JBE3_BOTFB	893	NaN	21.3913	23.4875	NaN	24.9602	22.4302	31.6515	31.974	32.2011	33.5369	33.7158	33.7898	NaN	NaN	NaN	NaN	NaN	NaN	translation	GO:0006412	RNA binding;structural constituent of ribosome	GO:0003723;GO:0003735	large ribosomal subunit	GO:0015934	translation	GO:0006412	RNA binding;structural constituent of ribosome	GO:0003723;GO:0003735			19	19	19	60.4	60.4	60.4	24.178	0	254.47	27135000000	115	19	19	19	1
A0A384JBF3	tr|A0A384JBF3|A0A384JBF3_BOTFB Catalase OS=Botryotinia fuckeliana (strain B05.10) OX=332648 GN=Bccat5 PE=3 SV=1	tr|A0A384JBF3|A0A384JBF3_BOTFB;tr|A0A384JGU9|A0A384JGU9_BOTFB	tr|A0A384JBF3|A0A384JBF3_BOTFB	894	20.0186	21.3669	21.7547	NaN	22.6434	21.7611	32.0981	31.7407	31.4646	33.1277	32.1281	33.2031	NaN	NaN	NaN	NaN	NaN	NaN	response to oxidative stress	GO:0006979	catalase activity;heme binding	GO:0004096;GO:0020037									41	41	41	81.3	81.3	81.3	57.482	0	323.31	17392000000	133	41;1	41;1	41;1	2
A0A384JBF5	tr|A0A384JBF5|A0A384JBF5_BOTFB UPF0261 domain-containing protein OS=Botryotinia fuckeliana (strain B05.10) OX=332648 GN=BCIN_03g02210 PE=4 SV=1	tr|A0A384JBF5|A0A384JBF5_BOTFB	tr|A0A384JBF5|A0A384JBF5_BOTFB	895	NaN	NaN	NaN	NaN	NaN	NaN	25.4267	24.0917	24.2463	25.9299	25.3602	25.7761	NaN	NaN	NaN	NaN	NaN	NaN													2	2	2	5.7	5.7	5.7	46.024	0	9.5993	117820000	8	2	2	2	1
A0A384JBG0	tr|A0A384JBG0|A0A384JBG0_BOTFB Uncharacterized protein OS=Botryotinia fuckeliana (strain B05.10) OX=332648 GN=BCIN_03g02150 PE=4 SV=1	tr|A0A384JBG0|A0A384JBG0_BOTFB	tr|A0A384JBG0|A0A384JBG0_BOTFB	896	NaN	NaN	NaN	NaN	NaN	NaN	24.1254	22.9736	23.2826	NaN	NaN	NaN	NaN	NaN	NaN	NaN	NaN	NaN													2	2	2	5.2	5.2	5.2	57.456	0	5.7422	28226000	5	2	2	2	1
A0A384JBG1	tr|A0A384JBG1|A0A384JBG1_BOTFB Bcdid4 OS=Botryotinia fuckeliana (strain B05.10) OX=332648 GN=Bcdid4 PE=4 SV=1	tr|A0A384JBG1|A0A384JBG1_BOTFB	tr|A0A384JBG1|A0A384JBG1_BOTFB	897	NaN	NaN	NaN	NaN	NaN	NaN	28.1611	27.4198	27.4848	26.8866	25.6859	25.0448	NaN	NaN	NaN	NaN	NaN	NaN	vacuolar transport	GO:0007034					vacuolar transport	GO:0007034					8	8	8	43	43	43	25.65	0	54.302	641440000	28	8	8	8	1
A0A384JBG9	tr|A0A384JBG9|A0A384JBG9_BOTFB Protein kinase domain-containing protein OS=Botryotinia fuckeliana (strain B05.10) OX=332648 GN=BCIN_03g02240 PE=4 SV=1	tr|A0A384JBG9|A0A384JBG9_BOTFB	tr|A0A384JBG9|A0A384JBG9_BOTFB	898	NaN	NaN	NaN	NaN	NaN	NaN	23.6194	23.5412	23.3578	23.9246	24.2026	24.1616	NaN	NaN	NaN	NaN	NaN	NaN			ATP binding;protein kinase activity	GO:0004672;GO:0005524									2	2	2	5.3	5.3	5.3	52.347	0.00085227	3.942	51287000	4	2	2	2	1
A0A384JBH5	tr|A0A384JBH5|A0A384JBH5_BOTFB Bcmid1 OS=Botryotinia fuckeliana (strain B05.10) OX=332648 GN=Bcmid1 PE=4 SV=1	tr|A0A384JBH5|A0A384JBH5_BOTFB	tr|A0A384JBH5|A0A384JBH5_BOTFB	899	NaN	NaN	NaN	NaN	NaN	NaN	25.7453	25.5146	25.1028	NaN	NaN	NaN	NaN	NaN	NaN	NaN	NaN	NaN	calcium ion import across plasma membrane	GO:0098703	calcium channel activity	GO:0005262	cell	GO:0005623					cell	GO:0005623	2	2	2	3.7	3.7	3.7	72.942	0.00057127	4.0554	112350000	4	2	2	2	1
A0A384JBH8	tr|A0A384JBH8|A0A384JBH8_BOTFB Eukaryotic translation initiation factor 3 subunit L OS=Botryotinia fuckeliana (strain B05.10) OX=332648 GN=BCIN_03g02320 PE=3 SV=1	tr|A0A384JBH8|A0A384JBH8_BOTFB	tr|A0A384JBH8|A0A384JBH8_BOTFB	900	NaN	NaN	NaN	NaN	NaN	NaN	28.7103	30.7677	29.63	31.0571	30.316	30.5272	NaN	26.1073	NaN	NaN	NaN	NaN	formation of cytoplasmic translation initiation complex	GO:0001732	translation initiation factor activity	GO:0003743	eukaryotic 43S preinitiation complex;eukaryotic 48S preinitiation complex;eukaryotic translation initiation factor 3 complex	GO:0005852;GO:0016282;GO:0033290							19	19	19	41.7	41.7	41.7	54.853	0	99.725	4340900000	53	19	19	19	1
A0A384JBI0	tr|A0A384JBI0|A0A384JBI0_BOTFB E3 ubiquitin ligase complex SCF subunit OS=Botryotinia fuckeliana (strain B05.10) OX=332648 GN=Bcskp1 PE=3 SV=1	tr|A0A384JBI0|A0A384JBI0_BOTFB	tr|A0A384JBI0|A0A384JBI0_BOTFB	901	NaN	NaN	NaN	NaN	23.924	NaN	30.7393	31.4272	31.7137	30.2254	31.0592	31.1555	21.423	NaN	NaN	NaN	NaN	NaN	ubiquitin-dependent protein catabolic process	GO:0006511											16	16	16	70.7	70.7	70.7	19.069	0	323.31	8332300000	89	16	16	16	1
A0A384JBI6	tr|A0A384JBI6|A0A384JBI6_BOTFB ADP/ATP translocase OS=Botryotinia fuckeliana (strain B05.10) OX=332648 GN=BCIN_03g01010 PE=3 SV=1	tr|A0A384JBI6|A0A384JBI6_BOTFB	tr|A0A384JBI6|A0A384JBI6_BOTFB	902	22.3523	18.2718	22.1504	18.1989	26.8374	25.0397	36.0999	34.6031	34.1338	34.732	34.5041	34.1167	16.2005	17.0186	18.8644	NaN	21.3423	19.2961			transmembrane transporter activity	GO:0022857	integral component of membrane;mitochondrial inner membrane	GO:0005743;GO:0016021			transmembrane transporter activity	GO:0022857			41	41	41	78	78	78	33.957	0	323.31	126980000000	311	41	41	41	1
A0A384JBI9	tr|A0A384JBI9|A0A384JBI9_BOTFB Bcsat4 OS=Botryotinia fuckeliana (strain B05.10) OX=332648 GN=Bcsat4 PE=4 SV=1	tr|A0A384JBI9|A0A384JBI9_BOTFB	tr|A0A384JBI9|A0A384JBI9_BOTFB	903	NaN	NaN	NaN	NaN	NaN	NaN	NaN	NaN	NaN	25.3976	25.1582	25.5331	NaN	NaN	NaN	NaN	NaN	NaN			ATP binding;protein kinase activity	GO:0004672;GO:0005524									3	3	3	5.6	5.6	5.6	59.446	0.00057904	4.3468	46986000	3	3	3	3	1
A0A384JC02	tr|A0A384JC02|A0A384JC02_BOTFB Rap-GAP domain-containing protein OS=Botryotinia fuckeliana (strain B05.10) OX=332648 GN=BCIN_03g02300 PE=4 SV=1;tr|A0A384JBJ1|A0A384JBJ1_BOTFB Rap-GAP domain-containing protein OS=Botryotinia fuckeliana (strain B05.10) OX=33	tr|A0A384JC02|A0A384JC02_BOTFB;tr|A0A384JBJ1|A0A384JBJ1_BOTFB	tr|A0A384JC02|A0A384JC02_BOTFB;tr|A0A384JBJ1|A0A384JBJ1_BOTFB	904	NaN	NaN	NaN	NaN	NaN	NaN	NaN	21.2661	21.5179	NaN	NaN	NaN	NaN	NaN	NaN	NaN	NaN	NaN	regulation of small GTPase mediated signal transduction	GO:0051056	GTPase activator activity	GO:0005096	nucleus	GO:0005634					nucleus	GO:0005634	2	2	2	2.1	2.1	2.1	185.09	0.0018939	3.1676	167570000	2	2;2	2;2	2;2	2
A0A384JBJ5	tr|A0A384JBJ5|A0A384JBJ5_BOTFB Uncharacterized protein OS=Botryotinia fuckeliana (strain B05.10) OX=332648 GN=BCIN_03g01520 PE=3 SV=1;tr|A0A384JBR0|A0A384JBR0_BOTFB Uncharacterized protein OS=Botryotinia fuckeliana (strain B05.10) OX=332648 GN=BCIN_03g0152	tr|A0A384JBJ5|A0A384JBJ5_BOTFB;tr|A0A384JBR0|A0A384JBR0_BOTFB	tr|A0A384JBJ5|A0A384JBJ5_BOTFB;tr|A0A384JBR0|A0A384JBR0_BOTFB	905	NaN	NaN	NaN	28.2009	27.6523	26.5502	NaN	NaN	NaN	32.2719	28.4537	30.4595	NaN	NaN	NaN	NaN	NaN	NaN			oxidoreductase activity;zinc ion binding	GO:0008270;GO:0016491					oxidoreductase activity	GO:0016491			6	6	6	23.4	23.4	23.4	41.152	0	147.89	2882800000	16	6;5	6;5	6;5	2
A0A384JBJ7	tr|A0A384JBJ7|A0A384JBJ7_BOTFB Uncharacterized protein OS=Botryotinia fuckeliana (strain B05.10) OX=332648 GN=BCIN_03g00060 PE=4 SV=1	tr|A0A384JBJ7|A0A384JBJ7_BOTFB	tr|A0A384JBJ7|A0A384JBJ7_BOTFB	906	NaN	NaN	NaN	NaN	NaN	NaN	25.2069	NaN	24.7884	25.0832	26.5064	27.5884	NaN	NaN	NaN	NaN	NaN	NaN													4	4	4	13.4	13.4	13.4	52.156	0	7.8879	156470000	3	4	4	4	1
A0A384JBJ9	tr|A0A384JBJ9|A0A384JBJ9_BOTFB Arginine biosynthesis bifunctional protein ArgJ, mitochondrial OS=Botryotinia fuckeliana (strain B05.10) OX=332648 GN=BCIN_03g02740 PE=3 SV=1	tr|A0A384JBJ9|A0A384JBJ9_BOTFB;tr|A0A384JPP8|A0A384JPP8_BOTFB	tr|A0A384JBJ9|A0A384JBJ9_BOTFB	907	NaN	NaN	NaN	NaN	NaN	24.2975	28.4074	28.8716	29.0174	25.7776	27.3312	26.8234	NaN	NaN	NaN	NaN	NaN	NaN	arginine biosynthetic process	GO:0006526	acetyl-CoA:L-glutamate N-acetyltransferase activity;glutamate N-acetyltransferase activity	GO:0004042;GO:0004358	mitochondrial matrix	GO:0005759							11	11	11	24.6	24.6	24.6	50.324	0	45.717	1267600000	27	11;1	11;1	11;1	2
A0A384JBK5	tr|A0A384JBK5|A0A384JBK5_BOTFB GH26 domain-containing protein OS=Botryotinia fuckeliana (strain B05.10) OX=332648 GN=BCIN_03g01610 PE=3 SV=1	tr|A0A384JBK5|A0A384JBK5_BOTFB	tr|A0A384JBK5|A0A384JBK5_BOTFB	908	NaN	NaN	NaN	NaN	NaN	NaN	NaN	NaN	NaN	NaN	NaN	NaN	NaN	NaN	NaN	27.1319	23.4985	23.4543	substituted mannan metabolic process	GO:0006080	mannan endo-1,4-beta-mannosidase activity	GO:0016985									3	3	3	14.6	14.6	14.6	45.151	0	20.881	170190000	4	3	3	3	1
A0A384JBK6	tr|A0A384JBK6|A0A384JBK6_BOTFB SGL domain-containing protein OS=Botryotinia fuckeliana (strain B05.10) OX=332648 GN=BCIN_03g01150 PE=3 SV=1	tr|A0A384JBK6|A0A384JBK6_BOTFB	tr|A0A384JBK6|A0A384JBK6_BOTFB	909	NaN	NaN	NaN	NaN	NaN	NaN	27.3419	27.1069	28.3751	26.2939	27.2615	26.9421	NaN	NaN	NaN	NaN	NaN	NaN													4	4	4	11.2	11.2	11.2	33.813	0	14.57	577030000	11	4	4	4	1
A0A384JBL1	tr|A0A384JBL1|A0A384JBL1_BOTFB Bcpex3 OS=Botryotinia fuckeliana (strain B05.10) OX=332648 GN=Bcpex3 PE=4 SV=1	tr|A0A384JBL1|A0A384JBL1_BOTFB	tr|A0A384JBL1|A0A384JBL1_BOTFB	910	NaN	24.2615	NaN	NaN	NaN	NaN	25.9235	25.4595	25.4057	22.1107	NaN	NaN	NaN	NaN	NaN	NaN	NaN	NaN	peroxisome organization	GO:0007031			integral component of peroxisomal membrane	GO:0005779							4	4	4	7.4	7.4	7.4	57.839	0	15.568	132090000	10	4	4	4	1
A0A384JBL2	tr|A0A384JBL2|A0A384JBL2_BOTFB Alpha-galactosidase OS=Botryotinia fuckeliana (strain B05.10) OX=332648 GN=BCIN_03g02710 PE=3 SV=1	tr|A0A384JBL2|A0A384JBL2_BOTFB	tr|A0A384JBL2|A0A384JBL2_BOTFB	911	29.8037	28.609	28.7822	30.9408	32.0372	28.0637	28.8978	29.0711	28.4682	30.6679	32.4767	32.6668	31.0512	32.0787	31.1883	30.6083	31.0663	27.5672	carbohydrate metabolic process	GO:0005975	alpha-galactosidase activity	GO:0004557			carbohydrate metabolic process	GO:0005975					12	12	12	30.1	30.1	30.1	54.183	0	181.49	16391000000	113	12	12	12	1
A0A384JBL3	tr|A0A384JBL3|A0A384JBL3_BOTFB Aldedh domain-containing protein OS=Botryotinia fuckeliana (strain B05.10) OX=332648 GN=BCIN_03g01130 PE=3 SV=1	tr|A0A384JBL3|A0A384JBL3_BOTFB	tr|A0A384JBL3|A0A384JBL3_BOTFB	912	NaN	NaN	NaN	NaN	24.17	NaN	31.5968	31.3713	31.9979	27.2525	26.7664	26.7361	NaN	NaN	NaN	NaN	NaN	NaN			oxidoreductase activity, acting on the aldehyde or oxo group of donors, NAD or NADP as acceptor	GO:0016620									27	27	27	53	53	53	60.749	0	323.31	8243600000	94	27	27	27	1
A0A384JBM4	tr|A0A384JBM4|A0A384JBM4_BOTFB Mannan endo-1,4-beta-mannosidase OS=Botryotinia fuckeliana (strain B05.10) OX=332648 GN=BCIN_03g01440 PE=3 SV=1	tr|A0A384JBM4|A0A384JBM4_BOTFB	tr|A0A384JBM4|A0A384JBM4_BOTFB	915	22.7333	25.5061	26.1057	34.1007	33.2466	33.4185	NaN	NaN	NaN	30.1852	31.307	30.6073	25.4649	NaN	NaN	35.0597	35.5915	36.173	carbohydrate metabolic process	GO:0005975	cellulose binding;hydrolase activity, hydrolyzing O-glycosyl compounds	GO:0004553;GO:0030248	extracellular region	GO:0005576	carbohydrate metabolic process	GO:0005975			extracellular region	GO:0005576	9	9	9	29.3	29.3	29.3	47.032	0	323.31	147150000000	221	9	9	9	1
A0A384JBN5	tr|A0A384JBN5|A0A384JBN5_BOTFB Bclhs1 OS=Botryotinia fuckeliana (strain B05.10) OX=332648 GN=Bclhs1 PE=4 SV=1	tr|A0A384JBN5|A0A384JBN5_BOTFB	tr|A0A384JBN5|A0A384JBN5_BOTFB	917	NaN	24.9478	NaN	25.5409	22.2304	25.1637	30.3337	32.0488	32.4404	31.4688	30.6899	30.6003	NaN	NaN	NaN	19.6554	NaN	NaN													49	49	49	52.1	52.1	52.1	112.75	0	323.31	10960000000	149	49	49	49	1
A0A384JBN7	tr|A0A384JBN7|A0A384JBN7_BOTFB Uncharacterized protein OS=Botryotinia fuckeliana (strain B05.10) OX=332648 GN=BCIN_03g02970 PE=4 SV=1	tr|A0A384JBN7|A0A384JBN7_BOTFB	tr|A0A384JBN7|A0A384JBN7_BOTFB	918	NaN	NaN	NaN	26.2534	27.8939	26.5863	27.3908	27.2404	26.6632	24.1336	NaN	NaN	NaN	NaN	NaN	27.514	26.8458	25.0604	carbohydrate metabolic process	GO:0005975	chitin binding;hydrolase activity, acting on carbon-nitrogen (but not peptide) bonds	GO:0008061;GO:0016810			carbohydrate metabolic process	GO:0005975	hydrolase activity, acting on carbon-nitrogen (but not peptide) bonds	GO:0016810			5	5	5	11.4	11.4	11.4	51.134	0	50.422	983830000	25	5	5	5	1
A0A384JBN8	tr|A0A384JBN8|A0A384JBN8_BOTFB Uncharacterized protein OS=Botryotinia fuckeliana (strain B05.10) OX=332648 GN=BCIN_03g01860 PE=3 SV=1	tr|A0A384JBN8|A0A384JBN8_BOTFB	tr|A0A384JBN8|A0A384JBN8_BOTFB	919	NaN	NaN	NaN	NaN	NaN	NaN	23.2985	23.8914	NaN	24.2285	25.4538	26.4196	NaN	NaN	NaN	NaN	NaN	NaN			acyl-CoA dehydrogenase activity;flavin adenine dinucleotide binding	GO:0003995;GO:0050660									2	2	2	5.6	5.6	5.6	49.312	0	6.6484	74970000	3	2	2	2	1
A0A384JBP7	tr|A0A384JBP7|A0A384JBP7_BOTFB Uncharacterized protein OS=Botryotinia fuckeliana (strain B05.10) OX=332648 GN=BCIN_03g02920 PE=4 SV=1	tr|A0A384JBP7|A0A384JBP7_BOTFB	tr|A0A384JBP7|A0A384JBP7_BOTFB	921	NaN	NaN	NaN	NaN	NaN	NaN	26.8719	26.7218	27.0397	26.7108	26.5026	26.6964	NaN	NaN	NaN	NaN	NaN	NaN													5	5	5	13.4	13.4	13.4	68.835	0	16.852	421170000	6	5	5	5	1
A0A384JBP8	tr|A0A384JBP8|A0A384JBP8_BOTFB Uncharacterized protein OS=Botryotinia fuckeliana (strain B05.10) OX=332648 GN=BCIN_03g03150 PE=3 SV=1	tr|A0A384JBP8|A0A384JBP8_BOTFB	tr|A0A384JBP8|A0A384JBP8_BOTFB	922	NaN	NaN	NaN	NaN	NaN	NaN	27.9167	29.8738	27.7169	28.5213	28.4568	28.8858	24.8115	NaN	NaN	NaN	24.6343	NaN	fatty acid metabolic process	GO:0006631	3-hydroxyacyl-CoA dehydrogenase activity;NAD+ binding	GO:0003857;GO:0070403									11	11	11	39	39	39	34.108	0	61.985	1635900000	38	11	11	11	1
A0A384JBQ3	tr|A0A384JBQ3|A0A384JBQ3_BOTFB Bcptc1 OS=Botryotinia fuckeliana (strain B05.10) OX=332648 GN=Bcptc1 PE=3 SV=1	tr|A0A384JBQ3|A0A384JBQ3_BOTFB	tr|A0A384JBQ3|A0A384JBQ3_BOTFB	923	NaN	NaN	NaN	NaN	NaN	NaN	28.0993	27.0296	27.7298	27.5978	28.6274	27.5017	NaN	NaN	NaN	NaN	NaN	NaN			cation binding;protein serine/threonine phosphatase activity	GO:0004722;GO:0043169									14	14	14	34.2	34.2	34.2	66.451	0	95.961	848540000	30	14	14	14	1
A0A384JBQ4	tr|A0A384JBQ4|A0A384JBQ4_BOTFB Ribosomal_L2_C domain-containing protein OS=Botryotinia fuckeliana (strain B05.10) OX=332648 GN=BCIN_03g02530 PE=4 SV=1	tr|A0A384JBQ4|A0A384JBQ4_BOTFB	tr|A0A384JBQ4|A0A384JBQ4_BOTFB	924	19.623	20.7424	21.7836	20.1116	22.5988	21.3092	33.0278	31.7978	31.2926	33.1141	33.4131	33.1412	NaN	NaN	NaN	NaN	NaN	NaN	translation	GO:0006412	structural constituent of ribosome	GO:0003735	ribosome	GO:0005840	translation	GO:0006412	structural constituent of ribosome	GO:0003735	ribosome	GO:0005840	19	19	19	65	65	65	27.405	0	262.19	24136000000	142	19	19	19	1
A0A384JBQ9	tr|A0A384JBQ9|A0A384JBQ9_BOTFB Uncharacterized protein OS=Botryotinia fuckeliana (strain B05.10) OX=332648 GN=BCIN_03g03120 PE=4 SV=1	tr|A0A384JBQ9|A0A384JBQ9_BOTFB	tr|A0A384JBQ9|A0A384JBQ9_BOTFB	925	NaN	NaN	NaN	NaN	NaN	NaN	24.5183	24.5361	24.8462	24.9079	NaN	NaN	NaN	NaN	NaN	NaN	NaN	NaN													3	3	3	5.1	5.1	5.1	74.554	0	6.6198	77264000	3	3	3	3	1
A0A384JBR1	tr|A0A384JBR1|A0A384JBR1_BOTFB Bclga1 OS=Botryotinia fuckeliana (strain B05.10) OX=332648 GN=Bclga1 PE=3 SV=1	tr|A0A384JBR1|A0A384JBR1_BOTFB	tr|A0A384JBR1|A0A384JBR1_BOTFB	926	NaN	NaN	NaN	NaN	NaN	NaN	26.1729	25.1047	23.5993	31.1625	29.9303	28.7236	NaN	22.5697	NaN	NaN	NaN	NaN			lyase activity	GO:0016829					lyase activity	GO:0016829			8	8	8	31.4	31.4	31.4	34.904	0	131.09	1493900000	21	8	8	8	1
A0A384JBR4	tr|A0A384JBR4|A0A384JBR4_BOTFB NmrA domain-containing protein OS=Botryotinia fuckeliana (strain B05.10) OX=332648 GN=BCIN_03g00700 PE=4 SV=1	tr|A0A384JBR4|A0A384JBR4_BOTFB	tr|A0A384JBR4|A0A384JBR4_BOTFB	927	NaN	NaN	NaN	NaN	NaN	NaN	NaN	25.2665	25.2597	25.6795	24.8901	NaN	NaN	NaN	NaN	NaN	NaN	NaN													3	3	3	10.3	10.3	10.3	32.245	0.0019084	3.2771	119940000	1	3	3	3	1
A0A384JBS0	tr|A0A384JBS0|A0A384JBS0_BOTFB COesterase domain-containing protein OS=Botryotinia fuckeliana (strain B05.10) OX=332648 GN=BCIN_03g01580 PE=4 SV=1	tr|A0A384JBS0|A0A384JBS0_BOTFB	tr|A0A384JBS0|A0A384JBS0_BOTFB	929	24.6491	24.5447	24.9004	29.7766	29.9952	28.7172	NaN	NaN	21.3076	27.392	26.8064	28.1654	27.3503	28.0485	28.7877	30.2789	31.0612	31.52													12	12	12	25.6	25.6	25.6	57.715	0	323.31	7167400000	64	12	12	12	1
A0A384JBS6	tr|A0A384JBS6|A0A384JBS6_BOTFB Probable endonuclease LCL3 OS=Botryotinia fuckeliana (strain B05.10) OX=332648 GN=BCIN_03g03380 PE=3 SV=1;tr|A0A384JCD6|A0A384JCD6_BOTFB Probable endonuclease LCL3 OS=Botryotinia fuckeliana (strain B05.10) OX=332648 GN=BCIN_0	tr|A0A384JBS6|A0A384JBS6_BOTFB;tr|A0A384JCD6|A0A384JCD6_BOTFB	tr|A0A384JBS6|A0A384JBS6_BOTFB;tr|A0A384JCD6|A0A384JCD6_BOTFB	930	29.6476	25.7736	29.6724	29.3877	26.3873	26.6914	31.7581	33.5816	33.7024	30.2241	30.3206	30.7081	NaN	NaN	NaN	NaN	NaN	NaN	gene silencing by RNA	GO:0031047	nuclease activity	GO:0004518	RISC complex	GO:0016442			nuclease activity	GO:0004518			56	56	56	65.6	65.6	65.6	98.012	0	323.31	20424000000	202	56;56	56;56	56;56	2
A0A384JBT2	tr|A0A384JBT2|A0A384JBT2_BOTFB Uncharacterized protein OS=Botryotinia fuckeliana (strain B05.10) OX=332648 GN=BCIN_03g02780 PE=4 SV=1	tr|A0A384JBT2|A0A384JBT2_BOTFB	tr|A0A384JBT2|A0A384JBT2_BOTFB	931	NaN	NaN	NaN	NaN	NaN	NaN	26.6647	25.7331	25.4643	25.651	25.2088	24.6678	NaN	NaN	NaN	NaN	NaN	NaN			ATP binding;ATPase activity, coupled to transmembrane movement of substances	GO:0005524;GO:0042626	integral component of membrane	GO:0016021							6	6	6	6.1	6.1	6.1	187.31	0	26.739	430060000	9	6	6	6	1
A0A384JBT3	tr|A0A384JBT3|A0A384JBT3_BOTFB Bcpg4 OS=Botryotinia fuckeliana (strain B05.10) OX=332648 GN=Bcpg4 PE=3 SV=1	tr|A0A384JBT3|A0A384JBT3_BOTFB	tr|A0A384JBT3|A0A384JBT3_BOTFB	932	NaN	NaN	NaN	32.34	32.612	31.0011	NaN	NaN	23.8378	26.6895	25.6847	23.6239	26.9984	28.4816	26.5268	32.8072	33.539	32.3022	carbohydrate metabolic process	GO:0005975	polygalacturonase activity	GO:0004650			carbohydrate metabolic process	GO:0005975					7	7	7	36.3	36.3	36.3	40.933	0	323.31	28920000000	78	7	7	7	1
A0A384JBU1	tr|A0A384JBU1|A0A384JBU1_BOTFB Bcsis1 OS=Botryotinia fuckeliana (strain B05.10) OX=332648 GN=Bcsis1 PE=4 SV=1	tr|A0A384JBU1|A0A384JBU1_BOTFB	tr|A0A384JBU1|A0A384JBU1_BOTFB	933	NaN	NaN	NaN	NaN	NaN	NaN	27.5458	27.5582	28.3103	27.4935	28.7613	28.3232	NaN	NaN	NaN	NaN	NaN	NaN	protein folding	GO:0006457	unfolded protein binding	GO:0051082			protein folding	GO:0006457	unfolded protein binding	GO:0051082			12	12	12	46.1	46.1	46.1	40.931	0	150.69	1147200000	28	12	12	12	1
A0A384JBU2	tr|A0A384JBU2|A0A384JBU2_BOTFB Transaldolase OS=Botryotinia fuckeliana (strain B05.10) OX=332648 GN=BCIN_03g03360 PE=3 SV=1	tr|A0A384JBU2|A0A384JBU2_BOTFB	tr|A0A384JBU2|A0A384JBU2_BOTFB	934	19.3861	20.5351	21.4548	22.7424	25.6558	24.3333	35.169	34.8899	32.5583	34.7074	35.136	35.221	NaN	NaN	17.5037	20.1098	15.4808	17.9608	carbohydrate metabolic process;pentose-phosphate shunt	GO:0005975;GO:0006098	sedoheptulose-7-phosphate:D-glyceraldehyde-3-phosphate glyceronetransferase activity	GO:0004801	cytoplasm	GO:0005737	carbohydrate metabolic process	GO:0005975			cytoplasm	GO:0005737	39	39	39	72.4	72.4	72.4	35.402	0	323.31	104760000000	279	39	39	39	1
A0A384JBU5	tr|A0A384JBU5|A0A384JBU5_BOTFB Pre-mRNA-splicing factor OS=Botryotinia fuckeliana (strain B05.10) OX=332648 GN=BCIN_03g03130 PE=3 SV=1	tr|A0A384JBU5|A0A384JBU5_BOTFB	tr|A0A384JBU5|A0A384JBU5_BOTFB	935	NaN	NaN	NaN	NaN	NaN	NaN	27.1307	26.8332	26.4258	26.3988	25.6772	26.8638	NaN	NaN	24.5112	NaN	NaN	NaN	mRNA cis splicing, via spliceosome	GO:0045292			U2-type spliceosomal complex	GO:0005684							9	9	9	8.1	8.1	8.1	163.38	0	50.791	390340000	17	9	9	9	1
A0A384JBU7	tr|A0A384JBU7|A0A384JBU7_BOTFB NDT80 domain-containing protein OS=Botryotinia fuckeliana (strain B05.10) OX=332648 GN=BCIN_03g03310 PE=4 SV=1	tr|A0A384JBU7|A0A384JBU7_BOTFB	tr|A0A384JBU7|A0A384JBU7_BOTFB	936	NaN	NaN	NaN	NaN	NaN	NaN	NaN	23.423	23.6715	NaN	NaN	NaN	NaN	NaN	NaN	NaN	NaN	NaN			DNA binding;DNA-binding transcription factor activity	GO:0003677;GO:0003700					DNA binding;DNA-binding transcription factor activity	GO:0003677;GO:0003700			3	3	3	9.1	9.1	9.1	66.837	0	7.0628	25991000	3	3	3	3	1
A0A384JBV0	tr|A0A384JBV0|A0A384JBV0_BOTFB Uncharacterized protein OS=Botryotinia fuckeliana (strain B05.10) OX=332648 GN=BCIN_03g02420 PE=4 SV=1	tr|A0A384JBV0|A0A384JBV0_BOTFB	tr|A0A384JBV0|A0A384JBV0_BOTFB	937	NaN	NaN	NaN	NaN	NaN	NaN	23.5548	23.5721	23.2963	25.1472	23.7193	23.7366	NaN	NaN	NaN	NaN	NaN	NaN													3	3	3	11.9	11.9	11.9	47.637	0.0016465	3.3784	57574000	3	3	3	3	1
A0A384JBV7	tr|A0A384JBV7|A0A384JBV7_BOTFB Superoxide dismutase [Cu-Zn] OS=Botryotinia fuckeliana (strain B05.10) OX=332648 GN=Bcsod1 PE=3 SV=1	tr|A0A384JBV7|A0A384JBV7_BOTFB	tr|A0A384JBV7|A0A384JBV7_BOTFB	938	NaN	NaN	24.458	NaN	20.2918	NaN	25.614	26.4596	24.8069	34.5623	34.4317	35.0998	NaN	NaN	NaN	NaN	NaN	23.4363			metal ion binding;superoxide dismutase activity	GO:0004784;GO:0046872									12	12	12	76.6	76.6	76.6	15.928	0	323.31	32648000000	113	12	12	12	1
A0A384JBW9	tr|A0A384JBW9|A0A384JBW9_BOTFB Aspartokinase OS=Botryotinia fuckeliana (strain B05.10) OX=332648 GN=Bchom3 PE=3 SV=1	tr|A0A384JBW9|A0A384JBW9_BOTFB	tr|A0A384JBW9|A0A384JBW9_BOTFB	939	NaN	NaN	NaN	NaN	NaN	NaN	23.7969	24.2673	23.6863	24.911	25.3287	25.3255	NaN	NaN	NaN	NaN	NaN	NaN	cellular amino acid biosynthetic process	GO:0008652	aspartate kinase activity	GO:0004072									3	3	3	5.1	5.1	5.1	57.818	0.00057143	4.056	89826000	5	3	3	3	1
A0A384JBX1	tr|A0A384JBX1|A0A384JBX1_BOTFB Uncharacterized protein OS=Botryotinia fuckeliana (strain B05.10) OX=332648 GN=BCIN_03g03840 PE=3 SV=1	tr|A0A384JBX1|A0A384JBX1_BOTFB	tr|A0A384JBX1|A0A384JBX1_BOTFB	940	NaN	NaN	NaN	29.0726	29.265	28.3484	NaN	23.9149	25.0612	25.4085	NaN	NaN	NaN	NaN	NaN	29.6756	29.6172	28.063	carbohydrate metabolic process	GO:0005975	hydrolase activity, hydrolyzing O-glycosyl compounds	GO:0004553			carbohydrate metabolic process	GO:0005975					6	6	6	13.5	13.5	13.5	77.31	0	179.08	2562100000	29	6	6	6	1
A0A384JBX4	tr|A0A384JBX4|A0A384JBX4_BOTFB Uncharacterized protein OS=Botryotinia fuckeliana (strain B05.10) OX=332648 GN=BCIN_03g02030 PE=3 SV=1	tr|A0A384JBX4|A0A384JBX4_BOTFB	tr|A0A384JBX4|A0A384JBX4_BOTFB	941	NaN	NaN	NaN	NaN	NaN	NaN	NaN	NaN	NaN	NaN	NaN	NaN	24.9771	25.5264	24.8499	24.5889	22.9876	NaN			serine-type carboxypeptidase activity	GO:0004185									2	2	2	3.4	3.4	3.4	61.016	0	4.9404	108260000	6	2	2	2	1
A0A384JBX5	tr|A0A384JBX5|A0A384JBX5_BOTFB AAA domain-containing protein OS=Botryotinia fuckeliana (strain B05.10) OX=332648 GN=BCIN_03g02170 PE=3 SV=1	tr|A0A384JBX5|A0A384JBX5_BOTFB	tr|A0A384JBX5|A0A384JBX5_BOTFB	942	24.9234	NaN	NaN	NaN	NaN	NaN	29.2622	29.019	28.8602	30.6131	30.1685	29.8817	NaN	NaN	NaN	NaN	NaN	NaN			ATP binding;metalloendopeptidase activity;zinc ion binding	GO:0004222;GO:0005524;GO:0008270	integral component of membrane	GO:0016021							18	18	18	22.4	22.4	22.4	99.152	0	100.58	2614400000	56	18	18	18	1
A0A384JBX7	tr|A0A384JBX7|A0A384JBX7_BOTFB Uncharacterized protein OS=Botryotinia fuckeliana (strain B05.10) OX=332648 GN=BCIN_03g02440 PE=3 SV=1	tr|A0A384JBX7|A0A384JBX7_BOTFB	tr|A0A384JBX7|A0A384JBX7_BOTFB	943	NaN	NaN	NaN	NaN	23.4947	25.1328	29.3788	29.4155	29.9712	28.2666	27.4641	27.6938	NaN	NaN	NaN	NaN	NaN	NaN													8	8	8	66.7	66.7	66.7	14.754	0	85.836	2279100000	33	8	8	8	1
A0A384JBX9	tr|A0A384JBX9|A0A384JBX9_BOTFB Uncharacterized protein OS=Botryotinia fuckeliana (strain B05.10) OX=332648 GN=BCIN_03g03620 PE=3 SV=1	tr|A0A384JBX9|A0A384JBX9_BOTFB	tr|A0A384JBX9|A0A384JBX9_BOTFB	944	NaN	NaN	NaN	21.9444	24.1783	24.947	32.6948	32.5183	32.4204	31.3679	30.8524	30.4599	NaN	NaN	NaN	NaN	NaN	NaN	translation	GO:0006412	structural constituent of ribosome	GO:0003735	ribosome	GO:0005840	translation	GO:0006412	structural constituent of ribosome	GO:0003735	ribosome	GO:0005840	18	18	18	80.5	80.5	80.5	16.523	0	262.7	17483000000	113	18	18	18	1
A0A384JBY1	tr|A0A384JBY1|A0A384JBY1_BOTFB Uncharacterized protein OS=Botryotinia fuckeliana (strain B05.10) OX=332648 GN=BCIN_03g01250 PE=4 SV=1	tr|A0A384JBY1|A0A384JBY1_BOTFB	tr|A0A384JBY1|A0A384JBY1_BOTFB	945	30.5534	28.6218	29.0346	32.9776	32.7023	31.8366	27.0758	25.2887	26.53	27.6653	26.7669	25.5788	32.2146	32.0964	31.6244	32.4816	30.3239	29.4097													3	3	3	26.5	26.5	26.5	17.223	0	9.7024	18671000000	26	3	3	3	1
A0A384JBY4	tr|A0A384JBY4|A0A384JBY4_BOTFB Uncharacterized protein OS=Botryotinia fuckeliana (strain B05.10) OX=332648 GN=BCIN_03g03440 PE=4 SV=1	tr|A0A384JBY4|A0A384JBY4_BOTFB	tr|A0A384JBY4|A0A384JBY4_BOTFB	946	NaN	NaN	NaN	NaN	NaN	NaN	30.0945	29.56	30.7128	29.6755	29.1802	29.7956	NaN	NaN	NaN	NaN	NaN	NaN			hydrolase activity	GO:0016787									14	14	14	70.3	70.3	70.3	26.998	0	190.97	3672600000	46	14	14	14	1
A0A384JBY5	tr|A0A384JBY5|A0A384JBY5_BOTFB Acetyl-CoA C-acetyltransferase OS=Botryotinia fuckeliana (strain B05.10) OX=332648 GN=BCIN_03g03940 PE=3 SV=1	tr|A0A384JBY5|A0A384JBY5_BOTFB	tr|A0A384JBY5|A0A384JBY5_BOTFB	947	25.5011	23.069	NaN	NaN	25.2045	25.3563	30.3021	30.1436	29.9246	26.9619	26.3504	25.425	NaN	NaN	NaN	NaN	NaN	NaN			transferase activity, transferring acyl groups other than amino-acyl groups	GO:0016747									15	15	15	48.5	48.5	48.5	44.242	0	101.74	2739100000	36	15	15	15	1
A0A384JBY9	tr|A0A384JBY9|A0A384JBY9_BOTFB Mitochondrial escape protein 2 OS=Botryotinia fuckeliana (strain B05.10) OX=332648 GN=Bcyme2 PE=3 SV=1	tr|A0A384JBY9|A0A384JBY9_BOTFB	tr|A0A384JBY9|A0A384JBY9_BOTFB	949	23.2421	NaN	NaN	NaN	NaN	NaN	24.8398	23.4959	23.1622	NaN	NaN	NaN	NaN	NaN	NaN	NaN	NaN	NaN	mitochondrial genome maintenance	GO:0000002	RNA binding	GO:0003723	integral component of mitochondrial inner membrane	GO:0031305			RNA binding	GO:0003723			2	2	2	2.6	2.6	2.6	96.651	0.0039062	2.6342	39990000	2	2	2	2	1
A0A384JBZ7	tr|A0A384JBZ7|A0A384JBZ7_BOTFB Bccdc34 OS=Botryotinia fuckeliana (strain B05.10) OX=332648 GN=Bccdc34 PE=4 SV=1	tr|A0A384JBZ7|A0A384JBZ7_BOTFB	tr|A0A384JBZ7|A0A384JBZ7_BOTFB	950	NaN	NaN	NaN	NaN	NaN	NaN	26.6036	26.0906	26.3599	26.5111	26.814	26.3383	NaN	NaN	NaN	NaN	NaN	NaN													2	2	2	11.7	11.7	11.7	26.053	0.00084081	3.6906	306300000	5	2	2	2	1
A0A384JC04	tr|A0A384JC04|A0A384JC04_BOTFB Uncharacterized protein OS=Botryotinia fuckeliana (strain B05.10) OX=332648 GN=BCIN_03g03630 PE=3 SV=1	tr|A0A384JC04|A0A384JC04_BOTFB	tr|A0A384JC04|A0A384JC04_BOTFB	951	32.8663	32.3988	32.1894	32.4075	31.0495	31.4245	29.104	29.4002	29.2493	27.5535	26.1103	24.3087	35.0244	35.7201	34.2142	32.5635	31.7832	33.8792	polysaccharide catabolic process	GO:0000272	cellulase activity	GO:0008810									8	8	8	39.5	39.5	39.5	26.129	0	323.31	79245000000	205	8	8	8	1
A0A384JC06	tr|A0A384JC06|A0A384JC06_BOTFB Non-specific serine/threonine protein kinase OS=Botryotinia fuckeliana (strain B05.10) OX=332648 GN=Bccla4 PE=3 SV=1	tr|A0A384JC06|A0A384JC06_BOTFB	tr|A0A384JC06|A0A384JC06_BOTFB	952	NaN	NaN	NaN	NaN	NaN	NaN	27.9025	27.5201	27.876	27.4882	26.4838	26.2622	NaN	NaN	NaN	23.4437	NaN	NaN			ATP binding;protein serine/threonine kinase activity	GO:0004674;GO:0005524									17	17	17	32.3	32.3	32.3	93.951	0	94.14	685630000	28	17	17	17	1
A0A384JC08	tr|A0A384JC08|A0A384JC08_BOTFB Isochorismatase domain-containing protein OS=Botryotinia fuckeliana (strain B05.10) OX=332648 GN=BCIN_03g03850 PE=3 SV=1	tr|A0A384JC08|A0A384JC08_BOTFB	tr|A0A384JC08|A0A384JC08_BOTFB	953	NaN	NaN	NaN	NaN	NaN	NaN	29.2624	28.8698	28.9729	30.5007	30.5249	30.7034	NaN	NaN	NaN	NaN	NaN	NaN			catalytic activity	GO:0003824									8	8	8	51.5	51.5	51.5	20.756	0	139.96	2696800000	38	8	8	8	1
A0A384JC10	tr|A0A384JC10|A0A384JC10_BOTFB Uncharacterized protein OS=Botryotinia fuckeliana (strain B05.10) OX=332648 GN=BCIN_03g04100 PE=4 SV=1	tr|A0A384JC10|A0A384JC10_BOTFB	tr|A0A384JC10|A0A384JC10_BOTFB	954	NaN	NaN	NaN	NaN	NaN	NaN	28.5694	27.5228	27.1934	27.4659	27.1306	25.3126	NaN	NaN	NaN	NaN	NaN	NaN													12	11	11	29.2	28.2	28.2	85.928	0	128.14	737810000	24	12	11	11	1
A0A384JC13	tr|A0A384JC13|A0A384JC13_BOTFB Adenosine kinase OS=Botryotinia fuckeliana (strain B05.10) OX=332648 GN=Bcado1 PE=3 SV=1	tr|A0A384JC13|A0A384JC13_BOTFB	tr|A0A384JC13|A0A384JC13_BOTFB	955	22.6112	NaN	NaN	21.5994	22.9698	NaN	32.6851	30.014	30.1	26.9333	25.8822	25.5779	22.173	21.4416	22.014	20.6996	NaN	21.2907	purine ribonucleoside salvage	GO:0006166	adenosine kinase activity	GO:0004001									15	15	15	41.4	41.4	41.4	37.68	0	263.82	7073000000	49	15	15	15	1
A0A384JC14	tr|A0A384JC14|A0A384JC14_BOTFB Uncharacterized protein OS=Botryotinia fuckeliana (strain B05.10) OX=332648 GN=BCIN_03g03730 PE=3 SV=1	tr|A0A384JC14|A0A384JC14_BOTFB	tr|A0A384JC14|A0A384JC14_BOTFB	956	NaN	NaN	NaN	NaN	NaN	NaN	23.4752	24.0527	24.0686	29.1682	25.6607	27.6373	NaN	NaN	NaN	NaN	NaN	NaN			actin filament binding;ATP binding;motor activity	GO:0003774;GO:0005524;GO:0051015	myosin complex	GO:0016459							7	7	7	3.9	3.9	3.9	275.23	0	37.453	368510000	10	7	7	7	1
A0A384JC16	tr|A0A384JC16|A0A384JC16_BOTFB Bccel5A OS=Botryotinia fuckeliana (strain B05.10) OX=332648 GN=Bccel5A PE=3 SV=1	tr|A0A384JC16|A0A384JC16_BOTFB	tr|A0A384JC16|A0A384JC16_BOTFB	957	26.1967	25.2932	25.9644	30.3298	30.0407	26.9393	NaN	NaN	24.2659	24.5588	NaN	26.33	30.6262	31.3451	31.4194	31.1248	32.0063	31.5256	carbohydrate metabolic process	GO:0005975	hydrolase activity, hydrolyzing O-glycosyl compounds	GO:0004553			carbohydrate metabolic process	GO:0005975					9	9	9	29.7	29.7	29.7	44.277	0	200.32	17467000000	58	9	9	9	1
A0A384JCA1	tr|A0A384JCA1|A0A384JCA1_BOTFB Uncharacterized protein OS=Botryotinia fuckeliana (strain B05.10) OX=332648 GN=BCIN_03g03420 PE=4 SV=1;tr|A0A384JC17|A0A384JC17_BOTFB Uncharacterized protein OS=Botryotinia fuckeliana (strain B05.10) OX=332648 GN=BCIN_03g0342	tr|A0A384JCA1|A0A384JCA1_BOTFB;tr|A0A384JC17|A0A384JC17_BOTFB	tr|A0A384JCA1|A0A384JCA1_BOTFB;tr|A0A384JC17|A0A384JC17_BOTFB	958	NaN	NaN	NaN	NaN	NaN	NaN	23.7647	23.9922	24.2187	25.7237	25.3058	26.497	NaN	NaN	NaN	NaN	NaN	NaN	regulation of Rho protein signal transduction	GO:0035023	Rho guanyl-nucleotide exchange factor activity	GO:0005089									4	4	4	3.1	3.1	3.1	190.19	0	7.5677	124920000	5	4;4	4;4	4;4	2
A0A384JC23	tr|A0A384JC23|A0A384JC23_BOTFB Bccwc2 OS=Botryotinia fuckeliana (strain B05.10) OX=332648 GN=Bccwc2 PE=3 SV=1	tr|A0A384JC23|A0A384JC23_BOTFB	tr|A0A384JC23|A0A384JC23_BOTFB	959	NaN	NaN	NaN	NaN	NaN	NaN	24.2316	24.6344	NaN	24.9529	NaN	24.4594	NaN	NaN	NaN	NaN	NaN	NaN	mRNA cis splicing, via spliceosome;spliceosomal snRNP assembly	GO:0000387;GO:0045292	metal ion binding;pre-mRNA binding;U6 snRNA binding	GO:0017070;GO:0036002;GO:0046872									2	2	2	7.6	7.6	7.6	43.46	0	4.7917	59311000	4	2	2	2	1
A0A384JC54	tr|A0A384JC54|A0A384JC54_BOTFB Uncharacterized protein OS=Botryotinia fuckeliana (strain B05.10) OX=332648 GN=BCIN_03g02850 PE=4 SV=1;tr|A0A384JC29|A0A384JC29_BOTFB Uncharacterized protein OS=Botryotinia fuckeliana (strain B05.10) OX=332648 GN=BCIN_03g0285	tr|A0A384JC54|A0A384JC54_BOTFB;tr|A0A384JC29|A0A384JC29_BOTFB	tr|A0A384JC54|A0A384JC54_BOTFB;tr|A0A384JC29|A0A384JC29_BOTFB	960	NaN	NaN	NaN	NaN	NaN	NaN	25.8102	26.5462	25.8294	26.3828	26.2075	26.3051	NaN	25.3888	NaN	23.4439	NaN	NaN													8	8	8	10.3	10.3	10.3	94.681	0	41.417	331980000	13	8;8	8;8	8;8	2
A0A384JC30	tr|A0A384JC30|A0A384JC30_BOTFB Bcale1 OS=Botryotinia fuckeliana (strain B05.10) OX=332648 GN=Bcale1 PE=4 SV=1	tr|A0A384JC30|A0A384JC30_BOTFB	tr|A0A384JC30|A0A384JC30_BOTFB	961	NaN	NaN	NaN	NaN	NaN	NaN	NaN	24.1712	25.2303	23.434	23.4065	23.9465	NaN	NaN	NaN	NaN	NaN	NaN													2	2	2	5.4	5.4	5.4	60.911	0	6.3608	56017000	3	2	2	2	1
A0A384JC31	tr|A0A384JC31|A0A384JC31_BOTFB Uncharacterized protein OS=Botryotinia fuckeliana (strain B05.10) OX=332648 GN=BCIN_03g02550 PE=4 SV=1	tr|A0A384JC31|A0A384JC31_BOTFB	tr|A0A384JC31|A0A384JC31_BOTFB	962	NaN	NaN	24.4087	NaN	NaN	NaN	NaN	23.625	24.9401	NaN	NaN	NaN	NaN	NaN	NaN	NaN	NaN	NaN													2	2	2	19.3	19.3	19.3	20.943	0	11.222	38959000	2	2	2	2	1
A0A384JC33	tr|A0A384JC33|A0A384JC33_BOTFB Bcsup45 OS=Botryotinia fuckeliana (strain B05.10) OX=332648 GN=Bcsup45 PE=3 SV=1	tr|A0A384JC33|A0A384JC33_BOTFB	tr|A0A384JC33|A0A384JC33_BOTFB	963	NaN	NaN	24.021	NaN	23.4124	23.5156	30.6745	30.0342	27.1965	27.8439	27.1428	26.7666	NaN	NaN	NaN	NaN	21.3327	NaN			translation release factor activity	GO:0003747	cytoplasm	GO:0005737					cytoplasm	GO:0005737	11	11	11	30.8	30.8	30.8	48.777	0	216.79	2228800000	35	11	11	11	1
A0A384JC39	tr|A0A384JC39|A0A384JC39_BOTFB Ceramide very long chain fatty acid hydroxylase OS=Botryotinia fuckeliana (strain B05.10) OX=332648 GN=Bcscs7 PE=3 SV=1	tr|A0A384JC39|A0A384JC39_BOTFB	tr|A0A384JC39|A0A384JC39_BOTFB	964	NaN	NaN	NaN	NaN	NaN	NaN	25.7879	23.8419	25.4706	24.3073	NaN	NaN	NaN	NaN	NaN	NaN	NaN	NaN	lipid biosynthetic process	GO:0008610	fatty acid alpha-hydroxylase activity;heme binding;iron ion binding	GO:0005506;GO:0020037;GO:0080132	endoplasmic reticulum membrane;integral component of membrane	GO:0005789;GO:0016021							3	3	3	10.8	10.8	10.8	44.562	0	13.63	88908000	3	3	3	3	1
A0A384JC40	tr|A0A384JC40|A0A384JC40_BOTFB Bcfzo1 OS=Botryotinia fuckeliana (strain B05.10) OX=332648 GN=Bcfzo1 PE=4 SV=1	tr|A0A384JC40|A0A384JC40_BOTFB	tr|A0A384JC40|A0A384JC40_BOTFB	965	NaN	NaN	NaN	NaN	NaN	NaN	26.1985	25.0443	24.9348	26.1316	24.948	25.4499	NaN	NaN	NaN	NaN	NaN	NaN			GTP binding;GTPase activity	GO:0003924;GO:0005525					GTPase activity	GO:0003924			7	7	7	9.3	9.3	9.3	100.9	0	15.364	180940000	7	7	7	7	1
A0A384JC45	tr|A0A384JC45|A0A384JC45_BOTFB Bcplp1 OS=Botryotinia fuckeliana (strain B05.10) OX=332648 GN=Bcplp1 PE=4 SV=1	tr|A0A384JC45|A0A384JC45_BOTFB	tr|A0A384JC45|A0A384JC45_BOTFB	967	NaN	NaN	NaN	NaN	NaN	NaN	25.4361	24.3945	24.2802	NaN	24.6966	NaN	NaN	NaN	NaN	NaN	NaN	NaN	cell redox homeostasis	GO:0045454			cell	GO:0005623					cell	GO:0005623	3	3	3	17.6	17.6	17.6	22.986	0	26.724	85615000	3	3	3	3	1
A0A384JC51	tr|A0A384JC51|A0A384JC51_BOTFB NADH dehydrogenase [ubiquinone] 1 alpha subcomplex subunit OS=Botryotinia fuckeliana (strain B05.10) OX=332648 GN=BCIN_03g02730 PE=3 SV=1	tr|A0A384JC51|A0A384JC51_BOTFB	tr|A0A384JC51|A0A384JC51_BOTFB	969	NaN	NaN	25.1406	25.6884	25.597	NaN	27.7864	30.0091	29.6673	28.8472	29.1295	27.9366	NaN	NaN	NaN	NaN	NaN	NaN			electron transfer activity;NADH dehydrogenase (ubiquinone) activity	GO:0008137;GO:0009055	membrane	GO:0016020							10	10	10	52.9	52.9	52.9	16.087	0	74.627	2129000000	27	10	10	10	1
A0A384JC57	tr|A0A384JC57|A0A384JC57_BOTFB Bcysh1 OS=Botryotinia fuckeliana (strain B05.10) OX=332648 GN=Bcysh1 PE=3 SV=1	tr|A0A384JC57|A0A384JC57_BOTFB	tr|A0A384JC57|A0A384JC57_BOTFB	970	NaN	NaN	NaN	NaN	NaN	NaN	23.3221	23.113	23.1174	24.1877	24.0016	24.0768	NaN	NaN	NaN	NaN	NaN	NaN													2	2	2	2.8	2.8	2.8	90.901	0.00057438	4.1763	39772000	2	2	2	2	1
A0A384JC58	tr|A0A384JC58|A0A384JC58_BOTFB But2 domain-containing protein OS=Botryotinia fuckeliana (strain B05.10) OX=332648 GN=BCIN_03g03790 PE=4 SV=1	tr|A0A384JC58|A0A384JC58_BOTFB	tr|A0A384JC58|A0A384JC58_BOTFB	971	NaN	NaN	NaN	NaN	26.0179	NaN	NaN	NaN	NaN	NaN	NaN	NaN	24.9398	25.6933	24.8149	NaN	NaN	NaN													2	2	2	8.2	8.2	8.2	57.129	0	11.716	66488000	4	2	2	2	1
A0A384JC59	tr|A0A384JC59|A0A384JC59_BOTFB Uncharacterized protein OS=Botryotinia fuckeliana (strain B05.10) OX=332648 GN=BCIN_03g01900 PE=3 SV=1	tr|A0A384JC59|A0A384JC59_BOTFB	tr|A0A384JC59|A0A384JC59_BOTFB	972	NaN	NaN	NaN	NaN	NaN	NaN	23.7912	NaN	NaN	29.4704	28.6213	28.6444	NaN	NaN	NaN	NaN	NaN	NaN	translation	GO:0006412	structural constituent of ribosome	GO:0003735	ribosome	GO:0005840	translation	GO:0006412	structural constituent of ribosome	GO:0003735	ribosome	GO:0005840	3	3	3	41.2	41.2	41.2	6.2723	0	9.3897	578630000	10	3	3	3	1
A0A384JC62	tr|A0A384JC62|A0A384JC62_BOTFB Bcvps45 OS=Botryotinia fuckeliana (strain B05.10) OX=332648 GN=Bcvps45 PE=3 SV=1	tr|A0A384JC62|A0A384JC62_BOTFB	tr|A0A384JC62|A0A384JC62_BOTFB	973	NaN	NaN	NaN	NaN	NaN	NaN	22.5864	24.2386	23.5434	NaN	NaN	NaN	NaN	NaN	NaN	NaN	NaN	NaN	vesicle docking involved in exocytosis	GO:0006904											3	3	3	6.2	6.2	6.2	66.806	0	9.6355	33477000	5	3	3	3	1
A0A384JC64	tr|A0A384JC64|A0A384JC64_BOTFB Glycine--tRNA ligase OS=Botryotinia fuckeliana (strain B05.10) OX=332648 GN=BCIN_03g02940 PE=3 SV=1;tr|A0A384JC42|A0A384JC42_BOTFB Glycine--tRNA ligase OS=Botryotinia fuckeliana (strain B05.10) OX=332648 GN=BCIN_03g02940 PE=3	tr|A0A384JC64|A0A384JC64_BOTFB;tr|A0A384JC42|A0A384JC42_BOTFB	tr|A0A384JC64|A0A384JC64_BOTFB;tr|A0A384JC42|A0A384JC42_BOTFB	974	NaN	21.1492	22.4954	NaN	21.3096	20.3217	32.1413	32.2451	30.9012	31.262	28.6705	26.6241	NaN	21.2908	20.0177	21.9932	19.7891	21.4631	glycyl-tRNA aminoacylation	GO:0006426	ATP binding;glycine-tRNA ligase activity	GO:0004820;GO:0005524	cytoplasm	GO:0005737					cytoplasm	GO:0005737	33	33	33	47.5	47.5	47.5	74.643	0	323.31	9758800000	107	33;32	33;32	33;32	2
A0A384JC68	tr|A0A384JC68|A0A384JC68_BOTFB Uncharacterized protein OS=Botryotinia fuckeliana (strain B05.10) OX=332648 GN=BCIN_03g03890 PE=4 SV=1	tr|A0A384JC68|A0A384JC68_BOTFB	tr|A0A384JC68|A0A384JC68_BOTFB	975	NaN	NaN	NaN	NaN	NaN	NaN	24.1671	23.89	23.9212	NaN	NaN	NaN	NaN	NaN	NaN	NaN	NaN	NaN													2	2	2	6.6	6.6	6.6	37.979	0.0029248	2.9035	39276000	2	2	2	2	1
A0A384JC69	tr|A0A384JC69|A0A384JC69_BOTFB CN hydrolase domain-containing protein OS=Botryotinia fuckeliana (strain B05.10) OX=332648 GN=BCIN_03g02900 PE=3 SV=1	tr|A0A384JC69|A0A384JC69_BOTFB	tr|A0A384JC69|A0A384JC69_BOTFB	976	NaN	NaN	NaN	NaN	NaN	NaN	28.9305	29.0491	29.0887	30.3986	30.7078	30.2299	NaN	NaN	NaN	NaN	NaN	NaN	nitrogen compound metabolic process	GO:0006807											13	13	13	35.1	35.1	35.1	37.26	0	105.72	2787400000	60	13	13	13	1
A0A384JC72	tr|A0A384JC72|A0A384JC72_BOTFB Beta-xylanase OS=Botryotinia fuckeliana (strain B05.10) OX=332648 GN=BCIN_03g03480 PE=3 SV=1	tr|A0A384JC72|A0A384JC72_BOTFB	tr|A0A384JC72|A0A384JC72_BOTFB	977	NaN	NaN	NaN	29.5544	30.1977	30.1998	NaN	NaN	NaN	NaN	25.6631	25.1329	NaN	NaN	NaN	30.5167	31.6433	31.2601	carbohydrate metabolic process	GO:0005975	cellulose binding;hydrolase activity, hydrolyzing O-glycosyl compounds	GO:0004553;GO:0030248	extracellular region	GO:0005576	carbohydrate metabolic process	GO:0005975			extracellular region	GO:0005576	15	15	15	47.2	47.2	47.2	40.944	0	323.31	9048500000	81	15	15	15	1
A0A384JC76	tr|A0A384JC76|A0A384JC76_BOTFB Pyridoxal phosphate homeostasis protein OS=Botryotinia fuckeliana (strain B05.10) OX=332648 GN=BCIN_03g04760 PE=3 SV=1	tr|A0A384JC76|A0A384JC76_BOTFB	tr|A0A384JC76|A0A384JC76_BOTFB	978	NaN	NaN	NaN	NaN	NaN	NaN	27.5223	27.6785	27.2052	25.9515	25.6516	25.4326	NaN	NaN	NaN	NaN	NaN	NaN			pyridoxal phosphate binding	GO:0030170									5	5	5	29.4	29.4	29.4	29.178	0	14.711	521070000	11	5	5	5	1
A0A384JC83	tr|A0A384JC83|A0A384JC83_BOTFB C3H1-type domain-containing protein OS=Botryotinia fuckeliana (strain B05.10) OX=332648 GN=BCIN_03g04640 PE=4 SV=1	tr|A0A384JC83|A0A384JC83_BOTFB	tr|A0A384JC83|A0A384JC83_BOTFB	980	NaN	NaN	NaN	NaN	NaN	NaN	25.3779	24.3698	24.7201	25.2973	25.4252	25.7712	NaN	NaN	NaN	NaN	NaN	NaN			metal ion binding	GO:0046872									4	4	4	8	8	8	52.537	0	8.1096	128810000	5	4	4	4	1
A0A384JC90	tr|A0A384JC90|A0A384JC90_BOTFB NAD(P)-bd_dom domain-containing protein OS=Botryotinia fuckeliana (strain B05.10) OX=332648 GN=BCIN_03g03060 PE=4 SV=1;tr|A0A384JBP0|A0A384JBP0_BOTFB NAD(P)-bd_dom domain-containing protein OS=Botryotinia fuckeliana (strain B	tr|A0A384JC90|A0A384JC90_BOTFB;tr|A0A384JBP0|A0A384JBP0_BOTFB	tr|A0A384JC90|A0A384JC90_BOTFB;tr|A0A384JBP0|A0A384JBP0_BOTFB	981	29.781	28.4387	27.3765	27.0841	28.3799	28.9445	27.7231	27.7788	28.7221	28.7547	29.1816	30.4724	26.7317	NaN	NaN	NaN	NaN	NaN													10	10	10	29.1	29.1	29.1	48.904	0	45.685	2267300000	32	10;9	10;9	10;9	2
A0A384JCA9	tr|A0A384JCA9|A0A384JCA9_BOTFB Protein YOP1 OS=Botryotinia fuckeliana (strain B05.10) OX=332648 GN=Bcyop1 PE=3 SV=1	tr|A0A384JCA9|A0A384JCA9_BOTFB	tr|A0A384JCA9|A0A384JCA9_BOTFB	985	23.5957	22.8348	NaN	24.7176	NaN	24.057	27.5232	31.6975	31.4334	31.5281	28.3694	28.6235	NaN	NaN	NaN	NaN	NaN	NaN													7	7	7	22.8	22.8	22.8	18.42	0	163.15	6156800000	39	7	7	7	1
A0A384JCC0	tr|A0A384JCC0|A0A384JCC0_BOTFB NMO domain-containing protein OS=Botryotinia fuckeliana (strain B05.10) OX=332648 GN=BCIN_03g04860 PE=4 SV=1	tr|A0A384JCC0|A0A384JCC0_BOTFB	tr|A0A384JCC0|A0A384JCC0_BOTFB	986	NaN	NaN	NaN	NaN	NaN	NaN	NaN	23.3987	24.2678	NaN	NaN	NaN	NaN	NaN	NaN	NaN	NaN	NaN			nitronate monooxygenase activity	GO:0018580									3	3	3	11.8	11.8	11.8	35.609	0	6.8574	39700000	4	3	3	3	1
A0A384JCC3	tr|A0A384JCC3|A0A384JCC3_BOTFB Peptidase S59 domain-containing protein OS=Botryotinia fuckeliana (strain B05.10) OX=332648 GN=BCIN_03g04990 PE=3 SV=1	tr|A0A384JCC3|A0A384JCC3_BOTFB	tr|A0A384JCC3|A0A384JCC3_BOTFB	987	NaN	NaN	NaN	NaN	NaN	NaN	26.9714	26.9426	27.8049	25.946	27.9163	27.4884	NaN	NaN	NaN	NaN	NaN	NaN			structural constituent of nuclear pore	GO:0017056	nuclear pore	GO:0005643							12	12	12	7.3	7.3	7.3	209.5	0	47.927	568220000	19	12	12	12	1
A0A384JCD0	tr|A0A384JCD0|A0A384JCD0_BOTFB Bcade5 OS=Botryotinia fuckeliana (strain B05.10) OX=332648 GN=Bcade5 PE=3 SV=1	tr|A0A384JCD0|A0A384JCD0_BOTFB	tr|A0A384JCD0|A0A384JCD0_BOTFB	988	NaN	NaN	NaN	NaN	NaN	NaN	28.9302	28.6672	29.2143	29.4185	29.9242	29.506	NaN	NaN	NaN	NaN	NaN	NaN	'de novo' IMP biosynthetic process;purine nucleobase biosynthetic process	GO:0006189;GO:0009113	ATP binding;metal ion binding;phosphoribosylamine-glycine ligase activity;phosphoribosylformylglycinamidine cyclo-ligase activity	GO:0004637;GO:0004641;GO:0005524;GO:0046872	cytoplasm	GO:0005737					cytoplasm	GO:0005737	22	22	22	30.6	30.6	30.6	84.178	0	177.51	2322700000	57	22	22	22	1
A0A384JCD4	tr|A0A384JCD4|A0A384JCD4_BOTFB Bccmk3 OS=Botryotinia fuckeliana (strain B05.10) OX=332648 GN=Bccmk3 PE=4 SV=1	tr|A0A384JCD4|A0A384JCD4_BOTFB	tr|A0A384JCD4|A0A384JCD4_BOTFB	989	NaN	NaN	NaN	NaN	NaN	NaN	26.6724	27.7296	27.6807	27.5091	27.0989	27.2998	NaN	NaN	NaN	NaN	NaN	NaN			ATP binding;protein kinase activity	GO:0004672;GO:0005524									14	14	14	31.4	31.4	31.4	81.845	0	55.467	643380000	27	14	14	14	1
A0A384JCE1	tr|A0A384JCE1|A0A384JCE1_BOTFB Bcdoa1 OS=Botryotinia fuckeliana (strain B05.10) OX=332648 GN=Bcdoa1 PE=4 SV=1	tr|A0A384JCE1|A0A384JCE1_BOTFB	tr|A0A384JCE1|A0A384JCE1_BOTFB	990	24.7148	NaN	NaN	NaN	NaN	NaN	30.9476	30.4018	30.1187	29.8713	29.5514	29.3804	NaN	NaN	NaN	NaN	NaN	NaN													22	22	22	29.8	29.8	29.8	83.391	0	190.84	4483800000	64	22	22	22	1
A0A384JCE4	tr|A0A384JCE4|A0A384JCE4_BOTFB Uncharacterized protein OS=Botryotinia fuckeliana (strain B05.10) OX=332648 GN=BCIN_03g04620 PE=4 SV=1	tr|A0A384JCE4|A0A384JCE4_BOTFB	tr|A0A384JCE4|A0A384JCE4_BOTFB	991	NaN	NaN	NaN	NaN	NaN	NaN	NaN	24.9061	25.3448	NaN	NaN	NaN	NaN	NaN	NaN	NaN	NaN	NaN													2	2	2	4.6	4.6	4.6	48.87	0	4.5745	60864000	3	2	2	2	1
A0A384JCE7	tr|A0A384JCE7|A0A384JCE7_BOTFB Amidohydro-rel domain-containing protein OS=Botryotinia fuckeliana (strain B05.10) OX=332648 GN=BCIN_03g05140 PE=4 SV=1	tr|A0A384JCE7|A0A384JCE7_BOTFB	tr|A0A384JCE7|A0A384JCE7_BOTFB	992	NaN	NaN	NaN	NaN	NaN	NaN	24.7834	23.9771	23.6431	25.9025	26.5815	25.0575	NaN	NaN	NaN	22.1518	NaN	NaN			hydrolase activity, acting on carbon-nitrogen (but not peptide) bonds	GO:0016810					hydrolase activity, acting on carbon-nitrogen (but not peptide) bonds	GO:0016810			3	3	3	12.7	12.7	12.7	54.474	0	10.922	119870000	5	3	3	3	1
A0A384JCF2	tr|A0A384JCF2|A0A384JCF2_BOTFB Bcpep3 OS=Botryotinia fuckeliana (strain B05.10) OX=332648 GN=Bcpep3 PE=3 SV=1	tr|A0A384JCF2|A0A384JCF2_BOTFB	tr|A0A384JCF2|A0A384JCF2_BOTFB	993	NaN	NaN	NaN	NaN	NaN	NaN	25.5571	25.3054	26.4009	24.9322	24.1534	25.0468	NaN	NaN	NaN	NaN	NaN	NaN	intracellular protein transport;vesicle-mediated transport	GO:0006886;GO:0016192			cell	GO:0005623	vesicle-mediated transport	GO:0016192			cell	GO:0005623	6	6	6	10.2	10.2	10.2	109.24	0	17.488	200670000	10	6	6	6	1
A0A384JCF6	tr|A0A384JCF6|A0A384JCF6_BOTFB NADH dehydrogenase [ubiquinone] 1 alpha subcomplex subunit 1 OS=Botryotinia fuckeliana (strain B05.10) OX=332648 GN=BCIN_03g05240 PE=3 SV=1	tr|A0A384JCF6|A0A384JCF6_BOTFB	tr|A0A384JCF6|A0A384JCF6_BOTFB	994	NaN	NaN	NaN	NaN	NaN	NaN	28.9878	28.1989	27.9213	29.1484	28.6119	28.6746	NaN	NaN	NaN	NaN	NaN	NaN													5	5	5	38.4	38.4	38.4	9.6661	0	123.71	1373900000	20	5	5	5	1
A0A384JCG3	tr|A0A384JCG3|A0A384JCG3_BOTFB HECT-type E3 ubiquitin transferase OS=Botryotinia fuckeliana (strain B05.10) OX=332648 GN=BCIN_03g04800 PE=4 SV=1	tr|A0A384JCG3|A0A384JCG3_BOTFB	tr|A0A384JCG3|A0A384JCG3_BOTFB	995	NaN	NaN	NaN	NaN	NaN	NaN	25.4768	25.9644	25.4668	25.6708	25.2703	25.5467	NaN	NaN	NaN	NaN	NaN	NaN			ubiquitin-protein transferase activity	GO:0004842									8	8	8	9.4	9.4	9.4	134.59	0	31.696	188200000	16	8	8	8	1
A0A384JCH1	tr|A0A384JCH1|A0A384JCH1_BOTFB Bcsec61 OS=Botryotinia fuckeliana (strain B05.10) OX=332648 GN=Bcsec61 PE=3 SV=1	tr|A0A384JCH1|A0A384JCH1_BOTFB	tr|A0A384JCH1|A0A384JCH1_BOTFB	996	NaN	NaN	NaN	NaN	NaN	NaN	28.6521	29.6049	27.7762	29.6176	29.1981	29.2576	NaN	NaN	NaN	NaN	NaN	NaN	protein transport	GO:0015031			membrane	GO:0016020	protein transport	GO:0015031					4	4	4	8.8	8.8	8.8	52.121	0	92.184	2201700000	22	4	4	4	1
A0A384JCH4	tr|A0A384JCH4|A0A384JCH4_BOTFB SRP40_C domain-containing protein OS=Botryotinia fuckeliana (strain B05.10) OX=332648 GN=BCIN_03g04900 PE=4 SV=1	tr|A0A384JCH4|A0A384JCH4_BOTFB	tr|A0A384JCH4|A0A384JCH4_BOTFB	997	NaN	NaN	NaN	NaN	NaN	NaN	NaN	NaN	NaN	25.4593	26.672	26.3337	NaN	NaN	NaN	NaN	NaN	NaN					nucleolus	GO:0005730					nucleolus	GO:0005730	4	4	4	8.6	8.6	8.6	50.439	0	9.8267	95680000	5	4	4	4	1
A0A384JCH7	tr|A0A384JCH7|A0A384JCH7_BOTFB Uncharacterized protein OS=Botryotinia fuckeliana (strain B05.10) OX=332648 GN=BCIN_03g04120 PE=4 SV=1	tr|A0A384JCH7|A0A384JCH7_BOTFB	tr|A0A384JCH7|A0A384JCH7_BOTFB	998	NaN	NaN	NaN	NaN	NaN	NaN	26.4175	25.822	26.6002	25.3089	24.919	NaN	NaN	NaN	NaN	NaN	NaN	NaN	mRNA processing	GO:0006397	RNA binding	GO:0003723	nucleus	GO:0005634	mRNA processing	GO:0006397	RNA binding	GO:0003723	nucleus	GO:0005634	6	6	6	13.5	13.5	13.5	64.28	0	47.57	247600000	10	6	6	6	1
A0A384JCI5	tr|A0A384JCI5|A0A384JCI5_BOTFB Pectinesterase OS=Botryotinia fuckeliana (strain B05.10) OX=332648 GN=Bcpme2 PE=3 SV=1	tr|A0A384JCI5|A0A384JCI5_BOTFB	tr|A0A384JCI5|A0A384JCI5_BOTFB	999	26.7515	26.9513	26.393	31.672	31.4121	30.4586	NaN	NaN	NaN	26.4744	27.477	27.143	30.3364	32.0603	30.9394	32.6375	31.8993	33.0244	cell wall modification;pectin catabolic process	GO:0042545;GO:0045490	aspartyl esterase activity;pectinesterase activity	GO:0030599;GO:0045330	cell wall	GO:0005618					cell wall	GO:0005618	5	5	5	24.7	24.7	24.7	37.988	0	75.701	23763000000	62	5	5	5	1
A0A384JCI7	tr|A0A384JCI7|A0A384JCI7_BOTFB Homoserine kinase OS=Botryotinia fuckeliana (strain B05.10) OX=332648 GN=Bcthr1 PE=3 SV=1	tr|A0A384JCI7|A0A384JCI7_BOTFB	tr|A0A384JCI7|A0A384JCI7_BOTFB	1000	NaN	24.3746	NaN	NaN	NaN	25.9783	29.9425	28.8563	28.2631	28.6301	27.882	28.0277	24.8764	NaN	NaN	NaN	NaN	NaN	threonine metabolic process	GO:0006566	ATP binding;homoserine kinase activity	GO:0004413;GO:0005524									12	12	12	48.4	48.4	48.4	37.245	0	124.65	1763100000	34	12	12	12	1
A0A384JCJ2	tr|A0A384JCJ2|A0A384JCJ2_BOTFB J domain-containing protein OS=Botryotinia fuckeliana (strain B05.10) OX=332648 GN=BCIN_03g05070 PE=4 SV=1	tr|A0A384JCJ2|A0A384JCJ2_BOTFB	tr|A0A384JCJ2|A0A384JCJ2_BOTFB	1001	NaN	NaN	NaN	NaN	NaN	NaN	25.376	24.1444	25.2689	26.2553	25.4895	26.8179	NaN	NaN	NaN	NaN	NaN	NaN													5	5	5	16.7	16.7	16.7	44.196	0	17.229	157320000	8	5	5	5	1
A0A384JDE2	tr|A0A384JDE2|A0A384JDE2_BOTFB Uncharacterized protein OS=Botryotinia fuckeliana (strain B05.10) OX=332648 GN=BCIN_03g05600 PE=4 SV=1;tr|A0A384JCJ4|A0A384JCJ4_BOTFB Uncharacterized protein OS=Botryotinia fuckeliana (strain B05.10) OX=332648 GN=BCIN_03g0560	tr|A0A384JDE2|A0A384JDE2_BOTFB;tr|A0A384JCJ4|A0A384JCJ4_BOTFB	tr|A0A384JDE2|A0A384JDE2_BOTFB;tr|A0A384JCJ4|A0A384JCJ4_BOTFB	1002	28.0183	28.6298	28.0931	25.8341	25.5789	NaN	26.009	26.0181	25.9783	25.7924	24.3703	23.0488	33.8938	34.4853	33.9173	26.5407	26.8132	26.4016			hydrolase activity, acting on ester bonds	GO:0016788									23	22	22	57.3	55.7	55.7	49.012	0	282.42	25250000000	140	23;23	22;22	22;22	2
A0A384JCK3	tr|A0A384JCK3|A0A384JCK3_BOTFB Bcsgv1 OS=Botryotinia fuckeliana (strain B05.10) OX=332648 GN=Bcsgv1 PE=4 SV=1	tr|A0A384JCK3|A0A384JCK3_BOTFB	tr|A0A384JCK3|A0A384JCK3_BOTFB	1003	NaN	NaN	NaN	NaN	NaN	NaN	24.1996	24.0851	24.0487	23.2949	NaN	NaN	NaN	NaN	NaN	NaN	NaN	NaN			ATP binding;protein kinase activity	GO:0004672;GO:0005524									3	3	3	6.2	6.2	6.2	66.461	0	7.9737	49477000	7	3	3	3	1
A0A384JCK7	tr|A0A384JCK7|A0A384JCK7_BOTFB Uncharacterized protein OS=Botryotinia fuckeliana (strain B05.10) OX=332648 GN=BCIN_03g05700 PE=3 SV=1	tr|A0A384JCK7|A0A384JCK7_BOTFB	tr|A0A384JCK7|A0A384JCK7_BOTFB	1004	NaN	NaN	NaN	NaN	NaN	NaN	23.8175	23.6359	24.4913	23.2383	23.8545	22.8631	NaN	NaN	NaN	NaN	NaN	NaN			calcium ion binding	GO:0005509									2	2	2	1.7	1.7	1.7	116.57	0.0092709	2.1454	53963000	3	2	2	2	1
A0A384JCL2	tr|A0A384JCL2|A0A384JCL2_BOTFB Uncharacterized protein OS=Botryotinia fuckeliana (strain B05.10) OX=332648 GN=BCIN_03g04510 PE=4 SV=1	tr|A0A384JCL2|A0A384JCL2_BOTFB	tr|A0A384JCL2|A0A384JCL2_BOTFB	1005	NaN	NaN	NaN	NaN	NaN	NaN	NaN	NaN	NaN	NaN	NaN	NaN	25.3872	25.6539	25.4508	NaN	NaN	24.6321													4	4	4	24.3	24.3	24.3	17.556	0	19.129	141700000	6	4	4	4	1
A0A384JCL4	tr|A0A384JCL4|A0A384JCL4_BOTFB Bcfur1 OS=Botryotinia fuckeliana (strain B05.10) OX=332648 GN=Bcfur1 PE=4 SV=1	tr|A0A384JCL4|A0A384JCL4_BOTFB	tr|A0A384JCL4|A0A384JCL4_BOTFB	1006	NaN	NaN	NaN	26.4569	NaN	NaN	27.7266	27.2546	27.6501	28.8812	29.8779	29.7245	NaN	NaN	NaN	NaN	NaN	NaN	nucleoside metabolic process	GO:0009116											5	5	5	27.8	27.8	27.8	27.279	0	19.082	1380200000	18	5	5	5	1
A0A384JCM0	tr|A0A384JCM0|A0A384JCM0_BOTFB Glycerol kinase OS=Botryotinia fuckeliana (strain B05.10) OX=332648 GN=BCIN_03g04090 PE=3 SV=1	tr|A0A384JCM0|A0A384JCM0_BOTFB	tr|A0A384JCM0|A0A384JCM0_BOTFB	1009	NaN	NaN	NaN	NaN	NaN	NaN	23.99	23.6943	23.9147	24.9532	25.3851	25.222	NaN	NaN	NaN	NaN	NaN	NaN	carbohydrate metabolic process;glycerol-3-phosphate metabolic process	GO:0005975;GO:0006072	glycerol kinase activity	GO:0004370			carbohydrate metabolic process	GO:0005975					3	3	3	5.2	5.2	5.2	64.721	0	5.969	71027000	5	3	3	3	1
A0A384JCM1	tr|A0A384JCM1|A0A384JCM1_BOTFB Bcsec65 OS=Botryotinia fuckeliana (strain B05.10) OX=332648 GN=Bcsec65 PE=4 SV=1	tr|A0A384JCM1|A0A384JCM1_BOTFB	tr|A0A384JCM1|A0A384JCM1_BOTFB	1010	NaN	NaN	NaN	NaN	NaN	NaN	26.2449	24.9695	24.0318	24.8388	22.7769	NaN	NaN	NaN	NaN	NaN	NaN	NaN	SRP-dependent cotranslational protein targeting to membrane	GO:0006614	7S RNA binding	GO:0008312	signal recognition particle	GO:0048500							3	3	3	20.8	20.8	20.8	30.814	0	29.837	123950000	7	3	3	3	1
A0A384JCM2	tr|A0A384JCM2|A0A384JCM2_BOTFB BcPIO4 OS=Botryotinia fuckeliana (strain B05.10) OX=332648 GN=BcPIO4 PE=4 SV=1	tr|A0A384JCM2|A0A384JCM2_BOTFB	tr|A0A384JCM2|A0A384JCM2_BOTFB	1011	NaN	NaN	NaN	NaN	NaN	NaN	23.599	25.3522	26.3294	23.4205	23.1545	23.2213	NaN	NaN	NaN	NaN	NaN	NaN													5	5	5	9.7	9.7	9.7	90.295	0	17.486	113940000	10	5	5	5	1
A0A384JCN1	tr|A0A384JCN1|A0A384JCN1_BOTFB Imidazoleglycerol-phosphate dehydratase OS=Botryotinia fuckeliana (strain B05.10) OX=332648 GN=Bchis3 PE=3 SV=1	tr|A0A384JCN1|A0A384JCN1_BOTFB	tr|A0A384JCN1|A0A384JCN1_BOTFB	1013	NaN	24.1406	NaN	24.4031	26.0991	26.2074	28.0342	27.7579	28.4252	25.8667	27.6798	27.2875	NaN	NaN	NaN	22.2479	27.8674	31.0119	histidine biosynthetic process	GO:0000105	imidazoleglycerol-phosphate dehydratase activity	GO:0004424									6	6	6	36.2	36.2	36.2	23.79	0	25.193	2564700000	22	6	6	6	1
A0A384JCN3	tr|A0A384JCN3|A0A384JCN3_BOTFB Uncharacterized protein OS=Botryotinia fuckeliana (strain B05.10) OX=332648 GN=BCIN_03g05840 PE=3 SV=1	tr|A0A384JCN3|A0A384JCN3_BOTFB	tr|A0A384JCN3|A0A384JCN3_BOTFB	1014	NaN	NaN	NaN	NaN	NaN	NaN	28.186	28.5683	28.5539	29.5324	29.3199	29.2684	NaN	NaN	NaN	NaN	NaN	NaN			catalytic activity	GO:0003824									10	10	10	31.6	31.6	31.6	30.931	0	36.894	1573300000	23	10	10	10	1
A0A384JCN4	tr|A0A384JCN4|A0A384JCN4_BOTFB Uncharacterized protein OS=Botryotinia fuckeliana (strain B05.10) OX=332648 GN=BCIN_03g05710 PE=4 SV=1	tr|A0A384JCN4|A0A384JCN4_BOTFB	tr|A0A384JCN4|A0A384JCN4_BOTFB	1015	25.9566	NaN	26.8507	25.0822	NaN	25.7339	NaN	NaN	NaN	NaN	NaN	NaN	NaN	NaN	NaN	24.2494	23.8579	24.8129	carbohydrate metabolic process	GO:0005975	chitin binding;hydrolase activity, acting on carbon-nitrogen (but not peptide) bonds	GO:0008061;GO:0016810			carbohydrate metabolic process	GO:0005975	hydrolase activity, acting on carbon-nitrogen (but not peptide) bonds	GO:0016810			2	2	2	3.9	3.9	3.9	64.772	0	6.9451	122340000	6	2	2	2	1
A0A384JCN7	tr|A0A384JCN7|A0A384JCN7_BOTFB 1,2-dihydroxy-3-keto-5-methylthiopentene dioxygenase OS=Botryotinia fuckeliana (strain B05.10) OX=332648 GN=Bcadi1 PE=3 SV=1	tr|A0A384JCN7|A0A384JCN7_BOTFB	tr|A0A384JCN7|A0A384JCN7_BOTFB	1016	NaN	NaN	NaN	NaN	NaN	NaN	29.0681	28.3418	28.4972	28.0718	28.9507	28.4959	NaN	NaN	NaN	NaN	NaN	NaN	L-methionine salvage from methylthioadenosine	GO:0019509	acireductone dioxygenase [iron(II)-requiring] activity;iron ion binding	GO:0005506;GO:0010309	cytoplasm;nucleus	GO:0005634;GO:0005737					cytoplasm;nucleus	GO:0005634;GO:0005737	10	10	10	53.4	53.4	53.4	20.904	0	64.254	1525200000	28	10	10	10	1
A0A384JCP6	tr|A0A384JCP6|A0A384JCP6_BOTFB Uncharacterized protein OS=Botryotinia fuckeliana (strain B05.10) OX=332648 GN=BCIN_03g06510 PE=4 SV=1	tr|A0A384JCP6|A0A384JCP6_BOTFB	tr|A0A384JCP6|A0A384JCP6_BOTFB	1017	27.0727	27.5109	28.1974	27.2063	26.8321	27.8413	25.5324	25.6959	23.6968	NaN	NaN	NaN	NaN	NaN	NaN	NaN	NaN	NaN													4	4	4	14.1	14.1	14.1	54.801	0	62.27	223520000	3	4	4	4	1
A0A384JCP8	tr|A0A384JCP8|A0A384JCP8_BOTFB Hydroxyacylglutathione hydrolase OS=Botryotinia fuckeliana (strain B05.10) OX=332648 GN=BCIN_03g05490 PE=3 SV=1	tr|A0A384JCP8|A0A384JCP8_BOTFB	tr|A0A384JCP8|A0A384JCP8_BOTFB	1018	NaN	NaN	NaN	26.0212	NaN	NaN	29.595	30.8135	29.8217	28.8504	28.4249	28.6026	NaN	NaN	NaN	NaN	NaN	NaN	methylglyoxal catabolic process to D-lactate via S-lactoyl-glutathione	GO:0019243	hydroxyacylglutathione hydrolase activity	GO:0004416									11	11	11	42.6	42.6	42.6	35.946	0	124.82	3299600000	42	11	11	11	1
A0A384JCQ0	tr|A0A384JCQ0|A0A384JCQ0_BOTFB A_deaminase domain-containing protein OS=Botryotinia fuckeliana (strain B05.10) OX=332648 GN=BCIN_03g04890 PE=4 SV=1	tr|A0A384JCQ0|A0A384JCQ0_BOTFB	tr|A0A384JCQ0|A0A384JCQ0_BOTFB	1019	NaN	NaN	NaN	NaN	NaN	NaN	26.0559	25.7146	26.137	27.1785	26.16	26.9436	NaN	NaN	NaN	NaN	NaN	NaN			deaminase activity	GO:0019239									5	5	5	9.7	9.7	9.7	70.887	0	32.354	266230000	6	5	5	5	1
A0A384JCQ1	tr|A0A384JCQ1|A0A384JCQ1_BOTFB Uncharacterized protein OS=Botryotinia fuckeliana (strain B05.10) OX=332648 GN=BCIN_03g04950 PE=4 SV=1	tr|A0A384JCQ1|A0A384JCQ1_BOTFB	tr|A0A384JCQ1|A0A384JCQ1_BOTFB	1020	NaN	NaN	NaN	NaN	NaN	NaN	24.7863	25.2808	26.5065	25.9971	25.6193	24.3283	NaN	NaN	NaN	NaN	NaN	NaN	mitochondrial proton-transporting ATP synthase complex assembly	GO:0033615			mitochondrion	GO:0005739					mitochondrion	GO:0005739	4	4	4	42.3	42.3	42.3	12.843	0	16.945	187420000	6	4	4	4	1
A0A384JCQ3	tr|A0A384JCQ3|A0A384JCQ3_BOTFB FSH1 domain-containing protein OS=Botryotinia fuckeliana (strain B05.10) OX=332648 GN=BCIN_03g04700 PE=4 SV=1	tr|A0A384JCQ3|A0A384JCQ3_BOTFB	tr|A0A384JCQ3|A0A384JCQ3_BOTFB	1021	NaN	25.1007	NaN	NaN	NaN	NaN	24.7276	25.9793	26.3618	NaN	25.5062	25.5968	NaN	NaN	NaN	NaN	NaN	NaN													6	6	6	25.5	25.5	25.5	29.942	0	16.839	202450000	10	6	6	6	1
A0A384JCQ8	tr|A0A384JCQ8|A0A384JCQ8_BOTFB ENTH domain-containing protein OS=Botryotinia fuckeliana (strain B05.10) OX=332648 GN=BCIN_03g04970 PE=3 SV=1	tr|A0A384JCQ8|A0A384JCQ8_BOTFB	tr|A0A384JCQ8|A0A384JCQ8_BOTFB	1023	NaN	NaN	NaN	NaN	NaN	24.5998	29.2626	28.1759	28.2066	25.4218	24.3644	NaN	NaN	NaN	NaN	NaN	23.8005	NaN													11	11	11	22.6	22.6	22.6	63.947	0	109.37	1049600000	18	11	11	11	1
A0A384JCR2	tr|A0A384JCR2|A0A384JCR2_BOTFB Uncharacterized protein OS=Botryotinia fuckeliana (strain B05.10) OX=332648 GN=BCIN_03g05040 PE=4 SV=1	tr|A0A384JCR2|A0A384JCR2_BOTFB	tr|A0A384JCR2|A0A384JCR2_BOTFB	1024	NaN	NaN	NaN	NaN	NaN	NaN	26.6285	25.3518	26.6859	26.9847	25.8009	25.94	24.0812	NaN	NaN	25.0124	NaN	NaN			nucleic acid binding	GO:0003676									7	7	7	10.8	10.8	10.8	117.94	0	22.696	326720000	10	7	7	7	1
A0A384JCR3	tr|A0A384JCR3|A0A384JCR3_BOTFB Aldo_ket_red domain-containing protein OS=Botryotinia fuckeliana (strain B05.10) OX=332648 GN=BCIN_03g04790 PE=4 SV=1	tr|A0A384JCR3|A0A384JCR3_BOTFB	tr|A0A384JCR3|A0A384JCR3_BOTFB	1025	26.0875	NaN	NaN	NaN	NaN	NaN	28.9305	29.0935	29.864	26.2502	26.9315	26.3667	NaN	NaN	NaN	NaN	NaN	NaN			oxidoreductase activity	GO:0016491					oxidoreductase activity	GO:0016491			12	12	12	53.5	53.5	53.5	35.529	0	185.37	1823000000	22	12	12	12	1
A0A384JCR7	tr|A0A384JCR7|A0A384JCR7_BOTFB Pectinesterase domain-containing protein OS=Botryotinia fuckeliana (strain B05.10) OX=332648 GN=BCIN_03g05060 PE=3 SV=1	tr|A0A384JCR7|A0A384JCR7_BOTFB	tr|A0A384JCR7|A0A384JCR7_BOTFB	1026	25.2399	25.0081	NaN	31.5227	31.6273	31.3716	NaN	NaN	NaN	27.9315	27.4196	26.8916	28.7524	30.1269	29.0383	32.0852	32.2437	32.2624	cell wall modification	GO:0042545	pectinesterase activity	GO:0030599	cell wall	GO:0005618					cell wall	GO:0005618	9	9	9	27.8	27.8	27.8	42.386	0	114.01	19457000000	78	9	9	9	1
A0A384JCR8	tr|A0A384JCR8|A0A384JCR8_BOTFB Uncharacterized protein OS=Botryotinia fuckeliana (strain B05.10) OX=332648 GN=BCIN_03g03610 PE=4 SV=1	tr|A0A384JCR8|A0A384JCR8_BOTFB	tr|A0A384JCR8|A0A384JCR8_BOTFB	1027	24.945	25.6973	25.4709	27.5846	29.4883	24.695	27.4249	27.8953	27.7131	25.7261	27.4321	27.9322	28.2609	25.0974	29.2118	28.2575	29.7848	28.5906			carbohydrate binding;catalytic activity	GO:0003824;GO:0030246									15	15	15	28.3	28.3	28.3	90.33	0	272	3368900000	76	15	15	15	1
A0A384JCU3	tr|A0A384JCU3|A0A384JCU3_BOTFB Bchap5 OS=Botryotinia fuckeliana (strain B05.10) OX=332648 GN=Bchap5 PE=4 SV=1;tr|A0A384JCS0|A0A384JCS0_BOTFB Bchap5 OS=Botryotinia fuckeliana (strain B05.10) OX=332648 GN=Bchap5 PE=4 SV=1	tr|A0A384JCU3|A0A384JCU3_BOTFB;tr|A0A384JCS0|A0A384JCS0_BOTFB	tr|A0A384JCU3|A0A384JCU3_BOTFB;tr|A0A384JCS0|A0A384JCS0_BOTFB	1028	NaN	NaN	NaN	NaN	NaN	NaN	28.1704	26.1812	26.8404	25.9603	24.6331	25.393	NaN	NaN	NaN	NaN	NaN	NaN			DNA-binding transcription factor activity;protein heterodimerization activity	GO:0003700;GO:0046982	CCAAT-binding factor complex	GO:0016602			DNA-binding transcription factor activity	GO:0003700			5	5	5	18.1	18.1	18.1	31.617	0	30.674	445330000	10	5;5	5;5	5;5	2
A0A384JCS3	tr|A0A384JCS3|A0A384JCS3_BOTFB Uncharacterized protein OS=Botryotinia fuckeliana (strain B05.10) OX=332648 GN=BCIN_03g04880 PE=4 SV=1	tr|A0A384JCS3|A0A384JCS3_BOTFB	tr|A0A384JCS3|A0A384JCS3_BOTFB	1029	NaN	NaN	NaN	NaN	NaN	NaN	NaN	NaN	NaN	24.7941	25.6716	25.0118	NaN	NaN	NaN	NaN	NaN	NaN													3	3	3	7.2	7.2	7.2	50.772	0	6.7769	77480000	3	3	3	3	1
A0A384JCT4	tr|A0A384JCT4|A0A384JCT4_BOTFB Uncharacterized protein OS=Botryotinia fuckeliana (strain B05.10) OX=332648 GN=BCIN_03g06200 PE=3 SV=1	tr|A0A384JCT4|A0A384JCT4_BOTFB	tr|A0A384JCT4|A0A384JCT4_BOTFB	1031	NaN	NaN	NaN	NaN	NaN	NaN	30.9437	28.9228	29.2468	29.2122	29.1727	29.5114	NaN	25.9867	NaN	26.2574	NaN	NaN	riboflavin biosynthetic process	GO:0009231	GTP cyclohydrolase II activity	GO:0003935									25	25	25	57.4	57.4	57.4	57.897	0	323.31	3346700000	68	25	25	25	1
A0A384JCU4	tr|A0A384JCU4|A0A384JCU4_BOTFB Bcvps9 OS=Botryotinia fuckeliana (strain B05.10) OX=332648 GN=Bcvps9 PE=4 SV=1	tr|A0A384JCU4|A0A384JCU4_BOTFB	tr|A0A384JCU4|A0A384JCU4_BOTFB	1033	NaN	NaN	NaN	NaN	NaN	NaN	26.0774	26.1845	26.5232	26.559	26.7054	26.7866	NaN	NaN	NaN	NaN	NaN	NaN													9	9	9	16.2	16.2	16.2	81.465	0	21.235	322510000	14	9	9	9	1
A0A384JCW6	tr|A0A384JCW6|A0A384JCW6_BOTFB Probable Xaa-Pro aminopeptidase P OS=Botryotinia fuckeliana (strain B05.10) OX=332648 GN=BCIN_03g05300 PE=3 SV=1;tr|A0A384JCU5|A0A384JCU5_BOTFB Probable Xaa-Pro aminopeptidase P OS=Botryotinia fuckeliana (strain B05.10) OX=33	tr|A0A384JCW6|A0A384JCW6_BOTFB;tr|A0A384JCU5|A0A384JCU5_BOTFB	tr|A0A384JCW6|A0A384JCW6_BOTFB;tr|A0A384JCU5|A0A384JCU5_BOTFB	1034	NaN	NaN	NaN	NaN	NaN	NaN	28.0714	27.5209	27.1922	27.4282	27.6288	28.5674	NaN	NaN	NaN	NaN	NaN	NaN			metalloaminopeptidase activity	GO:0070006									13	13	13	24.5	24.5	24.5	73.121	0	56.115	862940000	26	13;13	13;13	13;13	2
A0A384JCU6	tr|A0A384JCU6|A0A384JCU6_BOTFB PlsC domain-containing protein OS=Botryotinia fuckeliana (strain B05.10) OX=332648 GN=BCIN_03g05100 PE=4 SV=1	tr|A0A384JCU6|A0A384JCU6_BOTFB	tr|A0A384JCU6|A0A384JCU6_BOTFB	1035	NaN	NaN	NaN	NaN	NaN	NaN	24.8008	25.2237	26.251	26.9044	24.5862	23.674	NaN	NaN	NaN	NaN	NaN	NaN			transferase activity, transferring acyl groups	GO:0016746					transferase activity, transferring acyl groups	GO:0016746			2	2	2	5.7	5.7	5.7	85.094	0	13.476	196670000	6	2	2	2	1
A0A384JCU7	tr|A0A384JCU7|A0A384JCU7_BOTFB Bcblm10 OS=Botryotinia fuckeliana (strain B05.10) OX=332648 GN=Bcblm10 PE=3 SV=1	tr|A0A384JCU7|A0A384JCU7_BOTFB	tr|A0A384JCU7|A0A384JCU7_BOTFB	1036	24.5374	25.0532	26.1572	25.9823	NaN	NaN	26.2889	26.6502	27.6778	27.0408	26.8624	26.9545	NaN	NaN	NaN	NaN	NaN	NaN			lysine-acetylated histone binding;peptidase activator activity;proteasome binding	GO:0016504;GO:0070577;GO:0070628									17	17	17	10.9	10.9	10.9	221.97	0	57.711	567660000	29	17	17	17	1
A0A384JCU9	tr|A0A384JCU9|A0A384JCU9_BOTFB Bcrsm7 OS=Botryotinia fuckeliana (strain B05.10) OX=332648 GN=Bcrsm7 PE=3 SV=1	tr|A0A384JCU9|A0A384JCU9_BOTFB	tr|A0A384JCU9|A0A384JCU9_BOTFB	1038	NaN	NaN	NaN	NaN	NaN	NaN	26.0274	25.5851	26.3315	27.661	26.619	25.8901	NaN	NaN	NaN	NaN	NaN	NaN	translation	GO:0006412					translation	GO:0006412					8	8	8	41.6	41.6	41.6	36.649	0	52.483	302920000	11	8	8	8	1
A0A384JCV3	tr|A0A384JCV3|A0A384JCV3_BOTFB Mannose-1-phosphate guanyltransferase OS=Botryotinia fuckeliana (strain B05.10) OX=332648 GN=Bcpsa1 PE=3 SV=1	tr|A0A384JCV3|A0A384JCV3_BOTFB	tr|A0A384JCV3|A0A384JCV3_BOTFB	1039	25.1412	NaN	NaN	NaN	25.7984	NaN	30.9821	32.8044	32.4943	30.4945	30.4333	30.5347	NaN	NaN	NaN	NaN	NaN	NaN	biosynthetic process	GO:0009058	nucleotidyltransferase activity	GO:0016779			biosynthetic process	GO:0009058	nucleotidyltransferase activity	GO:0016779			15	15	15	54.9	54.9	54.9	39.906	0	186.64	10300000000	55	15	15	15	1
A0A384JCV6	tr|A0A384JCV6|A0A384JCV6_BOTFB Endo-1,3(4)-beta-glucanase OS=Botryotinia fuckeliana (strain B05.10) OX=332648 GN=BCIN_03g05200 PE=3 SV=1	tr|A0A384JCV6|A0A384JCV6_BOTFB	tr|A0A384JCV6|A0A384JCV6_BOTFB	1040	24.3477	NaN	NaN	27.0752	28.9756	25.1318	NaN	NaN	NaN	NaN	NaN	NaN	NaN	NaN	NaN	24.3318	30.073	29.3013			glucan endo-1,3-beta-glucanase activity, C-3 substituted reducing group	GO:0052861									14	14	14	22.6	22.6	22.6	92.727	0	149.61	2486600000	25	14	14	14	1
A0A384JCW2	tr|A0A384JCW2|A0A384JCW2_BOTFB Bcmyo2 OS=Botryotinia fuckeliana (strain B05.10) OX=332648 GN=Bcmyo2 PE=3 SV=1	tr|A0A384JCW2|A0A384JCW2_BOTFB	tr|A0A384JCW2|A0A384JCW2_BOTFB	1041	29.9946	30.818	31.1362	30.1393	29.2643	30.6774	29.5611	28.8826	27.8857	29.127	28.7913	28.9539	NaN	NaN	25.7568	NaN	NaN	NaN			actin filament binding;ATP binding;motor activity	GO:0003774;GO:0005524;GO:0051015	myosin complex	GO:0016459							24	24	24	17.9	17.9	17.9	178.98	0	149.5	2682900000	49	24	24	24	1
A0A384JCW5	tr|A0A384JCW5|A0A384JCW5_BOTFB Uncharacterized protein OS=Botryotinia fuckeliana (strain B05.10) OX=332648 GN=BCIN_03g05480 PE=4 SV=1	tr|A0A384JCW5|A0A384JCW5_BOTFB	tr|A0A384JCW5|A0A384JCW5_BOTFB	1042	NaN	24.3608	NaN	26.3141	26.166	NaN	31.8583	32.841	32.8913	30.9624	29.8943	29.4004	NaN	NaN	NaN	NaN	21.4891	22.6093													50	50	50	60.4	60.4	60.4	102.63	0	323.31	16042000000	192	50	50	50	1
A0A384JCX1	tr|A0A384JCX1|A0A384JCX1_BOTFB Uncharacterized protein OS=Botryotinia fuckeliana (strain B05.10) OX=332648 GN=BCIN_03g06600 PE=3 SV=1	tr|A0A384JCX1|A0A384JCX1_BOTFB	tr|A0A384JCX1|A0A384JCX1_BOTFB	1043	27.5536	26.9512	27.6067	25.9086	30.0198	29.5949	35.8727	35.4532	35.503	35.0716	35.6227	34.8948	19.3629	15.961	19.0275	17.12	18.1348	17.5771													76	76	73	78.4	78.4	76.2	68.669	0	323.31	180300000000	593	76	76	73	1
A0A384JCX3	tr|A0A384JCX3|A0A384JCX3_BOTFB 40S ribosomal protein S1 OS=Botryotinia fuckeliana (strain B05.10) OX=332648 GN=RPS1 PE=3 SV=1	tr|A0A384JCX3|A0A384JCX3_BOTFB	tr|A0A384JCX3|A0A384JCX3_BOTFB	1044	22.1736	20.782	21.4746	21.1508	24.3406	20.8487	32.8734	33.5475	33.3134	34.6042	34.0869	34.0171	NaN	18.7367	22.1216	NaN	NaN	NaN	translation	GO:0006412	structural constituent of ribosome	GO:0003735	cytosolic small ribosomal subunit	GO:0022627	translation	GO:0006412	structural constituent of ribosome	GO:0003735			32	32	32	79.3	79.3	79.3	29.246	0	323.31	45226000000	162	32	32	32	1
A0A384JCX4	tr|A0A384JCX4|A0A384JCX4_BOTFB Bcqcr6 OS=Botryotinia fuckeliana (strain B05.10) OX=332648 GN=Bcqcr6 PE=3 SV=1	tr|A0A384JCX4|A0A384JCX4_BOTFB	tr|A0A384JCX4|A0A384JCX4_BOTFB	1045	NaN	NaN	NaN	NaN	NaN	NaN	23.9146	27.9899	29.3761	27.2211	26.8272	28.1532	NaN	NaN	NaN	NaN	NaN	NaN	mitochondrial electron transport, ubiquinol to cytochrome c	GO:0006122	ubiquinol-cytochrome-c reductase activity	GO:0008121	mitochondrion	GO:0005739					mitochondrion	GO:0005739	4	4	4	21.6	21.6	21.6	16.811	0	42.008	969530000	19	4	4	4	1
A0A384JCX7	tr|A0A384JCX7|A0A384JCX7_BOTFB Uricase OS=Botryotinia fuckeliana (strain B05.10) OX=332648 GN=BCIN_03g06830 PE=3 SV=1	tr|A0A384JCX7|A0A384JCX7_BOTFB	tr|A0A384JCX7|A0A384JCX7_BOTFB	1046	26.2922	25.9837	26.0257	NaN	NaN	26.9193	28.1338	27.8173	29.305	31.0878	29.319	29.3421	NaN	NaN	NaN	NaN	NaN	NaN	purine nucleobase metabolic process	GO:0006144	urate oxidase activity	GO:0004846									10	10	10	40.1	40.1	40.1	33.584	0	138.94	2306100000	41	10	10	10	1
[truncated: 2,616 more rows]
[truncated: 38 more columns]
