# Supplementary material for: The Adaptation of Botrytis cinerea Extracellular Vesicles Proteome to Surrounding Conditions: Revealing New Tools for Its Infection Process
Source: J Fungi (Basel). 2023 Aug 24;9(9):872. doi: 10.3390/jof9090872 (PMC10532283; doi:10.3390/jof9090872)
Supplement: Supplementary file 1 [file jof-09-00872-s001.zip › Supplementary Table S2 (2).xlsx]

## Sheet: Supplementary Table S2A
Uniprot ID	Fasta headers	LFQ intensity EV Glucose 1	LFQ intensity EV Glucose 2	LFQ intensity EV Glucose 3	LFQ intensity EV TCW 1	LFQ intensity EV TCW 2	LFQ intensity EV TCW 3	LFQ intensity Mycelia Glucose 1	LFQ intensity Mycelia Glucose 2	LFQ intensity Mycelia Glucose 3	LFQ intensity Mycelia TCW 1	LFQ intensity Mycelia TCW 2	LFQ intensity Mycelia TCW 3	LFQ intensity Supernatant Glu 1	LFQ intensity Supernatant Glu 2	LFQ intensity Supernatant Glu 3	LFQ intensity Supernatant TCW 1	LFQ intensity Supernatant TCW 2	LFQ intensity Supernatant TCW 3	Count EV Glucose	Count EV TCW	Count Mycelia GLU	Count Mycelia TCW	Count Supernatant GLU	Count Supernatant TCW	Student's T-test p-value LFQ intensity EV Glucose_LFQ intensity Supernatant Glu	Student's T-test q-value LFQ intensity EV Glucose_LFQ intensity Supernatant Glu	Student's T-test Difference LFQ intensity EV Glucose_LFQ intensity Supernatant Glu	Student's T-test p-value LFQ intensity EV Glucose_LFQ intensity EV TCW	Student's T-test q-value LFQ intensity EV Glucose_LFQ intensity EV TCW	Student's T-test Difference LFQ intensity EV Glucose_LFQ intensity EV TCW	Student's T-test p-value LFQ intensity EV Glucose_LFQ intensity Mycelia Glucose	Student's T-test q-value LFQ intensity EV Glucose_LFQ intensity Mycelia Glucose	Student's T-test Difference LFQ intensity EV Glucose_LFQ intensity Mycelia Glucose	Student's T-test p-value LFQ intensity EV TCW_LFQ intensity Supernatant TCW	Student's T-test q-value LFQ intensity EV TCW_LFQ intensity Supernatant TCW	Student's T-test Difference LFQ intensity EV TCW_LFQ intensity Supernatant TCW	Student's T-test p-value LFQ intensity EV TCW_LFQ intensity Mycelia TCW	Student's T-test q-value LFQ intensity EV TCW_LFQ intensity Mycelia TCW	Student's T-test Difference LFQ intensity EV TCW_LFQ intensity Mycelia TCW	GOBP name_	GOBP id_	GOMF name_	GOMF id_	GOCC name_	GOCC id_	GOBP slim name_	GOBP slim id_	GOMF slim name_
A0A384J3T9	tr|A0A384J3T9|A0A384J3T9_BOTFB Bcboa3 OS=Botryotinia fuckeliana (strain B05.10) OX=332648 GN=Bcboa3 PE=3 SV=1	28.2276	28.6938	28.9749	28.3012	28.1206	29.0186	24.1939	23.375	27.1948	26.4259	27.3197	26.8049	NaN	NaN	NaN	NaN	NaN	NaN	3	3	3	3	0	0	1	0.981528	NaN	0.686749	1	0.151977	0.0348092	0.0165086	3.71086	1	1	NaN	0.0124358	0.00828037	1.62996			heme binding;iron ion binding;oxidoreductase activity, acting on paired donors, with incorporation or reduction of molecular oxygen	GO:0005506;GO:0016705;GO:0020037
A0A384K1L2	tr|A0A384K1L2|A0A384K1L2_BOTFB PKS_ER domain-containing protein OS=Botryotinia fuckeliana (strain B05.10) OX=332648 GN=BCIN_13g05580 PE=3 SV=1	24.456	22.5723	24.7775	NaN	23.9623	22.4765	27.2113	28.1094	28.6831	33.3344	33.3722	33.2593	NaN	NaN	NaN	NaN	NaN	NaN	3	2	3	3	0	0	1	1	NaN	0.543012	0.902171	0.715864	0.00739415	0.00411285	-4.06602	NaN	1	0	0.000362379	0.00156667	-10.1026			oxidoreductase activity;zinc ion binding	GO:0008270;GO:0016491					oxidoreductase activity
A0A384J3Y3	tr|A0A384J3Y3|A0A384J3Y3_BOTFB PKS_AT domain-containing protein OS=Botryotinia fuckeliana (strain B05.10) OX=332648 GN=BCIN_01g00450 PE=3 SV=1	24.171	22.645	22.8528	23.4897	22.3807	23.0936	32.3943	33.3224	33.365	31.5502	33.427	32.5202	21.9728	20.8866	19.8481	NaN	NaN	22.0097	3	3	3	3	3	1	0.0405661	0.0412427	2.32042	0.705011	1	0.234933	6.8559e-05	0	-9.80431	1	0.989492	0.978265	0.000113334	0	-9.51114	fatty acid biosynthetic process	GO:0006633	enoyl-[acyl-carrier-protein] reductase (NADH) activity	GO:0004318	fatty acid synthase complex	GO:0005835
A0A384JTQ8	tr|A0A384JTQ8|A0A384JTQ8_BOTFB Bcpks7 OS=Botryotinia fuckeliana (strain B05.10) OX=332648 GN=Bcpks7 PE=4 SV=1	26.7617	26.9507	27.6524	25.9902	26.0312	27.513	27.9295	29.2662	29.4297	30.3489	27.4594	27.9966	23.2267	NaN	NaN	NaN	NaN	NaN	3	3	3	3	1	0	1	1	3.89485	0.344344	0.6751	0.610139	0.0327172	0.015901	-1.75358	1	1	NaN	0.109518	0.0621026	-2.09018			phosphopantetheine binding;transferase activity	GO:0016740;GO:0031177
A0A384J3T6	tr|A0A384J3T6|A0A384J3T6_BOTFB Bcboa1 OS=Botryotinia fuckeliana (strain B05.10) OX=332648 GN=Bcboa1 PE=4 SV=1	23.3111	22.2304	23.3811	NaN	NaN	22.0138	25.1725	28.6838	28.0236	NaN	NaN	NaN	NaN	NaN	NaN	NaN	NaN	NaN	3	1	3	0	0	0	1	1	NaN	1	1	0.960391	0.0192892	0.0116817	-4.31911	NaN	1	0	NaN	1	0
A0A384K3L1	tr|A0A384K3L1|A0A384K3L1_BOTFB Uncharacterized protein OS=Botryotinia fuckeliana (strain B05.10) OX=332648 GN=BCIN_15g00100 PE=4 SV=1	35.7595	33.324	30.5819	30.1834	29.7879	NaN	34.3857	33.8888	33.0242	27.5943	27.2012	27.0392	32.5202	33.7863	33.1375	32.5633	31.5361	30.2866	3	2	3	3	3	3	0.964081	1	0.0737673	0.193259	0.50832	3.23612	0.74273	1	-0.544432	0.185483	0.430012	-1.4763	0.00186514	0.0012069	2.70748
A0A384JFR0	tr|A0A384JFR0|A0A384JFR0_BOTFB Glucoamylase OS=Botryotinia fuckeliana (strain B05.10) OX=332648 GN=BCIN_04g04190 PE=3 SV=1	35.6498	36.1691	35.096	36.1968	35.3585	33.9945	33.0712	33.906	34.0135	32.1166	31.2932	30.8176	37.0962	38.0173	37.924	36.4287	35.3622	36.2208	3	3	3	3	3	3	0.0087233	0.0103614	-2.04089	0.557879	0.9162	0.455007	0.0100681	0.00538095	1.97471	0.318011	0.595926	-0.820596	0.0071685	0.00595604	3.77418	polysaccharide catabolic process	GO:0000272	glucan 1,4-alpha-glucosidase activity;starch binding	GO:0004339;GO:2001070
A0A384K613	tr|A0A384K613|A0A384K613_BOTFB CND3 OS=Botryotinia fuckeliana (strain B05.10) OX=332648 GN=CND3 PE=4 SV=1	36.0511	33.9587	33.11	33.6404	34.2024	37.4455	32.0153	32.9679	32.7156	29.6017	30.7728	30.8259	35.215	35.7013	35.4398	30.1132	31.3304	31.1244	3	3	3	3	3	3	0.28992	0.339085	-1.07874	0.649335	0.996851	-0.722853	0.120751	0.0691883	1.807	0.0270697	0.219333	4.2401	0.0198986	0.0124876	4.69598
A0A384K4A6	tr|A0A384K4A6|A0A384K4A6_BOTFB BcekdA OS=Botryotinia fuckeliana (strain B05.10) OX=332648 GN=BcekdA PE=4 SV=1	33.0528	32.3484	32.8652	34.9701	35.0178	34.115	30.911	31.0822	32.015	28.2882	30.9489	31.2407	33.7026	33.302	32.9202	30.6485	33.4761	33.9618	3	3	3	3	3	3	0.147963	0.161921	-0.552813	0.00573806	0.0656667	-1.9455	0.0243174	0.014365	1.4194	0.13521	0.369452	2.00554	0.00991549	0.00578973	4.54169
A0A384JRK6	tr|A0A384JRK6|A0A384JRK6_BOTFB Uncharacterized protein OS=Botryotinia fuckeliana (strain B05.10) OX=332648 GN=BCIN_09g00200 PE=3 SV=1	34.201	33.2104	32.8508	34.3551	34.2661	33.0303	32.6192	32.3861	32.5701	31.8334	31.2086	30.7693	36.6698	36.8163	36.6932	34.6358	34.82	33.8661	3	3	3	3	3	3	0.00124111	0.00770732	-3.30572	0.475013	0.814653	-0.463089	0.0942354	0.051039	0.895565	0.342752	0.626404	-0.556853	0.00773009	0.00573545	2.61338	carbohydrate metabolic process	GO:0005975	hydrolase activity, hydrolyzing O-glycosyl compounds	GO:0004553			carbohydrate metabolic process	GO:0005975
A0A384JXX4	tr|A0A384JXX4|A0A384JXX4_BOTFB Alpha-glucosidase OS=Botryotinia fuckeliana (strain B05.10) OX=332648 GN=BCIN_11g06440 PE=3 SV=1	34.8671	34.5091	34.4314	32.2074	32.948	32.6567	33.3023	33.3025	33.1501	31.8913	32.1991	32.4879	36.8807	31.7339	37.0021	32.6852	33.2253	33.2543	3	3	3	3	3	3	0.746567	1	-0.603035	0.00140552	0.0317333	1.9985	0.00070882	0	1.35088	0.187536	0.432024	-0.450918	0.210187	0.161421	0.411263	carbohydrate metabolic process	GO:0005975	carbohydrate binding;hydrolase activity, hydrolyzing O-glycosyl compounds	GO:0004553;GO:0030246			carbohydrate metabolic process	GO:0005975
A0A384JKT0	tr|A0A384JKT0|A0A384JKT0_BOTFB Uncharacterized protein OS=Botryotinia fuckeliana (strain B05.10) OX=332648 GN=BCIN_06g05200 PE=4 SV=1	33.5051	33.0515	33.4097	29.9924	30.4089	29.2581	31.2632	31.1691	31.2421	29.1846	30.3266	29.8272	36.1923	37.3791	36.4553	31.0013	31.3875	31.1582	3	3	3	3	3	3	0.000960982	0.00605405	-3.35345	0.00070001	0.0227273	3.43564	0.000118909	0	2.09733	0.0216905	0.184727	-1.29586	0.83164	1	0.106999
A0A384JJK2	tr|A0A384JJK2|A0A384JJK2_BOTFB Carboxypeptidase OS=Botryotinia fuckeliana (strain B05.10) OX=332648 GN=BCIN_06g02510 PE=3 SV=1	32.5979	32.2006	32.5066	31.6259	31.6005	28.9753	30.9904	31.5055	31.1906	30.3775	29.1317	29.1213	34.7313	35.6308	35.4334	33.3728	32.3118	31.8176	3	3	3	3	3	3	0.000688034	0	-2.83009	0.12774	0.398829	1.70114	0.00328431	0.0025037	1.20621	0.149428	0.384137	-1.76687	0.288387	0.292824	1.19041			serine-type carboxypeptidase activity	GO:0004185
A0A384K4U0	tr|A0A384K4U0|A0A384K4U0_BOTFB Peptidase S53 domain-containing protein OS=Botryotinia fuckeliana (strain B05.10) OX=332648 GN=BCIN_15g03150 PE=4 SV=1	33.7654	33.2052	33.4513	33.3464	32.7947	32.3094	29.572	29.7765	30.7171	30.451	28.6225	27.4383	36.8803	38.045	37.1352	34.2707	33.6203	32.8802	3	3	3	3	3	3	0.000567328	0	-3.87954	0.125926	0.402102	0.657134	0.000882627	0	3.45211	0.197541	0.44471	-0.773509	0.012674	0.0087239	3.97959			metal ion binding;serine-type endopeptidase activity	GO:0004252;GO:0046872
A0A384JC04	tr|A0A384JC04|A0A384JC04_BOTFB Uncharacterized protein OS=Botryotinia fuckeliana (strain B05.10) OX=332648 GN=BCIN_03g03630 PE=3 SV=1	32.8663	32.3988	32.1894	32.4075	31.0495	31.4245	29.104	29.4002	29.2493	27.5535	26.1103	24.3087	35.0244	35.7201	34.2142	32.5635	31.7832	33.8792	3	3	3	3	3	3	0.00641394	0.00825974	-2.50145	0.130406	0.396113	0.857609	0.000119354	0	3.23366	0.203192	0.455698	-1.11477	0.00528012	0.00262687	5.63634	polysaccharide catabolic process	GO:0000272	cellulase activity	GO:0008810
A0A384JQ98	tr|A0A384JQ98|A0A384JQ98_BOTFB Uncharacterized protein OS=Botryotinia fuckeliana (strain B05.10) OX=332648 GN=BCIN_08g02390 PE=3 SV=1	33.326	33.6702	32.9031	28.7108	33.5599	32.506	30.1126	30.245	30.572	31.9125	31.2628	30.1629	36.9181	37.3722	36.6311	28.947	33.2591	32.9502	3	3	3	3	3	3	0.000288174	0	-3.67403	0.315441	0.652936	1.70755	0.000328848	0	2.98989	0.953148	1	-0.126546	0.7737	1	0.479481			serine-type peptidase activity	GO:0008236
A0A384J685	tr|A0A384J685|A0A384J685_BOTFB alpha-1,2-Mannosidase OS=Botryotinia fuckeliana (strain B05.10) OX=332648 GN=BCIN_01g05680 PE=3 SV=1	32.4389	32.6005	32.5987	33.2855	34.1753	33.6194	28.9905	28.9081	29.1685	29.9567	30.4308	31.5146	35.1789	34.563	36.137	34.6249	35.2676	36.4253	3	3	3	3	3	3	0.0039839	0.00747059	-2.7469	0.0123509	0.112286	-1.14736	2.98101e-06	0	3.5237	0.0410181	0.243556	-1.74586	0.0044435	0.00182965	3.05938			calcium ion binding;mannosyl-oligosaccharide 1,2-alpha-mannosidase activity	GO:0004571;GO:0005509	membrane	GO:0016020
A0A384JYE3	tr|A0A384JYE3|A0A384JYE3_BOTFB Bcap8 OS=Botryotinia fuckeliana (strain B05.10) OX=332648 GN=Bcap8 PE=3 SV=1	33.6036	33.0153	31.4018	37.3422	33.8351	31.6016	30.9582	32.5534	32.5907	30.5022	29.0461	28.4086	38.2561	39.1043	38.0116	33.9489	27.4093	26.4123	3	3	3	3	3	3	0.00142229	0.00718182	-5.78381	0.426985	0.779285	-1.58606	0.493769	0.756436	0.63946	0.158982	0.395221	5.00278	0.0501927	0.0270377	4.94067			aspartic-type endopeptidase activity	GO:0004190
A0A384JPB1	tr|A0A384JPB1|A0A384JPB1_BOTFB Bclcc9 OS=Botryotinia fuckeliana (strain B05.10) OX=332648 GN=Bclcc9 PE=3 SV=1	32.6682	31.8333	31.8385	30.0919	32.5012	31.8664	28.0729	27.0268	27.8909	28.179	28.7111	28.1098	35.3396	35.253	35.109	30.3597	32.4822	33.6325	3	3	3	3	3	3	0.000397781	0	-3.1205	0.462639	0.804475	0.626839	0.000472695	0	4.44984	0.605378	0.92279	-0.671647	0.0133776	0.00858447	3.15323			copper ion binding;oxidoreductase activity	GO:0005507;GO:0016491					oxidoreductase activity
A0A384JAN3	tr|A0A384JAN3|A0A384JAN3_BOTFB FAD-binding PCMH-type domain-containing protein OS=Botryotinia fuckeliana (strain B05.10) OX=332648 GN=BCIN_03g00380 PE=4 SV=1	31.9781	31.7173	31.8825	30.8867	31.5796	30.7376	28.7231	28.5483	28.5707	28.0215	29.0297	28.8165	35.5856	35.9663	35.8072	32.0507	32.6389	32.5671	3	3	3	3	3	3	8.10392e-06	0	-3.92705	0.042944	0.221409	0.791346	4.18349e-06	0	3.24526	0.0132846	0.145294	-1.35095	0.00368357	0.00127891	2.44538			FAD binding;oxidoreductase activity	GO:0016491;GO:0071949					oxidoreductase activity
A0A384J7W5	tr|A0A384J7W5|A0A384J7W5_BOTFB Uncharacterized protein OS=Botryotinia fuckeliana (strain B05.10) OX=332648 GN=BCIN_02g00160 PE=4 SV=1	29.7776	29.0452	28.7975	29.6849	30.9087	29.1716	35.0578	35.4347	35.6038	34.277	33.7915	34.2132	NaN	NaN	NaN	NaN	NaN	NaN	3	3	3	3	0	0	1	0.963352	NaN	0.294606	0.645543	-0.715008	5.18676e-05	0	-6.15873	1	0.970278	NaN	0.00148258	0.00130841	-4.17218
A0A384JVJ1	tr|A0A384JVJ1|A0A384JVJ1_BOTFB Uncharacterized protein OS=Botryotinia fuckeliana (strain B05.10) OX=332648 GN=BCIN_10g05710 PE=3 SV=1	32.1734	31.9347	31.9253	35.2262	31.1561	28.1222	32.3832	33.2253	32.904	33.1634	33.9891	34.1291	34.1904	35.2686	34.8699	34.9285	29.5123	26.8557	3	3	3	3	3	3	0.00104728	0.00589474	-2.76517	0.816744	1	0.509642	0.0329821	0.0158617	-0.826356	0.750786	1	1.06937	0.338506	0.38187	-2.25902	carbohydrate metabolic process	GO:0005975	hydrolase activity, hydrolyzing O-glycosyl compounds	GO:0004553			carbohydrate metabolic process	GO:0005975
A0A384K7U0	tr|A0A384K7U0|A0A384K7U0_BOTFB Uncharacterized protein OS=Botryotinia fuckeliana (strain B05.10) OX=332648 GN=BCIN_16g03380 PE=4 SV=1	24.3847	24.8819	24.5721	26.7579	30.1776	27.9248	37.3282	35.8135	35.0318	31.408	32.0453	30.9653	22.2351	21.8621	22.9753	NaN	20.6881	17.6467	3	3	3	3	3	2	0.00323859	0.00769697	2.2554	0.0222993	0.156113	-3.67386	7.71615e-05	0	-11.4449	0.0131282	0.142909	9.11934	0.0387734	0.0228752	-3.1861
A0A384J6B7	tr|A0A384J6B7|A0A384J6B7_BOTFB Uncharacterized protein OS=Botryotinia fuckeliana (strain B05.10) OX=332648 GN=BCIN_01g07530 PE=4 SV=1	32.3152	31.858	32.2528	32.5626	33.6534	33.3028	28.0107	28.4995	28.5599	31.2729	32.8088	32.9555	35.1616	31.9393	35.0734	33.5055	34.5651	35.8393	3	3	3	3	3	3	0.14763	0.162444	-1.91608	0.0428372	0.223954	-1.03094	7.34325e-05	0	3.78532	0.121773	0.34	-1.46366	0.257399	0.242251	0.827206			catalytic activity	GO:0003824
A0A384JBE1	tr|A0A384JBE1|A0A384JBE1_BOTFB Uncharacterized protein OS=Botryotinia fuckeliana (strain B05.10) OX=332648 GN=BCIN_03g01540 PE=3 SV=1	33.5306	30.512	31.7456	35.4227	35.0047	29.1829	31.695	30.3407	31.1638	32.536	32.8195	32.8163	35.8664	31.5569	34.5293	35.2046	34.3166	28.4283	3	3	3	3	3	3	0.254521	0.298356	-2.05481	0.592956	0.924885	-1.27404	0.419864	0.536142	0.862885	0.859279	1	0.553575	0.823684	1	0.479526			flavin adenine dinucleotide binding;oxidoreductase activity, acting on CH-OH group of donors	GO:0016614;GO:0050660
A0A384K7Q4	tr|A0A384K7Q4|A0A384K7Q4_BOTFB Uncharacterized protein OS=Botryotinia fuckeliana (strain B05.10) OX=332648 GN=BCIN_16g04990 PE=4 SV=1	32.1732	28.2588	27.7805	30.0367	31.0568	35.6002	29.2385	29.9171	29.1031	26.7183	29.1267	28.983	32.1778	31.9062	30.5594	26.936	26.6909	28.2221	3	3	3	3	3	3	0.220735	0.24893	-2.14362	0.26899	0.619139	-2.82706	0.991819	1	-0.0154247	0.049405	0.254514	4.94826	0.103141	0.0574475	3.95522
A0A384JXU3	tr|A0A384JXU3|A0A384JXU3_BOTFB 2EXR domain-containing protein OS=Botryotinia fuckeliana (strain B05.10) OX=332648 GN=BCIN_11g06190 PE=4 SV=1	31.692	31.187	31.3456	30.72	30.8218	31.4162	NaN	NaN	NaN	NaN	29.0737	31.2739	NaN	NaN	NaN	NaN	NaN	NaN	3	3	0	2	0	0	1	1	NaN	0.184248	0.488738	0.422132	1	1	NaN	1	1	NaN	0.417723	0.553459	0.812243
A0A384JBY1	tr|A0A384JBY1|A0A384JBY1_BOTFB Uncharacterized protein OS=Botryotinia fuckeliana (strain B05.10) OX=332648 GN=BCIN_03g01250 PE=4 SV=1	30.5534	28.6218	29.0346	32.9776	32.7023	31.8366	27.0758	25.2887	26.53	27.6653	26.7669	25.5788	32.2146	32.0964	31.6244	32.4816	30.3239	29.4097	3	3	3	3	3	3	0.0137876	0.013087	-2.57513	0.0103488	0.106642	-3.10223	0.0171136	0.0101463	3.10513	0.143643	0.39087	1.76714	0.00110245	0.000989474	5.8352
A0A384J897	tr|A0A384J897|A0A384J897_BOTFB Uncharacterized protein OS=Botryotinia fuckeliana (strain B05.10) OX=332648 GN=BCIN_01g11290 PE=4 SV=1	31.0963	30.0616	29.9947	32.1894	31.8581	31.7537	26.6607	27.8934	28.0255	26.9904	27.0612	27.5013	33.5839	32.9364	33.2979	31.8401	30.7588	32.9296	3	3	3	3	3	3	0.00200186	0.00777358	-2.88851	0.0151258	0.123613	-1.5495	0.007064	0.00387302	2.85764	0.89404	1	0.0908362	2.13257e-05	0	4.74939			catalytic activity	GO:0003824
A0A384JMF9	tr|A0A384JMF9|A0A384JMF9_BOTFB Uncharacterized protein OS=Botryotinia fuckeliana (strain B05.10) OX=332648 GN=BCIN_07g03280 PE=4 SV=1	30.6473	30.8002	30.8786	30.5162	32.1923	29.2397	24.5567	26.7146	26.9234	31.2108	29.1628	28.7595	33.9407	34.1044	33.7809	30.1285	31.3959	27.0077	3	3	3	3	3	3	1.05201e-05	0	-3.16661	0.890313	1	0.125991	0.00343848	0.00245818	4.71045	0.505681	0.820729	1.13866	0.457833	0.645862	0.938349			hydrolase activity, acting on ester bonds	GO:0016788
A0A384JV47	tr|A0A384JV47|A0A384JV47_BOTFB Uncharacterized protein OS=Botryotinia fuckeliana (strain B05.10) OX=332648 GN=BCIN_10g04330 PE=3 SV=1	30.6364	31.1765	30.3692	31.4802	31.7102	30.3516	30.3913	29.656	29.9688	30.2184	29.4602	29.1723	34.8115	35.4006	34.5993	31.9689	31.8125	29.9103	3	3	3	3	3	3	0.00023726	0	-4.20977	0.4005	0.756182	-0.453285	0.0863681	0.0459956	0.721982	0.952264	1	-0.0499179	0.0403496	0.0233333	1.56368			serine-type carboxypeptidase activity	GO:0004185
A0A384JKR5	tr|A0A384JKR5|A0A384JKR5_BOTFB Uncharacterized protein OS=Botryotinia fuckeliana (strain B05.10) OX=332648 GN=BCIN_06g06040 PE=3 SV=1	30.5391	30.1506	30.294	29.3191	29.171	30.59	26.4833	27.8831	28.0449	28.8999	29.3299	29.4582	31.9376	32.0157	31.6515	30.0457	27.472	25.869	3	3	3	3	3	3	0.000627455	0	-1.54041	0.243601	0.581758	0.634527	0.00493317	0.00229153	2.85747	0.217301	0.474315	1.89778	0.389299	0.490972	0.463991
A0A384JML6	tr|A0A384JML6|A0A384JML6_BOTFB Uncharacterized protein OS=Botryotinia fuckeliana (strain B05.10) OX=332648 GN=BCIN_07g04000 PE=4 SV=1	32.2049	31.1973	31.5005	32.8266	32.8766	31.8542	26.6239	26.304	26.2055	30.2963	27.8367	30.1387	34.1413	32.0952	33.865	33.6492	32.8291	33.163	3	3	3	3	3	3	0.070369	0.0728929	-1.73295	0.118864	0.386121	-0.884892	8.45514e-05	0	5.25641	0.164801	0.400575	-0.694677	0.0229251	0.0136694	3.09526			carbohydrate binding;catalytic activity	GO:0003824;GO:0030246
A0A384K566	tr|A0A384K566|A0A384K566_BOTFB Bcser8 OS=Botryotinia fuckeliana (strain B05.10) OX=332648 GN=Bcser8 PE=4 SV=1	31.2127	32.1849	30.6266	31.358	30.5568	28.5598	29.4771	29.7157	29.3155	29.8466	28.3618	24.8764	36.1436	36.9715	36.6496	33.89	32.05	31.6614	3	3	3	3	3	3	0.000520301	0	-5.2468	0.280059	0.632916	1.1832	0.0172479	0.0101189	1.83863	0.0925175	0.307019	-2.37559	0.219087	0.174465	2.46328			metal ion binding;serine-type endopeptidase activity	GO:0004252;GO:0046872
A0A384J4T0	tr|A0A384J4T0|A0A384J4T0_BOTFB 3-phytase OS=Botryotinia fuckeliana (strain B05.10) OX=332648 GN=BCIN_01g02910 PE=3 SV=1	31.2588	31.0532	31.1001	31.2244	32.1845	31.2875	30.5363	30.6021	30.9762	30.4081	30.8342	30.8254	34.0511	35.2323	34.1987	31.6107	32.2044	31.9909	3	3	3	3	3	3	0.000877389	0.00658824	-3.35672	0.247232	0.58914	-0.428115	0.0452811	0.0223888	0.432442	0.356708	0.633726	-0.369885	0.061725	0.032007	0.876222
A0A384J757	tr|A0A384J757|A0A384J757_BOTFB ULP_PROTEASE domain-containing protein OS=Botryotinia fuckeliana (strain B05.10) OX=332648 GN=BCIN_01g10520 PE=3 SV=1	30.6426	28.1667	31.7055	30.8867	29.2412	27.836	27.479	23.8091	27.9086	NaN	NaN	NaN	NaN	NaN	NaN	NaN	NaN	NaN	3	3	3	0	0	0	1	0.941557	NaN	0.568377	0.926932	0.850285	0.0868529	0.0463755	3.77271	1	0.954828	NaN	1	0.922011	NaN			cysteine-type peptidase activity	GO:0008234
A0A384K5E2	tr|A0A384K5E2|A0A384K5E2_BOTFB 1,3-beta-glucanosyltransferase OS=Botryotinia fuckeliana (strain B05.10) OX=332648 GN=Bcgas5 PE=3 SV=1	30.3196	30.728	29.2361	24.7779	24.7218	25.0821	28.5563	27.3234	27.7332	23.8162	NaN	NaN	33.6148	34.4286	33.794	23.6334	24.4416	22.5035	3	3	3	1	3	3	0.00163559	0.00824	-3.85122	0.000337305	0.0157778	5.23399	0.0179388	0.0100916	2.22365	0.0803936	0.303875	1.3344	1	1	1.04442
A0A384JA97	tr|A0A384JA97|A0A384JA97_BOTFB Bclcc7 OS=Botryotinia fuckeliana (strain B05.10) OX=332648 GN=Bclcc7 PE=3 SV=1	31.7445	30.4439	31.5629	32.5632	30.5665	30.2353	26.0117	27.1646	27.4678	29.1418	30.7846	30.5841	34.8258	33.0577	34.2265	29.9425	30.1235	31.2119	3	3	3	3	3	3	0.0134247	0.012	-2.78619	0.884633	1	0.128782	0.00191109	0.000853556	4.3691	0.448145	0.771518	0.695686	0.346382	0.396953	0.951525			copper ion binding;oxidoreductase activity	GO:0005507;GO:0016491					oxidoreductase activity
A0A384JT33	tr|A0A384JT33|A0A384JT33_BOTFB But2 domain-containing protein OS=Botryotinia fuckeliana (strain B05.10) OX=332648 GN=BCIN_09g05250 PE=4 SV=1	29.5781	26.7782	27.7285	29.8826	29.4968	28.9974	25.3366	25.2553	25.6298	24.0492	23.4931	NaN	32.6853	32.6969	33.8962	29.6155	26.3268	25.7567	3	3	3	2	3	3	0.00520589	0.00859459	-5.06458	0.171922	0.482752	-1.43074	0.034239	0.0160197	2.62098	0.144479	0.389171	2.22596	0.000700928	0.001175	5.68781
A0A384K6Q9	tr|A0A384K6Q9|A0A384K6Q9_BOTFB Dihydroxy-acid dehydratase OS=Botryotinia fuckeliana (strain B05.10) OX=332648 GN=Bcilv3 PE=3 SV=1	30.2434	30.8763	30.9544	NaN	NaN	30.7712	30.4213	30.1121	29.1063	31.2064	29.5896	30.777	NaN	NaN	22.6438	NaN	NaN	NaN	3	1	3	3	1	0	1	1	8.04757	1	0.892301	-0.0798111	0.150009	0.091004	0.81146	NaN	1	0	1	1	0.246829	branched-chain amino acid biosynthetic process	GO:0009082	dihydroxy-acid dehydratase activity	GO:0004160
A0A384JJA0	tr|A0A384JJA0|A0A384JJA0_BOTFB Glyco_hydro_79C domain-containing protein OS=Botryotinia fuckeliana (strain B05.10) OX=332648 GN=BCIN_06g01580 PE=4 SV=1	30.281	30.6879	29.3458	30.962	30.4958	29.0082	23.3211	23.6025	23.0269	24.079	24.2257	23.9546	33.601	29.6915	34.3568	31.484	31.3001	30.9466	3	3	3	3	3	3	0.178283	0.204885	-2.44491	0.946788	1	-0.0504704	9.4664e-05	0	6.78803	0.148933	0.386041	-1.08825	0.000518331	0.00132394	6.06889
A0A384K5I6	tr|A0A384K5I6|A0A384K5I6_BOTFB Uncharacterized protein OS=Botryotinia fuckeliana (strain B05.10) OX=332648 GN=BCIN_15g05420 PE=4 SV=1;tr|A0A384K5I0|A0A384K5I0_BOTFB Uncharacterized protein OS=Botryotinia fuckeliana (strain B05.10) OX=332648 GN=BCIN_15g0542	29.5832	29.1808	29.8857	29.5344	27.1812	NaN	31.5319	31.6942	31.9767	29.3393	30.2423	28.811	25.6121	26.3577	24.6485	NaN	NaN	28.914	3	2	3	3	3	1	0.00169666	0.00807843	4.01046	0.283939	0.632789	1.19208	0.000835005	0	-2.18436	NaN	1	0	0.361296	0.430833	-1.10642
A0A384JJ17	tr|A0A384JJ17|A0A384JJ17_BOTFB Lactamase_B domain-containing protein OS=Botryotinia fuckeliana (strain B05.10) OX=332648 GN=BCIN_05g07490 PE=4 SV=1	29.5037	30.1522	29.2865	28.9555	29.2483	28.2052	26.2769	26.4032	26.4179	27.2081	27.6502	28.6017	26.1955	25.8647	25.2344	NaN	NaN	NaN	3	3	3	3	3	0	0.000535931	0	3.88259	0.105475	0.379742	0.844468	0.000240392	0	3.28145	1	0.838646	NaN	0.129113	0.0759314	0.982983
A0A384JXD2	tr|A0A384JXD2|A0A384JXD2_BOTFB Mitochondrial import inner membrane translocase subunit TIM54 OS=Botryotinia fuckeliana (strain B05.10) OX=332648 GN=Bctim54 PE=3 SV=1	30.9127	30.6547	30.5021	30.7331	31.1025	30.7456	24.7142	24.6154	24.7104	27.1192	27.0958	23.6817	NaN	NaN	NaN	NaN	NaN	NaN	3	3	3	3	0	0	1	1	NaN	0.373406	0.720451	-0.170562	1.08801e-06	0	6.00985	1	1	NaN	0.0130274	0.0087037	4.89482
A0A384JMZ5	tr|A0A384JMZ5|A0A384JMZ5_BOTFB TSPc domain-containing protein OS=Botryotinia fuckeliana (strain B05.10) OX=332648 GN=BCIN_07g04370 PE=4 SV=1	31.0526	31.5642	31.6091	33.5396	34.2798	31.8046	29.4081	29.4245	29.4038	30.5032	30.0527	31.1722	33.5137	33.731	34.4865	34.1972	34.2012	32.3028	3	3	3	3	3	3	0.00191193	0.00792308	-2.50177	0.0756968	0.296727	-1.79937	0.000364345	0	1.99649	0.729571	1	-0.359076	0.0304965	0.0171683	2.63194
A0A384JNF6	tr|A0A384JNF6|A0A384JNF6_BOTFB Uncharacterized protein OS=Botryotinia fuckeliana (strain B05.10) OX=332648 GN=BCIN_07g05440 PE=4 SV=1	30.5474	30.3781	29.562	28.6787	30.1586	27.3154	27.7769	27.7847	27.5234	25.2256	26.0597	22.0457	32.7603	33.7371	32.843	29.8982	30.694	30.1652	3	3	3	3	3	3	0.0024923	0.00846667	-2.95097	0.174214	0.479578	1.44493	0.00145305	0.00087931	2.46751	0.146562	0.390366	-1.53491	0.0440451	0.0245474	4.2739
A0A384J5H5	tr|A0A384J5H5|A0A384J5H5_BOTFB FAA_hydrolase domain-containing protein OS=Botryotinia fuckeliana (strain B05.10) OX=332648 GN=BCIN_01g05950 PE=3 SV=1	29.4742	29.3213	29.8877	28.7176	29.5703	29.244	28.4638	29.8085	28.9013	28.9067	29.1895	28.8803	NaN	27.1161	27.0427	26.2438	26.352	26.6137	3	3	3	3	2	3	0.00149677	0.00702222	2.48165	0.270752	0.619185	0.383743	0.307463	0.294246	0.503197	0.000517623	0.134667	2.77417	0.526748	0.784983	0.185148			catalytic activity	GO:0003824
A0A384JWT2	tr|A0A384JWT2|A0A384JWT2_BOTFB Uncharacterized protein OS=Botryotinia fuckeliana (strain B05.10) OX=332648 GN=BCIN_11g01370 PE=4 SV=1	30.208	31.0913	29.4616	34.7137	34.1193	33.223	28.1966	27.7965	28.2929	31.6308	31.1321	30.7172	34.3018	32.7375	34.3496	35.1468	34.8731	34.7892	3	3	3	3	3	3	0.00749878	0.00795	-3.54265	0.0041722	0.0505116	-3.76502	0.0120535	0.00642286	2.15832	0.109039	0.315669	-0.91768	0.00488454	0.00206728	2.85864
A0A384JG19	tr|A0A384JG19|A0A384JG19_BOTFB Uncharacterized protein OS=Botryotinia fuckeliana (strain B05.10) OX=332648 GN=BCIN_04g05650 PE=4 SV=1	29.5804	28.1629	27.3235	27.048	28.7694	26.7922	34.6494	34.8678	34.9187	28.6116	28.2357	25.7676	34.0743	34.1008	34.3464	25.9077	24.65	24.6645	3	3	3	3	3	3	0.000936462	0.00622222	-5.81823	0.416655	0.772922	0.819081	0.000625463	0	-6.45633	0.030133	0.208	2.46244	0.998766	1	-0.00178846	oxalate metabolic process	GO:0033609	nutrient reservoir activity	GO:0045735
A0A384JXR4	tr|A0A384JXR4|A0A384JXR4_BOTFB Uncharacterized protein OS=Botryotinia fuckeliana (strain B05.10) OX=332648 GN=BCIN_11g05930 PE=4 SV=1	30.0316	28.1818	28.4636	25.6456	29.5029	30.5272	28.1518	26.9371	28.369	27.2483	28.217	27.8025	27.2462	27.8472	27.6214	NaN	NaN	NaN	3	3	3	3	3	0	0.0931068	0.101042	1.3207	0.844372	1	0.33371	0.214368	0.158772	1.07303	1	1	NaN	0.623717	0.96492	0.802671
A0A384JZ89	tr|A0A384JZ89|A0A384JZ89_BOTFB FAD-binding PCMH-type domain-containing protein OS=Botryotinia fuckeliana (strain B05.10) OX=332648 GN=BCIN_12g04640 PE=4 SV=1	29.8182	29.3681	29.8884	33.4038	31.2912	31.719	28.8639	27.825	27.9665	32.014	31.5404	32.3671	29.1952	29.5688	27.8077	31.6004	31.819	33.6975	3	3	3	3	3	3	0.210508	0.236748	0.834303	0.0212385	0.151536	-2.4464	0.0154938	0.00925275	1.47308	0.812846	1	-0.234324	0.823139	1	0.164129			FAD binding;oxidoreductase activity	GO:0016491;GO:0071949					oxidoreductase activity
A0A384K2R9	tr|A0A384K2R9|A0A384K2R9_BOTFB Bclcc2 OS=Botryotinia fuckeliana (strain B05.10) OX=332648 GN=Bclcc2 PE=3 SV=1	30.4693	28.5209	28.833	26.8257	27.017	25.8222	29.0007	26.8413	26.3154	NaN	NaN	NaN	34.0265	28.4979	33.398	28.57	28.9046	29.2429	3	3	3	0	3	3	0.218058	0.247629	-2.69973	0.0185085	0.13725	2.71942	0.137703	0.0837273	1.88855	0.00493002	0.1078	-2.35086	1	1	NaN			copper ion binding;oxidoreductase activity	GO:0005507;GO:0016491					oxidoreductase activity
A0A384J709	tr|A0A384J709|A0A384J709_BOTFB Uncharacterized protein OS=Botryotinia fuckeliana (strain B05.10) OX=332648 GN=BCIN_01g08910 PE=4 SV=1	29.5866	29.6942	29.464	28.6154	32.0818	29.6961	26.1597	26.5486	25.4336	31.2756	28.0326	26.1045	32.888	33.4598	33.2201	27.2122	32.8567	31.4632	3	3	3	3	3	3	3.54627e-05	0	-3.60773	0.620705	0.956384	-0.549493	0.000448431	0	3.5343	0.857464	1	-0.379648	0.414079	0.547166	1.66019
A0A384JCX1	tr|A0A384JCX1|A0A384JCX1_BOTFB Uncharacterized protein OS=Botryotinia fuckeliana (strain B05.10) OX=332648 GN=BCIN_03g06600 PE=3 SV=1	27.5536	26.9512	27.6067	25.9086	30.0198	29.5949	35.8727	35.4532	35.503	35.0716	35.6227	34.8948	19.3629	15.961	19.0275	17.12	18.1348	17.5771	3	3	3	3	3	3	0.00110311	0.00574359	9.25341	0.438203	0.791699	-1.13727	4.92755e-06	0	-8.23913	0.00123647	0.104	10.8972	0.00721454	0.00590736	-6.68859
A0A384K3Z3	tr|A0A384K3Z3|A0A384K3Z3_BOTFB ATP synthase subunit alpha OS=Botryotinia fuckeliana (strain B05.10) OX=332648 GN=Bcatp1 PE=3 SV=1	26.9738	28.0104	28.5074	27.9412	29.4989	28.3476	36.2983	35.5739	35.4661	35.6229	35.2195	34.9821	17.8675	23.4712	18.8447	20.9982	NaN	20.803	3	3	3	3	3	2	0.0121623	0.00977273	7.76937	0.303878	0.6469	-0.765371	0.000108351	0	-7.94891	0.00105661	0.1056	7.69526	0.000185331	0	-6.67898	ATP synthesis coupled proton transport	GO:0015986	ATP binding;proton-transporting ATP synthase activity, rotational mechanism	GO:0005524;GO:0046933	proton-transporting ATP synthase complex, catalytic core F(1)	GO:0045261
A0A384JXJ0	tr|A0A384JXJ0|A0A384JXJ0_BOTFB Dipeptidyl peptidase 3 OS=Botryotinia fuckeliana (strain B05.10) OX=332648 GN=BCIN_11g05910 PE=3 SV=1	29.1258	29.0947	29.5584	29.1748	27.4481	30.3228	30.5883	31.9538	32.0939	31.5071	32.6969	32.6238	NaN	NaN	NaN	NaN	NaN	NaN	3	3	3	3	0	0	1	1	NaN	0.759907	1	0.277725	0.0104651	0.00534911	-2.28569	1	1	NaN	0.0231485	0.0138072	-3.29403			dipeptidyl-peptidase activity;metallopeptidase activity	GO:0008237;GO:0008239	cytoplasm	GO:0005737
A0A384K4Q7	tr|A0A384K4Q7|A0A384K4Q7_BOTFB Phosphatidylglycerol/phosphatidylinositol transfer protein OS=Botryotinia fuckeliana (strain B05.10) OX=332648 GN=Bcnpc2 PE=4 SV=1	29.104	27.6716	28.3266	31.1732	29.1466	28.8164	31.4424	31.636	31.6034	29.5331	29.2666	29.6818	29.0857	29.1211	28.9685	26.483	24.8231	26.4645	3	3	3	3	3	3	0.172473	0.199442	-0.691022	0.186798	0.490152	-1.34465	0.00158148	0.000871795	-3.1932	0.0146133	0.139351	3.78852	0.784594	1	0.218259	intracellular sterol transport	GO:0032366			cell	GO:0005623
A0A384JUU4	tr|A0A384JUU4|A0A384JUU4_BOTFB Guanine nucleotide-binding protein subunit gamma OS=Botryotinia fuckeliana (strain B05.10) OX=332648 GN=Bcgg1 PE=4 SV=1	27.2389	28.019	28.0445	26.5554	26.2544	28.4946	27.5923	27.0902	27.5759	26.7393	27.1265	26.6034	NaN	NaN	NaN	NaN	NaN	NaN	3	3	3	3	0	0	1	1	NaN	0.424787	0.78397	0.665991	0.32648	0.323588	0.347993	1	1	NaN	0.718427	1	0.278393	G protein-coupled receptor signaling pathway	GO:0007186
A0A384JEM7	tr|A0A384JEM7|A0A384JEM7_BOTFB Uncharacterized protein OS=Botryotinia fuckeliana (strain B05.10) OX=332648 GN=BCIN_04g01310 PE=4 SV=1	23.1962	27.952	22.9772	25.9333	NaN	NaN	24.3217	23.7782	24.5228	27.1552	26.7819	19.3262	35.1711	35.0284	34.8369	28.4283	28.9666	21.0537	3	1	3	3	3	3	0.00317471	0.00781538	-10.3036	1	1	-1.22477	0.775014	1	0.500949	1	0.860304	-0.216267	1	0.787789	1.51214
A0A384K6P5	tr|A0A384K6P5|A0A384K6P5_BOTFB Dihydroxy-acid dehydratase OS=Botryotinia fuckeliana (strain B05.10) OX=332648 GN=BCIN_16g02700 PE=3 SV=1	29.2757	30.0419	29.8256	NaN	29.5537	29.3325	27.3468	26.9101	27.9033	26.6378	27.0764	27.2965	25.6711	25.8822	24.7115	22.5548	NaN	NaN	3	2	3	3	3	1	0.000547481	0	4.29277	0.440313	0.791758	0.271288	0.00316202	0.00255094	2.32767	NaN	1	0	0.00265707	0.00140299	2.43953	branched-chain amino acid biosynthetic process	GO:0009082	dihydroxy-acid dehydratase activity	GO:0004160
A0A384J6D7	tr|A0A384J6D7|A0A384J6D7_BOTFB Uncharacterized protein OS=Botryotinia fuckeliana (strain B05.10) OX=332648 GN=BCIN_01g06900 PE=4 SV=1	28.7389	29.0478	28.2099	32.0265	31.3736	27.6919	NaN	26.6517	27.0959	28.5041	26.0599	29.8458	31.6895	32.1066	32.032	31.9597	31.3439	31.2099	3	3	2	3	3	3	0.000289386	0	-3.27713	0.283215	0.634636	-1.69845	0.0151854	0.00927824	1.79177	0.451607	0.768921	-1.14051	0.271109	0.261751	2.22744	transmembrane transport	GO:0055085					transmembrane transport	GO:0055085
A0A384K7K0	tr|A0A384K7K0|A0A384K7K0_BOTFB Uncharacterized protein OS=Botryotinia fuckeliana (strain B05.10) OX=332648 GN=BCIN_16g02790 PE=3 SV=1	29.1219	29.881	29.5166	28.5257	28.1416	27.2855	27.6113	27.6583	27.5811	30.6754	29.8867	29.4248	32.7065	33.7636	32.9027	25.6784	27.6353	27.6628	3	3	3	3	3	3	0.000763883	0	-3.61777	0.023497	0.163389	1.52221	0.00101545	0.000507042	1.88958	0.257684	0.512563	0.99208	0.0177225	0.0109636	-2.01139			serine-type peptidase activity	GO:0008236
A0A384J9L6	tr|A0A384J9L6|A0A384J9L6_BOTFB Bcrps31 OS=Botryotinia fuckeliana (strain B05.10) OX=332648 GN=Bcrps31 PE=3 SV=1;tr|A0A384JM89|A0A384JM89_BOTFB Ubiquitin-like domain-containing protein OS=Botryotinia fuckeliana (strain B05.10) OX=332648 GN=BCIN_07g01150 PE=	26.252	26.7842	25.8723	27.792	27.3369	26.2501	31.8199	32.1957	31.6273	31.7735	32.9896	32.0667	20.7267	NaN	NaN	NaN	20.6448	25.0072	3	3	3	3	1	2	1	1	5.57613	0.194071	0.510023	-0.823523	5.80593e-05	0	-5.57815	0.0887831	0.302252	4.3003	0.000924574	0.00103867	-5.15028	translation	GO:0006412	structural constituent of ribosome	GO:0003735	ribosome	GO:0005840	translation	GO:0006412	structural constituent of ribosome
A0A384JVB5	tr|A0A384JVB5|A0A384JVB5_BOTFB Bcrps3 OS=Botryotinia fuckeliana (strain B05.10) OX=332648 GN=Bcrps3 PE=3 SV=1	25.8171	21.5643	27.5751	NaN	26.0846	23.733	33.6715	34.2577	33.8186	33.6389	32.1015	32.5897	20.929	NaN	21.4834	NaN	NaN	NaN	3	2	3	3	2	0	0.200753	0.228526	3.77926	0.977144	1	0.0766459	0.00759317	0.00408723	-8.93044	NaN	1	0	0.0049779	0.00205471	-7.86789	translation	GO:0006412	RNA binding;structural constituent of ribosome	GO:0003723;GO:0003735	small ribosomal subunit	GO:0015935	translation	GO:0006412	RNA binding;structural constituent of ribosome
A0A384K7A9	tr|A0A384K7A9|A0A384K7A9_BOTFB Carboxylic ester hydrolase OS=Botryotinia fuckeliana (strain B05.10) OX=332648 GN=BCIN_16g02130 PE=3 SV=1	28.3188	28.2832	28.8529	30.223	30.8504	29.4583	26.2673	27.3795	27.1651	28.0977	29.5544	29.9021	30.9876	32.2971	31.7695	31.2143	31.7317	30.3726	3	3	3	3	3	3	0.00163208	0.00840816	-3.19975	0.0187343	0.135138	-1.69224	0.0161829	0.00954098	1.54767	0.175273	0.420359	-0.928996	0.220256	0.176527	0.99249
A0A384JY69	tr|A0A384JY69|A0A384JY69_BOTFB Uncharacterized protein OS=Botryotinia fuckeliana (strain B05.10) OX=332648 GN=BCIN_12g00560 PE=3 SV=1	28.4325	28.6562	28.8644	28.0493	28.363	28.6806	27.2322	27.1441	24.5328	26.3733	25.6477	25.6278	NaN	NaN	NaN	NaN	NaN	NaN	3	3	3	3	0	0	1	1	NaN	0.263873	0.607442	0.286758	0.0584485	0.0301636	2.348	1	1	NaN	0.00125016	0.000926108	2.4814	proline biosynthetic process	GO:0006561	pyrroline-5-carboxylate reductase activity	GO:0004735
A0A384JK75	tr|A0A384JK75|A0A384JK75_BOTFB Uncharacterized protein OS=Botryotinia fuckeliana (strain B05.10) OX=332648 GN=BCIN_06g03350 PE=3 SV=1	25.7773	21.1194	25.7055	17.3722	21.8467	21.5255	29.6534	30.4177	29.5571	33.8504	33.4275	32.2629	NaN	NaN	NaN	NaN	17.562	21.873	3	3	3	3	0	2	1	0.865222	NaN	0.134268	0.400867	3.95259	0.022215	0.0127937	-5.67535	0.842928	1	0.530626	0.00103924	0.001	-12.9321	translation	GO:0006412	structural constituent of ribosome	GO:0003735	ribosome	GO:0005840	translation	GO:0006412	structural constituent of ribosome
A0A384K0L8	tr|A0A384K0L8|A0A384K0L8_BOTFB Glucanase OS=Botryotinia fuckeliana (strain B05.10) OX=332648 GN=BCIN_13g02100 PE=3 SV=1	28.6224	28.5125	28.3653	37.6775	37.8138	36.8808	21.6668	21.7892	NaN	31.35	30.0201	30.055	27.5601	26.5157	26.9398	37.458	36.5672	34.5334	3	3	2	3	3	3	0.00873065	0.0102381	1.49486	7.52767e-06	0.046	-8.95732	8.54884e-06	0	6.77206	0.236275	0.506695	1.27118	0.000185443	0	6.98234	carbohydrate metabolic process	GO:0005975	cellulose binding;hydrolase activity, hydrolyzing O-glycosyl compounds	GO:0004553;GO:0030248	extracellular region	GO:0005576	carbohydrate metabolic process	GO:0005975
A0A384K4A0	tr|A0A384K4A0|A0A384K4A0_BOTFB ATP synthase subunit beta OS=Botryotinia fuckeliana (strain B05.10) OX=332648 GN=Bcatp2 PE=3 SV=1	27.644	28.2612	28.6736	28.1417	30.2057	29.4196	35.7151	35.8051	35.7587	34.4532	33.0354	32.653	20.4547	NaN	22.1943	NaN	21.0356	20.5391	3	3	3	3	2	2	0.0028025	0.0079375	6.86844	0.188816	0.489402	-1.0627	1.47303e-05	0	-7.56667	0.00178951	0.0933333	8.46831	0.0071238	0.00571901	-4.12487	ATP synthesis coupled proton transport	GO:0015986	ATP binding;proton-transporting ATP synthase activity, rotational mechanism	GO:0005524;GO:0046933	proton-transporting ATP synthase complex, catalytic core F(1)	GO:0045261
A0A384JBL2	tr|A0A384JBL2|A0A384JBL2_BOTFB Alpha-galactosidase OS=Botryotinia fuckeliana (strain B05.10) OX=332648 GN=BCIN_03g02710 PE=3 SV=1	29.8037	28.609	28.7822	30.9408	32.0372	28.0637	28.8978	29.0711	28.4682	30.6679	32.4767	32.6668	31.0512	32.0787	31.1883	30.6083	31.0663	27.5672	3	3	3	3	3	3	0.00852296	0.0104878	-2.37443	0.360242	0.70719	-1.28225	0.574352	0.939781	0.252605	0.729175	1	0.599961	0.302706	0.317726	-1.58992	carbohydrate metabolic process	GO:0005975	alpha-galactosidase activity	GO:0004557			carbohydrate metabolic process	GO:0005975
A0A384JDJ8	tr|A0A384JDJ8|A0A384JDJ8_BOTFB Uncharacterized protein OS=Botryotinia fuckeliana (strain B05.10) OX=332648 GN=BCIN_03g06180 PE=3 SV=1	26.9652	29.1383	29.6516	28.5427	26.4115	29.525	31.1904	29.9124	30.2916	29.38	29.0815	28.7944	NaN	NaN	NaN	NaN	NaN	NaN	3	3	3	3	0	0	1	0.811251	NaN	0.747697	1	0.425281	0.106748	0.0588803	-1.8798	1	0.941338	NaN	0.377968	0.462441	-0.925571	L-serine biosynthetic process	GO:0006564	NAD binding;phosphoglycerate dehydrogenase activity	GO:0004617;GO:0051287
A0A384JL54	tr|A0A384JL54|A0A384JL54_BOTFB Uncharacterized protein OS=Botryotinia fuckeliana (strain B05.10) OX=332648 GN=BCIN_06g06670 PE=4 SV=1	28.1627	27.2148	24.9209	28.1198	27.3452	25.3949	26.9257	25.2006	25.7374	26.3111	26.5355	26.0315	33.4988	32.5072	32.4909	30.5308	28.6353	26.694	3	3	3	3	3	3	0.00398746	0.00736232	-6.06619	0.888963	1	-0.187144	0.497529	0.765063	0.811566	0.291404	0.55466	-1.66676	0.467484	0.665042	0.660577
A0A384JYC5	tr|A0A384JYC5|A0A384JYC5_BOTFB Uncharacterized protein OS=Botryotinia fuckeliana (strain B05.10) OX=332648 GN=BCIN_12g01200 PE=4 SV=1	27.9395	27.9737	28.3201	28.5823	28.6611	28.2873	NaN	NaN	NaN	NaN	NaN	NaN	NaN	NaN	NaN	NaN	NaN	NaN	3	3	0	0	0	0	1	1	NaN	0.0602162	0.275959	-0.432447	1	1	NaN	1	1	NaN	1	1	NaN
A0A384JJC7	tr|A0A384JJC7|A0A384JJC7_BOTFB Uncharacterized protein OS=Botryotinia fuckeliana (strain B05.10) OX=332648 GN=BCIN_06g00580 PE=4 SV=1	29.5724	29.8291	29.9866	29.6294	28.1531	NaN	29.8973	29.802	29.9389	29.2376	29.7263	29.5708	32.1443	29.362	33.0047	29.3349	27.9549	22.5313	3	2	3	3	3	3	0.197443	0.225324	-1.70759	0.211739	0.531785	0.90481	0.548493	0.886625	-0.0833282	0.465138	0.777494	2.28419	0.363827	0.435429	-0.620326			carbohydrate binding;catalytic activity	GO:0003824;GO:0030246
A0A384JJ66	tr|A0A384JJ66|A0A384JJ66_BOTFB Small nuclear ribonucleoprotein G OS=Botryotinia fuckeliana (strain B05.10) OX=332648 GN=Bcsmx2 PE=3 SV=1	26.5592	27.0979	27.6314	27.154	26.9238	27.7855	27.4291	26.3823	25.6123	26.8271	26.1242	25.9708	NaN	NaN	NaN	NaN	NaN	NaN	3	3	3	3	0	0	1	0.904722	NaN	0.659015	1	-0.191609	0.366336	0.399781	0.621597	1	0.839821	NaN	0.0563914	0.0302332	0.980396	spliceosomal snRNP assembly	GO:0000387	RNA binding	GO:0003723	spliceosomal complex	GO:0005681			RNA binding
A0A384JAE8	tr|A0A384JAE8|A0A384JAE8_BOTFB FAD-binding FR-type domain-containing protein OS=Botryotinia fuckeliana (strain B05.10) OX=332648 GN=BCIN_02g08040 PE=4 SV=1	28.9383	29.0887	28.8612	26.87	29.1746	27.314	28.1979	28.3383	28.0436	28.3326	27.7468	28.4999	NaN	NaN	NaN	NaN	NaN	NaN	3	3	3	3	0	0	1	1	NaN	0.172407	0.478717	1.17655	0.0020642	0.000832653	0.769451	1	1	NaN	0.612574	0.949366	-0.406899			oxidoreductase activity	GO:0016491					oxidoreductase activity
A0A384JM65	tr|A0A384JM65|A0A384JM65_BOTFB Bcmsp1 OS=Botryotinia fuckeliana (strain B05.10) OX=332648 GN=Bcmsp1 PE=3 SV=1	28.6726	29.4262	28.942	28.2337	28.4808	27.2522	27.6762	27.1399	26.3883	28.2675	28.2744	28.1591	NaN	NaN	NaN	NaN	NaN	NaN	3	3	3	3	0	0	1	0.878	NaN	0.0781139	0.300179	1.02468	0.0109439	0.00596471	1.94546	1	0.935463	NaN	0.551596	0.837372	-0.244774			ATP binding	GO:0005524
A0A384JDE2	tr|A0A384JDE2|A0A384JDE2_BOTFB Uncharacterized protein OS=Botryotinia fuckeliana (strain B05.10) OX=332648 GN=BCIN_03g05600 PE=4 SV=1;tr|A0A384JCJ4|A0A384JCJ4_BOTFB Uncharacterized protein OS=Botryotinia fuckeliana (strain B05.10) OX=332648 GN=BCIN_03g0560	28.0183	28.6298	28.0931	25.8341	25.5789	NaN	26.009	26.0181	25.9783	25.7924	24.3703	23.0488	33.8938	34.4853	33.9173	26.5407	26.8132	26.4016	3	2	3	3	3	3	2.79749e-05	0	-5.85175	0.00244021	0.0326486	2.54056	0.000311873	0	2.24526	0.0171295	0.155415	-0.878699	0.294181	0.301809	1.30266			hydrolase activity, acting on ester bonds	GO:0016788
A0A384JA21	tr|A0A384JA21|A0A384JA21_BOTFB 1,3-beta-glucanosyltransferase OS=Botryotinia fuckeliana (strain B05.10) OX=332648 GN=Bcgas1 PE=3 SV=1	29.2913	27.8118	27.5425	32.0941	33.4289	32.1801	30.0888	30.295	30.3336	31.6999	31.6492	31.5137	29.7729	29.3407	29.2499	32.4378	32.9484	31.0578	3	3	3	3	3	3	0.0941741	0.100967	-1.2393	0.00329865	0.0438	-4.35246	0.0210734	0.0124105	-2.02392	0.586518	0.92269	0.419685	0.0950592	0.0532418	0.946788
A0A384J981	tr|A0A384J981|A0A384J981_BOTFB Uncharacterized protein OS=Botryotinia fuckeliana (strain B05.10) OX=332648 GN=BCIN_02g04910 PE=3 SV=1	28.068	29.2572	28.2491	26.9924	28.2745	28.9638	26.2471	25.4502	26.8223	25.4898	26.6065	25.8891	24.1921	NaN	NaN	NaN	NaN	NaN	3	3	3	3	1	0	1	1	4.33264	0.549398	0.908782	0.447888	0.0123612	0.00635028	2.35158	1	1	NaN	0.0349478	0.019697	2.08173			flavin adenine dinucleotide binding;oxidoreductase activity, acting on the CH-CH group of donors	GO:0016627;GO:0050660
A0A384JCW2	tr|A0A384JCW2|A0A384JCW2_BOTFB Bcmyo2 OS=Botryotinia fuckeliana (strain B05.10) OX=332648 GN=Bcmyo2 PE=3 SV=1	29.9946	30.818	31.1362	30.1393	29.2643	30.6774	29.5611	28.8826	27.8857	29.127	28.7913	28.9539	NaN	NaN	25.7568	NaN	NaN	NaN	3	3	3	3	1	0	1	0.924827	4.89278	0.30853	0.647328	0.622555	0.0343417	0.0159804	1.87309	1	1	NaN	0.0647686	0.0328641	1.06961			actin filament binding;ATP binding;motor activity	GO:0003774;GO:0005524;GO:0051015	myosin complex	GO:0016459
A0A384K1R6	tr|A0A384K1R6|A0A384K1R6_BOTFB Bcarp2 OS=Botryotinia fuckeliana (strain B05.10) OX=332648 GN=Bcarp2 PE=3 SV=1	26.2064	26.626	27.2414	22.8932	23.612	27.1539	30.6247	30.0654	30.1143	29.4535	31.8976	29.3942	NaN	NaN	NaN	NaN	25.5441	NaN	3	3	3	3	0	1	1	1	NaN	0.188591	0.490081	2.13824	0.000515077	0	-3.57686	1	1	-0.99104	0.021479	0.0131673	-5.69539	Arp2/3 complex-mediated actin nucleation	GO:0034314	ATP binding	GO:0005524	Arp2/3 protein complex	GO:0005885
A0A384J6L9	tr|A0A384J6L9|A0A384J6L9_BOTFB Uncharacterized protein OS=Botryotinia fuckeliana (strain B05.10) OX=332648 GN=BCIN_01g06840 PE=3 SV=1	28.5321	28.5269	28.8042	28.07	27.7448	28.4496	NaN	NaN	NaN	NaN	NaN	NaN	NaN	NaN	NaN	NaN	NaN	NaN	3	3	0	0	0	0	1	0.972355	NaN	0.0754572	0.29945	0.532923	1	0.923926	NaN	1	0.983003	NaN	1	0.935498	NaN
A0A384JMT3	tr|A0A384JMT3|A0A384JMT3_BOTFB Uncharacterized protein OS=Botryotinia fuckeliana (strain B05.10) OX=332648 GN=BCIN_07g02730 PE=4 SV=1	27.7271	28.3565	26.9649	33.8907	32.174	30.6336	24.0526	21.8969	21.8007	27.1097	24.5652	24.7795	32.1874	32.7892	31.8553	34.775	31.4209	32.0282	3	3	3	3	3	3	0.0007005	0	-4.59445	0.0112724	0.112582	-4.54992	0.00368697	0.00243165	5.09943	0.734096	1	-0.508624	0.00560898	0.00321637	6.74798
A0A384JGI5	tr|A0A384JGI5|A0A384JGI5_BOTFB Oxoglutarate dehydrogenase (succinyl-transferring) OS=Botryotinia fuckeliana (strain B05.10) OX=332648 GN=Bckgd1 PE=3 SV=1	28.5778	28.3865	29.1917	27.2289	24.1629	24.1673	32.7184	33.6623	32.9521	31.8651	31.8894	31.8218	NaN	NaN	NaN	NaN	NaN	25.5586	3	3	3	3	0	1	1	0.788205	NaN	0.0281778	0.188	3.53228	0.000299249	0	-4.39226	1	0.82367	-0.372204	0.00283758	0.00138235	-6.67238	tricarboxylic acid cycle	GO:0006099	oxoglutarate dehydrogenase (succinyl-transferring) activity;thiamine pyrophosphate binding	GO:0004591;GO:0030976
A0A384JTN4	tr|A0A384JTN4|A0A384JTN4_BOTFB Bczrt1 OS=Botryotinia fuckeliana (strain B05.10) OX=332648 GN=Bczrt1 PE=3 SV=1	26.7612	27.7197	26.7669	26.456	26.3415	24.7951	31.9983	32.4478	32.641	21.7818	25.3446	22.3701	NaN	NaN	22.7662	NaN	NaN	NaN	3	3	3	3	1	0	1	1	4.31632	0.122239	0.395731	1.21836	0.000141747	0	-5.27979	1	1	NaN	0.0925021	0.0519934	2.69872			zinc ion transmembrane transporter activity	GO:0005385	integral component of membrane	GO:0016021
A0A384JUJ2	tr|A0A384JUJ2|A0A384JUJ2_BOTFB Bcyta7 OS=Botryotinia fuckeliana (strain B05.10) OX=332648 GN=Bcyta7 PE=3 SV=1	28.1985	31.6244	28.3084	30.5214	29.7958	27.9586	24.4159	27.2595	27.3899	28.8516	28.7978	29.0325	27.5176	NaN	NaN	NaN	19.4898	NaN	3	3	3	3	1	1	1	1	1.85954	0.973427	1	-0.0481415	0.111571	0.0625362	3.022	1	1	9.93543	0.526109	0.784376	0.531267			ATP binding	GO:0005524
A0A384JT15	tr|A0A384JT15|A0A384JT15_BOTFB Uncharacterized protein OS=Botryotinia fuckeliana (strain B05.10) OX=332648 GN=BCIN_09g04790 PE=4 SV=1	27.8691	27.4973	27.9787	27.9781	28.6448	28.8196	NaN	NaN	NaN	22.5769	NaN	NaN	27.8351	27.3092	27.334	29.8367	28.8845	30.9382	3	3	0	1	3	3	0.268174	0.305854	0.288956	0.0767366	0.297838	-0.69912	1	1	NaN	0.0953176	0.307853	-1.40563	1	1	5.90391	carbohydrate metabolic process	GO:0005975	hydrolase activity, hydrolyzing O-glycosyl compounds	GO:0004553			carbohydrate metabolic process	GO:0005975
A0A384J691	tr|A0A384J691|A0A384J691_BOTFB Bcrpt4 OS=Botryotinia fuckeliana (strain B05.10) OX=332648 GN=Bcrpt4 PE=3 SV=1	27.6636	27.349	27.2559	26.6078	26.2353	27.3392	31.6017	31.7134	31.5236	30.4417	30.0127	30.0144	NaN	22.6391	21.7677	NaN	22.0461	21.1376	3	3	3	3	2	2	0.000721334	0	5.2194	0.115499	0.385488	0.695412	6.43454e-06	0	-4.19006	0.00244366	0.107636	5.13558	0.00063763	0.00122078	-3.42884	protein catabolic process	GO:0030163	ATP binding;proteasome-activating ATPase activity	GO:0005524;GO:0036402	cytoplasm	GO:0005737
A0A384J6E3	tr|A0A384J6E3|A0A384J6E3_BOTFB Carboxypeptidase OS=Botryotinia fuckeliana (strain B05.10) OX=332648 GN=BCIN_01g06210 PE=3 SV=1	29.0995	28.3751	28.7178	30.7768	30.8867	29.0864	29.3868	29.8211	30.0169	30.307	30.3049	29.4531	31.9517	32.3965	32.5977	32.5634	30.353	29.8569	3	3	3	3	3	3	0.000224379	0	-3.58447	0.070152	0.283589	-1.51916	0.0225812	0.0127273	-1.01078	0.542962	0.856852	-0.674473	0.742506	1	0.228292			serine-type carboxypeptidase activity	GO:0004185
A0A384JBS6	tr|A0A384JBS6|A0A384JBS6_BOTFB Probable endonuclease LCL3 OS=Botryotinia fuckeliana (strain B05.10) OX=332648 GN=BCIN_03g03380 PE=3 SV=1;tr|A0A384JCD6|A0A384JCD6_BOTFB Probable endonuclease LCL3 OS=Botryotinia fuckeliana (strain B05.10) OX=332648 GN=BCIN_0	29.6476	25.7736	29.6724	29.3877	26.3873	26.6914	31.7581	33.5816	33.7024	30.2241	30.3206	30.7081	NaN	NaN	NaN	NaN	NaN	NaN	3	3	3	3	0	0	1	1	NaN	0.615082	0.952854	0.875725	0.0320177	0.0151663	-4.64951	1	1	NaN	0.0385781	0.0226866	-2.92878	gene silencing by RNA	GO:0031047	nuclease activity	GO:0004518	RISC complex	GO:0016442			nuclease activity
A0A384K6D9	tr|A0A384K6D9|A0A384K6D9_BOTFB Bcrny1 OS=Botryotinia fuckeliana (strain B05.10) OX=332648 GN=Bcrny1 PE=3 SV=1	26.3434	26.2254	25.6762	24.1148	24.6842	25.5633	27.398	29.2607	29.5148	28.3793	28.7425	28.6166	32.3663	33.0457	32.0852	NaN	22.2017	27.4395	3	3	3	3	3	2	5.29249e-05	0	-6.41742	0.0508046	0.254609	1.29424	0.0193504	0.0116508	-2.64285	0.987964	1	-0.0331815	0.000950054	0.00102174	-3.79203			ribonuclease T2 activity;RNA binding	GO:0003723;GO:0033897					RNA binding
A0A384K6F2	tr|A0A384K6F2|A0A384K6F2_BOTFB BcactA OS=Botryotinia fuckeliana (strain B05.10) OX=332648 GN=BcactA PE=3 SV=1	27.7729	27.1475	27.499	26.2925	28.4544	26.4064	34.7321	34.7684	34.8117	33.1385	33.2242	32.6995	23.6563	22.4152	23.7274	18.8825	19.3506	17.0678	3	3	3	3	3	3	0.00081282	0	4.20681	0.591899	0.923811	0.42204	2.3344e-06	0	-7.29759	0.000955321	0.132	8.61746	0.00116132	0.000969072	-5.96964
A0A384J8N2	tr|A0A384J8N2|A0A384J8N2_BOTFB Bcnrp1 OS=Botryotinia fuckeliana (strain B05.10) OX=332648 GN=Bcnrp1 PE=4 SV=1	28.4784	27.8741	28.4007	27.6256	27.9645	28.0913	29.8963	29.6139	29.7068	30.3955	30.2336	29.8598	NaN	NaN	NaN	NaN	NaN	NaN	3	3	3	3	0	0	1	1	NaN	0.203529	0.522289	0.357246	0.00199177	0.000842975	-1.48796	1	1	NaN	0.000423281	0.00145736	-2.26915			RNA binding	GO:0003723					RNA binding
A0A384JDW6	tr|A0A384JDW6|A0A384JDW6_BOTFB Derlin OS=Botryotinia fuckeliana (strain B05.10) OX=332648 GN=BCIN_03g09290 PE=3 SV=1	27.0003	25.8896	27.8407	25.5554	26.4969	27.0925	26.4847	25.4402	26.2904	NaN	26.0586	26.4608	NaN	NaN	NaN	NaN	NaN	26.4082	3	3	3	2	0	1	1	0.829028	NaN	0.503983	0.858397	0.528597	0.266412	0.236802	0.838477	1	0.85175	-0.0265363	0.851178	1	0.121937
A0A384JFK9	tr|A0A384JFK9|A0A384JFK9_BOTFB Uncharacterized protein OS=Botryotinia fuckeliana (strain B05.10) OX=332648 GN=BCIN_04g05410 PE=4 SV=1	28.2662	26.7464	28.8687	33.7085	30.3214	26.2031	NaN	21.829	23.4111	25.9939	28.2425	28.2304	29.2493	30.4603	29.2982	28.2767	30.6912	29.9575	3	3	2	3	3	3	0.0835785	0.0908522	-1.70884	0.401892	0.756181	-2.11725	0.0130545	0.00660282	5.34041	0.857992	1	0.435867	0.322434	0.348852	2.58874
A0A384K4Q0	tr|A0A384K4Q0|A0A384K4Q0_BOTFB Uncharacterized protein OS=Botryotinia fuckeliana (strain B05.10) OX=332648 GN=BCIN_15g03320 PE=4 SV=1	27.1353	28.7149	26.0789	34.1422	33.6643	33.3263	23.7175	23.911	25.6909	30.4818	31.2421	30.5205	32.5013	33.4351	33.2042	34.0998	34.0201	33.8351	3	3	3	3	3	3	0.00215409	0.00735714	-5.73721	0.00133343	0.0328276	-6.40125	0.0442334	0.0222024	2.86987	0.333404	0.610791	-0.274077	0.000979701	0.00101075	2.96281			hydrolase activity, acting on ester bonds	GO:0016788
A0A384JQB9	tr|A0A384JQB9|A0A384JQB9_BOTFB Bcap10 OS=Botryotinia fuckeliana (strain B05.10) OX=332648 GN=Bcap10 PE=3 SV=1	26.2686	26.2496	24.6965	26.3615	22.7681	23.064	24.089	24.6219	23.3574	21.783	NaN	20.5108	31.9512	33.3073	33.1613	26.9653	25.5453	26.2367	3	3	3	2	3	3	0.000470865	0	-7.06838	0.256055	0.596431	1.67368	0.0544736	0.0263632	1.71542	0.148463	0.388722	-2.18456	0.158317	0.103599	2.91759			aspartic-type endopeptidase activity	GO:0004190
A0A384JZV7	tr|A0A384JZV7|A0A384JZV7_BOTFB Plasma membrane ATPase OS=Botryotinia fuckeliana (strain B05.10) OX=332648 GN=BCIN_12g06020 PE=3 SV=1	23.8836	24.5622	25.4939	28.8165	28.4678	25.4124	34.0721	34.7267	33.9111	33.2112	33.44	33.8176	21.8587	27.8519	24.0494	24.9421	NaN	21.9365	3	3	3	3	3	2	0.975206	1	0.0599136	0.0683182	0.281829	-2.91901	5.45253e-05	0	-9.59005	0.104461	0.322191	4.1263	0.00566598	0.003207	-5.92401	proton export across plasma membrane	GO:0120029	ATP binding;proton-exporting ATPase activity, phosphorylative mechanism	GO:0005524;GO:0008553	integral component of membrane;plasma membrane	GO:0005886;GO:0016021
A0A384K780	tr|A0A384K780|A0A384K780_BOTFB Glucanase OS=Botryotinia fuckeliana (strain B05.10) OX=332648 GN=BCIN_16g03950 PE=3 SV=1	26.9157	25.8161	27.9994	36.2603	37.0326	36.5202	NaN	21.9473	NaN	29.6989	32.589	31.5701	26.7205	30.5235	26.2674	36.4911	36.2026	35.5619	3	3	1	3	3	3	0.567541	0.853424	-0.926692	0.000132554	0.00766667	-9.69395	1	1	4.96314	0.218677	0.472578	0.519182	0.00372099	0.00126174	5.31835	carbohydrate metabolic process	GO:0005975	hydrolase activity, hydrolyzing O-glycosyl compounds	GO:0004553			carbohydrate metabolic process	GO:0005975
A0A384JSM9	tr|A0A384JSM9|A0A384JSM9_BOTFB Uncharacterized protein OS=Botryotinia fuckeliana (strain B05.10) OX=332648 GN=BCIN_09g04200 PE=4 SV=1	28.2909	28.4202	28.8064	27.8192	28.7059	28.8401	NaN	NaN	NaN	NaN	NaN	NaN	NaN	NaN	NaN	NaN	NaN	NaN	3	3	0	0	0	0	1	1	NaN	0.893469	1	0.0507456	1	1	NaN	1	1	NaN	1	1	NaN
A0A384JTH0	tr|A0A384JTH0|A0A384JTH0_BOTFB Elongation factor 1-alpha OS=Botryotinia fuckeliana (strain B05.10) OX=332648 GN=Bcef1a PE=3 SV=1	23.9153	25.5832	25.6367	26.8293	29.7783	27.757	35.7999	36.0044	35.8925	36.5746	36.6508	36.9158	18.3053	NaN	18.0201	14.3207	NaN	NaN	3	3	3	3	2	1	0.0026024	0.00819355	6.88232	0.0413861	0.220941	-3.07648	4.42371e-05	0	-10.8539	1	1	13.8008	0.000607643	0.00123684	-8.59219			GTP binding;GTPase activity;translation elongation factor activity	GO:0003746;GO:0003924;GO:0005525	cytoplasm	GO:0005737			GTPase activity
A0A384JQ55	tr|A0A384JQ55|A0A384JQ55_BOTFB Uncharacterized protein OS=Botryotinia fuckeliana (strain B05.10) OX=332648 GN=BCIN_08g03150 PE=3 SV=1	26.5767	26.2362	26.5004	26.982	26.3849	26.4744	29.1973	29.7605	29.255	31.1731	31.6676	30.8697	NaN	NaN	NaN	20.6116	NaN	NaN	3	3	3	3	0	1	1	1	NaN	0.454454	0.804208	-0.175947	0.000136465	0	-2.96649	1	0.896311	6.0021	0.000100405	0	-4.62306	glycerol metabolic process	GO:0006071	ATP binding;glycerone kinase activity	GO:0004371;GO:0005524
A0A384JWF9	tr|A0A384JWF9|A0A384JWF9_BOTFB Obg-like ATPase 1 OS=Botryotinia fuckeliana (strain B05.10) OX=332648 GN=BCIN_11g02610 PE=3 SV=1	26.7365	25.2823	26.117	24.4366	24.0939	27.0996	31.3139	31.3428	32.9738	30.9506	30.7582	30.2663	NaN	NaN	NaN	NaN	NaN	NaN	3	3	3	3	0	0	1	1	NaN	0.466605	0.804389	0.835217	0.00108383	0.000497696	-5.83159	1	1	NaN	0.00496686	0.00206098	-5.44834			ATP binding;ATPase activity;GTP binding;ribosomal large subunit binding;ribosome binding	GO:0005524;GO:0005525;GO:0016887;GO:0043022;GO:0043023	cytoplasm	GO:0005737			ATPase activity
A0A384JM43	tr|A0A384JM43|A0A384JM43_BOTFB 6-phosphogluconate dehydrogenase, decarboxylating OS=Botryotinia fuckeliana (strain B05.10) OX=332648 GN=BCIN_07g02610 PE=3 SV=1;tr|A0A384JMC8|A0A384JMC8_BOTFB 6-phosphogluconate dehydrogenase, decarboxylating OS=Botryotinia	20.3355	25.663	25.1166	25.2336	28.239	26.4878	34.385	34.9556	35.0855	34.6533	35.1127	35.1721	NaN	27.2764	22.8964	NaN	NaN	21.7982	3	3	3	3	2	1	0.647368	0.987489	-1.38132	0.196299	0.512927	-2.94843	0.00287447	0.00264063	-11.1036	1	0.932554	4.85534	0.000717172	0.0011677	-8.32585	pentose-phosphate shunt	GO:0006098	NADP binding;phosphogluconate dehydrogenase (decarboxylating) activity	GO:0004616;GO:0050661
A0A384JDE5	tr|A0A384JDE5|A0A384JDE5_BOTFB Bcbrn2 OS=Botryotinia fuckeliana (strain B05.10) OX=332648 GN=Bcbrn2 PE=3 SV=1	25.4216	25.5347	26.1513	22.0507	27.4002	25.5783	32.3962	32.6851	32.9506	29.8139	31.4676	31.1037	NaN	NaN	NaN	NaN	23.623	21.9426	3	3	3	3	0	2	1	0.820852	NaN	0.684882	1	0.692804	1.4889e-05	0	-6.97475	0.370997	0.65439	2.22693	0.0246813	0.0152792	-5.78533			oxidoreductase activity	GO:0016491					oxidoreductase activity
A0A384JL31	tr|A0A384JL31|A0A384JL31_BOTFB Carboxylic ester hydrolase OS=Botryotinia fuckeliana (strain B05.10) OX=332648 GN=BCIN_06g07020 PE=3 SV=1	26.9583	26.9417	27.1146	26.8214	28.9188	27.1686	23.0319	NaN	NaN	NaN	26.6944	NaN	21.8864	22.1718	21.5408	27.3211	30.2908	30.344	3	3	1	1	3	3	1.12476e-05	0	5.13852	0.387238	0.739847	-0.631451	1	0.885849	3.97294	0.230721	0.501535	-1.68236	1	0.896552	0.941833
A0A384JBM4	tr|A0A384JBM4|A0A384JBM4_BOTFB Mannan endo-1,4-beta-mannosidase OS=Botryotinia fuckeliana (strain B05.10) OX=332648 GN=BCIN_03g01440 PE=3 SV=1	22.7333	25.5061	26.1057	34.1007	33.2466	33.4185	NaN	NaN	NaN	30.1852	31.307	30.6073	25.4649	NaN	NaN	35.0597	35.5915	36.173	3	3	0	3	1	3	1	1	-0.683222	0.00119203	0.0262857	-8.80691	1	1	NaN	0.00817157	0.142154	-2.01946	0.00230751	0.00109804	2.88877	carbohydrate metabolic process	GO:0005975	cellulose binding;hydrolase activity, hydrolyzing O-glycosyl compounds	GO:0004553;GO:0030248	extracellular region	GO:0005576	carbohydrate metabolic process	GO:0005975
A0A384JCI5	tr|A0A384JCI5|A0A384JCI5_BOTFB Pectinesterase OS=Botryotinia fuckeliana (strain B05.10) OX=332648 GN=Bcpme2 PE=3 SV=1	26.7515	26.9513	26.393	31.672	31.4121	30.4586	NaN	NaN	NaN	26.4744	27.477	27.143	30.3364	32.0603	30.9394	32.6375	31.8993	33.0244	3	3	0	3	3	3	0.00114314	0.0056	-4.41343	0.000373287	0.0149474	-4.48229	1	1	NaN	0.0537405	0.244421	-1.33951	0.00092471	0.00103297	4.14942	cell wall modification;pectin catabolic process	GO:0042545;GO:0045490	aspartyl esterase activity;pectinesterase activity	GO:0030599;GO:0045330	cell wall	GO:0005618
A0A384JNX6	tr|A0A384JNX6|A0A384JNX6_BOTFB PLCXc domain-containing protein OS=Botryotinia fuckeliana (strain B05.10) OX=332648 GN=BCIN_08g00150 PE=4 SV=1	26.2288	25.1011	28.085	26.3477	26.8369	26.8164	NaN	NaN	NaN	NaN	NaN	NaN	24.9234	25.8228	25.5319	26.5823	27.7371	24.966	3	3	0	0	3	3	0.314275	0.375698	1.04561	0.835998	1	-0.195358	1	1	NaN	0.785458	1	0.238504	1	0.848265	NaN	lipid metabolic process	GO:0006629	phosphoric diester hydrolase activity	GO:0008081			lipid metabolic process	GO:0006629
A0A384JV63	tr|A0A384JV63|A0A384JV63_BOTFB Sugar phosphate phosphatase OS=Botryotinia fuckeliana (strain B05.10) OX=332648 GN=BCIN_10g04650 PE=3 SV=1	28.7339	28.0219	27.9666	28.6573	27.5241	29.1097	29.1857	28.3752	28.3988	28.089	28.5155	27.7809	NaN	NaN	NaN	NaN	NaN	NaN	3	3	3	3	0	0	1	1	NaN	0.739745	1	-0.189592	0.319651	0.314291	-0.412456	1	1	NaN	0.59087	0.909661	0.301939			protein carboxyl O-methyltransferase activity	GO:0051998
A0A384JA88	tr|A0A384JA88|A0A384JA88_BOTFB Carboxylic ester hydrolase OS=Botryotinia fuckeliana (strain B05.10) OX=332648 GN=BCIN_02g08230 PE=3 SV=1	28.1183	27.4538	25.4607	31.8065	29.9024	29.6924	27.9468	27.5704	28.2277	30.3459	30.01	30.2145	31.1666	30.1606	31.02	31.1405	29.8908	31.8847	3	3	3	3	3	3	0.0117278	0.00988506	-3.77148	0.0296333	0.182228	-3.45616	0.332591	0.330788	-0.904026	0.600512	0.920664	-0.504868	0.704452	1	0.276947
A0A384JIM8	tr|A0A384JIM8|A0A384JIM8_BOTFB Uncharacterized protein OS=Botryotinia fuckeliana (strain B05.10) OX=332648 GN=BCIN_05g07640 PE=3 SV=1	27.1765	27.2273	27.2515	26.528	26.4293	26.6855	29.5275	30.7142	30.7911	29.6601	27.2148	26.7685	NaN	NaN	NaN	23.7269	23.5285	NaN	3	3	3	3	0	2	1	0.894994	NaN	0.0009955	0.0232593	0.670849	0.00158301	0.000868085	-3.12584	0.000157683	0.108	2.91989	0.213322	0.164714	-1.33352			heme binding;iron ion binding;oxidoreductase activity, acting on paired donors, with incorporation or reduction of molecular oxygen	GO:0005506;GO:0016705;GO:0020037
A0A384K4A5	tr|A0A384K4A5|A0A384K4A5_BOTFB Glyceraldehyde-3-phosphate dehydrogenase OS=Botryotinia fuckeliana (strain B05.10) OX=332648 GN=BCIN_15g02120 PE=3 SV=1	25.8325	26.8582	28.2205	27.3386	31.5479	29.4709	36.1528	35.6461	35.278	35.2382	33.7574	33.2363	NaN	NaN	NaN	NaN	NaN	NaN	3	3	3	3	0	0	1	1	NaN	0.150528	0.437974	-2.4821	0.000291368	0	-8.72189	1	1	NaN	0.0269521	0.0162035	-4.62483	glucose metabolic process	GO:0006006	glyceraldehyde-3-phosphate dehydrogenase (NAD+) (phosphorylating) activity;NAD binding;NADP binding	GO:0004365;GO:0050661;GO:0051287
A0A384K7X4	tr|A0A384K7X4|A0A384K7X4_BOTFB Formate dehydrogenase OS=Botryotinia fuckeliana (strain B05.10) OX=332648 GN=Bcfdh1 PE=3 SV=1;tr|A0A384K7H0|A0A384K7H0_BOTFB Formate dehydrogenase OS=Botryotinia fuckeliana (strain B05.10) OX=332648 GN=Bcfdh1 PE=3 SV=1	20.0579	22.0438	25.1758	23.4741	26.5085	25.7685	34.327	34.4621	34.5382	34.917	34.9063	35.0518	18.0015	NaN	NaN	NaN	NaN	NaN	3	3	3	3	1	0	1	1	4.42429	0.181321	0.481892	-2.82454	0.00128708	0.000477876	-12.0166	1	1	NaN	0.000446059	0.00141353	-9.70803	formate catabolic process	GO:0042183	formate dehydrogenase (NAD+) activity;NAD binding;oxidoreductase activity, acting on the CH-OH group of donors, NAD or NADP as acceptor	GO:0008863;GO:0016616;GO:0051287	cytoplasm	GO:0005737
A0A384JNJ2	tr|A0A384JNJ2|A0A384JNJ2_BOTFB 3-isopropylmalate dehydratase OS=Botryotinia fuckeliana (strain B05.10) OX=332648 GN=Bcleu1 PE=3 SV=1	27.984	27.506	29.5744	27.9523	24.9329	27.3781	29.7668	28.6518	31.1202	31.0375	31.5367	30.9958	24.6865	25.4711	25.8048	NaN	NaN	NaN	3	3	3	3	3	0	0.0127705	0.0110562	3.03402	0.225233	0.554063	1.60039	0.191056	0.126802	-1.49145	1	0.880517	NaN	0.00924521	0.00596474	-4.43561	leucine biosynthetic process	GO:0009098	3-isopropylmalate dehydratase activity;4 iron, 4 sulfur cluster binding	GO:0003861;GO:0051539	3-isopropylmalate dehydratase complex	GO:0009316
A0A384JTW9	tr|A0A384JTW9|A0A384JTW9_BOTFB Single-stranded DNA-binding protein OS=Botryotinia fuckeliana (strain B05.10) OX=332648 GN=BCIN_10g00600 PE=4 SV=1	27.0494	26.9968	27.1173	26.5538	26.2618	27.3202	29.1946	28.2046	28.3996	26.0613	NaN	26.4316	NaN	NaN	NaN	NaN	NaN	NaN	3	3	3	2	0	0	1	1	NaN	0.341339	0.675093	0.342587	0.00713215	0.00383648	-1.54511	1	1	NaN	0.358467	0.422978	0.465462	DNA replication	GO:0006260	single-stranded DNA binding	GO:0003697
A0A384JCP6	tr|A0A384JCP6|A0A384JCP6_BOTFB Uncharacterized protein OS=Botryotinia fuckeliana (strain B05.10) OX=332648 GN=BCIN_03g06510 PE=4 SV=1	27.0727	27.5109	28.1974	27.2063	26.8321	27.8413	25.5324	25.6959	23.6968	NaN	NaN	NaN	NaN	NaN	NaN	NaN	NaN	NaN	3	3	3	0	0	0	1	0.926886	NaN	0.532537	0.891244	0.300419	0.021986	0.0128272	2.6186	1	1	NaN	1	1	NaN
A0A384JA65	tr|A0A384JA65|A0A384JA65_BOTFB Eukaryotic translation initiation factor 3 subunit E OS=Botryotinia fuckeliana (strain B05.10) OX=332648 GN=INT6 PE=3 SV=1	28.0444	24.0315	27.8921	24.1524	26.1724	28.3274	30.3886	30.4345	30.0297	31.7056	31.2913	31.3158	NaN	NaN	23.8503	NaN	NaN	NaN	3	3	3	3	1	0	1	1	2.80566	0.817742	1	0.438592	0.0513536	0.024765	-3.62829	1	1	NaN	0.0126071	0.00874419	-5.22014	formation of cytoplasmic translation initiation complex	GO:0001732	translation initiation factor activity	GO:0003743	eukaryotic 43S preinitiation complex;eukaryotic 48S preinitiation complex;eukaryotic translation initiation factor 3 complex, eIF3e	GO:0016282;GO:0033290;GO:0071540
A0A384JZ17	tr|A0A384JZ17|A0A384JZ17_BOTFB Glucoamylase OS=Botryotinia fuckeliana (strain B05.10) OX=332648 GN=BCIN_12g03390 PE=3 SV=1	29.0185	28.0867	28.091	32.9056	32.0153	30.6401	29.1654	29.093	29.3291	30.6796	30.0431	29.4548	31.9565	32.6248	32.4993	31.8181	33.0747	32.3193	3	3	3	3	3	3	0.000438538	0	-3.96145	0.00900669	0.09648	-3.45494	0.0661203	0.0345145	-0.797074	0.505564	0.823433	-0.550351	0.0743937	0.0393652	1.79451	polysaccharide catabolic process	GO:0000272	glucan 1,4-alpha-glucosidase activity;starch binding	GO:0004339;GO:2001070
A0A384J9Q6	tr|A0A384J9Q6|A0A384J9Q6_BOTFB Uncharacterized protein OS=Botryotinia fuckeliana (strain B05.10) OX=332648 GN=BCIN_02g06440 PE=4 SV=1	23.9914	26.4118	24.6555	25.5484	23.8109	24.8458	33.046	32.1909	32.77	28.8912	27.6892	26.7718	NaN	NaN	NaN	NaN	NaN	NaN	3	3	3	3	0	0	1	1	NaN	0.762855	1	0.284557	0.000561419	0	-7.64941	1	1	NaN	0.0184965	0.0107563	-3.04904			RNA binding	GO:0003723					RNA binding
A0A384JC90	tr|A0A384JC90|A0A384JC90_BOTFB NAD(P)-bd_dom domain-containing protein OS=Botryotinia fuckeliana (strain B05.10) OX=332648 GN=BCIN_03g03060 PE=4 SV=1;tr|A0A384JBP0|A0A384JBP0_BOTFB NAD(P)-bd_dom domain-containing protein OS=Botryotinia fuckeliana (strain B	29.781	28.4387	27.3765	27.0841	28.3799	28.9445	27.7231	27.7788	28.7221	28.7547	29.1816	30.4724	26.7317	NaN	NaN	NaN	NaN	NaN	3	3	3	3	1	0	1	1	1.80037	0.678542	1	0.395908	0.583262	0.959207	0.457428	1	1	NaN	0.152091	0.0970263	-1.33341
A0A384K6Y9	tr|A0A384K6Y9|A0A384K6Y9_BOTFB Bcltv1 OS=Botryotinia fuckeliana (strain B05.10) OX=332648 GN=Bcltv1 PE=3 SV=1	27.6441	27.0783	26.2324	25.3844	27.0476	27.2468	26.3848	26.8776	27.1169	NaN	NaN	NaN	NaN	NaN	NaN	NaN	NaN	NaN	3	3	3	0	0	0	1	1	NaN	0.585926	0.919786	0.425326	0.700144	1	0.191813	1	1	NaN	1	1	NaN
A0A384JUZ7	tr|A0A384JUZ7|A0A384JUZ7_BOTFB Uncharacterized protein OS=Botryotinia fuckeliana (strain B05.10) OX=332648 GN=BCIN_10g04180 PE=4 SV=1	24.6246	24.6937	24.3527	24.9017	24.6588	25.9795	29.2735	29.3777	31.1868	33.7478	35.1789	35.1378	NaN	NaN	NaN	NaN	NaN	25.8289	3	3	3	3	0	1	1	1	NaN	0.211233	0.538011	-0.623017	0.00102421	0.000502326	-5.38901	1	1	-0.648846	0.000106311	0	-9.50815
A0A384JC16	tr|A0A384JC16|A0A384JC16_BOTFB Bccel5A OS=Botryotinia fuckeliana (strain B05.10) OX=332648 GN=Bccel5A PE=3 SV=1	26.1967	25.2932	25.9644	30.3298	30.0407	26.9393	NaN	NaN	24.2659	24.5588	NaN	26.33	30.6262	31.3451	31.4194	31.1248	32.0063	31.5256	3	3	1	2	3	3	0.000137644	0	-5.31213	0.0425093	0.224	-3.28517	1	1	1.55226	0.0929667	0.307364	-2.44896	0.0991689	0.0547403	3.65888	carbohydrate metabolic process	GO:0005975	hydrolase activity, hydrolyzing O-glycosyl compounds	GO:0004553			carbohydrate metabolic process	GO:0005975
A0A384JQ39	tr|A0A384JQ39|A0A384JQ39_BOTFB Bccdc48 OS=Botryotinia fuckeliana (strain B05.10) OX=332648 GN=Bccdc48 PE=4 SV=1	27.1939	25.5128	22.9936	25.5282	25.254	27.4292	32.7609	32.9422	32.8504	31.9988	33.5899	33.2283	22.5098	NaN	NaN	NaN	NaN	NaN	3	3	3	3	1	0	1	1	2.72363	0.581911	0.91588	-0.836997	0.00337011	0.00247619	-7.61771	1	0.894973	NaN	0.00119873	0.000944724	-6.86857			ATP binding;hydrolase activity	GO:0005524;GO:0016787
A0A384JQL9	tr|A0A384JQL9|A0A384JQL9_BOTFB Vacuolar protein 8 OS=Botryotinia fuckeliana (strain B05.10) OX=332648 GN=Bcvac8 PE=3 SV=1	27.3933	24.5154	25.0225	25.2326	24.5966	24.9159	29.4205	31.3541	30.4281	29.5851	28.3043	30.6921	23.1689	24.1934	25.3083	NaN	NaN	NaN	3	3	3	3	3	0	0.259164	0.29973	1.42019	0.466202	0.807098	0.728671	0.0105048	0.00533333	-4.75714	1	0.90306	NaN	0.00295659	0.0013574	-4.6121
A0A384JL40	tr|A0A384JL40|A0A384JL40_BOTFB TauD domain-containing protein OS=Botryotinia fuckeliana (strain B05.10) OX=332648 GN=BCIN_06g06240 PE=4 SV=1	26.8181	27.5468	27.9515	27.042	26.8503	27.8013	25.2794	25.5053	23.618	26.4841	24.6517	25.0387	NaN	NaN	NaN	NaN	NaN	NaN	3	3	3	3	0	0	1	0.856321	NaN	0.662163	1	0.207619	0.0179564	0.0100375	2.63794	1	0.918273	NaN	0.0429751	0.0243683	1.83969			oxidoreductase activity	GO:0016491					oxidoreductase activity
A0A384JTF2	tr|A0A384JTF2|A0A384JTF2_BOTFB Alpha,alpha-trehalase OS=Botryotinia fuckeliana (strain B05.10) OX=332648 GN=BCIN_09g04490 PE=4 SV=1	26.6767	26.9487	25.0949	29.7844	30.8989	26.4355	25.0324	25.3777	24.6927	28.3843	28.8185	28.7756	29.5997	30.4825	29.2748	28.8375	29.443	28.8304	3	3	3	3	3	3	0.00649871	0.00815385	-3.54556	0.12773	0.401698	-2.79946	0.119611	0.0686303	1.20583	0.998556	1	0.0026118	0.79197	1	0.38015	carbohydrate metabolic process	GO:0005975	carbohydrate binding;catalytic activity	GO:0003824;GO:0030246			carbohydrate metabolic process	GO:0005975
A0A384JJI6	tr|A0A384JJI6|A0A384JJI6_BOTFB Bcgo1 OS=Botryotinia fuckeliana (strain B05.10) OX=332648 GN=Bcgo1 PE=4 SV=1	29.0102	24.6384	24.2421	30.8052	31.0605	31.4195	30.8693	30.6741	30.6576	29.6314	29.0234	29.407	25.9297	22.9351	22.0706	31.383	31.5299	30.0765	3	3	3	3	3	3	0.294555	0.342219	2.3184	0.0289276	0.183688	-5.1315	0.0355421	0.0166117	-4.77013	0.851858	1	0.0985998	0.00228442	0.00111111	1.74114			chitin binding	GO:0008061
A0A384J7K6	tr|A0A384J7K6|A0A384J7K6_BOTFB MFS domain-containing protein OS=Botryotinia fuckeliana (strain B05.10) OX=332648 GN=BCIN_02g00080 PE=3 SV=1	28.2583	24.7659	28.3377	27.0113	28.2653	27.4516	NaN	NaN	NaN	28.4012	27.5546	26.2674	NaN	NaN	NaN	NaN	NaN	NaN	3	3	0	3	0	0	1	0.958912	NaN	0.730707	1	-0.455402	1	0.957831	NaN	1	0.965591	NaN	0.82686	1	0.168312			transmembrane transporter activity	GO:0022857	integral component of membrane	GO:0016021			transmembrane transporter activity
A0A384JTS2	tr|A0A384JTS2|A0A384JTS2_BOTFB Uncharacterized protein OS=Botryotinia fuckeliana (strain B05.10) OX=332648 GN=BCIN_10g00140 PE=3 SV=1	23.0266	25.0859	20.7512	25.4269	24.2245	21.1799	30.7781	32.6686	31.3499	20.1689	20.9491	20.3941	NaN	NaN	NaN	NaN	21.145	NaN	3	3	3	3	0	1	1	1	NaN	0.731037	1	-0.655873	0.00323716	0.00253184	-8.64426	1	1	2.46544	0.072957	0.0381265	3.10642			oxidoreductase activity	GO:0016491					oxidoreductase activity
A0A384JHY6	tr|A0A384JHY6|A0A384JHY6_BOTFB Bcmas1 OS=Botryotinia fuckeliana (strain B05.10) OX=332648 GN=Bcmas1 PE=3 SV=1	25.1528	23.0699	25.359	19.8177	24.21	NaN	34.2026	32.177	32.7402	33.1134	28.3308	31.3551	NaN	19.1002	NaN	19.7549	21.2093	21.8625	3	2	3	3	1	3	1	0.845878	5.4271	0.27554	0.625352	2.51341	0.000851517	0	-8.51268	0.598107	0.922718	1.07163	0.0351824	0.0200377	-8.91926	protein processing involved in protein targeting to mitochondrion	GO:0006627	metal ion binding;metalloendopeptidase activity	GO:0004222;GO:0046872	mitochondrial processing peptidase complex	GO:0017087
A0A384J4E4	tr|A0A384J4E4|A0A384J4E4_BOTFB Bchom2 OS=Botryotinia fuckeliana (strain B05.10) OX=332648 GN=Bchom2 PE=4 SV=1	26.6591	26.4864	26.4405	25.6298	25.9741	26.2517	28.9489	28.5704	28.57	28.469	27.9042	28.0651	NaN	NaN	NaN	NaN	NaN	NaN	3	3	3	3	0	0	1	0.998005	NaN	0.0396648	0.218361	0.576782	0.00010954	0	-2.16777	1	0.996066	NaN	0.00087544	0.00106818	-2.19423	cellular amino acid biosynthetic process	GO:0008652	NAD binding;NADP binding;oxidoreductase activity, acting on the aldehyde or oxo group of donors, NAD or NADP as acceptor;protein dimerization activity	GO:0016620;GO:0046983;GO:0050661;GO:0051287	cytoplasm	GO:0005737
A0A384J433	tr|A0A384J433|A0A384J433_BOTFB Bctum1 OS=Botryotinia fuckeliana (strain B05.10) OX=332648 GN=Bctum1 PE=4 SV=1	29.3809	26.0476	26.0549	25.7651	NaN	NaN	30.0066	29.7134	28.2962	28.0788	28.8394	28.5961	NaN	NaN	NaN	NaN	25.6996	25.5255	3	1	3	3	0	2	1	0.990876	NaN	1	1	1.39608	0.151144	0.0912646	-2.1776	NaN	1	0	1	0.996922	-2.73969
A0A384JSA7	tr|A0A384JSA7|A0A384JSA7_BOTFB Fumarate hydratase OS=Botryotinia fuckeliana (strain B05.10) OX=332648 GN=Bcfum1 PE=3 SV=1	27.0942	25.8832	25.9626	25.2937	24.4151	25.787	31.6517	31.7403	31.2202	29.9156	28.8102	27.2281	NaN	NaN	NaN	22.0801	22.6222	23.9161	3	3	3	3	0	3	1	1	NaN	0.109806	0.379213	1.14808	0.000246555	0	-5.22409	0.027556	0.216735	2.29247	0.0164711	0.0108286	-3.48605	fumarate metabolic process;tricarboxylic acid cycle	GO:0006099;GO:0006106	fumarate hydratase activity	GO:0004333	tricarboxylic acid cycle enzyme complex	GO:0045239
A0A384JN02	tr|A0A384JN02|A0A384JN02_BOTFB Uncharacterized protein OS=Botryotinia fuckeliana (strain B05.10) OX=332648 GN=BCIN_07g04990 PE=3 SV=1	24.8817	25.9022	26.0517	25.3805	25.4655	26.3214	30.5071	31.1283	30.9487	27.9973	27.0964	25.518	NaN	NaN	NaN	NaN	NaN	NaN	3	3	3	3	0	0	1	1	NaN	0.827249	1	-0.110596	0.000217282	0	-5.24949	1	0.904422	NaN	0.217122	0.170585	-1.14809			oxidoreductase activity	GO:0016491					oxidoreductase activity
A0A384J7X5	tr|A0A384J7X5|A0A384J7X5_BOTFB Nucleoside diphosphate kinase OS=Botryotinia fuckeliana (strain B05.10) OX=332648 GN=Bcynk1 PE=3 SV=1	24.9175	24.9033	27.0262	26.6862	30.1214	28.3715	34.5109	34.6403	34.8205	34.7337	35.5779	35.1397	NaN	NaN	NaN	NaN	NaN	NaN	3	3	3	3	0	0	1	0.965587	NaN	0.0845762	0.321113	-2.77734	0.000220231	0	-9.04156	1	0.971851	NaN	0.00270479	0.00139259	-6.7574	CTP biosynthetic process;GTP biosynthetic process;UTP biosynthetic process	GO:0006183;GO:0006228;GO:0006241	nucleoside diphosphate kinase activity	GO:0004550
A0A384K791	tr|A0A384K791|A0A384K791_BOTFB Uncharacterized protein OS=Botryotinia fuckeliana (strain B05.10) OX=332648 GN=BCIN_16g03980 PE=3 SV=1	26.265	26.9387	25.5966	32.1307	33.3668	31.8771	25.0937	28.0457	28.4741	30.8538	32.0969	32.2403	28.5729	23.8931	29.0124	31.643	33.2227	32.9073	3	3	3	3	3	3	0.623957	0.952268	-0.892701	0.000502609	0.025	-6.19146	0.45364	0.6415	-0.937786	0.85187	1	-0.132802	0.316807	0.339642	0.727894	carbohydrate metabolic process	GO:0005975	hydrolase activity, hydrolyzing O-glycosyl compounds	GO:0004553			carbohydrate metabolic process	GO:0005975
A0A384K4P8	tr|A0A384K4P8|A0A384K4P8_BOTFB FAD-binding PCMH-type domain-containing protein OS=Botryotinia fuckeliana (strain B05.10) OX=332648 GN=BCIN_15g02730 PE=4 SV=1	29.0236	25.001	29.4608	22.8498	NaN	24.6083	28.6917	30.0411	30.2993	28.9076	28.2926	27.9533	NaN	22.952	NaN	23.4849	NaN	21.2163	3	2	3	3	1	2	1	1	4.87646	0.125782	0.404118	4.09944	0.286416	0.264843	-1.84889	NaN	1	0	0.00836308	0.00561658	-4.65542			FAD binding;oxidoreductase activity	GO:0016491;GO:0071949					oxidoreductase activity
A0A384JGL0	tr|A0A384JGL0|A0A384JGL0_BOTFB NADH-cytochrome b5 reductase OS=Botryotinia fuckeliana (strain B05.10) OX=332648 GN=BCIN_05g01380 PE=3 SV=1	25.1613	25.4507	26.5342	24.8067	24.1931	25.2993	31.7882	31.6874	30.2201	28.2833	28.068	27.9023	NaN	NaN	NaN	NaN	NaN	NaN	3	3	3	3	0	0	1	0.791202	NaN	0.145667	0.426121	0.94905	0.00109956	0.000495413	-5.51647	1	0.825939	NaN	0.000606732	0.00124503	-3.31818			oxidoreductase activity	GO:0016491					oxidoreductase activity
A0A384JIZ5	tr|A0A384JIZ5|A0A384JIZ5_BOTFB Bctpp2 OS=Botryotinia fuckeliana (strain B05.10) OX=332648 GN=Bctpp2 PE=4 SV=1	27.5231	23.7904	23.582	26.9044	22.2996	24.9625	26.0144	26.6319	28.2707	31.9679	31.9426	32.4679	24.2471	22.3155	NaN	NaN	22.5236	27.0218	3	3	3	3	2	2	0.419204	0.56709	1.68389	0.901804	1	0.243026	0.237571	0.200502	-2.00718	0.984538	1	-0.0505721	0.00532031	0.00261905	-7.40399			metal ion binding;serine-type endopeptidase activity	GO:0004252;GO:0046872
A0A384J6L3	tr|A0A384J6L3|A0A384J6L3_BOTFB Proteasome subunit alpha type OS=Botryotinia fuckeliana (strain B05.10) OX=332648 GN=Bcpre10 PE=3 SV=1	25.6833	27.2295	26.7272	25.6206	25.3109	26.2006	31.6677	31.4225	31.3888	29.0938	29.0699	29.1035	NaN	26.4011	NaN	NaN	NaN	NaN	3	3	3	3	1	0	1	0.974632	0.145559	0.186378	0.488282	0.835934	0.000437804	0	-4.94635	1	1	NaN	0.000205272	0.00106977	-3.37838	ubiquitin-dependent protein catabolic process	GO:0006511	threonine-type endopeptidase activity	GO:0004298	proteasome core complex, alpha-subunit complex	GO:0019773
A0A384JVJ6	tr|A0A384JVJ6|A0A384JVJ6_BOTFB Bchsp104 OS=Botryotinia fuckeliana (strain B05.10) OX=332648 GN=Bchsp104 PE=3 SV=1	26.4865	27.5332	27.5073	27.0822	27.1736	28.1521	30.53	30.967	30.9402	33.1663	32.9852	32.6832	21.1227	NaN	19.7586	NaN	21.2099	NaN	3	3	3	3	2	1	0.0021477	0.00749091	6.73503	0.578204	0.918545	-0.293623	0.000616922	0	-3.63671	1	1	6.25946	0.000121728	0	-5.4756	protein metabolic process	GO:0019538	ATP binding	GO:0005524
A0A384JEU9	tr|A0A384JEU9|A0A384JEU9_BOTFB Bcprx1 OS=Botryotinia fuckeliana (strain B05.10) OX=332648 GN=Bcprx1 PE=4 SV=1	27.9143	27.7653	26.0298	27.4149	25.9536	27.7844	29.5127	31.0347	31.3291	29.6836	30.9313	30.4208	NaN	NaN	NaN	NaN	NaN	NaN	3	3	3	3	0	0	1	0.840752	NaN	0.832836	1	0.185502	0.014832	0.00773407	-3.389	1	0.86652	NaN	0.00778315	0.00570526	-3.29425	cell redox homeostasis	GO:0045454	antioxidant activity;oxidoreductase activity	GO:0016209;GO:0016491	cell	GO:0005623			oxidoreductase activity
A0A384K1D6	tr|A0A384K1D6|A0A384K1D6_BOTFB Uncharacterized protein OS=Botryotinia fuckeliana (strain B05.10) OX=332648 GN=BCIN_13g04850 PE=4 SV=1	25.0992	25.2718	25.2567	33.3149	33.8896	32.6775	23.4959	22.3211	20.443	33.3847	33.8006	34.0148	30.5732	25.4467	31.6392	34.6773	35.0074	36.4154	3	3	3	3	3	3	0.103975	0.113443	-4.01044	2.1867e-05	0.0184	-8.08472	0.0247733	0.0143282	3.12257	0.0313565	0.2104	-2.07272	0.329313	0.364475	-0.439377			catalytic activity	GO:0003824
A0A384JRT5	tr|A0A384JRT5|A0A384JRT5_BOTFB SGNH_hydro domain-containing protein OS=Botryotinia fuckeliana (strain B05.10) OX=332648 GN=BCIN_09g01800 PE=4 SV=1	25.1976	25.7587	26.4901	25.8906	26.3814	26.1902	24.3695	NaN	NaN	NaN	NaN	NaN	NaN	NaN	NaN	25.6089	24.5984	NaN	3	3	1	0	0	2	1	1	NaN	0.445483	0.797852	-0.338605	1	1	1.44599	0.0873046	0.301059	1.0504	1	1	NaN
A0A384J414	tr|A0A384J414|A0A384J414_BOTFB Bcsui2 OS=Botryotinia fuckeliana (strain B05.10) OX=332648 GN=Bcsui2 PE=3 SV=1	25.5427	26.4581	26.6471	25.6956	25.4743	26.6518	30.5582	30.8775	30.535	30.6382	30.1943	30.377	NaN	NaN	25.6752	28.291	26.5089	25.9866	3	3	3	3	1	3	1	0.98618	0.540675	0.608985	0.947144	0.275334	0.000244039	0	-4.44096	0.276829	0.541411	-0.988242	0.000312042	0.00175701	-4.46255			translation initiation factor activity	GO:0003743
A0A384K606	tr|A0A384K606|A0A384K606_BOTFB Lysine--tRNA ligase OS=Botryotinia fuckeliana (strain B05.10) OX=332648 GN=Bckrs1 PE=3 SV=1	25.1404	24.7559	25.4487	25.4106	25.5699	26.0608	32.1405	30.9749	30.7642	30.7008	28.3412	28.5108	NaN	NaN	23.1881	NaN	NaN	NaN	3	3	3	3	1	0	1	1	1.92695	0.113659	0.38375	-0.565403	0.000197627	0	-6.17819	1	1	NaN	0.0111122	0.00615311	-3.50386	lysyl-tRNA aminoacylation	GO:0006430	ATP binding;lysine-tRNA ligase activity;nucleic acid binding	GO:0003676;GO:0004824;GO:0005524	cytoplasm	GO:0005737
A0A384J776	tr|A0A384J776|A0A384J776_BOTFB Pyruvate carboxylase OS=Botryotinia fuckeliana (strain B05.10) OX=332648 GN=BCIN_01g09950 PE=4 SV=1	23.8471	23.0357	26.7166	23.7894	29.1951	25.7277	36.2449	36.0167	35.6336	34.3832	34.1392	33.8874	21.8009	19.4416	21.3061	NaN	NaN	22.1474	3	3	3	3	3	1	0.0501009	0.0503273	3.68358	0.428327	0.779942	-1.70429	0.000538652	0	-11.4319	1	0.957879	4.09005	0.00762162	0.00579679	-7.89919	gluconeogenesis;pyruvate metabolic process	GO:0006090;GO:0006094	ATP binding;biotin binding;metal ion binding;pyruvate carboxylase activity	GO:0004736;GO:0005524;GO:0009374;GO:0046872
A0A384J7P6	tr|A0A384J7P6|A0A384J7P6_BOTFB Tubulin alpha chain OS=Botryotinia fuckeliana (strain B05.10) OX=332648 GN=BCIN_02g00900 PE=3 SV=1	27.4065	24.5066	27.989	27.3421	24.9107	27.8105	31.7499	31.8268	31.7615	30.1162	32.0991	31.2851	NaN	NaN	24.3643	NaN	NaN	NaN	3	3	3	3	1	0	1	0.961127	2.26972	0.971291	1	-0.0537103	0.00879681	0.00472727	-5.14536	1	0.967148	NaN	0.0137297	0.00903167	-4.47904	microtubule-based process	GO:0007017	GTP binding;GTPase activity;structural constituent of cytoskeleton	GO:0003924;GO:0005200;GO:0005525	microtubule	GO:0005874			GTPase activity
A0A384K3U3	tr|A0A384K3U3|A0A384K3U3_BOTFB Uncharacterized protein OS=Botryotinia fuckeliana (strain B05.10) OX=332648 GN=BCIN_14g04560 PE=4 SV=1;tr|A0A384K3B2|A0A384K3B2_BOTFB Uncharacterized protein OS=Botryotinia fuckeliana (strain B05.10) OX=332648 GN=BCIN_14g0456	23.603	25.1688	26.2475	27.4633	27.1924	26.8193	NaN	NaN	21.5956	23.9299	NaN	NaN	30.3164	31.6949	31.0401	28.9885	30.437	30.0668	3	3	1	1	3	3	0.00225126	0.00891228	-6.01072	0.0527832	0.253095	-2.15194	1	1	3.41081	0.00482955	0.113474	-2.6724	1	1	3.22849
A0A384JY35	tr|A0A384JY35|A0A384JY35_BOTFB Zn(2)-C6 fungal-type domain-containing protein OS=Botryotinia fuckeliana (strain B05.10) OX=332648 GN=BCIN_11g04510 PE=4 SV=1	27.4676	27.9437	27.7485	NaN	NaN	NaN	28.9867	28.9996	28.6552	29.2183	29.2859	29.2304	NaN	NaN	NaN	25.1297	25.1645	NaN	3	0	3	3	0	2	1	1	NaN	1	0.805622	NaN	0.00287727	0.00263035	-1.16054	NaN	1	0	1	1	NaN			DNA-binding transcription factor activity, RNA polymerase II-specific;zinc ion binding	GO:0000981;GO:0008270	nucleus	GO:0005634
A0A384JP50	tr|A0A384JP50|A0A384JP50_BOTFB Carboxypeptidase OS=Botryotinia fuckeliana (strain B05.10) OX=332648 GN=BCIN_08g00280 PE=3 SV=1	25.694	25.2387	23.7456	31.1309	28.3076	25.1907	20.7582	23.1419	21.7112	23.3652	NaN	NaN	31.9152	34.0357	32.7912	32.672	32.1285	31.743	3	3	3	1	3	3	0.000707372	0	-8.02124	0.141406	0.416329	-3.31695	0.0292351	0.01482	3.02236	0.0841356	0.306653	-3.97144	1	0.853065	4.84455			serine-type carboxypeptidase activity	GO:0004185
A0A384K529	tr|A0A384K529|A0A384K529_BOTFB Bcpom33 OS=Botryotinia fuckeliana (strain B05.10) OX=332648 GN=Bcpom33 PE=3 SV=1	23.7576	25.2478	25.8014	25.5122	24.7841	25.9455	30.9687	31.3085	31.3454	30.3583	29.4737	30.0615	NaN	NaN	NaN	NaN	NaN	NaN	3	3	3	3	0	0	1	1	NaN	0.530804	0.890971	-0.478374	0.000544051	0	-6.27198	1	1	NaN	0.000439275	0.00142424	-4.55053					integral component of membrane	GO:0016021
A0A384JI32	tr|A0A384JI32|A0A384JI32_BOTFB Beta-xylanase OS=Botryotinia fuckeliana (strain B05.10) OX=332648 GN=BCIN_05g06020 PE=3 SV=1	22.6616	23.6184	24.6307	34.2037	34.338	31.6581	NaN	NaN	NaN	30.1025	29.2869	28.5927	24.5305	21.1521	23.0008	34.7702	34.8403	33.7221	3	3	0	3	3	3	0.547083	0.825932	0.742432	0.000719502	0.0208333	-9.763	1	0.868996	NaN	0.330582	0.606368	-1.0443	0.0139459	0.00901129	4.07254	carbohydrate metabolic process	GO:0005975	cellulose binding;hydrolase activity, hydrolyzing O-glycosyl compounds	GO:0004553;GO:0030248	extracellular region	GO:0005576	carbohydrate metabolic process	GO:0005975
A0A384JNE9	tr|A0A384JNE9|A0A384JNE9_BOTFB Structural maintenance of chromosomes protein OS=Botryotinia fuckeliana (strain B05.10) OX=332648 GN=Bcsmc2 PE=3 SV=1	27.9896	28.2883	28.1074	27.7242	27.7886	28.8679	26.8044	26.9125	26.3155	28.8503	28.9798	29.3218	NaN	NaN	NaN	NaN	NaN	NaN	3	3	3	3	0	0	1	1	NaN	0.996986	1	0.00153097	0.00203341	0.000839506	1.45097	1	0.879226	NaN	0.0804025	0.0426555	-0.923731	chromosome organization	GO:0051276	ATP binding	GO:0005524	chromosome	GO:0005694	chromosome organization	GO:0051276
A0A384J779	tr|A0A384J779|A0A384J779_BOTFB 6,7-dimethyl-8-ribityllumazine synthase OS=Botryotinia fuckeliana (strain B05.10) OX=332648 GN=Bcrib4 PE=3 SV=1	26.3441	26.7809	27.0322	25.9826	NaN	NaN	28.1408	27.5222	26.9111	27.3064	26.799	26.8653	NaN	NaN	NaN	NaN	NaN	NaN	3	1	3	3	0	0	1	0.95233	NaN	1	1	0.736487	0.119517	0.0685137	-0.805628	NaN	1	0	1	0.92484	-1.00763	riboflavin biosynthetic process	GO:0009231	6,7-dimethyl-8-ribityllumazine synthase activity	GO:0000906	riboflavin synthase complex	GO:0009349
A0A384J9A2	tr|A0A384J9A2|A0A384J9A2_BOTFB UBC core domain-containing protein OS=Botryotinia fuckeliana (strain B05.10) OX=332648 GN=BCIN_02g04920 PE=3 SV=1	24.4252	24.7211	24.6705	NaN	NaN	NaN	28.6827	26.2435	26.5809	26.3643	26.2637	27.2871	NaN	NaN	NaN	NaN	NaN	NaN	3	0	3	3	0	0	1	1	NaN	1	1	NaN	0.0289587	0.0148945	-2.56345	NaN	1	0	1	1	NaN			ATP binding	GO:0005524
A0A384JX34	tr|A0A384JX34|A0A384JX34_BOTFB Bcerv29 OS=Botryotinia fuckeliana (strain B05.10) OX=332648 GN=Bcerv29 PE=3 SV=1	26.029	26.4907	27.0512	26.0124	26.5956	26.5088	26.6676	27.3358	27.1738	26.6475	26.1282	26.7107	NaN	NaN	NaN	NaN	NaN	NaN	3	3	3	3	0	0	1	1	NaN	0.685099	1	0.151386	0.208627	0.150514	-0.535428	1	1	NaN	0.659044	1	-0.123207					integral component of membrane	GO:0016021
A0A384K263	tr|A0A384K263|A0A384K263_BOTFB Pectinesterase domain-containing protein OS=Botryotinia fuckeliana (strain B05.10) OX=332648 GN=BCIN_14g00860 PE=3 SV=1	25.7982	25.0549	23.5093	31.0738	31.3707	29.7729	NaN	NaN	NaN	NaN	25.0507	NaN	30.2507	30.6038	30.0715	32.225	31.5958	32.5634	3	3	0	1	3	3	0.00133785	0.00752381	-5.52117	0.00203739	0.0308571	-5.95165	1	1	NaN	0.0703708	0.273319	-1.38893	1	1	5.68843	cell wall modification	GO:0042545	pectinesterase activity	GO:0030599	cell wall	GO:0005618
A0A384J811	tr|A0A384J811|A0A384J811_BOTFB Uncharacterized protein OS=Botryotinia fuckeliana (strain B05.10) OX=332648 GN=BCIN_02g01370 PE=3 SV=1	25.3129	26.7016	26.0167	24.6532	23.7958	25.1437	32.5505	33.1639	32.657	30.4385	30.366	30.1654	NaN	NaN	NaN	NaN	20.8799	23.9806	3	3	3	3	0	2	1	1	NaN	0.0580388	0.26532	1.47947	0.000106603	0	-6.78008	0.19472	0.445629	2.10069	0.000135193	0	-5.79237	ATP synthesis coupled electron transport	GO:0042773	electron transfer activity;iron-sulfur cluster binding;NADH dehydrogenase (ubiquinone) activity	GO:0008137;GO:0009055;GO:0051536	membrane	GO:0016020
A0A384J3W5	tr|A0A384J3W5|A0A384J3W5_BOTFB Threonine dehydratase OS=Botryotinia fuckeliana (strain B05.10) OX=332648 GN=Bcilv1 PE=3 SV=1	27.7479	25.9805	28.2484	27.8458	27.6583	28.4844	26.1582	26.1045	26.3077	23.5417	NaN	NaN	NaN	NaN	NaN	NaN	NaN	NaN	3	3	3	1	0	0	1	0.983849	NaN	0.411432	0.764015	-0.670539	0.175456	0.111401	1.1355	1	0.987862	NaN	1	0.992235	4.45448	isoleucine biosynthetic process	GO:0009097	L-threonine ammonia-lyase activity;pyridoxal phosphate binding	GO:0004794;GO:0030170
A0A384JXY8	tr|A0A384JXY8|A0A384JXY8_BOTFB Beta-galactosidase OS=Botryotinia fuckeliana (strain B05.10) OX=332648 GN=BCIN_12g00300 PE=3 SV=1	28.9283	21.9601	20.5441	25.5627	32.3736	31.1768	24.7748	26.217	26.3168	32.3826	32.8853	32.5704	23.9594	NaN	NaN	22.1498	32.7375	34.5074	3	3	3	3	1	3	1	1	-0.148601	0.151937	0.441542	-5.89353	0.499124	0.769363	-1.95869	0.983975	1	-0.0938581	0.239153	0.207795	-2.90839	carbohydrate metabolic process	GO:0005975	hydrolase activity, hydrolyzing O-glycosyl compounds	GO:0004553			carbohydrate metabolic process	GO:0005975
A0A384K3T6	tr|A0A384K3T6|A0A384K3T6_BOTFB Bcrpn10 OS=Botryotinia fuckeliana (strain B05.10) OX=332648 GN=Bcrpn10 PE=3 SV=1	25.4123	26.6387	27.1052	25.928	25.5171	27.2767	25.4598	25.4491	25.4448	NaN	NaN	NaN	NaN	NaN	NaN	NaN	NaN	NaN	3	3	3	0	0	0	1	1	NaN	0.853023	1	0.144814	0.137942	0.0832115	0.934145	1	1	NaN	1	1	NaN	ubiquitin-dependent protein catabolic process	GO:0006511			proteasome regulatory particle, base subcomplex	GO:0008540
A0A384J564	tr|A0A384J564|A0A384J564_BOTFB UTP--glucose-1-phosphate uridylyltransferase OS=Botryotinia fuckeliana (strain B05.10) OX=332648 GN=Bcugp1 PE=3 SV=1	21.8074	21.8901	24.969	22.8874	24.1834	24.9861	34.5617	34.8138	34.5797	31.9857	31.8848	32.1029	21.7318	22.7123	NaN	24.6039	25.0888	22.5468	3	3	3	3	2	3	0.664647	1	0.666821	0.402025	0.753338	-1.13011	0.000352914	0	-11.7629	0.953928	1	-0.0608883	0.000203817	0.00108235	-7.97215	UDP-glucose metabolic process	GO:0006011	UTP:glucose-1-phosphate uridylyltransferase activity	GO:0003983
A0A384J777	tr|A0A384J777|A0A384J777_BOTFB Glucosidase 2 subunit beta OS=Botryotinia fuckeliana (strain B05.10) OX=332648 GN=Bcgtb1 PE=4 SV=1	26.0266	25.9013	26.3248	NaN	24.369	24.9498	31.3581	30.6996	30.8069	28.5962	31.3725	29.8882	NaN	22.1698	NaN	NaN	NaN	NaN	3	2	3	3	1	0	1	0.947991	3.91441	0.0133316	0.110508	1.42483	3.4553e-05	0	-4.8706	NaN	1	0	0.0153651	0.0097193	-5.29287	N-glycan processing	GO:0006491
A0A384JJ96	tr|A0A384JJ96|A0A384JJ96_BOTFB Aldo_ket_red domain-containing protein OS=Botryotinia fuckeliana (strain B05.10) OX=332648 GN=BCIN_06g00400 PE=4 SV=1	27.7721	26.3667	26.2686	25.2785	28.0697	27.8216	27.7987	28.2839	28.9601	27.2048	27.5597	27.6935	NaN	NaN	NaN	NaN	NaN	NaN	3	3	3	3	0	0	1	0.908672	NaN	0.814719	1	-0.254153	0.0591427	0.0303129	-1.54513	1	0.871558	NaN	0.659501	1	-0.429375			oxidoreductase activity	GO:0016491					oxidoreductase activity
A0A384K2A9	tr|A0A384K2A9|A0A384K2A9_BOTFB Amb_all domain-containing protein OS=Botryotinia fuckeliana (strain B05.10) OX=332648 GN=BCIN_14g01630 PE=3 SV=1	24.2194	23.982	24.7364	32.5475	28.4361	25.0112	NaN	NaN	NaN	NaN	NaN	NaN	NaN	NaN	NaN	23.6798	NaN	NaN	3	3	0	0	0	1	1	1	NaN	0.117795	0.390492	-4.35232	1	1	NaN	1	1	4.98512	1	1	NaN
A0A384J997	tr|A0A384J997|A0A384J997_BOTFB COesterase domain-containing protein OS=Botryotinia fuckeliana (strain B05.10) OX=332648 GN=BCIN_02g03860 PE=4 SV=1	24.8526	25.8686	25.9901	31.4494	34.243	32.2099	24.7883	23.0971	23.3909	32.6198	29.4641	28.0336	28.6467	27.7864	29.4081	31.903	35.1306	34.8479	3	3	3	3	3	3	0.00675503	0.00805063	-3.04327	0.00147532	0.02975	-7.06366	0.0460908	0.0226262	1.81168	0.374019	0.654773	-1.32639	0.178186	0.121216	2.59492
A0A384JMN6	tr|A0A384JMN6|A0A384JMN6_BOTFB Uncharacterized protein OS=Botryotinia fuckeliana (strain B05.10) OX=332648 GN=BCIN_07g03500 PE=4 SV=1;tr|A0A384JMF4|A0A384JMF4_BOTFB Uncharacterized protein OS=Botryotinia fuckeliana (strain B05.10) OX=332648 GN=BCIN_07g0350	27.7359	24.6486	27.4987	25.0918	26.5284	26.0161	27.7186	28.3351	26.9096	26.9944	26.5409	26.6649	NaN	NaN	NaN	NaN	22.8464	NaN	3	3	3	3	0	1	1	1	NaN	0.525221	0.888233	0.748929	0.393364	0.464098	-1.02674	1	0.908533	3.0324	0.125055	0.0736013	-0.854635			RNA binding	GO:0003723					RNA binding
A0A384JKB7	tr|A0A384JKB7|A0A384JKB7_BOTFB Fn3_like domain-containing protein OS=Botryotinia fuckeliana (strain B05.10) OX=332648 GN=BCIN_06g04840 PE=3 SV=1	25.3596	22.8245	24.5237	35.2684	35.7175	34.146	26.0102	25.9167	25.1754	33.9826	34.6123	34.885	25.9836	24.3911	NaN	35.3135	35.1481	32.2574	3	3	3	3	2	3	0.462003	0.652698	-0.951461	0.000252586	0.00613333	-10.808	0.13777	0.0835546	-1.46483	0.504034	0.823056	0.8043	0.364161	0.435603	0.55066	carbohydrate metabolic process	GO:0005975	hydrolase activity, hydrolyzing O-glycosyl compounds	GO:0004553			carbohydrate metabolic process	GO:0005975
A0A384J9W4	tr|A0A384J9W4|A0A384J9W4_BOTFB Elongation of fatty acids protein OS=Botryotinia fuckeliana (strain B05.10) OX=332648 GN=BCIN_02g04240 PE=3 SV=1	25.4164	25.7667	25.5395	25.4977	25.4902	24.8561	26.6417	26.7864	26.3767	26.066	24.8814	24.9013	NaN	NaN	NaN	NaN	NaN	NaN	3	3	3	3	0	0	1	1	NaN	0.282549	0.636093	0.292894	0.00287744	0.00262016	-1.02739	1	1	NaN	0.997388	1	-0.00155195					integral component of membrane	GO:0016021
A0A384K7A2	tr|A0A384K7A2|A0A384K7A2_BOTFB Glutamate dehydrogenase OS=Botryotinia fuckeliana (strain B05.10) OX=332648 GN=BCIN_16g04050 PE=3 SV=1	25.6131	27.4271	28.1185	27.0208	25.725	28.9644	26.822	27.0764	28.235	28.307	28.4154	27.3486	NaN	NaN	NaN	NaN	NaN	NaN	3	3	3	3	0	0	1	1	NaN	0.885825	1	-0.183836	0.726078	1	-0.324923	1	1	NaN	0.475551	0.680952	-0.786914	cellular amino acid metabolic process	GO:0006520	oxidoreductase activity, acting on the CH-NH2 group of donors, NAD or NADP as acceptor	GO:0016639			cellular amino acid metabolic process	GO:0006520
A0A384J935	tr|A0A384J935|A0A384J935_BOTFB Linoleate 8R-lipoxygenase OS=Botryotinia fuckeliana (strain B05.10) OX=332648 GN=BcppoA80 PE=4 SV=1	22.9559	21.5659	26.2784	30.1864	29.9368	30.255	31.3775	31.7464	31.4181	35.6278	33.0299	34.585	21.2482	NaN	21.9337	22.0685	23.105	NaN	3	3	3	3	2	2	0.350865	0.444346	2.00909	0.00961144	0.0972308	-6.52598	0.0048612	0.00229932	-7.91393	0.000340711	0.202	7.53929	0.00487997	0.00207362	-4.28821	oxylipin biosynthetic process;response to oxidative stress	GO:0006979;GO:0031408	heme binding;iron ion binding;oxidoreductase activity, acting on paired donors, with incorporation or reduction of molecular oxygen;peroxidase activity	GO:0004601;GO:0005506;GO:0016705;GO:0020037
A0A384JNX7	tr|A0A384JNX7|A0A384JNX7_BOTFB Uncharacterized protein OS=Botryotinia fuckeliana (strain B05.10) OX=332648 GN=BCIN_08g00490 PE=4 SV=1	27.0233	25.1123	25.3802	24.3549	NaN	25.8673	25.8901	25.1828	25.1526	26.1878	25.64	25.8898	NaN	NaN	NaN	NaN	NaN	NaN	3	2	3	3	0	0	1	1	NaN	0.501707	0.85685	0.727467	0.540874	0.871348	0.43009	NaN	1	0	0.276867	0.274772	-0.794777
A0A384J4Z8	tr|A0A384J4Z8|A0A384J4Z8_BOTFB Alpha-mannosidase OS=Botryotinia fuckeliana (strain B05.10) OX=332648 GN=Bcams1 PE=3 SV=1;tr|A0A384J4Y0|A0A384J4Y0_BOTFB Alpha-mannosidase OS=Botryotinia fuckeliana (strain B05.10) OX=332648 GN=Bcams1 PE=3 SV=1	20.9338	22.1317	22.8164	21.4648	21.0114	22.9703	32.9811	32.5187	32.2545	34.5676	34.5702	34.838	18.4816	NaN	17.6071	19.8495	19.1364	22.4864	3	3	3	3	2	3	0.0152939	0.0162553	3.91627	0.866254	1	0.145089	5.57982e-05	0	-10.6241	0.323812	0.597158	1.32478	2.79486e-05	0	-12.8431	mannose metabolic process	GO:0006013	alpha-mannosidase activity;carbohydrate binding	GO:0004559;GO:0030246
A0A384JV88	tr|A0A384JV88|A0A384JV88_BOTFB 4-aminobutyrate aminotransferase OS=Botryotinia fuckeliana (strain B05.10) OX=332648 GN=Bcuga1 PE=3 SV=1	22.1645	22.8402	23.1885	22.5838	23.2497	22.6561	34.3357	33.8827	34.3899	35.4144	33.9574	34.0765	NaN	NaN	NaN	NaN	22.5679	NaN	3	3	3	3	0	1	1	1	NaN	0.801253	1	-0.0987733	4.65174e-06	0	-11.4717	1	1	0.261899	2.21639e-05	0	-11.6529	gamma-aminobutyric acid metabolic process	GO:0009448	4-aminobutyrate transaminase activity;pyridoxal phosphate binding	GO:0003867;GO:0030170
A0A384J5R3	tr|A0A384J5R3|A0A384J5R3_BOTFB Carboxylic ester hydrolase OS=Botryotinia fuckeliana (strain B05.10) OX=332648 GN=BCIN_01g05280 PE=3 SV=1	25.9407	26.352	26.9913	32.8393	33.109	31.2735	NaN	NaN	NaN	NaN	23.1277	NaN	29.3448	31.0863	29.5523	33.0398	33.5606	31.8749	3	3	0	1	3	3	0.00475918	0.00883333	-3.56647	0.000769967	0.0192308	-5.97925	1	1	NaN	0.611169	0.92049	-0.417838	1	1	9.27953
A0A384K4Y8	tr|A0A384K4Y8|A0A384K4Y8_BOTFB Alpha-1,4 glucan phosphorylase OS=Botryotinia fuckeliana (strain B05.10) OX=332648 GN=Bcgph1 PE=3 SV=1	21.3663	20.5081	25.0304	20.8832	20.4251	21.7162	32.9078	33.3503	33.4586	33.6448	34.2073	34.0135	17.6521	22.1326	21.2604	NaN	NaN	18.5849	3	3	3	3	3	1	0.373253	0.481067	1.95328	0.419042	0.775793	1.29343	0.00143667	0.000883117	-10.9373	1	1	2.42325	6.13222e-06	0	-12.947	carbohydrate metabolic process	GO:0005975	glycogen phosphorylase activity;pyridoxal phosphate binding	GO:0008184;GO:0030170			carbohydrate metabolic process	GO:0005975
A0A384JA13	tr|A0A384JA13|A0A384JA13_BOTFB Histone H2B OS=Botryotinia fuckeliana (strain B05.10) OX=332648 GN=BCIN_02g06790 PE=3 SV=1	21.2319	23.9476	23.3423	22.1197	26.2026	23.8025	33.7486	33.1372	32.5072	32.3719	32.3051	31.7921	NaN	NaN	24.5069	NaN	NaN	NaN	3	3	3	3	1	0	1	1	-1.66628	0.45193	0.803181	-1.20098	0.000330625	0	-10.2904	1	1	NaN	0.00248475	0.00106464	-8.11477			DNA binding;protein heterodimerization activity	GO:0003677;GO:0046982	nucleosome	GO:0000786			DNA binding
A0A384K1A0	tr|A0A384K1A0|A0A384K1A0_BOTFB Histone H4 OS=Botryotinia fuckeliana (strain B05.10) OX=332648 GN=BCIN_13g04420 PE=3 SV=1	22.1672	20.8221	22.8624	22.9172	22.225	23.6391	30.9387	31.2736	31.3197	33.7653	33.4111	33.3918	NaN	NaN	NaN	NaN	NaN	NaN	3	3	3	3	0	0	1	1	NaN	0.249145	0.590786	-0.976489	0.000111914	0	-9.22677	1	1	NaN	1.54999e-05	0	-10.5957	nucleosome assembly	GO:0006334	DNA binding;protein heterodimerization activity	GO:0003677;GO:0046982	nucleosome;nucleus	GO:0000786;GO:0005634			DNA binding
A0A384JGJ2	tr|A0A384JGJ2|A0A384JGJ2_BOTFB Uncharacterized protein OS=Botryotinia fuckeliana (strain B05.10) OX=332648 GN=BCIN_04g06830 PE=4 SV=1;tr|A0A384JGK4|A0A384JGK4_BOTFB Uncharacterized protein OS=Botryotinia fuckeliana (strain B05.10) OX=332648 GN=BCIN_04g0683	25.3831	26.1341	26.3191	25.4888	25.9151	25.5493	32.7959	32.7259	30.8863	28.816	32.5644	28.914	NaN	23.1957	NaN	25.1247	24.474	NaN	3	3	3	3	1	2	1	0.7897	2.74975	0.403835	0.752794	0.294383	0.000842624	0	-6.19055	0.0642985	0.272667	0.851727	0.0230739	0.013835	-4.44704
A0A384J6U2	tr|A0A384J6U2|A0A384J6U2_BOTFB Phospho-2-dehydro-3-deoxyheptonate aldolase OS=Botryotinia fuckeliana (strain B05.10) OX=332648 GN=BCIN_01g08780 PE=3 SV=1	26.7542	24.1467	25.2843	26.542	23.2247	26.8938	30.6963	30.842	30.5128	29.1259	29.8376	29.7885	NaN	NaN	NaN	NaN	NaN	NaN	3	3	3	3	0	0	1	0.933112	NaN	0.91483	1	-0.158425	0.00224935	0.000822581	-5.28861	1	0.945792	NaN	0.0276891	0.0166016	-4.0305	aromatic amino acid family biosynthetic process	GO:0009073	3-deoxy-7-phosphoheptulonate synthase activity	GO:0003849
A0A384JG51	tr|A0A384JG51|A0A384JG51_BOTFB Uncharacterized protein OS=Botryotinia fuckeliana (strain B05.10) OX=332648 GN=BCIN_05g00180 PE=3 SV=1	20.8304	22.2201	22.7928	22.1836	27.2636	24.2878	34.8592	34.9176	34.6281	35.7858	34.7323	34.6357	NaN	24.2352	21.713	21.6635	17.6864	24.6404	3	3	3	3	2	3	0.4566	0.643088	-1.02628	0.172254	0.481747	-2.6305	2.61401e-05	0	-12.8538	0.263003	0.523423	3.2482	0.00232004	0.00108949	-10.473
A0A384JA90	tr|A0A384JA90|A0A384JA90_BOTFB Uncharacterized protein OS=Botryotinia fuckeliana (strain B05.10) OX=332648 GN=BCIN_02g07890 PE=4 SV=1	22.2007	22.3309	23.6442	NaN	23.7245	22.1512	30.2633	28.8761	30.0822	25.5844	26.0207	25.0171	NaN	NaN	NaN	NaN	NaN	NaN	3	2	3	3	0	0	1	1	NaN	0.815544	1	-0.212636	0.000379549	0	-7.01526	NaN	1	0	0.0333545	0.0193676	-2.60284
A0A384JB76	tr|A0A384JB76|A0A384JB76_BOTFB Bcmir1 OS=Botryotinia fuckeliana (strain B05.10) OX=332648 GN=Bcmir1 PE=3 SV=1	20.8636	24.3151	24.2408	23.0123	24.5987	24.3856	32.887	32.4244	32.3587	31.9229	31.9621	31.7647	NaN	NaN	NaN	NaN	NaN	NaN	3	3	3	3	0	0	1	1	NaN	0.527256	0.889935	-0.85903	0.00121319	0.000482143	-9.41686	1	1	NaN	9.50743e-05	0	-7.88436			transmembrane transporter activity	GO:0022857	integral component of membrane	GO:0016021			transmembrane transporter activity
A0A384K2H3	tr|A0A384K2H3|A0A384K2H3_BOTFB Transketolase OS=Botryotinia fuckeliana (strain B05.10) OX=332648 GN=BCIN_14g01980 PE=3 SV=1	22.4179	22.3176	22.4264	23.3377	25.8842	23.859	35.5891	34.9467	34.7054	35.9336	34.6377	34.643	22.8574	23.0551	19.9362	NaN	NaN	NaN	3	3	3	3	3	0	0.686754	1	0.437746	0.064134	0.280356	-1.97297	1.15414e-06	0	-12.6931	1	1	NaN	0.000271235	0.000910891	-10.7111			transketolase activity	GO:0004802
A0A384JT00	tr|A0A384JT00|A0A384JT00_BOTFB Bcsec17 OS=Botryotinia fuckeliana (strain B05.10) OX=332648 GN=Bcsec17 PE=3 SV=1	24.4098	27.2392	28.4629	26.9059	27.335	24.2692	31.4428	29.7316	29.992	27.7686	28.5822	28.6649	23.4301	NaN	NaN	28.596	29.6208	27.3221	3	3	3	3	1	3	1	1	3.27389	0.745649	1	0.533936	0.0484943	0.0232634	-3.68484	0.114991	0.329203	-2.34294	0.0960153	0.054075	-2.16852	intracellular protein transport	GO:0006886			cell	GO:0005623
A0A384JF14	tr|A0A384JF14|A0A384JF14_BOTFB H(+)-transporting two-sector ATPase OS=Botryotinia fuckeliana (strain B05.10) OX=332648 GN=Bcvma1 PE=3 SV=1	23.4726	23.9359	24.4508	23.2082	25.3468	24.3782	33.3506	34.0629	33.9568	31.6583	31.7611	31.1779	NaN	NaN	NaN	22.4682	22.049	21.125	3	3	3	3	0	3	1	0.82738	NaN	0.626332	0.96182	-0.357944	1.05751e-05	0	-9.837	0.0297033	0.214154	2.4303	0.00035987	0.00157983	-7.22141	ATP hydrolysis coupled proton transport;ATP metabolic process	GO:0015991;GO:0046034	ATP binding;proton-transporting ATPase activity, rotational mechanism	GO:0005524;GO:0046961	proton-transporting V-type ATPase, V1 domain	GO:0033180
A0A384J4E2	tr|A0A384J4E2|A0A384J4E2_BOTFB MICOS complex subunit MIC60 OS=Botryotinia fuckeliana (strain B05.10) OX=332648 GN=Bcmic60 PE=3 SV=1	25.2918	25.2378	23.92	NaN	NaN	24.1966	30.7668	31.1621	31.3916	30.9205	31.0528	30.6781	NaN	NaN	NaN	23.5524	23.2842	23.4024	3	1	3	3	0	3	1	0.995617	NaN	1	1	0.619955	0.000202636	0	-6.2903	1	0.994415	0.783576	1	0.974369	-6.68724
A0A384JP53	tr|A0A384JP53|A0A384JP53_BOTFB Bchex OS=Botryotinia fuckeliana (strain B05.10) OX=332648 GN=Bchex PE=3 SV=1	25.0234	25.484	25.5584	26.4294	29.9644	28.8787	34.7119	33.9094	33.8777	30.9568	30.5932	30.4119	NaN	NaN	NaN	NaN	NaN	NaN	3	3	3	3	0	0	1	1	NaN	0.0441831	0.219067	-3.06891	1.03644e-05	0	-8.81101	1	0.890984	NaN	0.102705	0.0573657	-2.22976	positive regulation of translational elongation	GO:0045901	ribosome binding;translation elongation factor activity	GO:0003746;GO:0043022
A0A384JJD7	tr|A0A384JJD7|A0A384JJD7_BOTFB Ribose-phosphate diphosphokinase OS=Botryotinia fuckeliana (strain B05.10) OX=332648 GN=Bcprs1 PE=3 SV=1	27.2656	25.5891	26.5746	NaN	26.5654	26.7148	26.567	24.4647	26.0374	26.6638	25.1323	25.2254	NaN	NaN	NaN	NaN	NaN	NaN	3	2	3	3	0	0	1	0.912658	NaN	0.811987	1	-0.163656	0.379442	0.428452	0.786754	NaN	1	0	0.22959	0.193826	0.96626	nucleoside metabolic process;nucleotide biosynthetic process;ribonucleoside monophosphate biosynthetic process	GO:0009116;GO:0009156;GO:0009165	magnesium ion binding;ribose phosphate diphosphokinase activity	GO:0000287;GO:0004749
A0A384JVD0	tr|A0A384JVD0|A0A384JVD0_BOTFB Fn3_like domain-containing protein OS=Botryotinia fuckeliana (strain B05.10) OX=332648 GN=BCIN_10g05590 PE=3 SV=1;tr|A0A384JWC5|A0A384JWC5_BOTFB Fn3_like domain-containing protein OS=Botryotinia fuckeliana (strain B05.10) OX=	27.5244	26.3409	26.8181	32.4468	33.225	32.8688	24.6136	25.7892	25.4226	31.6627	32.0835	31.9268	30.2816	28.2932	30.2047	32.269	32.1656	31.6175	3	3	3	3	3	3	0.0214184	0.0177959	-2.69871	0.000131937	0.00836364	-5.9524	0.0295493	0.014783	1.61935	0.0517558	0.2505	0.829467	0.0202991	0.0123852	0.955839	carbohydrate metabolic process	GO:0005975	hydrolase activity, hydrolyzing O-glycosyl compounds	GO:0004553			carbohydrate metabolic process	GO:0005975
A0A384JA45	tr|A0A384JA45|A0A384JA45_BOTFB GMC_OxRdtase_N domain-containing protein OS=Botryotinia fuckeliana (strain B05.10) OX=332648 GN=BCIN_02g07080 PE=3 SV=1	23.0064	22.184	22.9497	34.2761	34.2554	27.782	NaN	20.0358	NaN	28.8636	30.6746	33.5268	23.439	NaN	24.0976	34.2376	34.0968	27.3647	3	3	1	3	2	3	0.0873807	0.0939655	-1.05491	0.0125177	0.114386	-9.39115	1	1	2.67759	0.951006	1	0.204833	0.693175	1	1.08285			flavin adenine dinucleotide binding;oxidoreductase activity, acting on CH-OH group of donors	GO:0016614;GO:0050660
A0A384K208	tr|A0A384K208|A0A384K208_BOTFB Bcpg1 OS=Botryotinia fuckeliana (strain B05.10) OX=332648 GN=Bcpg1 PE=3 SV=1	26.615	25.4384	24.6772	30.1066	32.5227	33.3879	26.8126	28.4904	28.6142	32.3474	31.3915	30.8472	29.6139	30.3133	29.467	29.5542	33.1688	34.0681	3	3	3	3	3	3	0.00244932	0.00861017	-4.22121	0.00474649	0.049913	-6.42889	0.0415806	0.0206176	-2.39556	0.886289	1	-0.257948	0.680241	1	0.477061	carbohydrate metabolic process	GO:0005975	polygalacturonase activity	GO:0004650			carbohydrate metabolic process	GO:0005975
A0A384JYC3	tr|A0A384JYC3|A0A384JYC3_BOTFB Phosphoglycerate kinase OS=Botryotinia fuckeliana (strain B05.10) OX=332648 GN=Bcpgk1 PE=3 SV=1	20.6045	23.5436	23.6495	23.4248	25.3232	23.8768	33.5368	33.9857	33.726	32.9683	32.9572	32.9396	NaN	NaN	23.3911	NaN	NaN	NaN	3	3	3	3	1	0	1	1	-0.791929	0.234462	0.568247	-1.60906	0.000377264	0	-11.1503	1	1	NaN	0.0001071	0	-8.74675	glycolytic process	GO:0006096	phosphoglycerate kinase activity	GO:0004618
A0A384JIX1	tr|A0A384JIX1|A0A384JIX1_BOTFB Uncharacterized protein OS=Botryotinia fuckeliana (strain B05.10) OX=332648 GN=BCIN_06g00050 PE=4 SV=1	23.3737	23.7617	23.7715	27.1039	28.3096	26.2004	NaN	22.4732	22.465	25.8042	27.564	28.6833	22.2769	23.2451	22.6982	27.4148	30.9511	29.3355	3	3	2	3	3	3	0.0443621	0.043283	0.895573	0.004647	0.0510222	-3.56896	0.00624621	0.00254545	1.16656	0.163574	0.400526	-2.02917	0.894937	1	-0.145871
A0A384J6V6	tr|A0A384J6V6|A0A384J6V6_BOTFB Bccyt1 OS=Botryotinia fuckeliana (strain B05.10) OX=332648 GN=Bccyt1 PE=4 SV=1	22.2775	23.643	24.7144	23.4564	23.7347	23.9762	29.8696	31.67	31.7638	31.3451	31.1268	30.6816	NaN	NaN	NaN	NaN	NaN	NaN	3	3	3	3	0	0	1	0.935209	NaN	0.8177	1	-0.177455	0.00128207	0.00048	-7.55616	1	0.948785	NaN	7.59883e-06	0	-7.32874			electron transfer activity;heme binding	GO:0009055;GO:0020037
A0A384JKX5	tr|A0A384JKX5|A0A384JKX5_BOTFB Dipeptidase OS=Botryotinia fuckeliana (strain B05.10) OX=332648 GN=BCIN_06g06630 PE=3 SV=1	27.0162	26.6501	25.6399	26.417	27.182	25.7889	23.4972	25.1451	24.5955	27.7774	26.697	27.7775	NaN	NaN	NaN	NaN	24.7335	25.2202	3	3	3	3	0	2	1	0.852811	NaN	0.964522	1	-0.0272528	0.0334621	0.0158227	2.02279	0.0739147	0.280553	1.48581	0.151997	0.0970279	-0.954673			dipeptidase activity;metal ion binding	GO:0016805;GO:0046872
A0A384J9H4	tr|A0A384J9H4|A0A384J9H4_BOTFB Uncharacterized protein OS=Botryotinia fuckeliana (strain B05.10) OX=332648 GN=BCIN_02g03090 PE=3 SV=1	25.2948	21.5668	25.2843	35.7675	35.6055	35.5925	27.7524	27.7256	28.092	34.8197	34.7022	35.1861	29.607	25.2727	24.6886	36.3658	36.5749	37.252	3	3	3	3	3	3	0.280944	0.326974	-2.47416	0.000730597	0.02	-11.6065	0.0378469	0.0174163	-3.80803	0.0170211	0.1538	-1.0757	0.00853916	0.00555897	0.752511	carbohydrate metabolic process	GO:0005975	hydrolase activity, hydrolyzing O-glycosyl compounds	GO:0004553			carbohydrate metabolic process	GO:0005975
A0A384JZP0	tr|A0A384JZP0|A0A384JZP0_BOTFB Bckap114 OS=Botryotinia fuckeliana (strain B05.10) OX=332648 GN=Bckap114 PE=4 SV=1;tr|A0A384JZQ9|A0A384JZQ9_BOTFB Bckap114 OS=Botryotinia fuckeliana (strain B05.10) OX=332648 GN=Bckap114 PE=4 SV=1	26.0454	25.9482	27.0052	NaN	26.5207	26.2413	28.6175	29.4981	29.3824	28.9458	27.8105	28.2975	24.2285	NaN	NaN	NaN	NaN	NaN	3	2	3	3	1	0	1	1	2.10437	0.921216	1	-0.0481078	0.00289322	0.00261004	-2.83308	NaN	1	0	0.0203979	0.0123599	-1.97028	intracellular protein transport	GO:0006886	Ran GTPase binding	GO:0008536	cell	GO:0005623
A0A384J772	tr|A0A384J772|A0A384J772_BOTFB Methyltransf_11 domain-containing protein OS=Botryotinia fuckeliana (strain B05.10) OX=332648 GN=BCIN_01g09490 PE=4 SV=1	25.3177	25.7364	26.0258	25.6111	NaN	24.7463	29.131	29.7705	29.5899	30.534	27.536	28.6347	NaN	NaN	21.8057	NaN	NaN	24.2207	3	2	3	3	1	1	1	0.943692	3.8876	0.305512	0.645472	0.514597	0.000170303	0	-3.80382	NaN	1	0	0.0505982	0.0276637	-3.72288			methyltransferase activity	GO:0008168					methyltransferase activity
A0A384J7C4	tr|A0A384J7C4|A0A384J7C4_BOTFB 14_3_3 domain-containing protein OS=Botryotinia fuckeliana (strain B05.10) OX=332648 GN=BCIN_01g09310 PE=3 SV=1	22.4373	23.0068	22.2839	25.1902	27.3965	25.084	34.0867	34.2754	34.4456	33.708	33.1812	32.7871	NaN	NaN	NaN	NaN	NaN	NaN	3	3	3	3	0	0	1	0.954514	NaN	0.0134669	0.1164	-3.31422	1.11749e-06	0	-11.6932	1	0.960949	NaN	0.000783927	0.00109942	-7.33523			protein domain specific binding	GO:0019904
A0A384K476	tr|A0A384K476|A0A384K476_BOTFB Protein Bcsey1 OS=Botryotinia fuckeliana (strain B05.10) OX=332648 GN=Bcsey1 PE=3 SV=1	24.5789	27.1044	27.0984	26.3553	25.5663	24.6511	28.0765	29.422	28.2135	31.4759	32.3854	32.1672	NaN	NaN	NaN	NaN	21.9597	NaN	3	3	3	3	0	1	1	1	NaN	0.49191	0.848477	0.73633	0.0705151	0.0370869	-2.31014	1	1	3.56448	0.000325616	0.00167857	-6.48526	endoplasmic reticulum organization	GO:0007029	GTP binding;GTPase activity	GO:0003924;GO:0005525	endoplasmic reticulum membrane	GO:0005789			GTPase activity
A0A384K3K2	tr|A0A384K3K2|A0A384K3K2_BOTFB Alpha-L-arabinofuranosidase OS=Botryotinia fuckeliana (strain B05.10) OX=332648 GN=BCIN_14g05510 PE=3 SV=1	22.5227	24.0802	22.7528	29.4988	26.7801	23.4826	21.1784	NaN	21.9805	NaN	23.4778	NaN	NaN	NaN	22.3325	32.1118	31.6736	32.3482	3	3	2	1	1	3	1	1	0.7861	0.127163	0.403043	-3.4686	0.11337	0.0633235	1.53911	0.0356154	0.213733	-5.45735	1	1	3.10938	L-arabinose metabolic process	GO:0046373	alpha-L-arabinofuranosidase activity	GO:0046556
A0A384JPY4	tr|A0A384JPY4|A0A384JPY4_BOTFB Bcser2 OS=Botryotinia fuckeliana (strain B05.10) OX=332648 GN=Bcser2 PE=3 SV=1	23.455	22.7359	20.7155	19.9797	25.8417	28.9572	32.7755	30.603	30.5979	34.2805	31.9239	31.578	20.554	21.2325	21.0589	21.3717	22.4243	25.8641	3	3	3	3	3	3	0.184387	0.208424	1.35365	0.39503	0.745992	-2.62405	0.00118091	0.000486486	-9.02331	0.59531	0.926007	1.70617	0.0501801	0.0270863	-7.66795			serine-type endopeptidase activity	GO:0004252
A0A384K1B6	tr|A0A384K1B6|A0A384K1B6_BOTFB Bchym1 OS=Botryotinia fuckeliana (strain B05.10) OX=332648 GN=Bchym1 PE=3 SV=1	26.2858	26.2695	26.1163	NaN	26.1637	NaN	25.0317	25.1537	23.9925	24.4487	25.1789	25.1223	NaN	NaN	NaN	NaN	NaN	NaN	3	1	3	3	0	0	1	1	NaN	1	0.90772	0.0601711	0.0158272	0.0092274	1.49793	NaN	1	0	1	1	1.2471
A0A384JZC3	tr|A0A384JZC3|A0A384JZC3_BOTFB Uncharacterized protein OS=Botryotinia fuckeliana (strain B05.10) OX=332648 GN=BCIN_12g04380 PE=3 SV=1	20.8441	20.9493	24.3813	19.4374	23.5738	22.3616	33.5568	33.7569	33.6762	34.5596	34.8965	33.6337	NaN	NaN	NaN	18.7909	16.8355	NaN	3	3	3	3	0	2	1	1	NaN	0.882022	1	0.267281	0.000567385	0	-11.6051	0.10691	0.323282	3.97774	0.000610489	0.00122876	-12.5723			ATP binding;ATPase activity	GO:0005524;GO:0016887					ATPase activity
A0A384JH70	tr|A0A384JH70|A0A384JH70_BOTFB Uncharacterized protein OS=Botryotinia fuckeliana (strain B05.10) OX=332648 GN=BCIN_05g03230 PE=3 SV=1	22.8846	22.4125	23.771	22.2523	21.8531	24.3227	31.5969	32.7994	32.8936	34.8947	33.598	34.064	NaN	NaN	NaN	20.3865	18.2541	20.0841	3	3	3	3	0	3	1	0.798795	NaN	0.816879	1	0.213334	8.27626e-05	0	-9.40727	0.0332897	0.219714	3.23449	0.000183759	0	-11.3762	carbohydrate metabolic process	GO:0005975	aldehyde-lyase activity	GO:0016832			carbohydrate metabolic process	GO:0005975
A0A384JUH9	tr|A0A384JUH9|A0A384JUH9_BOTFB Bcape4 OS=Botryotinia fuckeliana (strain B05.10) OX=332648 GN=Bcape4 PE=3 SV=1	22.8693	26.3463	22.4307	NaN	23.1577	26.3982	31.0641	31.7248	31.5638	32.7299	32.0947	31.8714	22.6565	25.5088	25.0905	NaN	NaN	NaN	3	2	3	3	3	0	0.742703	1	-0.536491	0.685139	1	-0.895816	0.00380385	0.00242294	-7.5688	NaN	1	0	0.00948725	0.00590524	-7.45404			aminopeptidase activity;zinc ion binding	GO:0004177;GO:0008270
A0A384JYI9	tr|A0A384JYI9|A0A384JYI9_BOTFB Uncharacterized protein OS=Botryotinia fuckeliana (strain B05.10) OX=332648 GN=BCIN_11g05920 PE=3 SV=1	23.0137	24.3494	24.3173	22.5466	23.8679	23.6812	31.93	31.3039	31.2295	33.4225	31.691	31.7325	NaN	NaN	NaN	NaN	NaN	NaN	3	3	3	3	0	0	1	1	NaN	0.430716	0.784681	0.528236	0.000103518	0	-7.59434	1	1	NaN	0.000223922	0.001	-8.91679	translation	GO:0006412	rRNA binding;structural constituent of ribosome	GO:0003735;GO:0019843	ribosome	GO:0005840	translation	GO:0006412	rRNA binding;structural constituent of ribosome
A0A384K7E5	tr|A0A384K7E5|A0A384K7E5_BOTFB Protein kinase domain-containing protein OS=Botryotinia fuckeliana (strain B05.10) OX=332648 GN=BCIN_16g04330 PE=3 SV=1	22.002	22.2651	22.4279	20.7814	21.0864	22.0058	32.4225	32.0114	32.0325	31.5352	30.1252	30.6128	NaN	NaN	NaN	NaN	NaN	20.2442	3	3	3	3	0	1	1	1	NaN	0.0726332	0.288889	0.940435	6.82622e-07	0	-9.92377	1	1	1.04698	6.85442e-05	0	-9.46652			ATP binding;protein kinase activity	GO:0004672;GO:0005524
A0A384JS69	tr|A0A384JS69|A0A384JS69_BOTFB Bcarg5 OS=Botryotinia fuckeliana (strain B05.10) OX=332648 GN=Bcarg5 PE=3 SV=1	24.8244	24.1249	25.4264	23.3074	23.9845	23.576	31.24	31.0036	31.4723	31.1257	28.5246	28.3103	NaN	NaN	22.103	NaN	24.0977	NaN	3	3	3	3	1	1	1	1	2.68893	0.0511302	0.25286	1.16924	8.64034e-05	0	-6.44673	1	1	-0.475071	0.00354012	0.0012921	-5.69757	arginine biosynthetic process	GO:0006526	acetylglutamate kinase activity;ATP binding;N-acetyl-gamma-glutamyl-phosphate reductase activity;NAD binding	GO:0003942;GO:0003991;GO:0005524;GO:0051287	mitochondrion	GO:0005739
A0A384JFC6	tr|A0A384JFC6|A0A384JFC6_BOTFB Uncharacterized protein OS=Botryotinia fuckeliana (strain B05.10) OX=332648 GN=BCIN_04g03040 PE=3 SV=1	25.7223	25.2529	23.4396	23.9822	23.8141	24.5101	31.0705	31.2978	30.8757	32.3741	28.915	31.3353	21.9636	NaN	24.0013	22.2863	20.4423	24.3805	3	3	3	3	2	3	0.219107	0.247518	1.8225	0.388344	0.737435	0.702829	0.000887473	0	-6.27639	0.208584	0.461669	1.73241	0.00293179	0.00136727	-6.77267			ATP binding;formate-tetrahydrofolate ligase activity;methylenetetrahydrofolate dehydrogenase (NADP+) activity	GO:0004329;GO:0004488;GO:0005524
A0A384JVY6	tr|A0A384JVY6|A0A384JVY6_BOTFB Uncharacterized protein OS=Botryotinia fuckeliana (strain B05.10) OX=332648 GN=BCIN_10g04300 PE=3 SV=1	23.2535	22.0227	23.8199	NaN	27.177	24.5768	32.9196	33.3211	33.0707	33.8447	34.7008	34.9696	NaN	19.7783	NaN	NaN	NaN	NaN	3	2	3	3	1	0	1	1	3.2537	0.0960975	0.346393	-2.84489	4.98183e-05	0	-10.0718	NaN	1	0	0.00391329	0.00123279	-8.62818	translation	GO:0006412	RNA binding;structural constituent of ribosome	GO:0003723;GO:0003735	ribosome	GO:0005840	translation	GO:0006412	RNA binding;structural constituent of ribosome
A0A384K2U9	tr|A0A384K2U9|A0A384K2U9_BOTFB Uncharacterized protein OS=Botryotinia fuckeliana (strain B05.10) OX=332648 GN=BCIN_14g03230 PE=4 SV=1	25.151	24.9885	25.6758	NaN	25.0223	NaN	26.9961	27.4807	27.444	24.9679	23.6058	NaN	NaN	24.3523	NaN	NaN	NaN	23.7111	3	1	3	2	1	1	1	1	0.91942	1	0.945895	0.249445	0.00142474	0.000886957	-2.03519	NaN	1	0	NaN	1	0
A0A384J544	tr|A0A384J544|A0A384J544_BOTFB AAA domain-containing protein OS=Botryotinia fuckeliana (strain B05.10) OX=332648 GN=BCIN_01g04130 PE=4 SV=1	27.4566	27.6794	27.8924	NaN	NaN	26.9435	24.579	23.6191	24.133	24.5005	23.6992	24.0448	27.1856	27.1226	NaN	NaN	NaN	NaN	3	1	3	3	2	0	0.0500548	0.050789	0.522071	1	1	0.732673	0.000304291	0	3.56579	NaN	1	0	1	1	2.86198			ATP binding	GO:0005524
A0A384K734	tr|A0A384K734|A0A384K734_BOTFB AMP_N domain-containing protein OS=Botryotinia fuckeliana (strain B05.10) OX=332648 GN=BCIN_16g03530 PE=3 SV=1	26.1567	26.5119	27.3022	26.2589	26.0879	27.3662	NaN	25.0158	24.3816	25.2635	26.4677	25.266	NaN	NaN	NaN	NaN	NaN	NaN	3	3	2	3	0	0	1	1	NaN	0.877836	1	0.085914	0.029116	0.0148571	1.9582	1	1	NaN	0.185491	0.129448	0.905279			aminopeptidase activity;manganese ion binding	GO:0004177;GO:0030145
A0A384JAS2	tr|A0A384JAS2|A0A384JAS2_BOTFB Bcrps20 OS=Botryotinia fuckeliana (strain B05.10) OX=332648 GN=Bcrps20 PE=3 SV=1	20.4959	20.3703	22.1203	20.3405	23.4085	21.9546	28.463	32.3485	32.105	33.6131	34.03	33.9708	NaN	NaN	NaN	NaN	NaN	NaN	3	3	3	3	0	0	1	1	NaN	0.43706	0.793978	-0.905691	0.00192703	0.000846473	-9.97669	1	1	NaN	0.00018118	0	-11.9701	translation	GO:0006412	RNA binding;structural constituent of ribosome	GO:0003723;GO:0003735	small ribosomal subunit	GO:0015935	translation	GO:0006412	RNA binding;structural constituent of ribosome
A0A384JIU3	tr|A0A384JIU3|A0A384JIU3_BOTFB Peptidyl-prolyl cis-trans isomerase OS=Botryotinia fuckeliana (strain B05.10) OX=332648 GN=Bcp1 PE=3 SV=1	22.5149	22.6718	21.7123	23.7133	28.2233	24.5624	34.9827	34.7212	34.0955	30.906	30.5797	30.6396	NaN	24.3977	23.7307	20.3735	22.1987	22.6222	3	3	3	3	2	3	0.0307345	0.0266139	-1.76455	0.0865707	0.322256	-3.20005	6.46414e-06	0	-12.3002	0.0714233	0.270348	3.76825	0.0198681	0.0125135	-5.20876	protein folding	GO:0006457	peptidyl-prolyl cis-trans isomerase activity	GO:0003755			protein folding	GO:0006457
A0A384JLN1	tr|A0A384JLN1|A0A384JLN1_BOTFB Uncharacterized protein OS=Botryotinia fuckeliana (strain B05.10) OX=332648 GN=BCIN_07g01290 PE=4 SV=1;tr|A0A384JMA7|A0A384JMA7_BOTFB Uncharacterized protein OS=Botryotinia fuckeliana (strain B05.10) OX=332648 GN=BCIN_07g0129	20.9685	25.7054	20.255	27.3229	20.8196	28.5342	31.746	33.1344	33.7605	29.8881	30.928	29.969	21.0011	NaN	NaN	17.5417	21.1486	NaN	3	3	3	3	1	2	1	0.867025	1.30856	0.33155	0.664708	-3.24927	0.00429382	0.0023554	-10.5707	0.16258	0.402358	6.21376	0.123733	0.0728553	-4.7028
A0A384JA10	tr|A0A384JA10|A0A384JA10_BOTFB Bcpse1 OS=Botryotinia fuckeliana (strain B05.10) OX=332648 GN=Bcpse1 PE=4 SV=1	25.6115	26.6458	26.0446	26.7021	27.0449	25.2871	28.7715	29.7086	30.4439	29.0397	29.8127	30.0999	NaN	NaN	NaN	NaN	NaN	NaN	3	3	3	3	0	0	1	1	NaN	0.712129	1	-0.244071	0.00340302	0.00246715	-3.5407	1	1	NaN	0.00610189	0.00402273	-3.30603	protein import into nucleus	GO:0006606			cell	GO:0005623
A0A384JJU1	tr|A0A384JJU1|A0A384JJU1_BOTFB Bclys12 OS=Botryotinia fuckeliana (strain B05.10) OX=332648 GN=Bclys12 PE=3 SV=1	23.8325	24.434	24.4682	22.8442	24.8427	23.4742	32.0299	30.4907	30.5582	30.5637	27.5813	27.3067	NaN	NaN	NaN	NaN	NaN	23.5821	3	3	3	3	0	1	1	0.920735	NaN	0.448521	0.802765	0.52457	0.000236444	0	-6.78134	1	0.872827	0.138244	0.0164615	0.0108522	-4.76357			magnesium ion binding;NAD binding;oxidoreductase activity, acting on the CH-OH group of donors, NAD or NADP as acceptor	GO:0000287;GO:0016616;GO:0051287
A0A384JVM3	tr|A0A384JVM3|A0A384JVM3_BOTFB 2-phosphotransferase OS=Botryotinia fuckeliana (strain B05.10) OX=332648 GN=Bctpt1 PE=3 SV=1	25.0927	25.1422	25.7702	24.6411	24.8727	25.5898	NaN	NaN	25.6605	NaN	NaN	NaN	NaN	NaN	NaN	NaN	NaN	NaN	3	3	1	0	0	0	1	1	NaN	0.45002	0.802797	0.300502	1	1	-0.325455	1	1	NaN	1	1	NaN	tRNA splicing, via endonucleolytic cleavage and ligation	GO:0006388	transferase activity, transferring phosphorus-containing groups	GO:0016772
A0A384JL44	tr|A0A384JL44|A0A384JL44_BOTFB Bac_rhamnosid6H domain-containing protein OS=Botryotinia fuckeliana (strain B05.10) OX=332648 GN=BCIN_06g06580 PE=4 SV=1	22.7274	23.7201	22.9669	29.5248	31.576	28.2724	24.3543	23.2654	NaN	27.1781	28.8102	30.002	22.1209	24.4942	20.0121	31.8791	32.2858	33.7423	3	3	2	3	3	3	0.522945	0.773371	0.929067	0.00273327	0.0369231	-6.65294	0.316538	0.307493	-0.671752	0.0634849	0.269157	-2.84468	0.422656	0.562641	1.12766			catalytic activity	GO:0003824
A0A384K2N4	tr|A0A384K2N4|A0A384K2N4_BOTFB Bcnam7 OS=Botryotinia fuckeliana (strain B05.10) OX=332648 GN=Bcnam7 PE=3 SV=1	27.2543	27.6668	27.4391	27.0944	27.638	27.57	26.4065	26.2797	27.1281	26.9834	27.1289	26.5133	NaN	NaN	NaN	NaN	NaN	NaN	3	3	3	3	0	0	1	1	NaN	0.930833	1	0.0192629	0.0429239	0.0217872	0.848645	1	1	NaN	0.0912501	0.0505987	0.558963	nuclear-transcribed mRNA catabolic process, nonsense-mediated decay	GO:0000184	ATP binding;DNA binding;helicase activity;zinc ion binding	GO:0003677;GO:0004386;GO:0005524;GO:0008270	cytoplasm	GO:0005737			DNA binding;helicase activity
A0A384JB16	tr|A0A384JB16|A0A384JB16_BOTFB Bcrpt3 OS=Botryotinia fuckeliana (strain B05.10) OX=332648 GN=Bcrpt3 PE=3 SV=1	25.5892	25.2219	25.8073	24.8781	26.0782	27.266	31.5324	31.3316	31.2075	31.3785	28.8954	30.3345	NaN	NaN	NaN	NaN	NaN	NaN	3	3	3	3	0	0	1	1	NaN	0.49344	0.848185	-0.534628	7.56243e-06	0	-5.81769	1	1	NaN	0.0143471	0.00940225	-4.12869	protein catabolic process	GO:0030163	ATP binding;proteasome-activating ATPase activity	GO:0005524;GO:0036402	cytoplasm	GO:0005737
A0A384JFY2	tr|A0A384JFY2|A0A384JFY2_BOTFB Aldo_ket_red domain-containing protein OS=Botryotinia fuckeliana (strain B05.10) OX=332648 GN=BCIN_04g06450 PE=4 SV=1;tr|A0A384JFV3|A0A384JFV3_BOTFB Aldo_ket_red domain-containing protein OS=Botryotinia fuckeliana (strain B05	22.3454	23.2765	22.6052	23.3576	27.899	24.9904	35.0191	34.5001	34.3636	32.7808	33.6563	32.5652	NaN	NaN	NaN	NaN	NaN	NaN	3	3	3	3	0	0	1	0.780811	NaN	0.120131	0.38815	-2.67329	4.08169e-06	0	-11.8852	1	0.816937	NaN	0.00519388	0.00263473	-7.58512			oxidoreductase activity	GO:0016491					oxidoreductase activity
A0A384JJ87	tr|A0A384JJ87|A0A384JJ87_BOTFB Peptidase S53 domain-containing protein OS=Botryotinia fuckeliana (strain B05.10) OX=332648 GN=BCIN_06g00330 PE=4 SV=1	26.8738	26.5583	23.9754	24.209	NaN	NaN	27.4895	26.865	27.4241	31.5212	30.8905	30.5622	32.1159	33.1616	32.8684	NaN	25.4613	27.6306	3	1	3	3	3	2	0.00204544	0.00762963	-6.91279	1	1	1.59353	0.195773	0.13417	-1.45705	NaN	1	0	1	0.887877	-6.78233			metal ion binding;serine-type endopeptidase activity	GO:0004252;GO:0046872
A0A384K444	tr|A0A384K444|A0A384K444_BOTFB Carboxylic ester hydrolase OS=Botryotinia fuckeliana (strain B05.10) OX=332648 GN=BCIN_15g01030 PE=3 SV=1	23.8318	23.3788	23.8622	33.5338	34.2073	33.9323	24.1314	24.5448	NaN	29.0587	28.2105	28.5324	25.2677	24.545	26.3778	33.4787	32.9708	32.2432	3	3	2	3	3	3	0.0372534	0.0352549	-1.7059	2.16739e-06	0.092	-10.2002	0.0840272	0.0459253	-0.647178	0.0717567	0.267441	0.993535	7.3804e-05	0	5.29059	carbohydrate metabolic process	GO:0005975	cellulose binding;hydrolase activity	GO:0016787;GO:0030248	extracellular region	GO:0005576	carbohydrate metabolic process	GO:0005975
A0A384JLT5	tr|A0A384JLT5|A0A384JLT5_BOTFB Orotate phosphoribosyltransferase OS=Botryotinia fuckeliana (strain B05.10) OX=332648 GN=BCIN_07g01590 PE=3 SV=1	25.31	24.826	25.3071	25.5672	24.6199	24.8694	28.7722	27.7659	29.8645	27.1963	27.2926	27.5968	NaN	NaN	NaN	NaN	NaN	NaN	3	3	3	3	0	0	1	0.870653	NaN	0.712818	1	0.128832	0.00432202	0.00233103	-3.65318	1	0.926788	NaN	0.00160423	0.00126697	-2.34305	nucleoside metabolic process;pyrimidine nucleotide biosynthetic process	GO:0006221;GO:0009116	orotate phosphoribosyltransferase activity	GO:0004588
A0A384JZL6	tr|A0A384JZL6|A0A384JZL6_BOTFB Malate dehydrogenase OS=Botryotinia fuckeliana (strain B05.10) OX=332648 GN=Bcmdh1 PE=3 SV=1	23.1372	22.6602	23.4772	22.5398	25.1696	23.5329	34.0134	34.122	34.0594	31.8386	29.8622	29.8726	NaN	NaN	NaN	NaN	NaN	NaN	3	3	3	3	0	0	1	1	NaN	0.459602	0.801911	-0.655923	1.34664e-06	0	-10.9734	1	1	NaN	0.00256518	0.00140824	-6.77706	carbohydrate metabolic process;malate metabolic process;tricarboxylic acid cycle	GO:0005975;GO:0006099;GO:0006108	L-malate dehydrogenase activity	GO:0030060			carbohydrate metabolic process	GO:0005975
A0A384JAE1	tr|A0A384JAE1|A0A384JAE1_BOTFB Mannose-1-phosphate guanyltransferase OS=Botryotinia fuckeliana (strain B05.10) OX=332648 GN=Bcgcd6 PE=3 SV=1	26.8156	26.4232	27.2728	25.5562	26.4808	26.5983	26.5362	25.8097	25.7723	27.2671	26.826	26.5235	NaN	NaN	NaN	NaN	NaN	NaN	3	3	3	3	0	0	1	1	NaN	0.202672	0.526382	0.625394	0.0844738	0.0458246	0.797787	1	1	NaN	0.168974	0.112746	-0.66043	biosynthetic process	GO:0009058	nucleotidyltransferase activity	GO:0016779			biosynthetic process	GO:0009058	nucleotidyltransferase activity
A0A384JTQ2	tr|A0A384JTQ2|A0A384JTQ2_BOTFB Uncharacterized protein OS=Botryotinia fuckeliana (strain B05.10) OX=332648 GN=BCIN_09g07110 PE=3 SV=1;tr|A0A384JU99|A0A384JU99_BOTFB Uncharacterized protein OS=Botryotinia fuckeliana (strain B05.10) OX=332648 GN=BCIN_09g0711	24.4986	23.999	24.8811	NaN	26.0752	26.1555	23.1638	NaN	23.0385	24.3052	23.4837	25.0085	NaN	NaN	NaN	21.1586	29.3077	30.2967	3	2	2	3	0	3	1	1	NaN	0.0153758	0.123619	-1.6558	0.026595	0.0141468	1.35842	0.843172	1	-0.805655	0.0475985	0.0261198	1.84954	carbohydrate metabolic process	GO:0005975	hydrolase activity, hydrolyzing O-glycosyl compounds	GO:0004553			carbohydrate metabolic process	GO:0005975
A0A384J5E2	tr|A0A384J5E2|A0A384J5E2_BOTFB Bcsam50 OS=Botryotinia fuckeliana (strain B05.10) OX=332648 GN=Bcsam50 PE=4 SV=1	25.4195	26.8116	26.6531	27.3785	26.3665	27.2855	28.4413	29.4685	29.1725	28.659	26.6717	27.5751	NaN	NaN	23.0768	25.4973	26.554	28.1398	3	3	3	3	1	3	1	1	3.21794	0.260109	0.600369	-0.715439	0.00696944	0.00388535	-2.73267	0.753798	1	0.279853	0.396591	0.506099	-0.625085					outer membrane	GO:0019867
A0A384JQ75	tr|A0A384JQ75|A0A384JQ75_BOTFB CBM1 domain-containing protein OS=Botryotinia fuckeliana (strain B05.10) OX=332648 GN=BCIN_08g02110 PE=3 SV=1	22.5801	20.7186	21.316	35.688	35.3628	33.4745	20.4417	19.1981	20.3066	28.0602	27.9882	28.015	25.4391	25.8033	23.5804	36.0472	35.0573	35.5827	3	3	3	3	3	3	0.0180643	0.0170417	-3.40271	0.000112415	0.0102222	-13.3035	0.0826167	0.0437357	1.55608	0.389273	0.688266	-0.720659	0.000588951	0.00127027	6.82061	carbohydrate metabolic process	GO:0005975	cellulose binding;hydrolase activity, hydrolyzing O-glycosyl compounds	GO:0004553;GO:0030248	extracellular region	GO:0005576	carbohydrate metabolic process	GO:0005975
A0A384JIV3	tr|A0A384JIV3|A0A384JIV3_BOTFB Bcmsb1 OS=Botryotinia fuckeliana (strain B05.10) OX=332648 GN=Bcmsb1 PE=4 SV=1	26.0786	26.9117	26.8356	26.5972	26.7329	27.0501	26.4891	27.0426	28.1354	23.958	25.6626	25.6579	NaN	NaN	NaN	NaN	NaN	NaN	3	3	3	3	0	0	1	0.900805	NaN	0.568689	0.921605	-0.184743	0.328472	0.327017	-0.613731	1	0.837475	NaN	0.0433929	0.0243235	1.70054
A0A384J453	tr|A0A384J453|A0A384J453_BOTFB S5 DRBM domain-containing protein OS=Botryotinia fuckeliana (strain B05.10) OX=332648 GN=BCIN_01g00980 PE=3 SV=1	21.5017	22.1032	21.4711	20.5131	22.9557	21.6363	29.615	32.7199	33.1479	33.172	31.8657	33.2826	NaN	NaN	NaN	NaN	21.1583	NaN	3	3	3	3	0	1	1	0.993241	NaN	0.990159	1	-0.00964801	0.000860869	0	-10.1356	1	0.991127	0.543423	0.000191228	0	-11.0718	translation	GO:0006412	RNA binding;structural constituent of ribosome	GO:0003723;GO:0003735	small ribosomal subunit	GO:0015935	translation	GO:0006412	RNA binding;structural constituent of ribosome
A0A384JMA4	tr|A0A384JMA4|A0A384JMA4_BOTFB Aminopeptidase OS=Botryotinia fuckeliana (strain B05.10) OX=332648 GN=BCIN_07g03080 PE=3 SV=1	23.1471	23.3138	24.5441	23.3294	23.3535	23.999	31.9634	31.4634	31.4563	30.8737	30.363	30.589	NaN	NaN	19.9466	NaN	NaN	19.997	3	3	3	3	1	1	1	1	3.72171	0.83746	1	0.107705	7.21326e-05	0	-7.95937	1	0.938391	3.56364	1.17807e-05	0	-7.0479			metallopeptidase activity;zinc ion binding	GO:0008237;GO:0008270
A0A384K0H7	tr|A0A384K0H7|A0A384K0H7_BOTFB Uncharacterized protein OS=Botryotinia fuckeliana (strain B05.10) OX=332648 GN=BCIN_13g01760 PE=4 SV=1	26.5876	26.6657	25.7979	27.1476	28.597	28.2627	28.81	31.1831	31.9221	26.0005	28.1718	27.0567	26.577	25.9305	22.0344	NaN	NaN	NaN	3	3	3	3	3	0	0.357157	0.450601	1.50311	0.0333337	0.200099	-1.65201	0.0118681	0.00644126	-4.28795	1	1	NaN	0.292613	0.30008	0.926065
A0A384J881	tr|A0A384J881|A0A384J881_BOTFB Methyltransf_11 domain-containing protein OS=Botryotinia fuckeliana (strain B05.10) OX=332648 GN=BCIN_02g01780 PE=4 SV=1	21.5555	21.2032	20.9373	19.8904	21.9573	NaN	30.9666	32.4858	32.1754	NaN	24.3855	NaN	NaN	NaN	19.4761	NaN	NaN	NaN	3	2	3	1	1	0	1	1	1.75586	0.727162	1	0.308122	2.80667e-05	0	-10.6439	NaN	1	0	NaN	1	0			methyltransferase activity	GO:0008168					methyltransferase activity
A0A384JLG1	tr|A0A384JLG1|A0A384JLG1_BOTFB Transmembrane 9 superfamily member OS=Botryotinia fuckeliana (strain B05.10) OX=332648 GN=BCIN_06g07570 PE=3 SV=1	27.4892	27.347	27.4874	26.8255	26.7058	27.8718	27.7586	27.0243	27.5544	27.1306	27.1408	28.091	NaN	NaN	NaN	NaN	NaN	NaN	3	3	3	3	0	0	1	0.847601	NaN	0.457317	0.804344	0.306807	0.984743	1	-0.00455348	1	0.923932	NaN	0.548428	0.829947	-0.319736					integral component of membrane	GO:0016021
A0A384K194	tr|A0A384K194|A0A384K194_BOTFB Alpha-L-arabinofuranosidase OS=Botryotinia fuckeliana (strain B05.10) OX=332648 GN=BCIN_13g03950 PE=3 SV=1	20.2341	23.8785	24.1818	34.5637	33.2736	31.0066	22.3212	NaN	NaN	28.7334	28.1756	26.7626	25.8275	27.4822	26.8039	35.4418	34.3195	29.9706	3	3	1	3	3	3	0.0439025	0.0436952	-3.93976	0.00342315	0.0427317	-10.1832	1	1	0.443565	0.887598	1	-0.296015	0.0132981	0.00862385	5.05745	arabinan metabolic process;L-arabinose metabolic process	GO:0031221;GO:0046373	alpha-L-arabinofuranosidase activity	GO:0046556
A0A384JCX7	tr|A0A384JCX7|A0A384JCX7_BOTFB Uricase OS=Botryotinia fuckeliana (strain B05.10) OX=332648 GN=BCIN_03g06830 PE=3 SV=1	26.2922	25.9837	26.0257	NaN	NaN	26.9193	28.1338	27.8173	29.305	31.0878	29.319	29.3421	NaN	NaN	NaN	NaN	NaN	NaN	3	1	3	3	0	0	1	0.812836	NaN	1	1	-0.818832	0.00743476	0.0041	-2.31817	NaN	1	0	1	1	-2.997	purine nucleobase metabolic process	GO:0006144	urate oxidase activity	GO:0004846
A0A384JJD9	tr|A0A384JJD9|A0A384JJD9_BOTFB Uncharacterized protein OS=Botryotinia fuckeliana (strain B05.10) OX=332648 GN=BCIN_06g00680 PE=4 SV=1	26.0899	25.4815	24.4845	26.8202	24.4203	25.884	NaN	NaN	27.7774	25.6405	NaN	22.621	29.7659	29.8279	29.5015	24.8533	27.8139	26.2967	3	3	1	2	3	3	0.000814551	0	-4.34646	0.693546	1	-0.356206	1	0.86318	-2.42546	0.608148	0.923521	-0.613138	0.35394	0.412821	1.5774
A0A384JKB1	tr|A0A384JKB1|A0A384JKB1_BOTFB Beta-galactosidase OS=Botryotinia fuckeliana (strain B05.10) OX=332648 GN=BCIN_06g04500 PE=3 SV=1	25.7708	22.9714	23.2535	26.8356	29.6401	27.6424	23.2029	23.7981	23.8119	26.7671	28.4445	28.8001	NaN	NaN	NaN	29.0557	32.0204	31.0183	3	3	3	3	0	3	1	0.88172	NaN	0.0295439	0.182923	-4.04078	0.687864	1	0.394284	0.0920585	0.309943	-2.65879	0.974529	1	0.035429	carbohydrate metabolic process	GO:0005975	hydrolase activity, hydrolyzing O-glycosyl compounds	GO:0004553			carbohydrate metabolic process	GO:0005975
A0A384K4X9	tr|A0A384K4X9|A0A384K4X9_BOTFB Uncharacterized protein OS=Botryotinia fuckeliana (strain B05.10) OX=332648 GN=BCIN_15g03540 PE=4 SV=1	26.5909	24.7717	24.1597	24.4914	NaN	25.4778	30.8546	28.8921	29.5718	26.9556	26.4148	25.8895	NaN	NaN	NaN	NaN	24.7848	NaN	3	2	3	3	0	1	1	1	NaN	0.863364	1	0.18951	0.00777723	0.00402454	-4.59872	NaN	1	0	0.0768829	0.0414122	-1.43535			DNA binding	GO:0003677					DNA binding
A0A384K4I1	tr|A0A384K4I1|A0A384K4I1_BOTFB Bctlg1 OS=Botryotinia fuckeliana (strain B05.10) OX=332648 GN=Bctlg1 PE=4 SV=1	24.7861	24.7263	24.7834	NaN	NaN	NaN	NaN	NaN	24.8182	NaN	NaN	NaN	22.5361	NaN	22.2816	NaN	NaN	NaN	3	0	1	0	2	0	0.00015833	0	2.35643	1	0.927115	NaN	1	1	-0.0529079	NaN	1	0	NaN	1	0	Golgi vesicle transport	GO:0048193			membrane	GO:0016020
A0A384K2W8	tr|A0A384K2W8|A0A384K2W8_BOTFB Uncharacterized protein OS=Botryotinia fuckeliana (strain B05.10) OX=332648 GN=BCIN_14g03270 PE=4 SV=1	21.1656	22.1521	22.005	23.2341	28.4996	25.3499	35.9931	36.5576	36.0837	28.8653	30.8206	29.2027	NaN	20.5831	22.3712	19.8567	20.0899	21.2669	3	3	3	3	2	3	0.727194	1	0.297089	0.065883	0.276269	-3.92028	2.15056e-06	0	-14.4372	0.0292316	0.216235	5.29001	0.0749372	0.0398773	-3.935
A0A384K4E3	tr|A0A384K4E3|A0A384K4E3_BOTFB CBM1 domain-containing protein OS=Botryotinia fuckeliana (strain B05.10) OX=332648 GN=BCIN_15g02440 PE=3 SV=1	23.9688	23.9754	24.2387	30.8275	32.1896	30.5441	NaN	NaN	NaN	25.0506	26.7433	25.7325	20.4701	NaN	NaN	32.8797	32.8888	31.3855	3	3	0	3	1	3	1	1	3.59087	0.000158869	0.00707692	-7.12608	1	1	NaN	0.168048	0.403117	-1.19762	0.00163998	0.00125	5.34491	carbohydrate metabolic process	GO:0005975	cellulose binding;hydrolase activity, hydrolyzing O-glycosyl compounds	GO:0004553;GO:0030248	extracellular region	GO:0005576	carbohydrate metabolic process	GO:0005975
A0A384JAC8	tr|A0A384JAC8|A0A384JAC8_BOTFB Bcap2 OS=Botryotinia fuckeliana (strain B05.10) OX=332648 GN=Bcap2 PE=3 SV=1	21.0695	20.1694	22.5224	28.4504	28.4294	26.3431	34.0151	34.2491	34.3835	33.8992	32.7255	33.9404	20.3076	NaN	20.0201	NaN	20.4656	22.5475	3	3	3	3	2	2	0.30876	0.368433	1.08987	0.00269033	0.0346316	-6.48723	4.83426e-05	0	-12.9621	0.0135371	0.141143	6.23443	0.00198678	0.00118644	-5.78072			aspartic-type endopeptidase activity	GO:0004190
A0A384JLV2	tr|A0A384JLV2|A0A384JLV2_BOTFB Elongation factor 2 OS=Botryotinia fuckeliana (strain B05.10) OX=332648 GN=BCIN_07g01540 PE=3 SV=1	21.6352	20.6531	23.0815	18.6568	24.3977	21.7016	34.6779	34.6903	34.1277	35.8844	35.399	35.3981	19.0157	18.9821	19.1621	18.9601	NaN	24.0123	3	3	3	3	3	2	0.0180197	0.0172211	2.73659	0.915107	1	0.204521	6.36534e-05	0	-12.7087	0.974428	1	0.0992053	0.00110542	0.000984293	-13.9751			GTP binding;GTPase activity	GO:0003924;GO:0005525					GTPase activity
A0A384K0M4	tr|A0A384K0M4|A0A384K0M4_BOTFB Bckap123 OS=Botryotinia fuckeliana (strain B05.10) OX=332648 GN=Bckap123 PE=4 SV=1	23.4571	24.3991	23.6584	22.3549	22.9293	22.1783	30.6567	30.292	31.4604	30.0904	31.0026	30.9745	21.3745	20.9797	20.2088	NaN	19.8802	21.7772	3	3	3	3	3	2	0.00260239	0.00832787	2.98388	0.0208764	0.150059	1.35071	0.00010037	0	-6.96479	0.11868	0.33273	1.6588	2.60289e-05	0	-8.20165	protein import into nucleus	GO:0006606	Ran GTPase binding	GO:0008536	cell	GO:0005623
A0A384JBS0	tr|A0A384JBS0|A0A384JBS0_BOTFB COesterase domain-containing protein OS=Botryotinia fuckeliana (strain B05.10) OX=332648 GN=BCIN_03g01580 PE=4 SV=1	24.6491	24.5447	24.9004	29.7766	29.9952	28.7172	NaN	NaN	21.3076	27.392	26.8064	28.1654	27.3503	28.0485	28.7877	30.2789	31.0612	31.52	3	3	1	3	3	3	0.0014183	0.00734884	-3.3641	0.00030065	0.00541176	-4.79824	1	1	3.39044	0.0530112	0.24768	-1.457	0.0215187	0.0131405	2.04175
A0A384JN60	tr|A0A384JN60|A0A384JN60_BOTFB Epimerase domain-containing protein OS=Botryotinia fuckeliana (strain B05.10) OX=332648 GN=BCIN_07g05270 PE=4 SV=1	24.1847	24.2976	24.4103	23.7545	NaN	24.1043	27.8619	28.6691	28.3489	24.5942	24.3512	22.7893	NaN	NaN	21.6079	NaN	NaN	NaN	3	2	3	3	1	0	1	1	2.68966	0.0982029	0.348163	0.368141	8.07727e-05	0	-3.99573	NaN	1	0	0.982325	1	0.0178337			catalytic activity;coenzyme binding	GO:0003824;GO:0050662
A0A384JTL4	tr|A0A384JTL4|A0A384JTL4_BOTFB Bcgst10 OS=Botryotinia fuckeliana (strain B05.10) OX=332648 GN=Bcgst10 PE=4 SV=1	24.4441	25.3866	25.4748	23.9432	24.8898	24.6922	28.7167	28.0341	27.7764	25.9596	27.1029	27.0333	NaN	NaN	NaN	25.9921	NaN	NaN	3	3	3	3	0	1	1	1	NaN	0.246988	0.591638	0.593456	0.00207966	0.000829268	-3.07391	1	1	-1.48374	0.00952632	0.00587593	-2.1902			glutathione transferase activity	GO:0004364
A0A384JLE0	tr|A0A384JLE0|A0A384JLE0_BOTFB ER membrane protein complex subunit 2 OS=Botryotinia fuckeliana (strain B05.10) OX=332648 GN=Bcemc2 PE=3 SV=1	25.2313	25.3933	25.55	NaN	25.5477	25.6989	29.261	27.1332	27.1011	27.2241	26.8615	24.798	NaN	NaN	NaN	NaN	NaN	NaN	3	2	3	3	0	0	1	0.85986	NaN	0.176167	0.475195	-0.23177	0.0276201	0.0146566	-2.44024	NaN	1	0	0.541415	0.815594	-0.671228
A0A384JEF3	tr|A0A384JEF3|A0A384JEF3_BOTFB HTH APSES-type domain-containing protein OS=Botryotinia fuckeliana (strain B05.10) OX=332648 GN=BCIN_04g00280 PE=3 SV=1;tr|A0A384JDZ1|A0A384JDZ1_BOTFB HTH APSES-type domain-containing protein OS=Botryotinia fuckeliana (strain	24.5865	24.4682	24.9848	23.8736	24.4246	24.5761	27.8931	25.2051	24.9123	NaN	NaN	NaN	22.1324	NaN	NaN	NaN	NaN	NaN	3	3	3	0	1	0	1	0.830683	2.54739	0.215942	0.538374	0.388387	0.240581	0.203123	-1.32371	1	0.852962	NaN	1	1	NaN			DNA binding	GO:0003677					DNA binding
A0A384JBU2	tr|A0A384JBU2|A0A384JBU2_BOTFB Transaldolase OS=Botryotinia fuckeliana (strain B05.10) OX=332648 GN=BCIN_03g03360 PE=3 SV=1	19.3861	20.5351	21.4548	22.7424	25.6558	24.3333	35.169	34.8899	32.5583	34.7074	35.136	35.221	NaN	NaN	17.5037	20.1098	15.4808	17.9608	3	3	3	3	1	3	1	1	2.95496	0.0215095	0.149371	-3.78517	0.000176244	0	-13.747	0.0155382	0.149579	6.39339	0.000230175	0.000978723	-10.7776	carbohydrate metabolic process;pentose-phosphate shunt	GO:0005975;GO:0006098	sedoheptulose-7-phosphate:D-glyceraldehyde-3-phosphate glyceronetransferase activity	GO:0004801	cytoplasm	GO:0005737	carbohydrate metabolic process	GO:0005975
A0A384JVJ7	tr|A0A384JVJ7|A0A384JVJ7_BOTFB Coatomer subunit delta OS=Botryotinia fuckeliana (strain B05.10) OX=332648 GN=Bcret2 PE=3 SV=1	24.8466	24.6913	25.6976	NaN	23.8378	25.0406	28.3691	30.3933	30.1774	28.6263	29.2167	28.7254	NaN	NaN	NaN	NaN	NaN	NaN	3	2	3	3	0	0	1	1	NaN	0.367075	0.714551	0.639299	0.00306384	0.00259004	-4.56805	NaN	1	0	0.00317347	0.00132394	-4.41692	retrograde vesicle-mediated transport, Golgi to endoplasmic reticulum	GO:0006890			COPI vesicle coat	GO:0030126
A0A384JV57	tr|A0A384JV57|A0A384JV57_BOTFB Uncharacterized protein OS=Botryotinia fuckeliana (strain B05.10) OX=332648 GN=BCIN_10g04310 PE=3 SV=1	24.3187	25.4414	25.6696	24.5393	24.8638	25.4565	28.837	29.2513	29.7969	27.0241	25.7705	23.6955	NaN	NaN	NaN	NaN	NaN	NaN	3	3	3	3	0	0	1	1	NaN	0.721304	1	0.190046	0.00116247	0.000488688	-4.15182	1	1	NaN	0.618057	0.956663	-0.543484	mature ribosome assembly	GO:0042256
A0A384JYD9	tr|A0A384JYD9|A0A384JYD9_BOTFB Metallophos domain-containing protein OS=Botryotinia fuckeliana (strain B05.10) OX=332648 GN=BCIN_11g05480 PE=4 SV=1	24.8911	24.8153	25.4043	25.3383	26.711	25.6843	25.421	25.4026	25.4171	24.2892	25.5071	25.3375	22.0288	23.6715	23.4561	23.5922	NaN	26.1656	3	3	3	3	3	2	0.0222735	0.0188687	1.98473	0.125065	0.403881	-0.874299	0.111594	0.0624034	-0.376668	0.41602	0.731755	1.03232	0.197401	0.143555	0.866627			hydrolase activity	GO:0016787
A0A384JSX9	tr|A0A384JSX9|A0A384JSX9_BOTFB Phosphotransferase OS=Botryotinia fuckeliana (strain B05.10) OX=332648 GN=Bcglk PE=3 SV=1	26.1109	26.1054	26.8107	24.4536	26.522	25.6479	31.3433	28.9339	31.4176	30.4932	28.5166	29.3071	NaN	NaN	NaN	NaN	NaN	NaN	3	3	3	3	0	0	1	1	NaN	0.281138	0.635498	0.801184	0.00762356	0.00407453	-4.22261	1	1	NaN	0.0093444	0.00593484	-3.89784	cellular glucose homeostasis;glycolytic process	GO:0001678;GO:0006096	ATP binding;glucose binding;hexokinase activity	GO:0004396;GO:0005524;GO:0005536	cell	GO:0005623
A0A384J9Q1	tr|A0A384J9Q1|A0A384J9Q1_BOTFB Phosphoglycerate mutase (2,3-diphosphoglycerate-independent) OS=Botryotinia fuckeliana (strain B05.10) OX=332648 GN=BCIN_02g06270 PE=3 SV=1	22.9949	25.7651	26.2665	25.9244	26.6955	28.177	31.962	30.0705	30.6634	31.3694	31.9078	31.8537	NaN	23.2262	22.7969	NaN	NaN	NaN	3	3	3	3	2	0	0.2283	0.257222	1.99728	0.188036	0.49293	-1.9235	0.00710628	0.00384858	-5.88981	1	1	NaN	0.00219447	0.0011336	-4.77799	glucose catabolic process	GO:0006007	manganese ion binding;phosphoglycerate mutase activity	GO:0004619;GO:0030145	cytoplasm	GO:0005737
A0A384JBQ4	tr|A0A384JBQ4|A0A384JBQ4_BOTFB Ribosomal_L2_C domain-containing protein OS=Botryotinia fuckeliana (strain B05.10) OX=332648 GN=BCIN_03g02530 PE=4 SV=1	19.623	20.7424	21.7836	20.1116	22.5988	21.3092	33.0278	31.7978	31.2926	33.1141	33.4131	33.1412	NaN	NaN	NaN	NaN	NaN	NaN	3	3	3	3	0	0	1	1	NaN	0.547971	0.907924	-0.623502	0.000151259	0	-11.323	1	1	NaN	8.08859e-05	0	-11.8829	translation	GO:0006412	structural constituent of ribosome	GO:0003735	ribosome	GO:0005840	translation	GO:0006412	structural constituent of ribosome
A0A384JCX3	tr|A0A384JCX3|A0A384JCX3_BOTFB 40S ribosomal protein S1 OS=Botryotinia fuckeliana (strain B05.10) OX=332648 GN=RPS1 PE=3 SV=1	22.1736	20.782	21.4746	21.1508	24.3406	20.8487	32.8734	33.5475	33.3134	34.6042	34.0869	34.0171	NaN	18.7367	22.1216	NaN	NaN	NaN	3	3	3	3	2	0	0.498364	0.731121	1.04758	0.62018	0.958624	-0.636625	1.24442e-05	0	-11.7681	1	1	NaN	0.000431199	0.00143511	-12.1227	translation	GO:0006412	structural constituent of ribosome	GO:0003735	cytosolic small ribosomal subunit	GO:0022627	translation	GO:0006412	structural constituent of ribosome
A0A384K427	tr|A0A384K427|A0A384K427_BOTFB Vacuolar protein sorting/targeting protein 10 OS=Botryotinia fuckeliana (strain B05.10) OX=332648 GN=BCIN_15g01150 PE=4 SV=1	27.4562	27.7407	27.7159	27.0511	26.8741	27.858	25.7006	26.2683	26.6449	27.8721	28.4286	27.8601	NaN	NaN	NaN	NaN	NaN	26.531	3	3	3	3	0	1	1	1	NaN	0.299564	0.65008	0.376525	0.00772539	0.00403692	1.43303	1	1	0.73011	0.0901099	0.0489769	-0.79251					integral component of membrane	GO:0016021
A0A384JLW6	tr|A0A384JLW6|A0A384JLW6_BOTFB Pyruvate dehydrogenase E1 component subunit alpha OS=Botryotinia fuckeliana (strain B05.10) OX=332648 GN=BCIN_07g01890 PE=4 SV=1	24.8833	25.1123	23.9348	NaN	24.1401	24.0777	31.5554	32.8207	32.8004	31.1413	31.0028	30.6392	NaN	NaN	NaN	NaN	NaN	NaN	3	2	3	3	0	0	1	0.874311	NaN	0.334438	0.668721	0.534578	0.000149713	0	-7.74866	NaN	1	0	5.11843e-05	0	-6.81887	acetyl-CoA biosynthetic process from pyruvate	GO:0006086	pyruvate dehydrogenase (acetyl-transferring) activity	GO:0004739	intracellular membrane-bounded organelle	GO:0043231
A0A384JXW3	tr|A0A384JXW3|A0A384JXW3_BOTFB Signal peptidase complex catalytic subunit SEC11 OS=Botryotinia fuckeliana (strain B05.10) OX=332648 GN=Bcsec11 PE=3 SV=1	25.1185	25.459	25.9458	NaN	25.1625	25.5185	25.0833	26.9037	26.7436	25.0862	NaN	NaN	NaN	NaN	NaN	NaN	NaN	NaN	3	2	3	1	0	0	1	1	NaN	0.653758	1	0.167316	0.307399	0.294158	-0.735738	NaN	1	0	NaN	1	0	signal peptide processing	GO:0006465	serine-type peptidase activity	GO:0008236	integral component of membrane	GO:0016021
A0A384K7N2	tr|A0A384K7N2|A0A384K7N2_BOTFB Translocon-associated protein subunit alpha OS=Botryotinia fuckeliana (strain B05.10) OX=332648 GN=BCIN_16g04690 PE=3 SV=1	21.9807	21.8062	22.2815	21.3614	NaN	22.5518	24.5534	28.1894	28.7922	NaN	NaN	NaN	NaN	NaN	NaN	NaN	NaN	NaN	3	2	3	0	0	0	1	1	NaN	0.898725	1	0.0661945	0.0179506	0.0100645	-5.15554	NaN	1	0	NaN	1	0					endoplasmic reticulum membrane	GO:0005789
A0A384JBI6	tr|A0A384JBI6|A0A384JBI6_BOTFB ADP/ATP translocase OS=Botryotinia fuckeliana (strain B05.10) OX=332648 GN=BCIN_03g01010 PE=3 SV=1	22.3523	18.2718	22.1504	18.1989	26.8374	25.0397	36.0999	34.6031	34.1338	34.732	34.5041	34.1167	16.2005	17.0186	18.8644	NaN	21.3423	19.2961	3	3	3	3	3	2	0.0821993	0.0865965	3.56368	0.45537	0.802621	-2.43383	0.000647126	0	-14.0208	0.446936	0.776259	3.03949	0.0136373	0.00905215	-11.0923			transmembrane transporter activity	GO:0022857	integral component of membrane;mitochondrial inner membrane	GO:0005743;GO:0016021			transmembrane transporter activity
A0A384JKP9	tr|A0A384JKP9|A0A384JKP9_BOTFB Uncharacterized protein OS=Botryotinia fuckeliana (strain B05.10) OX=332648 GN=BCIN_06g05910 PE=4 SV=1	25.6066	25.2488	25.4156	NaN	25.4433	NaN	26.0228	27.1561	26.9417	25.9362	25.9687	26.2474	NaN	NaN	NaN	NaN	NaN	NaN	3	1	3	3	0	0	1	0.851067	NaN	1	1	-0.0195993	0.0240422	0.0144021	-1.28316	NaN	1	0	1	0.914421	-0.607485
A0A384JU06	tr|A0A384JU06|A0A384JU06_BOTFB Bctaf5 OS=Botryotinia fuckeliana (strain B05.10) OX=332648 GN=Bctaf5 PE=3 SV=1	25.3972	25.9217	25.5414	25.4056	25.2394	26.6865	NaN	NaN	NaN	NaN	NaN	NaN	NaN	NaN	NaN	NaN	NaN	NaN	3	3	0	0	0	0	1	1	NaN	0.761439	1	-0.157066	1	1	NaN	1	1	NaN	1	1	NaN					transcription factor TFIID complex	GO:0005669
A0A384JZU9	tr|A0A384JZU9|A0A384JZU9_BOTFB Uncharacterized protein OS=Botryotinia fuckeliana (strain B05.10) OX=332648 GN=BCIN_12g04530 PE=3 SV=1	24.808	23.7683	24.2136	31.3038	31.8476	29.7084	NaN	22.6944	NaN	30.5344	28.1118	26.3306	29.074	29.8887	29.2687	33.2386	31.2708	29.8606	3	3	1	3	3	3	0.000187782	0	-5.14719	0.000703599	0.0217391	-6.68998	1	1	1.56892	0.689446	1	-0.503425	0.129003	0.07605	2.62769	carbohydrate metabolic process	GO:0005975	polygalacturonase activity	GO:0004650			carbohydrate metabolic process	GO:0005975
A0A384JI80	tr|A0A384JI80|A0A384JI80_BOTFB Histidine biosynthesis trifunctional protein OS=Botryotinia fuckeliana (strain B05.10) OX=332648 GN=Bchis4 PE=3 SV=1	23.6061	24.8987	25.4956	23.8458	23.7031	24.9327	29.8185	29.5422	29.4373	26.9371	26.7174	25.7988	23.8321	NaN	NaN	21.8054	22.6369	NaN	3	3	3	3	1	2	1	0.889256	0.834727	0.497605	0.854737	0.506297	0.000975129	0.000514286	-4.9325	0.0460493	0.244696	1.93936	0.0112159	0.00613842	-2.32391	histidine biosynthetic process	GO:0000105	ATP binding;histidinol dehydrogenase activity;NAD binding;phosphoribosyl-AMP cyclohydrolase activity;phosphoribosyl-ATP diphosphatase activity;zinc ion binding	GO:0004399;GO:0004635;GO:0004636;GO:0005524;GO:0008270;GO:0051287
A0A384K6N4	tr|A0A384K6N4|A0A384K6N4_BOTFB Uncharacterized protein OS=Botryotinia fuckeliana (strain B05.10) OX=332648 GN=BCIN_16g02560 PE=4 SV=1;tr|A0A384K7H1|A0A384K7H1_BOTFB Uncharacterized protein OS=Botryotinia fuckeliana (strain B05.10) OX=332648 GN=BCIN_16g0256	22.3974	22.1403	20.8785	34.9991	34.6393	34.43	23.3076	22.9843	23.2778	30.3649	30.2838	30.6244	26.8403	25.2728	25.457	35.6769	35.8313	36.1261	3	3	3	3	3	3	0.00402501	0.00725714	-4.05127	1.32505e-05	0.0306667	-12.884	0.0449689	0.0224413	-1.38447	0.00497702	0.102364	-1.18864	2.60555e-05	0	4.26503			catalytic activity	GO:0003824
A0A384JH13	tr|A0A384JH13|A0A384JH13_BOTFB Vacuolar protein sorting-associated protein OS=Botryotinia fuckeliana (strain B05.10) OX=332648 GN=Bcvps13 PE=3 SV=1	26.9121	26.4603	26.8102	26.7718	26.6443	24.9144	26.4664	28.6763	28.0381	29.2306	28.805	28.0441	22.4903	NaN	21.8965	NaN	NaN	25.9899	3	3	3	3	2	1	0.000529591	0	4.53411	0.371877	0.719328	0.617347	0.210473	0.152252	-0.999411	1	0.828221	0.120269	0.0202749	0.0124107	-2.58309	late endosome to vacuole transport;protein retention in Golgi apparatus	GO:0045053;GO:0045324			Golgi apparatus	GO:0005794
A0A384JGC8	tr|A0A384JGC8|A0A384JGC8_BOTFB 5-methyltetrahydropteroyltriglutamate--homocysteine S-methyltransferase OS=Botryotinia fuckeliana (strain B05.10) OX=332648 GN=Bcmet6 PE=3 SV=1	21.1233	23.0992	23.377	22.6943	27.2436	22.0086	35.1374	35.2425	35.2615	34.3346	33.4004	33.6855	NaN	NaN	NaN	21.1757	NaN	20.8276	3	3	3	3	0	2	1	0.783751	NaN	0.463486	0.80327	-1.449	5.79337e-05	0	-12.6806	0.255259	0.517653	2.98048	0.00413425	0.00187702	-9.82468	methionine biosynthetic process	GO:0009086	5-methyltetrahydropteroyltriglutamate-homocysteine S-methyltransferase activity;zinc ion binding	GO:0003871;GO:0008270
A0A384K1L3	tr|A0A384K1L3|A0A384K1L3_BOTFB F-actin-capping protein subunit alpha OS=Botryotinia fuckeliana (strain B05.10) OX=332648 GN=Bccap1 PE=3 SV=1	22.3776	23.1229	23.5124	22.0549	23.7793	23.5729	29.3342	31.2676	31.4569	28.9534	27.3449	28.1155	NaN	NaN	NaN	NaN	NaN	NaN	3	3	3	3	0	0	1	1	NaN	0.846792	1	-0.131378	0.000527003	0	-7.68194	1	1	NaN	0.00219748	0.00112903	-5.00223	barbed-end actin filament capping	GO:0051016			F-actin capping protein complex	GO:0008290
A0A384JUY7	tr|A0A384JUY7|A0A384JUY7_BOTFB Translationally-controlled tumor protein homolog OS=Botryotinia fuckeliana (strain B05.10) OX=332648 GN=Bctma19 PE=3 SV=1	24.318	22.7299	22.4487	22.6137	22.2478	23.3881	31.9132	33.8665	33.2576	30.4514	30.9339	31.2304	NaN	NaN	NaN	NaN	23.8976	25.028	3	3	3	3	0	2	1	1	NaN	0.569709	0.914532	0.415666	0.000275024	0	-9.84687	0.0660698	0.271395	-1.71297	3.67096e-05	0	-8.12202
A0A384JIR4	tr|A0A384JIR4|A0A384JIR4_BOTFB Thioredoxin domain-containing protein OS=Botryotinia fuckeliana (strain B05.10) OX=332648 GN=BCIN_05g08370 PE=4 SV=1	22.7519	23.6366	24.001	21.5897	NaN	23.5314	30.0409	29.5849	29.3607	31.2255	31.6462	32.2418	NaN	NaN	23.3701	NaN	NaN	NaN	3	2	3	3	1	0	1	0.89886	0.0930316	0.374673	0.718977	0.902644	0.000124287	0	-6.19899	NaN	1	0	0.00153233	0.00129032	-9.14397	cell redox homeostasis	GO:0045454			cell	GO:0005623
A0A384JGL7	tr|A0A384JGL7|A0A384JGL7_BOTFB Aldo_ket_red domain-containing protein OS=Botryotinia fuckeliana (strain B05.10) OX=332648 GN=BCIN_05g00010 PE=4 SV=1	21.5382	21.7062	22.0061	25.223	22.3896	25.6582	30.8674	32.3542	32.5424	25.3108	24.1005	NaN	NaN	22.8417	21.6576	22.8379	22.9789	24.7924	3	3	3	2	2	3	0.370491	0.479707	-0.499514	0.0609381	0.274424	-2.67346	4.9291e-05	0	-10.1712	0.501598	0.823353	0.887184	0.852975	1	-0.282063
A0A384JT75	tr|A0A384JT75|A0A384JT75_BOTFB Leukotriene A(4) hydrolase OS=Botryotinia fuckeliana (strain B05.10) OX=332648 GN=Bclap2 PE=3 SV=1	25.0944	24.3621	25.9089	24.5167	24.5341	26.3809	30.0578	30.182	29.8838	29.7885	29.2718	29.6523	21.898	NaN	NaN	NaN	23.0015	26.1905	3	3	3	3	1	2	1	1	3.2238	0.978261	1	-0.0221195	0.000415194	0	-4.91938	0.727476	1	0.547894	0.00225965	0.00112	-4.42698			metallopeptidase activity;zinc ion binding	GO:0008237;GO:0008270
A0A384JCR8	tr|A0A384JCR8|A0A384JCR8_BOTFB Uncharacterized protein OS=Botryotinia fuckeliana (strain B05.10) OX=332648 GN=BCIN_03g03610 PE=4 SV=1	24.945	25.6973	25.4709	27.5846	29.4883	24.695	27.4249	27.8953	27.7131	25.7261	27.4321	27.9322	28.2609	25.0974	29.2118	28.2575	29.7848	28.5906	3	3	3	3	3	3	0.163674	0.182719	-2.15231	0.252563	0.594059	-1.88491	0.000911921	0	-2.30676	0.331434	0.607696	-1.62165	0.890887	1	0.225798			carbohydrate binding;catalytic activity	GO:0003824;GO:0030246
A0A384JNB8	tr|A0A384JNB8|A0A384JNB8_BOTFB MFS domain-containing protein OS=Botryotinia fuckeliana (strain B05.10) OX=332648 GN=BCIN_07g05910 PE=3 SV=1	24.32	25.4175	25.9256	23.4801	25.4607	25.9651	25.5045	NaN	24.181	29.0046	28.9706	28.6688	NaN	NaN	NaN	NaN	23.2212	23.9868	3	3	2	3	0	2	1	1	NaN	0.791769	1	0.252373	0.663187	1	0.378246	0.273216	0.541804	1.36467	0.00693902	0.00505263	-3.91268			transmembrane transporter activity	GO:0022857	integral component of membrane	GO:0016021			transmembrane transporter activity
A0A384K4K4	tr|A0A384K4K4|A0A384K4K4_BOTFB AMP deaminase OS=Botryotinia fuckeliana (strain B05.10) OX=332648 GN=Bcamd1 PE=3 SV=1	25.6171	27.1883	27.8479	26.5471	25.7745	27.2758	27.7148	28.2607	28.7494	26.4116	25.0468	23.9389	NaN	NaN	NaN	NaN	NaN	NaN	3	3	3	3	0	0	1	1	NaN	0.679347	1	0.351974	0.134921	0.0808548	-1.35719	1	1	NaN	0.169375	0.112574	1.40007	IMP salvage	GO:0032264	AMP deaminase activity	GO:0003876
A0A384JZ58	tr|A0A384JZ58|A0A384JZ58_BOTFB GPN-loop GTPase 2 OS=Botryotinia fuckeliana (strain B05.10) OX=332648 GN=Bcgpn2 PE=3 SV=1	23.8569	24.1967	24.8833	24.2942	NaN	24.8906	22.9294	23.1497	NaN	NaN	NaN	NaN	NaN	NaN	NaN	NaN	NaN	NaN	3	2	2	0	0	0	1	1	NaN	0.576751	0.919477	-0.280047	0.049498	0.0233782	1.2728	NaN	1	0	NaN	1	0
A0A384JGF9	tr|A0A384JGF9|A0A384JGF9_BOTFB Uncharacterized protein OS=Botryotinia fuckeliana (strain B05.10) OX=332648 GN=BCIN_05g00090 PE=3 SV=1	23.8871	22.2479	25.1124	22.0719	25.4995	24.596	31.7456	30.8972	31.4492	31.9865	30.0366	30.605	NaN	NaN	NaN	NaN	22.2317	NaN	3	3	3	3	0	1	1	0.78523	NaN	0.827583	1	-0.306695	0.000923492	0	-7.61493	1	0.82254	1.8241	0.00442058	0.00184127	-6.82022			ATP binding;nucleic acid binding	GO:0003676;GO:0005524
A0A384JG17	tr|A0A384JG17|A0A384JG17_BOTFB Bcfbp26 OS=Botryotinia fuckeliana (strain B05.10) OX=332648 GN=Bcfbp26 PE=4 SV=1	24.4907	24.3154	24.959	23.4022	24.379	NaN	28.1585	28.04	26.4136	NaN	24.4699	25.4116	NaN	NaN	NaN	NaN	NaN	NaN	3	2	3	2	0	0	1	0.782278	NaN	0.211345	0.535087	0.697739	0.00771799	0.00404938	-2.94901	NaN	1	0	NaN	1	0	fructose 2,6-bisphosphate metabolic process;fructose metabolic process	GO:0006000;GO:0006003	6-phosphofructo-2-kinase activity;ATP binding	GO:0003873;GO:0005524
A0A384JHM4	tr|A0A384JHM4|A0A384JHM4_BOTFB PX domain-containing protein OS=Botryotinia fuckeliana (strain B05.10) OX=332648 GN=BCIN_05g03280 PE=4 SV=1	26.4923	25.447	25.9334	NaN	NaN	NaN	27.7539	29.6704	29.3027	28.4803	28.8061	28.9168	NaN	NaN	NaN	NaN	25.1533	NaN	3	0	3	3	0	1	1	0.801873	NaN	1	1	NaN	0.0110775	0.00591254	-2.95142	NaN	1	0	1	0.779641	NaN			phosphatidylinositol binding	GO:0035091
A0A384JAG9	tr|A0A384JAG9|A0A384JAG9_BOTFB Serine hydroxymethyltransferase OS=Botryotinia fuckeliana (strain B05.10) OX=332648 GN=Bcshm2 PE=3 SV=1	22.8936	21.9792	23.6483	NaN	24.7682	23.3133	32.1344	31.9265	31.5624	31.2354	31.7784	30.8526	NaN	NaN	NaN	NaN	21.8522	NaN	3	2	3	3	0	1	1	1	NaN	0.24208	0.579431	-1.20037	5.99962e-05	0	-9.03406	NaN	1	0	0.00150135	0.00130233	-7.24806	glycine biosynthetic process from serine;tetrahydrofolate interconversion	GO:0019264;GO:0035999	glycine hydroxymethyltransferase activity;pyridoxal phosphate binding	GO:0004372;GO:0030170
A0A384J8A7	tr|A0A384J8A7|A0A384J8A7_BOTFB Non-specific serine/threonine protein kinase OS=Botryotinia fuckeliana (strain B05.10) OX=332648 GN=BCIN_01g11360 PE=3 SV=1	27.921	27.6732	27.8587	27.1513	NaN	26.9633	27.3972	27.6437	27.2132	27.4977	27.4238	26.8053	NaN	NaN	NaN	NaN	NaN	NaN	3	2	3	3	0	0	1	1	NaN	0.00775119	0.0852245	0.76031	0.0513009	0.0248222	0.399613	NaN	1	0	0.571448	0.874522	-0.184931			protein serine/threonine kinase activity;protein-containing complex binding	GO:0004674;GO:0044877
A0A384JX18	tr|A0A384JX18|A0A384JX18_BOTFB Phosphoacetylglucosamine mutase OS=Botryotinia fuckeliana (strain B05.10) OX=332648 GN=Bcpcm1 PE=3 SV=1	24.1853	22.7616	23.1795	22.6459	23.3936	22.896	31.8996	31.7179	31.6279	28.8258	27.0978	26.5383	NaN	NaN	NaN	NaN	NaN	NaN	3	3	3	3	0	0	1	1	NaN	0.451421	0.804098	0.396969	4.10123e-05	0	-8.37299	1	1	NaN	0.00336328	0.0013101	-4.50877	carbohydrate metabolic process;UDP-N-acetylglucosamine biosynthetic process	GO:0005975;GO:0006048	magnesium ion binding;phosphoacetylglucosamine mutase activity	GO:0000287;GO:0004610			carbohydrate metabolic process	GO:0005975
A0A384K328	tr|A0A384K328|A0A384K328_BOTFB Bcsui3 OS=Botryotinia fuckeliana (strain B05.10) OX=332648 GN=Bcsui3 PE=3 SV=1;tr|A0A384K3S2|A0A384K3S2_BOTFB Bcsui3 OS=Botryotinia fuckeliana (strain B05.10) OX=332648 GN=Bcsui3 PE=3 SV=1	23.8025	24.4732	24.5203	24.6135	NaN	25.4246	29.5791	30.3367	30.4907	28.511	27.7286	27.5267	NaN	NaN	NaN	NaN	NaN	NaN	3	2	3	3	0	0	1	1	NaN	0.174522	0.47721	-0.753733	8.72693e-05	0	-5.87013	NaN	1	0	0.00968968	0.00583251	-2.90302			translation initiation factor activity	GO:0003743
A0A384JEF0	tr|A0A384JEF0|A0A384JEF0_BOTFB Diphosphomevalonate decarboxylase OS=Botryotinia fuckeliana (strain B05.10) OX=332648 GN=Bcmvd1 PE=3 SV=1	22.7096	23.7951	23.0247	NaN	23.6923	NaN	30.9781	31.7131	31.1049	29.3797	29.2799	28.8593	NaN	NaN	NaN	NaN	NaN	24.0137	3	1	3	3	0	1	1	0.839056	NaN	1	1	-0.515851	3.33181e-05	0	-8.0889	NaN	1	0	1	0.802467	-5.48066	isopentenyl diphosphate biosynthetic process, mevalonate pathway	GO:0019287	ATP binding;diphosphomevalonate decarboxylase activity	GO:0004163;GO:0005524	cytosol	GO:0005829
A0A384J7C7	tr|A0A384J7C7|A0A384J7C7_BOTFB MGS-like domain-containing protein OS=Botryotinia fuckeliana (strain B05.10) OX=332648 GN=BCIN_01g09580 PE=3 SV=1	23.7304	22.9361	25.9221	26.3982	24.794	26.5474	32.1307	31.2195	31.382	29.1942	30.3572	30.2194	NaN	NaN	NaN	NaN	NaN	NaN	3	3	3	3	0	0	1	0.956708	NaN	0.17885	0.477831	-1.71698	0.00139785	0.00089083	-7.3812	1	0.962491	NaN	0.0039283	0.00122476	-4.01039	purine nucleotide biosynthetic process	GO:0006164	IMP cyclohydrolase activity;phosphoribosylaminoimidazolecarboxamide formyltransferase activity	GO:0003937;GO:0004643
A0A384JAU5	tr|A0A384JAU5|A0A384JAU5_BOTFB Metallophos domain-containing protein OS=Botryotinia fuckeliana (strain B05.10) OX=332648 GN=BCIN_03g00290 PE=4 SV=1	25.9184	24.7223	24.6384	27.1392	26.7778	26.3259	23.602	24.477	25.4372	25.7121	25.8266	28.0214	30.0648	29.9487	30.6961	27.2236	28.1085	30.0329	3	3	3	3	3	3	0.000409758	0	-5.14351	0.0253794	0.177973	-1.65461	0.431293	0.570864	0.587659	0.118704	0.33011	-1.70736	0.786874	1	0.227622	sphingomyelin catabolic process	GO:0006685	sphingomyelin phosphodiesterase activity	GO:0004767
A0A384J690	tr|A0A384J690|A0A384J690_BOTFB Bctrx2 OS=Botryotinia fuckeliana (strain B05.10) OX=332648 GN=Bctrx2 PE=4 SV=1	24.787	23.9201	24.625	NaN	NaN	24.6345	29.0574	28.4979	28.3579	27.3589	26.8905	26.4463	23.7492	25.2679	24.4753	NaN	NaN	NaN	3	1	3	3	3	0	0.922054	1	-0.0534325	1	1	-0.190492	0.000251958	0	-4.19372	NaN	1	0	1	1	-2.26409	cell redox homeostasis;glycerol ether metabolic process	GO:0006662;GO:0045454	protein disulfide oxidoreductase activity	GO:0015035	cell	GO:0005623
A0A384K184	tr|A0A384K184|A0A384K184_BOTFB Aldo_ket_red domain-containing protein OS=Botryotinia fuckeliana (strain B05.10) OX=332648 GN=BCIN_13g04360 PE=4 SV=1	25.3522	24.8419	25.3373	23.9374	25.1813	24.9379	24.7586	27.7391	26.6676	24.4997	26.2533	26.1274	NaN	NaN	NaN	NaN	NaN	NaN	3	3	3	3	0	0	1	1	NaN	0.302685	0.646316	0.491578	0.244074	0.208078	-1.21132	1	1	NaN	0.239079	0.207801	-0.941273			oxidoreductase activity	GO:0016491					oxidoreductase activity
A0A384J773	tr|A0A384J773|A0A384J773_BOTFB Protein-synthesizing GTPase OS=Botryotinia fuckeliana (strain B05.10) OX=332648 GN=Bcgcd11 PE=4 SV=1	26.0792	26.4017	27.1706	26.3969	23.8969	27.4141	32.7302	31.021	30.7663	30.5391	29.5268	30.5473	NaN	NaN	NaN	NaN	NaN	NaN	3	3	3	3	0	0	1	0.945836	NaN	0.585551	0.92123	0.647885	0.00206149	0.000836066	-4.9553	1	0.956351	NaN	0.0173069	0.0110583	-4.30176			GTP binding;GTPase activity	GO:0003924;GO:0005525					GTPase activity
A0A384K724	tr|A0A384K724|A0A384K724_BOTFB Cystathionine beta-synthase OS=Botryotinia fuckeliana (strain B05.10) OX=332648 GN=Bccys4 PE=3 SV=1	25.3614	25.6843	25.0044	25.9334	25.708	25.3513	27.5274	28.0739	28.1841	30.8844	28.0392	29.839	NaN	NaN	NaN	NaN	NaN	NaN	3	3	3	3	0	0	1	1	NaN	0.292415	0.644757	-0.314191	0.000799135	0	-2.57844	1	1	NaN	0.00983347	0.00580392	-3.92331	cysteine biosynthetic process from serine;cysteine biosynthetic process via cystathionine	GO:0006535;GO:0019343	cystathionine beta-synthase activity	GO:0004122	cytoplasm	GO:0005737
A0A384JTS1	tr|A0A384JTS1|A0A384JTS1_BOTFB Uncharacterized protein OS=Botryotinia fuckeliana (strain B05.10) OX=332648 GN=BCIN_09g07130 PE=4 SV=1	21.2105	21.8719	22.0108	21.2997	25.4828	23.0101	33.6021	34.3937	32.9938	33.6401	33.741	31.5838	19.2605	21.4697	19.8599	NaN	NaN	22.142	3	3	3	3	3	1	0.100055	0.108661	1.50106	0.274812	0.626094	-1.56644	1.46899e-05	0	-11.9655	1	1	1.12223	0.00227505	0.00111554	-9.72412
A0A384JZI0	tr|A0A384JZI0|A0A384JZI0_BOTFB Uncharacterized protein OS=Botryotinia fuckeliana (strain B05.10) OX=332648 GN=BCIN_12g04690 PE=3 SV=1	24.5862	23.8429	23.3705	24.3564	23.4248	25.2386	29.1364	28.9432	28.9663	27.0293	25.4919	25.7928	NaN	NaN	NaN	23.9152	23.1088	NaN	3	3	3	3	0	2	1	1	NaN	0.554911	0.913266	-0.406715	0.000144628	0	-5.08212	0.344644	0.621247	0.827904	0.0662656	0.0346319	-1.76474			acyl-CoA dehydrogenase activity;flavin adenine dinucleotide binding	GO:0003995;GO:0050660
A0A384K423	tr|A0A384K423|A0A384K423_BOTFB Bccct6 OS=Botryotinia fuckeliana (strain B05.10) OX=332648 GN=Bccct6 PE=3 SV=1	23.5703	23.5476	23.952	NaN	23.7167	23.8867	30.4874	28.2468	29.8897	30.7006	30.4092	29.9138	NaN	NaN	NaN	NaN	NaN	NaN	3	2	3	3	0	0	1	1	NaN	0.580335	0.915123	-0.111734	0.00101701	0.000504673	-5.85135	NaN	1	0	0.00021802	0.00101099	-6.53952	protein folding	GO:0006457	ATP binding;unfolded protein binding	GO:0005524;GO:0051082			protein folding	GO:0006457	unfolded protein binding
A0A384JHR5	tr|A0A384JHR5|A0A384JHR5_BOTFB Mitochondrial import inner membrane translocase subunit TIM50 OS=Botryotinia fuckeliana (strain B05.10) OX=332648 GN=Bctim50 PE=3 SV=1	24.8811	26.1904	26.7365	25.9551	NaN	27.2837	27.4751	28.8525	27.041	28.475	28.4118	28.5136	NaN	NaN	NaN	NaN	NaN	NaN	3	2	3	3	0	0	1	0.804975	NaN	0.487722	0.8381	-0.683412	0.0751241	0.0398142	-1.85355	NaN	1	0	0.0338127	0.0193308	-1.84741	protein transport	GO:0015031			TIM23 mitochondrial import inner membrane translocase complex	GO:0005744	protein transport	GO:0015031
A0A384JA37	tr|A0A384JA37|A0A384JA37_BOTFB Dihydrolipoyl dehydrogenase OS=Botryotinia fuckeliana (strain B05.10) OX=332648 GN=BCIN_02g06400 PE=3 SV=1	21.2081	22.1874	21.7363	20.2078	22.4291	23.1516	33.0723	33.4804	33.3344	31.3413	31.7801	31.6216	18.5735	21.7984	NaN	NaN	NaN	NaN	3	3	3	3	2	0	0.311692	0.36957	1.52461	0.825453	1	-0.218899	2.94996e-06	0	-11.5851	1	1	NaN	0.00041936	0.00146875	-9.6515	cell redox homeostasis	GO:0045454	dihydrolipoyl dehydrogenase activity;electron transfer activity;flavin adenine dinucleotide binding	GO:0004148;GO:0009055;GO:0050660	cell	GO:0005623
A0A384JAH7	tr|A0A384JAH7|A0A384JAH7_BOTFB NmrA domain-containing protein OS=Botryotinia fuckeliana (strain B05.10) OX=332648 GN=BCIN_02g05960 PE=4 SV=1	25.1762	24.9135	24.864	20.7996	NaN	25.0538	33.5945	30.9596	30.9114	29.6602	29.4892	28.6116	23.9415	NaN	NaN	NaN	NaN	NaN	3	2	3	3	1	0	1	1	1.04301	0.2863	0.634091	2.05783	0.00155531	0.000875536	-6.83725	NaN	1	0	0.0307745	0.0172871	-6.32694
A0A384K5M6	tr|A0A384K5M6|A0A384K5M6_BOTFB Mannitol-1-phosphate 5-dehydrogenase OS=Botryotinia fuckeliana (strain B05.10) OX=332648 GN=CND9 PE=3 SV=1	21.9803	19.6736	22.0508	20.2941	23.9372	21.1626	33.8021	34.0016	34.459	32.205	33.2093	34.0415	NaN	20.4192	NaN	NaN	NaN	NaN	3	3	3	3	1	0	1	1	0.81573	0.697573	1	-0.563091	8.98566e-05	0	-12.8527	1	1	NaN	0.000742244	0.00113253	-11.3539	mannitol metabolic process	GO:0019594	coenzyme binding;mannitol-1-phosphate 5-dehydrogenase activity	GO:0008926;GO:0050662
A0A384JKX7	tr|A0A384JKX7|A0A384JKX7_BOTFB Protein disulfide-isomerase OS=Botryotinia fuckeliana (strain B05.10) OX=332648 GN=Bcpdi1 PE=3 SV=1	22.7413	23.5574	24.0291	NaN	24.6997	22.5037	32.757	33.143	33.8773	29.4611	28.9926	28.5604	23.1877	23.0699	21.6279	NaN	NaN	NaN	3	2	3	3	3	0	0.263871	0.305342	0.814079	0.877838	1	-0.159126	3.95266e-05	0	-9.81651	NaN	1	0	0.00881854	0.00551654	-5.403	cell redox homeostasis	GO:0045454	protein disulfide isomerase activity	GO:0003756	cell	GO:0005623
A0A384JXH5	tr|A0A384JXH5|A0A384JXH5_BOTFB Adenosylhomocysteinase OS=Botryotinia fuckeliana (strain B05.10) OX=332648 GN=Bcsah1 PE=3 SV=1	21.7689	19.9312	22.6029	21.602	27.5492	24.4862	34.2089	34.3077	34.28	33.7509	33.994	34.3668	NaN	NaN	NaN	NaN	NaN	NaN	3	3	3	3	0	0	1	1	NaN	0.175003	0.476957	-3.11148	8.39649e-05	0	-12.8312	1	1	NaN	0.00533547	0.00325444	-9.49143	S-adenosylhomocysteine catabolic process	GO:0019510	adenosylhomocysteinase activity;NAD binding	GO:0004013;GO:0051287
A0A384J5Q5	tr|A0A384J5Q5|A0A384J5Q5_BOTFB BHLH domain-containing protein OS=Botryotinia fuckeliana (strain B05.10) OX=332648 GN=BCIN_01g05780 PE=4 SV=1	25.2303	26.3886	24.7098	NaN	25.8925	NaN	24.2838	26.4336	25.0763	23.375	NaN	NaN	NaN	NaN	NaN	NaN	NaN	23.2436	3	1	3	1	0	1	1	1	NaN	1	1	-0.449556	0.834535	1	0.178345	NaN	1	0	NaN	1	0	SREBP signaling pathway	GO:0032933	protein dimerization activity	GO:0046983
A0A384JM80	tr|A0A384JM80|A0A384JM80_BOTFB Uncharacterized protein OS=Botryotinia fuckeliana (strain B05.10) OX=332648 GN=BCIN_07g02900 PE=4 SV=1	25.6176	25.5369	25.7549	25.4624	25.0987	26.136	NaN	NaN	NaN	NaN	NaN	NaN	NaN	NaN	NaN	NaN	NaN	NaN	3	3	0	0	0	0	1	0.879856	NaN	0.830899	1	0.070755	1	0.808733	NaN	1	0.936925	NaN	1	0.835504	NaN			ATP binding;ATPase activity, coupled to transmembrane movement of substances	GO:0005524;GO:0042626	integral component of membrane	GO:0016021
A0A384JU15	tr|A0A384JU15|A0A384JU15_BOTFB Bckap95 OS=Botryotinia fuckeliana (strain B05.10) OX=332648 GN=Bckap95 PE=4 SV=1	24.3116	24.8346	24.0451	23.9395	23.7966	22.1393	31.2566	30.4405	30.2344	30.1146	29.0119	29.3533	20.8411	NaN	NaN	NaN	NaN	NaN	3	3	3	3	1	0	1	1	3.55603	0.150465	0.440874	1.10532	8.77898e-05	0	-6.24674	1	1	NaN	0.000728829	0.00114634	-6.2015	protein import into nucleus	GO:0006606	Ran GTPase binding	GO:0008536	cell	GO:0005623
A0A384JW18	tr|A0A384JW18|A0A384JW18_BOTFB Uncharacterized protein OS=Botryotinia fuckeliana (strain B05.10) OX=332648 GN=BCIN_10g04590 PE=3 SV=1	21.7048	20.6954	21.5193	21.6639	24.7691	21.4621	32.0791	31.6441	31.3365	31.2591	31.6337	31.5773	NaN	NaN	NaN	NaN	NaN	NaN	3	3	3	3	0	0	1	1	NaN	0.300117	0.647628	-1.32518	1.04212e-05	0	-10.38	1	1	NaN	0.00118949	0.000954315	-8.85834	translation	GO:0006412	structural constituent of ribosome	GO:0003735	ribosome	GO:0005840	translation	GO:0006412	structural constituent of ribosome
A0A384JWP9	tr|A0A384JWP9|A0A384JWP9_BOTFB BcPIO5 OS=Botryotinia fuckeliana (strain B05.10) OX=332648 GN=BcPIO5 PE=4 SV=1	21.3101	21.9958	22.0979	20.8494	22.2639	21.3963	32.5022	32.0527	31.9978	25.7101	26.0692	26.1649	NaN	NaN	NaN	24.4361	26.5036	NaN	3	3	3	3	0	2	1	1	NaN	0.568571	0.924458	0.298045	3.86147e-06	0	-10.383	0.024061	0.187149	-3.96667	0.000499675	0.00136232	-4.47819
A0A384K381	tr|A0A384K381|A0A384K381_BOTFB Uncharacterized protein OS=Botryotinia fuckeliana (strain B05.10) OX=332648 GN=BCIN_14g01970 PE=4 SV=1	23.9019	23.9832	24.276	22.7048	23.4109	NaN	28.2473	29.7609	29.7691	26.8903	29.0021	28.0492	NaN	NaN	NaN	NaN	NaN	NaN	3	2	3	3	0	0	1	1	NaN	0.0455475	0.224747	0.995824	0.000553522	0	-5.20543	NaN	1	0	0.00961329	0.00586139	-4.92268
A0A384J5P0	tr|A0A384J5P0|A0A384J5P0_BOTFB ATP-dependent RNA helicase eIF4A OS=Botryotinia fuckeliana (strain B05.10) OX=332648 GN=BCIN_01g05590 PE=3 SV=1	22.3645	20.9877	22.1211	22.6317	25.3413	22.792	33.9368	33.0048	33.2165	30.523	29.1354	29.281	NaN	22.9166	NaN	22.8858	NaN	NaN	3	3	3	3	1	1	1	1	-1.09219	0.144656	0.425324	-1.76386	2.23342e-05	0	-11.5616	1	1	0.702465	0.00350453	0.00129655	-6.05819			ATP binding;ATP-dependent RNA helicase activity;translation initiation factor activity	GO:0003743;GO:0004004;GO:0005524
A0A384JNX2	tr|A0A384JNX2|A0A384JNX2_BOTFB Sorting nexin MVP1 OS=Botryotinia fuckeliana (strain B05.10) OX=332648 GN=Bcmvp1 PE=3 SV=1;tr|A0A384JPL8|A0A384JPL8_BOTFB Sorting nexin MVP1 OS=Botryotinia fuckeliana (strain B05.10) OX=332648 GN=Bcmvp1 PE=3 SV=1	23.8828	23.581	23.5833	23.6806	24.3668	23.775	27.8314	28.8113	28.3829	24.7705	22.4232	NaN	NaN	NaN	NaN	NaN	NaN	22.8661	3	3	3	2	0	1	1	1	NaN	0.336694	0.670514	-0.258474	0.000101377	0	-4.65956	1	0.888344	1.0747	0.732747	1	0.343922	retrograde transport, endosome to Golgi	GO:0042147	phosphatidylinositol binding	GO:0035091	cytosol	GO:0005829
A0A384JFS7	tr|A0A384JFS7|A0A384JFS7_BOTFB Beta-galactosidase OS=Botryotinia fuckeliana (strain B05.10) OX=332648 GN=BCIN_04g06020 PE=3 SV=1	21.9458	20.6219	20.4401	35.432	35.4067	33.5218	17.8482	19.8526	NaN	29.6678	30.5942	30.1257	25.4505	22.2899	24.0885	36.033	36.1227	36.1842	3	3	2	3	3	3	0.0463012	0.0473271	-2.94037	6.35804e-05	0.0131429	-13.7842	0.11223	0.0632627	2.15219	0.104594	0.32131	-1.32648	0.00246763	0.0010687	4.65757	carbohydrate metabolic process	GO:0005975	hydrolase activity, hydrolyzing O-glycosyl compounds	GO:0004553			carbohydrate metabolic process	GO:0005975
A0A384JLE3	tr|A0A384JLE3|A0A384JLE3_BOTFB Uncharacterized protein OS=Botryotinia fuckeliana (strain B05.10) OX=332648 GN=BCIN_06g06090 PE=4 SV=1	23.008	23.359	23.9889	25.3774	24.6405	NaN	NaN	NaN	NaN	NaN	NaN	NaN	NaN	NaN	NaN	26.417	27.397	25.3884	3	2	0	0	0	3	1	0.86164	NaN	0.0432134	0.218921	-1.55694	1	0.816565	NaN	0.179243	0.423312	-1.39185	NaN	1	0
A0A384JGQ2	tr|A0A384JGQ2|A0A384JGQ2_BOTFB Glutathione reductase OS=Botryotinia fuckeliana (strain B05.10) OX=332648 GN=Bcglr2 PE=3 SV=1	25.2307	25.0023	25.1679	NaN	25.0033	NaN	26.0512	25.6007	25.1106	26.0386	26.7803	28.2884	NaN	NaN	NaN	NaN	NaN	NaN	3	1	3	3	0	0	1	0.794221	NaN	1	1	0.130363	0.180411	0.11561	-0.453841	NaN	1	0	1	0.766336	-2.03248	cell redox homeostasis;glutathione metabolic process	GO:0006749;GO:0045454	electron transfer activity;flavin adenine dinucleotide binding;glutathione-disulfide reductase activity;NADP binding	GO:0004362;GO:0009055;GO:0050660;GO:0050661	cell	GO:0005623
A0A384JD07	tr|A0A384JD07|A0A384JD07_BOTFB Eukaryotic translation initiation factor 3 subunit C OS=Botryotinia fuckeliana (strain B05.10) OX=332648 GN=Bcnip1 PE=3 SV=1	24.3242	23.2227	22.1738	NaN	25.5513	NaN	32.6112	31.3481	31.1585	31.6288	28.4926	28.6629	NaN	22.1723	NaN	24.794	NaN	NaN	3	1	3	3	1	1	1	0.816024	1.06796	1	1	-2.31104	0.000389457	0	-8.46571	NaN	1	0	1	1	-4.04349	formation of cytoplasmic translation initiation complex	GO:0001732	translation initiation factor activity;translation initiation factor binding	GO:0003743;GO:0031369	eukaryotic 43S preinitiation complex;eukaryotic 48S preinitiation complex;eukaryotic translation initiation factor 3 complex	GO:0005852;GO:0016282;GO:0033290
A0A384JJU4	tr|A0A384JJU4|A0A384JJU4_BOTFB Bcplp2 OS=Botryotinia fuckeliana (strain B05.10) OX=332648 GN=Bcplp2 PE=3 SV=1	25.0972	25.1759	25.4931	25.0503	NaN	25.8048	27.4343	25.8564	25.6588	25.7263	NaN	25.5846	NaN	NaN	NaN	NaN	NaN	NaN	3	2	3	2	0	0	1	0.922776	NaN	0.629714	0.966821	-0.172113	0.138571	0.0835665	-1.06108	NaN	1	0	NaN	1	0
A0A384K2T7	tr|A0A384K2T7|A0A384K2T7_BOTFB Bcgbl1 OS=Botryotinia fuckeliana (strain B05.10) OX=332648 GN=Bcgbl1 PE=3 SV=1	23.1732	22.1983	21.4523	NaN	22.4843	NaN	32.3501	33.0635	32.7978	30.6262	31.8646	31.8112	NaN	NaN	NaN	NaN	NaN	NaN	3	1	3	3	0	0	1	1	NaN	1	0.944292	-0.209738	4.18292e-05	0	-10.4625	NaN	1	0	1	1	-8.94967
A0A384K542	tr|A0A384K542|A0A384K542_BOTFB 1,4-alpha-glucan-branching enzyme OS=Botryotinia fuckeliana (strain B05.10) OX=332648 GN=Bcglc3 PE=3 SV=1	21.8587	22.3743	22.0053	NaN	22.7619	22.1329	32.2538	32.5545	32.3158	32.2874	32.2616	32.4467	22.1292	NaN	NaN	NaN	NaN	20.4892	3	2	3	3	1	1	1	1	-0.0497437	0.31658	0.651085	-0.367954	5.43479e-07	0	-10.2953	NaN	1	0	3.39338e-05	0	-9.88453	glycogen biosynthetic process	GO:0005978	1,4-alpha-glucan branching enzyme activity;cation binding;hydrolase activity, hydrolyzing O-glycosyl compounds	GO:0003844;GO:0004553;GO:0043169
A0A384J9Y3	tr|A0A384J9Y3|A0A384J9Y3_BOTFB Aconitate hydratase, mitochondrial OS=Botryotinia fuckeliana (strain B05.10) OX=332648 GN=Bcaco1 PE=3 SV=1	20.4853	21.1837	19.4063	22.0848	24.3184	23.0055	35.4802	35.2538	35.0677	34.0018	34.3025	32.4784	18.1075	17.7148	17.6018	NaN	NaN	NaN	3	3	3	3	3	0	0.00910659	0.0101176	2.5504	0.0285508	0.187147	-2.77781	9.5438e-06	0	-14.9088	1	1	NaN	0.000261889	0.000929293	-10.458	tricarboxylic acid cycle	GO:0006099	4 iron, 4 sulfur cluster binding;aconitate hydratase activity;metal ion binding	GO:0003994;GO:0046872;GO:0051539
A0A384JGQ0	tr|A0A384JGQ0|A0A384JGQ0_BOTFB Bcmrr1 OS=Botryotinia fuckeliana (strain B05.10) OX=332648 GN=Bcmrr1 PE=4 SV=1	24.0835	24.3753	24.8445	23.8574	NaN	24.8303	NaN	22.9675	22.8372	24.0655	NaN	NaN	NaN	NaN	NaN	NaN	NaN	NaN	3	2	2	1	0	0	1	0.792709	NaN	0.857038	1	0.0905972	0.0132594	0.00656583	1.53207	NaN	1	0	NaN	1	0	transcription, DNA-templated	GO:0006351	DNA binding;DNA-binding transcription factor activity, RNA polymerase II-specific;zinc ion binding	GO:0000981;GO:0003677;GO:0008270	nucleus	GO:0005634			DNA binding
A0A384JNT7	tr|A0A384JNT7|A0A384JNT7_BOTFB Uncharacterized protein OS=Botryotinia fuckeliana (strain B05.10) OX=332648 GN=BCIN_07g06960 PE=4 SV=1	24.6471	23.6457	25.0068	22.0342	23.3191	23.396	32.7214	33.26	33.169	32.8037	32.0129	31.7317	23.6776	21.0619	25.2651	NaN	21.5741	23.2541	3	3	3	3	3	2	0.44293	0.616212	1.09833	0.0650198	0.280471	1.51678	4.00601e-05	0	-8.61691	0.594809	0.92893	0.50231	7.06457e-05	0	-9.26635	fatty acid biosynthetic process	GO:0006633	acetyl-CoA carboxylase activity;ATP binding;metal ion binding	GO:0003989;GO:0005524;GO:0046872
A0A384JHP3	tr|A0A384JHP3|A0A384JHP3_BOTFB Cytochrome b5 heme-binding domain-containing protein OS=Botryotinia fuckeliana (strain B05.10) OX=332648 GN=BCIN_05g04870 PE=4 SV=1	21.4522	22.2729	21.4471	24.9534	21.2532	23.9903	30.951	30.1398	30.611	31.6915	31.5614	31.3535	NaN	NaN	NaN	NaN	NaN	NaN	3	3	3	3	0	0	1	0.803421	NaN	0.216306	0.536596	-1.67488	1.65569e-05	0	-8.84322	1	0.832822	NaN	0.00186046	0.00121212	-8.13649			succinate dehydrogenase activity	GO:0000104
A0A384JXE6	tr|A0A384JXE6|A0A384JXE6_BOTFB Bcnat1 OS=Botryotinia fuckeliana (strain B05.10) OX=332648 GN=Bcnat1 PE=4 SV=1	25.6492	26.5175	25.909	26.1813	NaN	NaN	27.6382	29.7234	29.3716	28.821	29.0197	29.4116	NaN	NaN	NaN	NaN	NaN	NaN	3	1	3	3	0	0	1	1	NaN	1	0.817271	-0.156082	0.014163	0.00651111	-2.88583	NaN	1	0	1	1	-2.90281
A0A384JLP3	tr|A0A384JLP3|A0A384JLP3_BOTFB Bcrpn3 OS=Botryotinia fuckeliana (strain B05.10) OX=332648 GN=Bcrpn3 PE=3 SV=1	26.4699	23.9071	25.2447	25.9299	26.7249	26.7253	30.1438	31.2275	30.991	31.0144	28.0559	28.5835	NaN	NaN	NaN	NaN	NaN	26.0842	3	3	3	3	0	1	1	0.868835	NaN	0.186204	0.490438	-1.25285	0.00232564	0.000819277	-5.58022	1	0.925358	0.375898	0.0438246	0.0245923	-2.75787	regulation of protein catabolic process	GO:0042176	enzyme regulator activity	GO:0030234	proteasome complex	GO:0000502			enzyme regulator activity
A0A384JW88	tr|A0A384JW88|A0A384JW88_BOTFB IU_nuc_hydro domain-containing protein OS=Botryotinia fuckeliana (strain B05.10) OX=332648 GN=BCIN_11g01660 PE=3 SV=1	22.3005	22.5083	22.1531	NaN	NaN	NaN	29.645	28.7278	28.99	25.8107	24.1294	23.3222	21.7074	NaN	NaN	NaN	NaN	NaN	3	0	3	3	1	0	1	1	0.613243	1	0.789822	NaN	2.00309e-05	0	-6.80031	NaN	1	0	1	1	NaN
A0A384J4K5	tr|A0A384J4K5|A0A384J4K5_BOTFB Dolichyl-phosphate-mannose--protein mannosyltransferase OS=Botryotinia fuckeliana (strain B05.10) OX=332648 GN=Bcpmt1 PE=3 SV=1	26.429	25.0485	25.7205	NaN	NaN	NaN	28.328	28.8707	29.1589	27.3956	27.6018	28.3387	NaN	NaN	NaN	NaN	NaN	NaN	3	0	3	3	0	0	1	1	NaN	1	1	NaN	0.00283085	0.00166929	-3.05319	NaN	1	0	1	0.979798	NaN	protein O-linked glycosylation	GO:0006493	mannosyltransferase activity	GO:0000030	membrane	GO:0016020
A0A384JGY9	tr|A0A384JGY9|A0A384JGY9_BOTFB Endoplasmic reticulum transmembrane protein OS=Botryotinia fuckeliana (strain B05.10) OX=332648 GN=Bcyet3 PE=3 SV=1	22.4837	24.0709	23.1398	23.7081	23.07	23.5519	29.752	30.1156	28.763	27.4117	26.8014	26.8867	22.8345	NaN	NaN	NaN	NaN	NaN	3	3	3	3	1	0	1	0.797264	0.396976	0.692891	1	-0.211901	0.000500704	0	-6.31209	1	0.827079	NaN	0.000186868	0	-3.58994	intracellular protein transport	GO:0006886			endoplasmic reticulum;integral component of membrane	GO:0005783;GO:0016021
A0A384J8S2	tr|A0A384J8S2|A0A384J8S2_BOTFB Citrate synthase OS=Botryotinia fuckeliana (strain B05.10) OX=332648 GN=BCIN_02g02750 PE=3 SV=1	19.5833	20.2299	21.7103	19.7294	25.152	23.3545	34.0916	34.2221	34.358	33.985	32.608	32.5738	NaN	NaN	NaN	NaN	NaN	21.4154	3	3	3	3	0	1	1	1	NaN	0.261886	0.606068	-2.23748	2.70421e-05	0	-13.7161	1	1	1.3299	0.00342743	0.00130556	-10.3103	tricarboxylic acid cycle	GO:0006099	citrate (Si)-synthase activity	GO:0004108
A0A384K1B4	tr|A0A384K1B4|A0A384K1B4_BOTFB 5-3 exoribonuclease OS=Botryotinia fuckeliana (strain B05.10) OX=332648 GN=Bcrat1 PE=3 SV=1	24.8992	25.4941	25.9535	25.1208	NaN	25.7898	25.4676	24.9748	25.1386	25.8342	25.7941	25.4895	NaN	NaN	NaN	NaN	NaN	NaN	3	2	3	3	0	0	1	1	NaN	0.989988	1	-0.00635052	0.491879	0.752415	0.255306	NaN	1	0	0.445627	0.619929	-0.250629	mRNA processing	GO:0006397	5'-3' exoribonuclease activity;nucleic acid binding;zinc ion binding	GO:0003676;GO:0004534;GO:0008270	nucleus	GO:0005634	mRNA processing	GO:0006397
A0A384JQ48	tr|A0A384JQ48|A0A384JQ48_BOTFB ER membrane protein complex subunit 1 OS=Botryotinia fuckeliana (strain B05.10) OX=332648 GN=Bcemc1 PE=3 SV=1	24.2362	24.7018	25.3482	23.7336	24.3285	24.7426	27.0945	29.5438	29.764	25.9241	24.3335	23.9964	NaN	NaN	NaN	24.7322	24.1851	24.2467	3	3	3	3	0	3	1	1	NaN	0.320219	0.650109	0.493832	0.011533	0.00645977	-4.0387	0.74249	1	-0.119783	0.506368	0.747056	-0.483094					ER membrane protein complex	GO:0072546
A0A384JQU8	tr|A0A384JQU8|A0A384JQU8_BOTFB Aspartate--tRNA ligase OS=Botryotinia fuckeliana (strain B05.10) OX=332648 GN=BCIN_08g05800 PE=3 SV=1	23.2697	23.2283	24.7856	23.0933	21.9575	23.7352	28.5832	31.0275	30.8858	29.4426	29.4016	29.5513	21.0614	20.8517	23.9841	NaN	NaN	NaN	3	3	3	3	3	0	0.188333	0.212567	1.79547	0.31763	0.649316	0.832524	0.00245913	0.000812749	-6.40431	1	1	NaN	0.000233379	0.000968421	-6.53648	aspartyl-tRNA aminoacylation	GO:0006422	aspartate-tRNA ligase activity;ATP binding	GO:0004815;GO:0005524	cytoplasm	GO:0005737
A0A384JXT4	tr|A0A384JXT4|A0A384JXT4_BOTFB Uncharacterized protein OS=Botryotinia fuckeliana (strain B05.10) OX=332648 GN=BCIN_12g00170 PE=4 SV=1	24.8254	24.7012	25.1755	NaN	NaN	24.633	26.1454	25.6851	26.0494	26.6791	27.9855	28.2289	NaN	NaN	NaN	NaN	NaN	NaN	3	1	3	3	0	0	1	1	NaN	1	0.820835	0.26769	0.00605501	0.00257895	-1.05926	NaN	1	0	1	1	-2.99816
A0A384JQ66	tr|A0A384JQ66|A0A384JQ66_BOTFB Bcimh1 OS=Botryotinia fuckeliana (strain B05.10) OX=332648 GN=Bcimh1 PE=4 SV=1	25.5333	25.8493	26.3587	25.8086	25.5375	27.7802	27.5272	26.7313	27.0628	26.8309	25.604	26.3968	NaN	NaN	24.1137	NaN	NaN	NaN	3	3	3	3	1	0	1	1	1.80005	0.569754	0.911744	-0.461684	0.0231634	0.0126615	-1.19337	1	0.897653	NaN	0.907386	1	0.0982068
A0A384K577	tr|A0A384K577|A0A384K577_BOTFB Glutamate synthase (NADH) OS=Botryotinia fuckeliana (strain B05.10) OX=332648 GN=Bcglt1 PE=3 SV=1	24.2007	24.2752	26.0379	25.3074	23.8178	25.0501	31.3621	33.3629	32.8627	29.1019	29.735	29.7526	NaN	24.142	NaN	NaN	22.0907	NaN	3	3	3	3	1	1	1	1	0.695962	0.888635	1	0.112797	0.000825098	0	-7.69132	1	1	2.63444	0.000692079	0.00118987	-4.80474	glutamate biosynthetic process	GO:0006537	flavin adenine dinucleotide binding;FMN binding;glutamate synthase (NADH) activity;iron ion binding;iron-sulfur cluster binding	GO:0005506;GO:0010181;GO:0016040;GO:0050660;GO:0051536
A0A384JQR0	tr|A0A384JQR0|A0A384JQR0_BOTFB Uncharacterized protein OS=Botryotinia fuckeliana (strain B05.10) OX=332648 GN=BCIN_08g04590 PE=4 SV=1	23.9261	23.3235	24.1404	28.0364	27.6682	27.0238	28.4647	NaN	NaN	24.208	24.0759	25.6889	21.6945	NaN	19.9788	29.535	30.1589	31.4	3	3	1	3	2	3	0.0254079	0.01996	2.96002	0.000596958	0.0238095	-3.77947	1	1	-4.66807	0.011018	0.145241	-2.78853	0.00805036	0.00566057	2.91855			catalytic activity	GO:0003824
A0A384J7Z9	tr|A0A384J7Z9|A0A384J7Z9_BOTFB Probable alpha/beta-glucosidase agdC OS=Botryotinia fuckeliana (strain B05.10) OX=332648 GN=Bcrot2 PE=3 SV=1	23.4096	23.5831	23.7854	25.2868	23.7065	NaN	31.9992	32.3877	30.5754	28.6613	28.6176	28.5742	NaN	25.2662	NaN	NaN	24.87	NaN	3	2	3	3	1	1	1	0.967833	-1.67353	0.23223	0.566135	-0.903944	0.000136748	0	-8.06139	NaN	1	0	0.00601848	0.0037931	-4.12107	carbohydrate metabolic process	GO:0005975	carbohydrate binding;hydrolase activity, hydrolyzing O-glycosyl compounds	GO:0004553;GO:0030246			carbohydrate metabolic process	GO:0005975
A0A384JAJ6	tr|A0A384JAJ6|A0A384JAJ6_BOTFB Structural maintenance of chromosomes protein OS=Botryotinia fuckeliana (strain B05.10) OX=332648 GN=Bcsmc4 PE=3 SV=1	26.7052	24.4752	27.2335	28.4425	28.992	25.6779	26.0956	27.3122	27.2706	26.4357	25.2554	27.1236	26.9817	NaN	26.8921	28.2941	26.6948	28.4292	3	3	3	3	2	3	0.517249	0.766943	-0.798986	0.303911	0.644487	-1.56615	0.464582	0.67142	-0.754845	0.934589	1	-0.101938	0.284975	0.286865	1.43253	chromosome organization	GO:0051276	ATP binding	GO:0005524	chromosome	GO:0005694	chromosome organization	GO:0051276
A0A384JF55	tr|A0A384JF55|A0A384JF55_BOTFB SPX domain-containing protein OS=Botryotinia fuckeliana (strain B05.10) OX=332648 GN=BCIN_04g02470 PE=4 SV=1	26.1743	26.0532	25.9025	NaN	25.5364	25.8294	24.7953	25.5454	24.8061	25.7516	NaN	25.4478	NaN	NaN	NaN	NaN	NaN	NaN	3	2	3	2	0	0	1	0.809673	NaN	0.0943933	0.348605	0.360395	0.0188038	0.0102979	0.994403	NaN	1	0	NaN	1	0	sodium ion transport;transmembrane transport	GO:0006814;GO:0055085	transporter activity	GO:0005215	membrane	GO:0016020	transmembrane transport	GO:0055085
A0A384JEA2	tr|A0A384JEA2|A0A384JEA2_BOTFB Alpha-aminoadipate reductase OS=Botryotinia fuckeliana (strain B05.10) OX=332648 GN=Bclys2 PE=3 SV=1	25.4841	25.448	25.0838	24.268	NaN	NaN	28.4396	28.588	28.9388	29.414	29.2159	27.8257	NaN	23.0779	NaN	NaN	NaN	24.5424	3	1	3	3	1	1	1	0.835687	2.26067	1	1	1.07062	7.09022e-05	0	-3.31684	NaN	1	0	1	0.800033	-4.5505	lysine biosynthetic process	GO:0009085	L-aminoadipate-semialdehyde dehydrogenase activity;phosphopantetheine binding	GO:0004043;GO:0031177
A0A384J4N4	tr|A0A384J4N4|A0A384J4N4_BOTFB 14_3_3 domain-containing protein OS=Botryotinia fuckeliana (strain B05.10) OX=332648 GN=BCIN_01g02580 PE=3 SV=1	20.1074	19.6489	19.6526	23.932	24.7663	19.9332	33.4598	34.2442	34.4141	31.9827	32.1364	31.5959	NaN	NaN	19.0456	18.0726	18.6407	NaN	3	3	3	3	1	2	1	1	0.757415	0.109642	0.382222	-3.07417	1.74663e-06	0	-14.2364	0.101822	0.318246	4.5205	0.00384083	0.00124092	-9.02782			protein domain specific binding	GO:0019904
A0A384JUI2	tr|A0A384JUI2|A0A384JUI2_BOTFB Uncharacterized protein OS=Botryotinia fuckeliana (strain B05.10) OX=332648 GN=BCIN_10g02710 PE=4 SV=1	25.1694	25.4592	25.4812	25.0337	25.402	25.7846	NaN	NaN	NaN	25.9893	25.8517	26.7828	NaN	NaN	NaN	NaN	NaN	NaN	3	3	0	3	0	0	1	1	NaN	0.884952	1	-0.0368334	1	1	NaN	1	1	NaN	0.0914278	0.0507192	-0.801174
A0A384JYU4	tr|A0A384JYU4|A0A384JYU4_BOTFB Bctao3 OS=Botryotinia fuckeliana (strain B05.10) OX=332648 GN=Bctao3 PE=4 SV=1;tr|A0A384JZF3|A0A384JZF3_BOTFB Bctao3 OS=Botryotinia fuckeliana (strain B05.10) OX=332648 GN=Bctao3 PE=4 SV=1	27.7546	25.1028	23.8213	NaN	NaN	NaN	26.4501	27.6604	25.2852	NaN	NaN	NaN	26.0977	26.0569	25.2482	NaN	22.8138	NaN	3	0	3	0	3	1	0.849242	1	-0.241397	1	0.810253	NaN	0.537886	0.864763	-0.905682	NaN	1	0	NaN	1	0	cell morphogenesis	GO:0000902					cell morphogenesis	GO:0000902
A0A384J4J3	tr|A0A384J4J3|A0A384J4J3_BOTFB Bcsla2 OS=Botryotinia fuckeliana (strain B05.10) OX=332648 GN=Bcsla2 PE=3 SV=1	26.195	24.2314	24.3613	22.6649	24.2447	23.9608	29.6858	31.6129	31.2037	30.3692	29.0877	29.644	NaN	NaN	NaN	NaN	NaN	25.3982	3	3	3	3	0	1	1	0.979219	NaN	0.177546	0.476194	1.30576	0.00239222	0.000816	-5.90489	1	0.997724	-1.77476	0.000576222	0.00129655	-6.07685	endocytosis	GO:0006897	actin binding;clathrin binding;phospholipid binding	GO:0003779;GO:0005543;GO:0030276
A0A384JTW8	tr|A0A384JTW8|A0A384JTW8_BOTFB HATPase_c domain-containing protein OS=Botryotinia fuckeliana (strain B05.10) OX=332648 GN=BCIN_10g00300 PE=3 SV=1	21.1695	19.8079	21.2356	21.8223	27.3368	24.3951	35.3142	35.7497	35.2777	34.3298	33.6922	34.857	NaN	NaN	19.265	NaN	19.703	18.6104	3	3	3	3	1	2	1	1	1.47263	0.0849866	0.319414	-3.78042	7.29609e-06	0	-14.7095	0.0834181	0.307423	5.36134	0.00387491	0.00123684	-9.77492	protein folding	GO:0006457	ATP binding;unfolded protein binding	GO:0005524;GO:0051082			protein folding	GO:0006457	unfolded protein binding
A0A384JU67	tr|A0A384JU67|A0A384JU67_BOTFB Uncharacterized protein OS=Botryotinia fuckeliana (strain B05.10) OX=332648 GN=BCIN_10g01380 PE=4 SV=1	23.1178	28.5543	28.1696	27.7053	28.0913	25.0389	31.5298	29.8155	30.3257	28.7583	27.8078	28.8204	NaN	NaN	NaN	NaN	NaN	NaN	3	3	3	3	0	0	1	1	NaN	0.876313	1	-0.331257	0.0966697	0.0529138	-3.9431	1	1	NaN	0.208981	0.160335	-1.51699			RNA binding	GO:0003723					RNA binding
A0A384JHZ2	tr|A0A384JHZ2|A0A384JHZ2_BOTFB 40S ribosomal protein S0 OS=Botryotinia fuckeliana (strain B05.10) OX=332648 GN=RPS0 PE=3 SV=1	20.8348	20.7738	19.9332	NaN	23.0505	20.5476	31.4136	31.9854	31.5046	32.7379	32.6484	32.0452	NaN	NaN	NaN	NaN	NaN	NaN	3	2	3	3	0	0	1	0.885472	NaN	0.291158	0.644217	-1.28515	5.25464e-06	0	-11.1206	NaN	1	0	0.00162561	0.00126126	-10.6781	ribosomal small subunit assembly;translation	GO:0000028;GO:0006412	structural constituent of ribosome	GO:0003735	cytosolic small ribosomal subunit	GO:0022627	translation	GO:0006412	structural constituent of ribosome
A0A384K4P4	tr|A0A384K4P4|A0A384K4P4_BOTFB Bcabp1 OS=Botryotinia fuckeliana (strain B05.10) OX=332648 GN=Bcabp1 PE=4 SV=1	22.4433	24.1183	22.9505	22.102	22.6152	22.0605	31.4343	31.9576	31.2855	27.7582	25.5596	26.4672	NaN	18.7364	NaN	NaN	NaN	NaN	3	3	3	3	1	0	1	1	4.43431	0.158785	0.449128	0.911458	9.74721e-05	0	-8.38843	1	1	NaN	0.00281559	0.00138745	-4.33577			actin binding	GO:0003779
A0A384K120	tr|A0A384K120|A0A384K120_BOTFB BSD domain-containing protein OS=Botryotinia fuckeliana (strain B05.10) OX=332648 GN=BCIN_13g02990 PE=4 SV=1	24.5152	24.6512	23.9034	23.5191	24.719	24.0155	26.3372	26.8519	27.9556	26.0956	24.7841	24.6773	NaN	NaN	23.1594	NaN	NaN	NaN	3	3	3	3	1	0	1	1	1.19716	0.549853	0.906226	0.272104	0.00708362	0.00386076	-2.6916	1	1	NaN	0.127355	0.0747524	-1.10115
A0A384JJG8	tr|A0A384JJG8|A0A384JJG8_BOTFB Uncharacterized protein OS=Botryotinia fuckeliana (strain B05.10) OX=332648 GN=BCIN_06g00360 PE=4 SV=1	23.9648	24.1913	24.1749	NaN	23.7033	24.3265	28.5338	29.9057	28.999	21.5007	NaN	20.5497	NaN	NaN	NaN	NaN	NaN	NaN	3	2	3	2	0	0	1	0.916678	NaN	0.728774	1	0.0954005	0.000250809	0	-5.03585	NaN	1	0	NaN	1	0			ATP binding;ATPase activity, coupled to transmembrane movement of substances	GO:0005524;GO:0042626	integral component of membrane	GO:0016021
A0A384JLV4	tr|A0A384JLV4|A0A384JLV4_BOTFB Bctps2 OS=Botryotinia fuckeliana (strain B05.10) OX=332648 GN=Bctps2 PE=3 SV=1;tr|A0A384JLU7|A0A384JLU7_BOTFB Bctps2 OS=Botryotinia fuckeliana (strain B05.10) OX=332648 GN=Bctps2 PE=3 SV=1	26.8291	26.8841	27.0915	26.7515	26.6807	26.9355	28.4456	28.3407	28.555	29.1121	28.579	26.8147	NaN	NaN	NaN	NaN	NaN	25.5414	3	3	3	3	0	1	1	0.872478	NaN	0.256871	0.595707	0.145676	0.000116228	0	-1.51219	1	0.929662	1.24788	0.119463	0.0696329	-1.37936	trehalose biosynthetic process	GO:0005992	catalytic activity	GO:0003824
A0A384JLL4	tr|A0A384JLL4|A0A384JLL4_BOTFB Bcpol5 OS=Botryotinia fuckeliana (strain B05.10) OX=332648 GN=Bcpol5 PE=3 SV=1	24.1551	24.7702	24.8338	NaN	NaN	NaN	NaN	NaN	23.3757	24.6965	23.8902	25.0998	NaN	NaN	NaN	NaN	NaN	NaN	3	0	1	3	0	0	1	0.863427	NaN	1	0.8494	NaN	1	0.824549	1.21069	NaN	1	0	1	0.869227	NaN	regulation of transcription, DNA-templated	GO:0006355	DNA binding;transcription factor binding	GO:0003677;GO:0008134	nucleolus	GO:0005730			DNA binding;transcription factor binding
A0A384K1P5	tr|A0A384K1P5|A0A384K1P5_BOTFB Uncharacterized protein OS=Botryotinia fuckeliana (strain B05.10) OX=332648 GN=BCIN_13g05770 PE=4 SV=1	23.5971	23.104	23.4765	26.9179	27.4715	26.5945	25.6476	23.5807	24.1987	24.7326	22.0661	25.6947	25.7094	26.6498	26.5264	29.2502	29.0047	28.9468	3	3	3	3	3	3	0.000924375	0.0064	-2.90268	0.000261566	0.00575	-3.60207	0.16082	0.0987097	-1.08312	0.00160206	0.12	-2.07259	0.0641199	0.0327051	2.83016
A0A384JZB2	tr|A0A384JZB2|A0A384JZB2_BOTFB Bcpkc1 OS=Botryotinia fuckeliana (strain B05.10) OX=332648 GN=Bcpkc1 PE=3 SV=1	24.3568	23.6556	24.541	NaN	24.3647	23.6129	27.0026	30.0131	30.0157	27.4384	29.1432	29.7783	NaN	22.379	22.3798	NaN	NaN	NaN	3	2	3	3	2	0	0.0139395	0.0129462	1.80507	0.691193	1	0.195636	0.00971598	0.00465672	-4.826	NaN	1	0	0.014734	0.00980531	-4.79782	fungal-type cell wall biogenesis;intracellular signal transduction	GO:0009272;GO:0035556	ATP binding;protein kinase C activity	GO:0004697;GO:0005524
A0A384JJD3	tr|A0A384JJD3|A0A384JJD3_BOTFB GH115_C domain-containing protein OS=Botryotinia fuckeliana (strain B05.10) OX=332648 GN=BCIN_05g08130 PE=4 SV=1	21.5464	20.5837	21.1383	34.0668	33.9505	31.9742	20.82	20.3794	19.7446	30.0795	29.5548	29.4399	NaN	20.3112	NaN	34.0429	33.69	32.8098	3	3	3	3	1	3	1	0.910661	0.778299	7.57694e-05	0.0115	-12.241	0.137864	0.0833827	0.774808	0.823494	1	-0.183743	0.00675608	0.00473538	3.63908
A0A384JR47	tr|A0A384JR47|A0A384JR47_BOTFB Bcagc1 OS=Botryotinia fuckeliana (strain B05.10) OX=332648 GN=Bcagc1 PE=3 SV=1	23.7603	26.4514	26.7083	26.5419	22.9259	26.5849	25.5742	26.6188	25.0164	29.6849	28.4112	28.2379	24.4998	24.8665	24.0035	NaN	NaN	NaN	3	3	3	3	3	0	0.291766	0.338312	1.18341	0.859866	1	0.289102	0.93145	1	-0.0964375	1	1	NaN	0.0572652	0.0303521	-3.4271			calcium ion binding;transmembrane transporter activity	GO:0005509;GO:0022857	integral component of membrane	GO:0016021			transmembrane transporter activity
A0A384JBE2	tr|A0A384JBE2|A0A384JBE2_BOTFB Bccse1 OS=Botryotinia fuckeliana (strain B05.10) OX=332648 GN=Bccse1 PE=3 SV=1	23.6108	23.3892	22.4634	NaN	23.4077	22.8545	27.0317	28.674	29.4354	31.6102	31.6489	30.4322	NaN	22.2527	22.7241	NaN	24.1183	NaN	3	2	3	3	2	1	0.264438	0.303307	0.66607	0.965533	1	0.0233746	0.00272709	0.000806324	-5.22594	NaN	1	0	0.000698387	0.00118239	-8.09938	intracellular protein transport	GO:0006886	Ran GTPase binding	GO:0008536	cell	GO:0005623
A0A384JD73	tr|A0A384JD73|A0A384JD73_BOTFB Bccat2 OS=Botryotinia fuckeliana (strain B05.10) OX=332648 GN=Bccat2 PE=3 SV=1	23.966	23.158	23.639	NaN	23.3458	NaN	30.7012	31.2602	31.1019	27.8238	28.4494	28.1633	20.956	NaN	NaN	NaN	NaN	NaN	3	1	3	3	1	0	1	0.819236	2.63172	1	1	0.241844	1.33184e-05	0	-7.43344	NaN	1	0	1	1	-4.79965			transferase activity, transferring acyl groups	GO:0016746					transferase activity, transferring acyl groups
A0A384JEC8	tr|A0A384JEC8|A0A384JEC8_BOTFB Serine hydroxymethyltransferase OS=Botryotinia fuckeliana (strain B05.10) OX=332648 GN=BCIN_04g00550 PE=3 SV=1	22.7504	22.4639	22.4904	23.2308	23.2467	23.3158	31.7852	31.5929	31.5626	30.4055	28.6952	28.6817	NaN	NaN	NaN	NaN	21.3442	NaN	3	3	3	3	0	1	1	0.837368	NaN	0.00184892	0.0317647	-0.696222	1.54008e-07	0	-9.07867	1	0.855395	1.92026	0.000471038	0.00139259	-5.99637	glycine biosynthetic process from serine;tetrahydrofolate interconversion	GO:0019264;GO:0035999	glycine hydroxymethyltransferase activity;pyridoxal phosphate binding	GO:0004372;GO:0030170
A0A384J5E9	tr|A0A384J5E9|A0A384J5E9_BOTFB Aminopeptidase OS=Botryotinia fuckeliana (strain B05.10) OX=332648 GN=BCIN_01g05060 PE=3 SV=1;tr|A0A384J5N3|A0A384J5N3_BOTFB Aminopeptidase OS=Botryotinia fuckeliana (strain B05.10) OX=332648 GN=BCIN_01g05060 PE=3 SV=1	23.5787	22.6243	24.3331	23.4194	25.2029	26.8544	33.347	32.1422	32.0589	30.1664	30.263	30.6384	24.5971	23.7917	23.6606	NaN	26.8611	29.1132	3	3	3	3	3	2	0.429571	0.589357	-0.504433	0.211459	0.532714	-1.64686	0.000153917	0	-9.00403	0.161851	0.4036	-2.82829	0.00658103	0.00397753	-5.19705			metallopeptidase activity;zinc ion binding	GO:0008237;GO:0008270
A0A384JU24	tr|A0A384JU24|A0A384JU24_BOTFB Uncharacterized protein OS=Botryotinia fuckeliana (strain B05.10) OX=332648 GN=BCIN_10g01060 PE=4 SV=1	24.6411	22.6827	24.1542	22.5637	23.1406	31.9586	31.7403	28.7021	31.7785	30.9434	33.2717	31.9416	NaN	NaN	NaN	NaN	21.2363	26.885	3	3	3	3	0	2	1	1	NaN	0.541974	0.90501	-2.06163	0.00419392	0.00238028	-6.9143	0.709171	1	1.82703	0.118847	0.0695911	-6.16457
A0A384K561	tr|A0A384K561|A0A384K561_BOTFB Mitochondrial intermediate peptidase OS=Botryotinia fuckeliana (strain B05.10) OX=332648 GN=BCIN_15g04410 PE=3 SV=1	24.9271	24.9682	24.6637	21.9906	21.8739	24.0581	32.5957	31.1052	30.9697	30.7727	29.6124	30.498	22.9231	NaN	NaN	21.6937	20.8551	NaN	3	3	3	3	1	2	1	1	1.92989	0.0365623	0.208683	2.21211	0.000224198	0	-6.7039	0.252801	0.518564	1.36643	0.000638721	0.0012129	-7.6535			metal ion binding;metalloendopeptidase activity	GO:0004222;GO:0046872
A0A384JBF3	tr|A0A384JBF3|A0A384JBF3_BOTFB Catalase OS=Botryotinia fuckeliana (strain B05.10) OX=332648 GN=Bccat5 PE=3 SV=1	20.0186	21.3669	21.7547	NaN	22.6434	21.7611	32.0981	31.7407	31.4646	33.1277	32.1281	33.2031	NaN	NaN	NaN	NaN	NaN	NaN	3	2	3	3	0	0	1	1	NaN	0.223189	0.552635	-1.15556	4.2982e-05	0	-10.7211	NaN	1	0	0.000312109	0.00174074	-10.6174	response to oxidative stress	GO:0006979	catalase activity;heme binding	GO:0004096;GO:0020037
A0A384J6Z0	tr|A0A384J6Z0|A0A384J6Z0_BOTFB Pyruvate kinase OS=Botryotinia fuckeliana (strain B05.10) OX=332648 GN=Bcpic7 PE=3 SV=1	21.0857	21.5767	20.443	NaN	23.6623	22.127	34.8525	34.3095	34.0921	29.8274	33.2732	30.0398	17.2863	NaN	NaN	NaN	NaN	21.1503	3	2	3	3	1	1	1	0.939431	3.74888	0.0795753	0.302807	-1.8595	4.6936e-06	0	-13.3829	NaN	1	0	0.0133646	0.00860412	-8.15218			magnesium ion binding;potassium ion binding;pyruvate kinase activity	GO:0000287;GO:0004743;GO:0030955
A0A384K022	tr|A0A384K022|A0A384K022_BOTFB Bcpds5 OS=Botryotinia fuckeliana (strain B05.10) OX=332648 GN=Bcpds5 PE=4 SV=1	26.4616	26.7912	26.5087	26.5719	NaN	NaN	27.0221	26.8646	26.7492	27.3329	27.5467	27.9233	30.1591	30.1466	30.6419	29.3615	25.4452	26.3877	3	1	3	3	3	3	4.21427e-05	0	-3.72869	1	0.921131	0.0152079	0.0880785	0.0463739	-0.291464	1	1	-0.49288	1	1	-1.02903	mitotic sister chromatid cohesion	GO:0007064
A0A384JZ25	tr|A0A384JZ25|A0A384JZ25_BOTFB Dynein heavy chain, cytoplasmic OS=Botryotinia fuckeliana (strain B05.10) OX=332648 GN=Bcdyn1 PE=4 SV=1	25.7673	25.7356	25.7064	25.1199	NaN	25.6476	25.8523	27.5758	27.107	27.499	26.6065	27.3036	30.3853	NaN	29.784	24.1297	23.4751	NaN	3	2	3	3	2	2	0.000303519	0	-4.34819	0.172851	0.477875	0.352696	0.0975936	0.0537634	-1.10859	NaN	1	0	0.0221839	0.0135285	-1.75265	microtubule-based movement	GO:0007018	ATP binding;microtubule motor activity	GO:0003777;GO:0005524	dynein complex	GO:0030286
A0A384JZB5	tr|A0A384JZB5|A0A384JZB5_BOTFB Uncharacterized protein OS=Botryotinia fuckeliana (strain B05.10) OX=332648 GN=BCIN_12g04860 PE=3 SV=1	26.864	26.5362	25.6626	NaN	NaN	25.0774	28.9771	28.4597	29.9076	30.9985	28.6036	29.2171	NaN	NaN	25.8321	26.2873	26.3744	25.6607	3	1	3	3	1	3	1	1	0.522153	1	0.915146	1.27684	0.00762793	0.00406192	-2.76055	1	1	-1.03007	1	1	-4.52898	'de novo' pyrimidine nucleobase biosynthetic process;glutamine metabolic process	GO:0006207;GO:0006541	amino acid binding;aspartate carbamoyltransferase activity;ATP binding;carbamoyl-phosphate synthase (glutamine-hydrolyzing) activity;metal ion binding	GO:0004070;GO:0004088;GO:0005524;GO:0016597;GO:0046872
A0A384J873	tr|A0A384J873|A0A384J873_BOTFB PX domain-containing protein OS=Botryotinia fuckeliana (strain B05.10) OX=332648 GN=BCIN_02g01850 PE=4 SV=1	22.4043	22.7573	23.6279	23.1086	25.0238	24.1904	26.5134	28.5171	27.9288	29.4526	29.1502	29.3427	NaN	NaN	NaN	24.2518	NaN	NaN	3	3	3	3	0	1	1	1	NaN	0.150319	0.443813	-1.17774	0.00247432	0.000809524	-4.72325	1	0.975011	-0.144251	0.000751315	0.00111905	-5.20759			phosphatidylinositol binding	GO:0035091
A0A384JR77	tr|A0A384JR77|A0A384JR77_BOTFB Bifunctional cytochrome P450/NADPH--P450 reductase OS=Botryotinia fuckeliana (strain B05.10) OX=332648 GN=BCIN_08g07040 PE=3 SV=1	22.7889	21.8256	24.1877	25.3402	23.3828	NaN	30.9606	31.0542	30.9478	27.9156	29.0487	29.1813	20.3073	22.5968	NaN	NaN	NaN	22.7091	3	2	3	3	2	1	0.314485	0.37335	1.482	0.301716	0.647242	-1.42749	0.000302159	0	-8.05346	NaN	1	0	0.0165935	0.0110823	-4.35367			aromatase activity;FMN binding;heme binding;iron ion binding;NADPH-hemoprotein reductase activity	GO:0003958;GO:0005506;GO:0010181;GO:0020037;GO:0070330
A0A384J9Y2	tr|A0A384J9Y2|A0A384J9Y2_BOTFB Pyruvate decarboxylase OS=Botryotinia fuckeliana (strain B05.10) OX=332648 GN=BCIN_02g06580 PE=3 SV=1	20.8601	20.3579	20.7194	21.1234	19.6182	24.2282	30.1846	29.8142	32.3107	33.2954	31.8365	32.2068	NaN	20.6598	18.935	NaN	NaN	19.2813	3	3	3	3	2	1	0.295489	0.342231	0.848408	0.500245	0.8568	-1.01079	0.000215925	0	-10.124	1	1	2.37533	0.00163606	0.00125561	-10.7896			carboxy-lyase activity;magnesium ion binding;thiamine pyrophosphate binding	GO:0000287;GO:0016831;GO:0030976
A0A384J916	tr|A0A384J916|A0A384J916_BOTFB Phosphoribosylformylglycinamidine synthase OS=Botryotinia fuckeliana (strain B05.10) OX=332648 GN=Bcade6 PE=3 SV=1	24.5762	24.5162	24.5915	24.3104	24.9437	24.6018	27.2645	29.7428	27.3265	30.0314	28.3465	30.0145	NaN	NaN	NaN	NaN	NaN	NaN	3	3	3	3	0	0	1	1	NaN	0.771242	1	-0.0573883	0.0121667	0.00640456	-3.54998	1	1	NaN	0.00118308	0.000959184	-4.84547	'de novo' IMP biosynthetic process;glutamine metabolic process	GO:0006189;GO:0006541	phosphoribosylformylglycinamidine synthase activity	GO:0004642
A0A384J7Y1	tr|A0A384J7Y1|A0A384J7Y1_BOTFB Glycogen debranching enzyme OS=Botryotinia fuckeliana (strain B05.10) OX=332648 GN=Bcgdb1 PE=3 SV=1	21.8509	19.7165	21.5563	22.5681	22.7479	21.9142	32.4807	33.645	33.7836	31.1141	30.4091	31.2494	NaN	20.0063	18.6491	22.5677	21.7516	21.7354	3	3	3	3	2	3	0.184988	0.206857	1.71352	0.12778	0.396	-1.36882	9.82184e-05	0	-12.2619	0.353618	0.63085	0.391804	1.96598e-05	0	-8.51418	glycogen biosynthetic process;glycogen catabolic process	GO:0005978;GO:0005980	4-alpha-glucanotransferase activity;amylo-alpha-1,6-glucosidase activity	GO:0004134;GO:0004135
A0A384K1U7	tr|A0A384K1U7|A0A384K1U7_BOTFB Bcmet10 OS=Botryotinia fuckeliana (strain B05.10) OX=332648 GN=Bcmet10 PE=4 SV=1	23.0921	24.2854	24.5591	NaN	23.3309	NaN	29.1212	28.6771	26.681	24.7721	25.012	25.0015	NaN	NaN	NaN	NaN	NaN	NaN	3	1	3	3	0	0	1	1	NaN	1	0.93639	0.647955	0.00879428	0.00474164	-4.18093	NaN	1	0	1	1	-1.59765			oxidoreductase activity, acting on the aldehyde or oxo group of donors	GO:0016903
A0A384JFK0	tr|A0A384JFK0|A0A384JFK0_BOTFB Leucine--tRNA ligase OS=Botryotinia fuckeliana (strain B05.10) OX=332648 GN=Bccdc60 PE=4 SV=1	23.6266	23.3243	24.0189	NaN	23.6834	NaN	31.3847	31.5517	28.394	28.8446	29.256	31.5998	NaN	NaN	NaN	NaN	NaN	NaN	3	1	3	3	0	0	1	0.779348	NaN	1	1	-0.0267518	0.00290291	0.0026	-6.7869	NaN	1	0	1	0.824409	-6.21679	leucyl-tRNA aminoacylation	GO:0006429	aminoacyl-tRNA editing activity;ATP binding;leucine-tRNA ligase activity	GO:0002161;GO:0004823;GO:0005524	cytoplasm	GO:0005737
A0A384JCU7	tr|A0A384JCU7|A0A384JCU7_BOTFB Bcblm10 OS=Botryotinia fuckeliana (strain B05.10) OX=332648 GN=Bcblm10 PE=3 SV=1	24.5374	25.0532	26.1572	25.9823	NaN	NaN	26.2889	26.6502	27.6778	27.0408	26.8624	26.9545	NaN	NaN	NaN	NaN	NaN	NaN	3	1	3	3	0	0	1	0.77644	NaN	1	1	-0.733012	0.0625096	0.0315865	-1.62304	NaN	1	0	1	1	-0.970292			lysine-acetylated histone binding;peptidase activator activity;proteasome binding	GO:0016504;GO:0070577;GO:0070628
Supplementary Table S2A. Proteins identified in at least 3 replicates of EV fraction under GLU condition
[truncated: 51 more columns]

## Sheet: Supplementary Table S2B
Uniprot ID	Fasta headers	LFQ intensity EV Glucose 1	LFQ intensity EV Glucose 2	LFQ intensity EV Glucose 3	LFQ intensity EV TCW 1	LFQ intensity EV TCW 2	LFQ intensity EV TCW 3	LFQ intensity Mycelia Glucose 1	LFQ intensity Mycelia Glucose 2	LFQ intensity Mycelia Glucose 3	LFQ intensity Mycelia TCW 1	LFQ intensity Mycelia TCW 2	LFQ intensity Mycelia TCW 3	LFQ intensity Supernatant Glu 1	LFQ intensity Supernatant Glu 2	LFQ intensity Supernatant Glu 3	LFQ intensity Supernatant TCW 1	LFQ intensity Supernatant TCW 2	LFQ intensity Supernatant TCW 3	Count EV Glucose	Count EV TCW	Count Mycelium GLU	Count Mycelium TCW	Count Supernatant GLU	Count Supernatant TCW	Student's T-test p-value LFQ intensity EV Glucose_LFQ intensity Supernatant Glu	Student's T-test q-value LFQ intensity EV Glucose_LFQ intensity Supernatant Glu	Student's T-test Difference LFQ intensity EV Glucose_LFQ intensity Supernatant Glu	Student's T-test p-value LFQ intensity EV Glucose_LFQ intensity EV TCW	Student's T-test q-value LFQ intensity EV Glucose_LFQ intensity EV TCW	Student's T-test Difference LFQ intensity EV Glucose_LFQ intensity EV TCW	Student's T-test p-value LFQ intensity EV Glucose_LFQ intensity Mycelia Glucose	Student's T-test q-value LFQ intensity EV Glucose_LFQ intensity Mycelia Glucose	Student's T-test Difference LFQ intensity EV Glucose_LFQ intensity Mycelia Glucose	Student's T-test p-value LFQ intensity EV TCW_LFQ intensity Supernatant TCW	Student's T-test q-value LFQ intensity EV TCW_LFQ intensity Supernatant TCW	Student's T-test Difference LFQ intensity EV TCW_LFQ intensity Supernatant TCW	Student's T-test p-value LFQ intensity EV TCW_LFQ intensity Mycelia TCW	Student's T-test q-value LFQ intensity EV TCW_LFQ intensity Mycelia TCW	Student's T-test Difference LFQ intensity EV TCW_LFQ intensity Mycelia TCW	GOBP name_	GOBP id_	GOMF name_	GOMF id_	GOCC name_	GOCC id_	GOBP slim name_	GOBP slim id_	GOMF slim name_
A0A384J5H5	tr|A0A384J5H5|A0A384J5H5_BOTFB FAA_hydrolase domain-containing protein OS=Botryotinia fuckeliana (strain B05.10) OX=332648 GN=BCIN_01g05950 PE=3 SV=1	29.4742	29.3213	29.8877	28.7176	29.5703	29.244	28.4638	29.8085	28.9013	28.9067	29.1895	28.8803	NaN	27.1161	27.0427	26.2438	26.352	26.6137	3	3	3	3	2	3	0.00149677	0.00702222	2.48165	0.270752	0.619185	0.383743	0.307463	0.294246	0.503197	0.000517623	0.134667	2.77417	0.526748	0.784983	0.185148			catalytic activity	GO:0003824
A0A384J691	tr|A0A384J691|A0A384J691_BOTFB Bcrpt4 OS=Botryotinia fuckeliana (strain B05.10) OX=332648 GN=Bcrpt4 PE=3 SV=1	27.6636	27.349	27.2559	26.6078	26.2353	27.3392	31.6017	31.7134	31.5236	30.4417	30.0127	30.0144	NaN	22.6391	21.7677	NaN	22.0461	21.1376	3	3	3	3	2	2	0.000721334	0	5.2194	0.115499	0.385488	0.695412	6.43454e-06	0	-4.19006	0.00244366	0.107636	5.13558	0.00063763	0.00122078	-3.42884	protein catabolic process	GO:0030163	ATP binding;proteasome-activating ATPase activity	GO:0005524;GO:0036402	cytoplasm	GO:0005737
A0A384JCX1	tr|A0A384JCX1|A0A384JCX1_BOTFB Uncharacterized protein OS=Botryotinia fuckeliana (strain B05.10) OX=332648 GN=BCIN_03g06600 PE=3 SV=1	27.5536	26.9512	27.6067	25.9086	30.0198	29.5949	35.8727	35.4532	35.503	35.0716	35.6227	34.8948	19.3629	15.961	19.0275	17.12	18.1348	17.5771	3	3	3	3	3	3	0.00110311	0.00574359	9.25341	0.438203	0.791699	-1.13727	4.92755e-06	0	-8.23913	0.00123647	0.104	10.8972	0.00721454	0.00590736	-6.68859
A0A384JH13	tr|A0A384JH13|A0A384JH13_BOTFB Vacuolar protein sorting-associated protein OS=Botryotinia fuckeliana (strain B05.10) OX=332648 GN=Bcvps13 PE=3 SV=1	26.9121	26.4603	26.8102	26.7718	26.6443	24.9144	26.4664	28.6763	28.0381	29.2306	28.805	28.0441	22.4903	NaN	21.8965	NaN	NaN	25.9899	3	3	3	3	2	1	0.000529591	0	4.53411	0.371877	0.719328	0.617347	0.210473	0.152252	-0.999411	1	0.828221	0.120269	0.0202749	0.0124107	-2.58309	late endosome to vacuole transport;protein retention in Golgi apparatus	GO:0045053;GO:0045324			Golgi apparatus	GO:0005794
A0A384JJ17	tr|A0A384JJ17|A0A384JJ17_BOTFB Lactamase_B domain-containing protein OS=Botryotinia fuckeliana (strain B05.10) OX=332648 GN=BCIN_05g07490 PE=4 SV=1	29.5037	30.1522	29.2865	28.9555	29.2483	28.2052	26.2769	26.4032	26.4179	27.2081	27.6502	28.6017	26.1955	25.8647	25.2344	NaN	NaN	NaN	3	3	3	3	3	0	0.000535931	0	3.88259	0.105475	0.379742	0.844468	0.000240392	0	3.28145	1	0.838646	NaN	0.129113	0.0759314	0.982983
A0A384JL31	tr|A0A384JL31|A0A384JL31_BOTFB Carboxylic ester hydrolase OS=Botryotinia fuckeliana (strain B05.10) OX=332648 GN=BCIN_06g07020 PE=3 SV=1	26.9583	26.9417	27.1146	26.8214	28.9188	27.1686	23.0319	NaN	NaN	NaN	26.6944	NaN	21.8864	22.1718	21.5408	27.3211	30.2908	30.344	3	3	1	1	3	3	1.12476e-05	0	5.13852	0.387238	0.739847	-0.631451	1	0.885849	3.97294	0.230721	0.501535	-1.68236	1	0.896552	0.941833
A0A384JTH0	tr|A0A384JTH0|A0A384JTH0_BOTFB Elongation factor 1-alpha OS=Botryotinia fuckeliana (strain B05.10) OX=332648 GN=Bcef1a PE=3 SV=1	23.9153	25.5832	25.6367	26.8293	29.7783	27.757	35.7999	36.0044	35.8925	36.5746	36.6508	36.9158	18.3053	NaN	18.0201	14.3207	NaN	NaN	3	3	3	3	2	1	0.0026024	0.00819355	6.88232	0.0413861	0.220941	-3.07648	4.42371e-05	0	-10.8539	1	1	13.8008	0.000607643	0.00123684	-8.59219			GTP binding;GTPase activity;translation elongation factor activity	GO:0003746;GO:0003924;GO:0005525	cytoplasm	GO:0005737			GTPase activity
A0A384JVJ6	tr|A0A384JVJ6|A0A384JVJ6_BOTFB Bchsp104 OS=Botryotinia fuckeliana (strain B05.10) OX=332648 GN=Bchsp104 PE=3 SV=1	26.4865	27.5332	27.5073	27.0822	27.1736	28.1521	30.53	30.967	30.9402	33.1663	32.9852	32.6832	21.1227	NaN	19.7586	NaN	21.2099	NaN	3	3	3	3	2	1	0.0021477	0.00749091	6.73503	0.578204	0.918545	-0.293623	0.000616922	0	-3.63671	1	1	6.25946	0.000121728	0	-5.4756	protein metabolic process	GO:0019538	ATP binding	GO:0005524
A0A384K0M4	tr|A0A384K0M4|A0A384K0M4_BOTFB Bckap123 OS=Botryotinia fuckeliana (strain B05.10) OX=332648 GN=Bckap123 PE=4 SV=1	23.4571	24.3991	23.6584	22.3549	22.9293	22.1783	30.6567	30.292	31.4604	30.0904	31.0026	30.9745	21.3745	20.9797	20.2088	NaN	19.8802	21.7772	3	3	3	3	3	2	0.00260239	0.00832787	2.98388	0.0208764	0.150059	1.35071	0.00010037	0	-6.96479	0.11868	0.33273	1.6588	2.60289e-05	0	-8.20165	protein import into nucleus	GO:0006606	Ran GTPase binding	GO:0008536	cell	GO:0005623
A0A384K4A0	tr|A0A384K4A0|A0A384K4A0_BOTFB ATP synthase subunit beta OS=Botryotinia fuckeliana (strain B05.10) OX=332648 GN=Bcatp2 PE=3 SV=1	27.644	28.2612	28.6736	28.1417	30.2057	29.4196	35.7151	35.8051	35.7587	34.4532	33.0354	32.653	20.4547	NaN	22.1943	NaN	21.0356	20.5391	3	3	3	3	2	2	0.0028025	0.0079375	6.86844	0.188816	0.489402	-1.0627	1.47303e-05	0	-7.56667	0.00178951	0.0933333	8.46831	0.0071238	0.00571901	-4.12487	ATP synthesis coupled proton transport	GO:0015986	ATP binding;proton-transporting ATP synthase activity, rotational mechanism	GO:0005524;GO:0046933	proton-transporting ATP synthase complex, catalytic core F(1)	GO:0045261
A0A384K4I1	tr|A0A384K4I1|A0A384K4I1_BOTFB Bctlg1 OS=Botryotinia fuckeliana (strain B05.10) OX=332648 GN=Bctlg1 PE=4 SV=1	24.7861	24.7263	24.7834	NaN	NaN	NaN	NaN	NaN	24.8182	NaN	NaN	NaN	22.5361	NaN	22.2816	NaN	NaN	NaN	3	0	1	0	2	0	0.00015833	0	2.35643	1	0.927115	NaN	1	1	-0.0529079	NaN	1	0	NaN	1	0	Golgi vesicle transport	GO:0048193			membrane	GO:0016020
A0A384K5I6	tr|A0A384K5I6|A0A384K5I6_BOTFB Uncharacterized protein OS=Botryotinia fuckeliana (strain B05.10) OX=332648 GN=BCIN_15g05420 PE=4 SV=1;tr|A0A384K5I0|A0A384K5I0_BOTFB Uncharacterized protein OS=Botryotinia fuckeliana (strain B05.10) OX=332648 GN=BCIN_15g0542	29.5832	29.1808	29.8857	29.5344	27.1812	NaN	31.5319	31.6942	31.9767	29.3393	30.2423	28.811	25.6121	26.3577	24.6485	NaN	NaN	28.914	3	2	3	3	3	1	0.00169666	0.00807843	4.01046	0.283939	0.632789	1.19208	0.000835005	0	-2.18436	NaN	1	0	0.361296	0.430833	-1.10642
A0A384K6F2	tr|A0A384K6F2|A0A384K6F2_BOTFB BcactA OS=Botryotinia fuckeliana (strain B05.10) OX=332648 GN=BcactA PE=3 SV=1	27.7729	27.1475	27.499	26.2925	28.4544	26.4064	34.7321	34.7684	34.8117	33.1385	33.2242	32.6995	23.6563	22.4152	23.7274	18.8825	19.3506	17.0678	3	3	3	3	3	3	0.00081282	0	4.20681	0.591899	0.923811	0.42204	2.3344e-06	0	-7.29759	0.000955321	0.132	8.61746	0.00116132	0.000969072	-5.96964
A0A384K6P5	tr|A0A384K6P5|A0A384K6P5_BOTFB Dihydroxy-acid dehydratase OS=Botryotinia fuckeliana (strain B05.10) OX=332648 GN=BCIN_16g02700 PE=3 SV=1	29.2757	30.0419	29.8256	NaN	29.5537	29.3325	27.3468	26.9101	27.9033	26.6378	27.0764	27.2965	25.6711	25.8822	24.7115	22.5548	NaN	NaN	3	2	3	3	3	1	0.000547481	0	4.29277	0.440313	0.791758	0.271288	0.00316202	0.00255094	2.32767	NaN	1	0	0.00265707	0.00140299	2.43953	branched-chain amino acid biosynthetic process	GO:0009082	dihydroxy-acid dehydratase activity	GO:0004160
A0A384K7U0	tr|A0A384K7U0|A0A384K7U0_BOTFB Uncharacterized protein OS=Botryotinia fuckeliana (strain B05.10) OX=332648 GN=BCIN_16g03380 PE=4 SV=1	24.3847	24.8819	24.5721	26.7579	30.1776	27.9248	37.3282	35.8135	35.0318	31.408	32.0453	30.9653	22.2351	21.8621	22.9753	NaN	20.6881	17.6467	3	3	3	3	3	2	0.00323859	0.00769697	2.2554	0.0222993	0.156113	-3.67386	7.71615e-05	0	-11.4449	0.0131282	0.142909	9.11934	0.0387734	0.0228752	-3.1861
A0A384J3T6	tr|A0A384J3T6|A0A384J3T6_BOTFB Bcboa1 OS=Botryotinia fuckeliana (strain B05.10) OX=332648 GN=Bcboa1 PE=4 SV=1	23.3111	22.2304	23.3811	NaN	NaN	22.0138	25.1725	28.6838	28.0236	NaN	NaN	NaN	NaN	NaN	NaN	NaN	NaN	NaN	3	1	3	0	0	0	1	1	NaN	1	1	0.960391	0.0192892	0.0116817	-4.31911	NaN	1	0	NaN	1	0
A0A384J3T9	tr|A0A384J3T9|A0A384J3T9_BOTFB Bcboa3 OS=Botryotinia fuckeliana (strain B05.10) OX=332648 GN=Bcboa3 PE=3 SV=1	28.2276	28.6938	28.9749	28.3012	28.1206	29.0186	24.1939	23.375	27.1948	26.4259	27.3197	26.8049	NaN	NaN	NaN	NaN	NaN	NaN	3	3	3	3	0	0	1	0.981528	NaN	0.686749	1	0.151977	0.0348092	0.0165086	3.71086	1	1	NaN	0.0124358	0.00828037	1.62996			heme binding;iron ion binding;oxidoreductase activity, acting on paired donors, with incorporation or reduction of molecular oxygen	GO:0005506;GO:0016705;GO:0020037
A0A384J3W5	tr|A0A384J3W5|A0A384J3W5_BOTFB Threonine dehydratase OS=Botryotinia fuckeliana (strain B05.10) OX=332648 GN=Bcilv1 PE=3 SV=1	27.7479	25.9805	28.2484	27.8458	27.6583	28.4844	26.1582	26.1045	26.3077	23.5417	NaN	NaN	NaN	NaN	NaN	NaN	NaN	NaN	3	3	3	1	0	0	1	0.983849	NaN	0.411432	0.764015	-0.670539	0.175456	0.111401	1.1355	1	0.987862	NaN	1	0.992235	4.45448	isoleucine biosynthetic process	GO:0009097	L-threonine ammonia-lyase activity;pyridoxal phosphate binding	GO:0004794;GO:0030170
A0A384J433	tr|A0A384J433|A0A384J433_BOTFB Bctum1 OS=Botryotinia fuckeliana (strain B05.10) OX=332648 GN=Bctum1 PE=4 SV=1	29.3809	26.0476	26.0549	25.7651	NaN	NaN	30.0066	29.7134	28.2962	28.0788	28.8394	28.5961	NaN	NaN	NaN	NaN	25.6996	25.5255	3	1	3	3	0	2	1	0.990876	NaN	1	1	1.39608	0.151144	0.0912646	-2.1776	NaN	1	0	1	0.996922	-2.73969
A0A384J453	tr|A0A384J453|A0A384J453_BOTFB S5 DRBM domain-containing protein OS=Botryotinia fuckeliana (strain B05.10) OX=332648 GN=BCIN_01g00980 PE=3 SV=1	21.5017	22.1032	21.4711	20.5131	22.9557	21.6363	29.615	32.7199	33.1479	33.172	31.8657	33.2826	NaN	NaN	NaN	NaN	21.1583	NaN	3	3	3	3	0	1	1	0.993241	NaN	0.990159	1	-0.00964801	0.000860869	0	-10.1356	1	0.991127	0.543423	0.000191228	0	-11.0718	translation	GO:0006412	RNA binding;structural constituent of ribosome	GO:0003723;GO:0003735	small ribosomal subunit	GO:0015935	translation	GO:0006412	RNA binding;structural constituent of ribosome
A0A384J4E2	tr|A0A384J4E2|A0A384J4E2_BOTFB MICOS complex subunit MIC60 OS=Botryotinia fuckeliana (strain B05.10) OX=332648 GN=Bcmic60 PE=3 SV=1	25.2918	25.2378	23.92	NaN	NaN	24.1966	30.7668	31.1621	31.3916	30.9205	31.0528	30.6781	NaN	NaN	NaN	23.5524	23.2842	23.4024	3	1	3	3	0	3	1	0.995617	NaN	1	1	0.619955	0.000202636	0	-6.2903	1	0.994415	0.783576	1	0.974369	-6.68724
A0A384J4E4	tr|A0A384J4E4|A0A384J4E4_BOTFB Bchom2 OS=Botryotinia fuckeliana (strain B05.10) OX=332648 GN=Bchom2 PE=4 SV=1	26.6591	26.4864	26.4405	25.6298	25.9741	26.2517	28.9489	28.5704	28.57	28.469	27.9042	28.0651	NaN	NaN	NaN	NaN	NaN	NaN	3	3	3	3	0	0	1	0.998005	NaN	0.0396648	0.218361	0.576782	0.00010954	0	-2.16777	1	0.996066	NaN	0.00087544	0.00106818	-2.19423	cellular amino acid biosynthetic process	GO:0008652	NAD binding;NADP binding;oxidoreductase activity, acting on the aldehyde or oxo group of donors, NAD or NADP as acceptor;protein dimerization activity	GO:0016620;GO:0046983;GO:0050661;GO:0051287	cytoplasm	GO:0005737
A0A384J4J3	tr|A0A384J4J3|A0A384J4J3_BOTFB Bcsla2 OS=Botryotinia fuckeliana (strain B05.10) OX=332648 GN=Bcsla2 PE=3 SV=1	26.195	24.2314	24.3613	22.6649	24.2447	23.9608	29.6858	31.6129	31.2037	30.3692	29.0877	29.644	NaN	NaN	NaN	NaN	NaN	25.3982	3	3	3	3	0	1	1	0.979219	NaN	0.177546	0.476194	1.30576	0.00239222	0.000816	-5.90489	1	0.997724	-1.77476	0.000576222	0.00129655	-6.07685	endocytosis	GO:0006897	actin binding;clathrin binding;phospholipid binding	GO:0003779;GO:0005543;GO:0030276
A0A384J4K5	tr|A0A384J4K5|A0A384J4K5_BOTFB Dolichyl-phosphate-mannose--protein mannosyltransferase OS=Botryotinia fuckeliana (strain B05.10) OX=332648 GN=Bcpmt1 PE=3 SV=1	26.429	25.0485	25.7205	NaN	NaN	NaN	28.328	28.8707	29.1589	27.3956	27.6018	28.3387	NaN	NaN	NaN	NaN	NaN	NaN	3	0	3	3	0	0	1	1	NaN	1	1	NaN	0.00283085	0.00166929	-3.05319	NaN	1	0	1	0.979798	NaN	protein O-linked glycosylation	GO:0006493	mannosyltransferase activity	GO:0000030	membrane	GO:0016020
A0A384J5Q5	tr|A0A384J5Q5|A0A384J5Q5_BOTFB BHLH domain-containing protein OS=Botryotinia fuckeliana (strain B05.10) OX=332648 GN=BCIN_01g05780 PE=4 SV=1	25.2303	26.3886	24.7098	NaN	25.8925	NaN	24.2838	26.4336	25.0763	23.375	NaN	NaN	NaN	NaN	NaN	NaN	NaN	23.2436	3	1	3	1	0	1	1	1	NaN	1	1	-0.449556	0.834535	1	0.178345	NaN	1	0	NaN	1	0	SREBP signaling pathway	GO:0032933	protein dimerization activity	GO:0046983
A0A384J6L9	tr|A0A384J6L9|A0A384J6L9_BOTFB Uncharacterized protein OS=Botryotinia fuckeliana (strain B05.10) OX=332648 GN=BCIN_01g06840 PE=3 SV=1	28.5321	28.5269	28.8042	28.07	27.7448	28.4496	NaN	NaN	NaN	NaN	NaN	NaN	NaN	NaN	NaN	NaN	NaN	NaN	3	3	0	0	0	0	1	0.972355	NaN	0.0754572	0.29945	0.532923	1	0.923926	NaN	1	0.983003	NaN	1	0.935498	NaN
A0A384J6U2	tr|A0A384J6U2|A0A384J6U2_BOTFB Phospho-2-dehydro-3-deoxyheptonate aldolase OS=Botryotinia fuckeliana (strain B05.10) OX=332648 GN=BCIN_01g08780 PE=3 SV=1	26.7542	24.1467	25.2843	26.542	23.2247	26.8938	30.6963	30.842	30.5128	29.1259	29.8376	29.7885	NaN	NaN	NaN	NaN	NaN	NaN	3	3	3	3	0	0	1	0.933112	NaN	0.91483	1	-0.158425	0.00224935	0.000822581	-5.28861	1	0.945792	NaN	0.0276891	0.0166016	-4.0305	aromatic amino acid family biosynthetic process	GO:0009073	3-deoxy-7-phosphoheptulonate synthase activity	GO:0003849
A0A384J6V6	tr|A0A384J6V6|A0A384J6V6_BOTFB Bccyt1 OS=Botryotinia fuckeliana (strain B05.10) OX=332648 GN=Bccyt1 PE=4 SV=1	22.2775	23.643	24.7144	23.4564	23.7347	23.9762	29.8696	31.67	31.7638	31.3451	31.1268	30.6816	NaN	NaN	NaN	NaN	NaN	NaN	3	3	3	3	0	0	1	0.935209	NaN	0.8177	1	-0.177455	0.00128207	0.00048	-7.55616	1	0.948785	NaN	7.59883e-06	0	-7.32874			electron transfer activity;heme binding	GO:0009055;GO:0020037
A0A384J757	tr|A0A384J757|A0A384J757_BOTFB ULP_PROTEASE domain-containing protein OS=Botryotinia fuckeliana (strain B05.10) OX=332648 GN=BCIN_01g10520 PE=3 SV=1	30.6426	28.1667	31.7055	30.8867	29.2412	27.836	27.479	23.8091	27.9086	NaN	NaN	NaN	NaN	NaN	NaN	NaN	NaN	NaN	3	3	3	0	0	0	1	0.941557	NaN	0.568377	0.926932	0.850285	0.0868529	0.0463755	3.77271	1	0.954828	NaN	1	0.922011	NaN			cysteine-type peptidase activity	GO:0008234
A0A384J773	tr|A0A384J773|A0A384J773_BOTFB Protein-synthesizing GTPase OS=Botryotinia fuckeliana (strain B05.10) OX=332648 GN=Bcgcd11 PE=4 SV=1	26.0792	26.4017	27.1706	26.3969	23.8969	27.4141	32.7302	31.021	30.7663	30.5391	29.5268	30.5473	NaN	NaN	NaN	NaN	NaN	NaN	3	3	3	3	0	0	1	0.945836	NaN	0.585551	0.92123	0.647885	0.00206149	0.000836066	-4.9553	1	0.956351	NaN	0.0173069	0.0110583	-4.30176			GTP binding;GTPase activity	GO:0003924;GO:0005525					GTPase activity
A0A384J779	tr|A0A384J779|A0A384J779_BOTFB 6,7-dimethyl-8-ribityllumazine synthase OS=Botryotinia fuckeliana (strain B05.10) OX=332648 GN=Bcrib4 PE=3 SV=1	26.3441	26.7809	27.0322	25.9826	NaN	NaN	28.1408	27.5222	26.9111	27.3064	26.799	26.8653	NaN	NaN	NaN	NaN	NaN	NaN	3	1	3	3	0	0	1	0.95233	NaN	1	1	0.736487	0.119517	0.0685137	-0.805628	NaN	1	0	1	0.92484	-1.00763	riboflavin biosynthetic process	GO:0009231	6,7-dimethyl-8-ribityllumazine synthase activity	GO:0000906	riboflavin synthase complex	GO:0009349
A0A384J7C4	tr|A0A384J7C4|A0A384J7C4_BOTFB 14_3_3 domain-containing protein OS=Botryotinia fuckeliana (strain B05.10) OX=332648 GN=BCIN_01g09310 PE=3 SV=1	22.4373	23.0068	22.2839	25.1902	27.3965	25.084	34.0867	34.2754	34.4456	33.708	33.1812	32.7871	NaN	NaN	NaN	NaN	NaN	NaN	3	3	3	3	0	0	1	0.954514	NaN	0.0134669	0.1164	-3.31422	1.11749e-06	0	-11.6932	1	0.960949	NaN	0.000783927	0.00109942	-7.33523			protein domain specific binding	GO:0019904
A0A384J7C7	tr|A0A384J7C7|A0A384J7C7_BOTFB MGS-like domain-containing protein OS=Botryotinia fuckeliana (strain B05.10) OX=332648 GN=BCIN_01g09580 PE=3 SV=1	23.7304	22.9361	25.9221	26.3982	24.794	26.5474	32.1307	31.2195	31.382	29.1942	30.3572	30.2194	NaN	NaN	NaN	NaN	NaN	NaN	3	3	3	3	0	0	1	0.956708	NaN	0.17885	0.477831	-1.71698	0.00139785	0.00089083	-7.3812	1	0.962491	NaN	0.0039283	0.00122476	-4.01039	purine nucleotide biosynthetic process	GO:0006164	IMP cyclohydrolase activity;phosphoribosylaminoimidazolecarboxamide formyltransferase activity	GO:0003937;GO:0004643
A0A384J7K6	tr|A0A384J7K6|A0A384J7K6_BOTFB MFS domain-containing protein OS=Botryotinia fuckeliana (strain B05.10) OX=332648 GN=BCIN_02g00080 PE=3 SV=1	28.2583	24.7659	28.3377	27.0113	28.2653	27.4516	NaN	NaN	NaN	28.4012	27.5546	26.2674	NaN	NaN	NaN	NaN	NaN	NaN	3	3	0	3	0	0	1	0.958912	NaN	0.730707	1	-0.455402	1	0.957831	NaN	1	0.965591	NaN	0.82686	1	0.168312			transmembrane transporter activity	GO:0022857	integral component of membrane	GO:0016021			transmembrane transporter activity
A0A384J7W5	tr|A0A384J7W5|A0A384J7W5_BOTFB Uncharacterized protein OS=Botryotinia fuckeliana (strain B05.10) OX=332648 GN=BCIN_02g00160 PE=4 SV=1	29.7776	29.0452	28.7975	29.6849	30.9087	29.1716	35.0578	35.4347	35.6038	34.277	33.7915	34.2132	NaN	NaN	NaN	NaN	NaN	NaN	3	3	3	3	0	0	1	0.963352	NaN	0.294606	0.645543	-0.715008	5.18676e-05	0	-6.15873	1	0.970278	NaN	0.00148258	0.00130841	-4.17218
A0A384J7X5	tr|A0A384J7X5|A0A384J7X5_BOTFB Nucleoside diphosphate kinase OS=Botryotinia fuckeliana (strain B05.10) OX=332648 GN=Bcynk1 PE=3 SV=1	24.9175	24.9033	27.0262	26.6862	30.1214	28.3715	34.5109	34.6403	34.8205	34.7337	35.5779	35.1397	NaN	NaN	NaN	NaN	NaN	NaN	3	3	3	3	0	0	1	0.965587	NaN	0.0845762	0.321113	-2.77734	0.000220231	0	-9.04156	1	0.971851	NaN	0.00270479	0.00139259	-6.7574	CTP biosynthetic process;GTP biosynthetic process;UTP biosynthetic process	GO:0006183;GO:0006228;GO:0006241	nucleoside diphosphate kinase activity	GO:0004550
A0A384J811	tr|A0A384J811|A0A384J811_BOTFB Uncharacterized protein OS=Botryotinia fuckeliana (strain B05.10) OX=332648 GN=BCIN_02g01370 PE=3 SV=1	25.3129	26.7016	26.0167	24.6532	23.7958	25.1437	32.5505	33.1639	32.657	30.4385	30.366	30.1654	NaN	NaN	NaN	NaN	20.8799	23.9806	3	3	3	3	0	2	1	1	NaN	0.0580388	0.26532	1.47947	0.000106603	0	-6.78008	0.19472	0.445629	2.10069	0.000135193	0	-5.79237	ATP synthesis coupled electron transport	GO:0042773	electron transfer activity;iron-sulfur cluster binding;NADH dehydrogenase (ubiquinone) activity	GO:0008137;GO:0009055;GO:0051536	membrane	GO:0016020
A0A384J873	tr|A0A384J873|A0A384J873_BOTFB PX domain-containing protein OS=Botryotinia fuckeliana (strain B05.10) OX=332648 GN=BCIN_02g01850 PE=4 SV=1	22.4043	22.7573	23.6279	23.1086	25.0238	24.1904	26.5134	28.5171	27.9288	29.4526	29.1502	29.3427	NaN	NaN	NaN	24.2518	NaN	NaN	3	3	3	3	0	1	1	1	NaN	0.150319	0.443813	-1.17774	0.00247432	0.000809524	-4.72325	1	0.975011	-0.144251	0.000751315	0.00111905	-5.20759			phosphatidylinositol binding	GO:0035091
A0A384J8A7	tr|A0A384J8A7|A0A384J8A7_BOTFB Non-specific serine/threonine protein kinase OS=Botryotinia fuckeliana (strain B05.10) OX=332648 GN=BCIN_01g11360 PE=3 SV=1	27.921	27.6732	27.8587	27.1513	NaN	26.9633	27.3972	27.6437	27.2132	27.4977	27.4238	26.8053	NaN	NaN	NaN	NaN	NaN	NaN	3	2	3	3	0	0	1	1	NaN	0.00775119	0.0852245	0.76031	0.0513009	0.0248222	0.399613	NaN	1	0	0.571448	0.874522	-0.184931			protein serine/threonine kinase activity;protein-containing complex binding	GO:0004674;GO:0044877
A0A384J8N2	tr|A0A384J8N2|A0A384J8N2_BOTFB Bcnrp1 OS=Botryotinia fuckeliana (strain B05.10) OX=332648 GN=Bcnrp1 PE=4 SV=1	28.4784	27.8741	28.4007	27.6256	27.9645	28.0913	29.8963	29.6139	29.7068	30.3955	30.2336	29.8598	NaN	NaN	NaN	NaN	NaN	NaN	3	3	3	3	0	0	1	1	NaN	0.203529	0.522289	0.357246	0.00199177	0.000842975	-1.48796	1	1	NaN	0.000423281	0.00145736	-2.26915			RNA binding	GO:0003723					RNA binding
A0A384J8S2	tr|A0A384J8S2|A0A384J8S2_BOTFB Citrate synthase OS=Botryotinia fuckeliana (strain B05.10) OX=332648 GN=BCIN_02g02750 PE=3 SV=1	19.5833	20.2299	21.7103	19.7294	25.152	23.3545	34.0916	34.2221	34.358	33.985	32.608	32.5738	NaN	NaN	NaN	NaN	NaN	21.4154	3	3	3	3	0	1	1	1	NaN	0.261886	0.606068	-2.23748	2.70421e-05	0	-13.7161	1	1	1.3299	0.00342743	0.00130556	-10.3103	tricarboxylic acid cycle	GO:0006099	citrate (Si)-synthase activity	GO:0004108
A0A384J916	tr|A0A384J916|A0A384J916_BOTFB Phosphoribosylformylglycinamidine synthase OS=Botryotinia fuckeliana (strain B05.10) OX=332648 GN=Bcade6 PE=3 SV=1	24.5762	24.5162	24.5915	24.3104	24.9437	24.6018	27.2645	29.7428	27.3265	30.0314	28.3465	30.0145	NaN	NaN	NaN	NaN	NaN	NaN	3	3	3	3	0	0	1	1	NaN	0.771242	1	-0.0573883	0.0121667	0.00640456	-3.54998	1	1	NaN	0.00118308	0.000959184	-4.84547	'de novo' IMP biosynthetic process;glutamine metabolic process	GO:0006189;GO:0006541	phosphoribosylformylglycinamidine synthase activity	GO:0004642
A0A384J9A2	tr|A0A384J9A2|A0A384J9A2_BOTFB UBC core domain-containing protein OS=Botryotinia fuckeliana (strain B05.10) OX=332648 GN=BCIN_02g04920 PE=3 SV=1	24.4252	24.7211	24.6705	NaN	NaN	NaN	28.6827	26.2435	26.5809	26.3643	26.2637	27.2871	NaN	NaN	NaN	NaN	NaN	NaN	3	0	3	3	0	0	1	1	NaN	1	1	NaN	0.0289587	0.0148945	-2.56345	NaN	1	0	1	1	NaN			ATP binding	GO:0005524
A0A384J9Q6	tr|A0A384J9Q6|A0A384J9Q6_BOTFB Uncharacterized protein OS=Botryotinia fuckeliana (strain B05.10) OX=332648 GN=BCIN_02g06440 PE=4 SV=1	23.9914	26.4118	24.6555	25.5484	23.8109	24.8458	33.046	32.1909	32.77	28.8912	27.6892	26.7718	NaN	NaN	NaN	NaN	NaN	NaN	3	3	3	3	0	0	1	1	NaN	0.762855	1	0.284557	0.000561419	0	-7.64941	1	1	NaN	0.0184965	0.0107563	-3.04904			RNA binding	GO:0003723					RNA binding
A0A384J9W4	tr|A0A384J9W4|A0A384J9W4_BOTFB Elongation of fatty acids protein OS=Botryotinia fuckeliana (strain B05.10) OX=332648 GN=BCIN_02g04240 PE=3 SV=1	25.4164	25.7667	25.5395	25.4977	25.4902	24.8561	26.6417	26.7864	26.3767	26.066	24.8814	24.9013	NaN	NaN	NaN	NaN	NaN	NaN	3	3	3	3	0	0	1	1	NaN	0.282549	0.636093	0.292894	0.00287744	0.00262016	-1.02739	1	1	NaN	0.997388	1	-0.00155195					integral component of membrane	GO:0016021
A0A384JA10	tr|A0A384JA10|A0A384JA10_BOTFB Bcpse1 OS=Botryotinia fuckeliana (strain B05.10) OX=332648 GN=Bcpse1 PE=4 SV=1	25.6115	26.6458	26.0446	26.7021	27.0449	25.2871	28.7715	29.7086	30.4439	29.0397	29.8127	30.0999	NaN	NaN	NaN	NaN	NaN	NaN	3	3	3	3	0	0	1	1	NaN	0.712129	1	-0.244071	0.00340302	0.00246715	-3.5407	1	1	NaN	0.00610189	0.00402273	-3.30603	protein import into nucleus	GO:0006606			cell	GO:0005623
A0A384JA90	tr|A0A384JA90|A0A384JA90_BOTFB Uncharacterized protein OS=Botryotinia fuckeliana (strain B05.10) OX=332648 GN=BCIN_02g07890 PE=4 SV=1	22.2007	22.3309	23.6442	NaN	23.7245	22.1512	30.2633	28.8761	30.0822	25.5844	26.0207	25.0171	NaN	NaN	NaN	NaN	NaN	NaN	3	2	3	3	0	0	1	1	NaN	0.815544	1	-0.212636	0.000379549	0	-7.01526	NaN	1	0	0.0333545	0.0193676	-2.60284
A0A384JAE1	tr|A0A384JAE1|A0A384JAE1_BOTFB Mannose-1-phosphate guanyltransferase OS=Botryotinia fuckeliana (strain B05.10) OX=332648 GN=Bcgcd6 PE=3 SV=1	26.8156	26.4232	27.2728	25.5562	26.4808	26.5983	26.5362	25.8097	25.7723	27.2671	26.826	26.5235	NaN	NaN	NaN	NaN	NaN	NaN	3	3	3	3	0	0	1	1	NaN	0.202672	0.526382	0.625394	0.0844738	0.0458246	0.797787	1	1	NaN	0.168974	0.112746	-0.66043	biosynthetic process	GO:0009058	nucleotidyltransferase activity	GO:0016779			biosynthetic process	GO:0009058	nucleotidyltransferase activity
A0A384JAE8	tr|A0A384JAE8|A0A384JAE8_BOTFB FAD-binding FR-type domain-containing protein OS=Botryotinia fuckeliana (strain B05.10) OX=332648 GN=BCIN_02g08040 PE=4 SV=1	28.9383	29.0887	28.8612	26.87	29.1746	27.314	28.1979	28.3383	28.0436	28.3326	27.7468	28.4999	NaN	NaN	NaN	NaN	NaN	NaN	3	3	3	3	0	0	1	1	NaN	0.172407	0.478717	1.17655	0.0020642	0.000832653	0.769451	1	1	NaN	0.612574	0.949366	-0.406899			oxidoreductase activity	GO:0016491					oxidoreductase activity
A0A384JAG9	tr|A0A384JAG9|A0A384JAG9_BOTFB Serine hydroxymethyltransferase OS=Botryotinia fuckeliana (strain B05.10) OX=332648 GN=Bcshm2 PE=3 SV=1	22.8936	21.9792	23.6483	NaN	24.7682	23.3133	32.1344	31.9265	31.5624	31.2354	31.7784	30.8526	NaN	NaN	NaN	NaN	21.8522	NaN	3	2	3	3	0	1	1	1	NaN	0.24208	0.579431	-1.20037	5.99962e-05	0	-9.03406	NaN	1	0	0.00150135	0.00130233	-7.24806	glycine biosynthetic process from serine;tetrahydrofolate interconversion	GO:0019264;GO:0035999	glycine hydroxymethyltransferase activity;pyridoxal phosphate binding	GO:0004372;GO:0030170
A0A384JAS2	tr|A0A384JAS2|A0A384JAS2_BOTFB Bcrps20 OS=Botryotinia fuckeliana (strain B05.10) OX=332648 GN=Bcrps20 PE=3 SV=1	20.4959	20.3703	22.1203	20.3405	23.4085	21.9546	28.463	32.3485	32.105	33.6131	34.03	33.9708	NaN	NaN	NaN	NaN	NaN	NaN	3	3	3	3	0	0	1	1	NaN	0.43706	0.793978	-0.905691	0.00192703	0.000846473	-9.97669	1	1	NaN	0.00018118	0	-11.9701	translation	GO:0006412	RNA binding;structural constituent of ribosome	GO:0003723;GO:0003735	small ribosomal subunit	GO:0015935	translation	GO:0006412	RNA binding;structural constituent of ribosome
A0A384JB16	tr|A0A384JB16|A0A384JB16_BOTFB Bcrpt3 OS=Botryotinia fuckeliana (strain B05.10) OX=332648 GN=Bcrpt3 PE=3 SV=1	25.5892	25.2219	25.8073	24.8781	26.0782	27.266	31.5324	31.3316	31.2075	31.3785	28.8954	30.3345	NaN	NaN	NaN	NaN	NaN	NaN	3	3	3	3	0	0	1	1	NaN	0.49344	0.848185	-0.534628	7.56243e-06	0	-5.81769	1	1	NaN	0.0143471	0.00940225	-4.12869	protein catabolic process	GO:0030163	ATP binding;proteasome-activating ATPase activity	GO:0005524;GO:0036402	cytoplasm	GO:0005737
A0A384JB76	tr|A0A384JB76|A0A384JB76_BOTFB Bcmir1 OS=Botryotinia fuckeliana (strain B05.10) OX=332648 GN=Bcmir1 PE=3 SV=1	20.8636	24.3151	24.2408	23.0123	24.5987	24.3856	32.887	32.4244	32.3587	31.9229	31.9621	31.7647	NaN	NaN	NaN	NaN	NaN	NaN	3	3	3	3	0	0	1	1	NaN	0.527256	0.889935	-0.85903	0.00121319	0.000482143	-9.41686	1	1	NaN	9.50743e-05	0	-7.88436			transmembrane transporter activity	GO:0022857	integral component of membrane	GO:0016021			transmembrane transporter activity
A0A384JBF3	tr|A0A384JBF3|A0A384JBF3_BOTFB Catalase OS=Botryotinia fuckeliana (strain B05.10) OX=332648 GN=Bccat5 PE=3 SV=1	20.0186	21.3669	21.7547	NaN	22.6434	21.7611	32.0981	31.7407	31.4646	33.1277	32.1281	33.2031	NaN	NaN	NaN	NaN	NaN	NaN	3	2	3	3	0	0	1	1	NaN	0.223189	0.552635	-1.15556	4.2982e-05	0	-10.7211	NaN	1	0	0.000312109	0.00174074	-10.6174	response to oxidative stress	GO:0006979	catalase activity;heme binding	GO:0004096;GO:0020037
A0A384JBQ4	tr|A0A384JBQ4|A0A384JBQ4_BOTFB Ribosomal_L2_C domain-containing protein OS=Botryotinia fuckeliana (strain B05.10) OX=332648 GN=BCIN_03g02530 PE=4 SV=1	19.623	20.7424	21.7836	20.1116	22.5988	21.3092	33.0278	31.7978	31.2926	33.1141	33.4131	33.1412	NaN	NaN	NaN	NaN	NaN	NaN	3	3	3	3	0	0	1	1	NaN	0.547971	0.907924	-0.623502	0.000151259	0	-11.323	1	1	NaN	8.08859e-05	0	-11.8829	translation	GO:0006412	structural constituent of ribosome	GO:0003735	ribosome	GO:0005840	translation	GO:0006412	structural constituent of ribosome
A0A384JBS6	tr|A0A384JBS6|A0A384JBS6_BOTFB Probable endonuclease LCL3 OS=Botryotinia fuckeliana (strain B05.10) OX=332648 GN=BCIN_03g03380 PE=3 SV=1;tr|A0A384JCD6|A0A384JCD6_BOTFB Probable endonuclease LCL3 OS=Botryotinia fuckeliana (strain B05.10) OX=332648 GN=BCIN_0	29.6476	25.7736	29.6724	29.3877	26.3873	26.6914	31.7581	33.5816	33.7024	30.2241	30.3206	30.7081	NaN	NaN	NaN	NaN	NaN	NaN	3	3	3	3	0	0	1	1	NaN	0.615082	0.952854	0.875725	0.0320177	0.0151663	-4.64951	1	1	NaN	0.0385781	0.0226866	-2.92878	gene silencing by RNA	GO:0031047	nuclease activity	GO:0004518	RISC complex	GO:0016442			nuclease activity
A0A384JCP6	tr|A0A384JCP6|A0A384JCP6_BOTFB Uncharacterized protein OS=Botryotinia fuckeliana (strain B05.10) OX=332648 GN=BCIN_03g06510 PE=4 SV=1	27.0727	27.5109	28.1974	27.2063	26.8321	27.8413	25.5324	25.6959	23.6968	NaN	NaN	NaN	NaN	NaN	NaN	NaN	NaN	NaN	3	3	3	0	0	0	1	0.926886	NaN	0.532537	0.891244	0.300419	0.021986	0.0128272	2.6186	1	1	NaN	1	1	NaN
A0A384JCU7	tr|A0A384JCU7|A0A384JCU7_BOTFB Bcblm10 OS=Botryotinia fuckeliana (strain B05.10) OX=332648 GN=Bcblm10 PE=3 SV=1	24.5374	25.0532	26.1572	25.9823	NaN	NaN	26.2889	26.6502	27.6778	27.0408	26.8624	26.9545	NaN	NaN	NaN	NaN	NaN	NaN	3	1	3	3	0	0	1	0.77644	NaN	1	1	-0.733012	0.0625096	0.0315865	-1.62304	NaN	1	0	1	1	-0.970292			lysine-acetylated histone binding;peptidase activator activity;proteasome binding	GO:0016504;GO:0070577;GO:0070628
A0A384JCX7	tr|A0A384JCX7|A0A384JCX7_BOTFB Uricase OS=Botryotinia fuckeliana (strain B05.10) OX=332648 GN=BCIN_03g06830 PE=3 SV=1	26.2922	25.9837	26.0257	NaN	NaN	26.9193	28.1338	27.8173	29.305	31.0878	29.319	29.3421	NaN	NaN	NaN	NaN	NaN	NaN	3	1	3	3	0	0	1	0.812836	NaN	1	1	-0.818832	0.00743476	0.0041	-2.31817	NaN	1	0	1	1	-2.997	purine nucleobase metabolic process	GO:0006144	urate oxidase activity	GO:0004846
A0A384JDE5	tr|A0A384JDE5|A0A384JDE5_BOTFB Bcbrn2 OS=Botryotinia fuckeliana (strain B05.10) OX=332648 GN=Bcbrn2 PE=3 SV=1	25.4216	25.5347	26.1513	22.0507	27.4002	25.5783	32.3962	32.6851	32.9506	29.8139	31.4676	31.1037	NaN	NaN	NaN	NaN	23.623	21.9426	3	3	3	3	0	2	1	0.820852	NaN	0.684882	1	0.692804	1.4889e-05	0	-6.97475	0.370997	0.65439	2.22693	0.0246813	0.0152792	-5.78533			oxidoreductase activity	GO:0016491					oxidoreductase activity
A0A384JDJ8	tr|A0A384JDJ8|A0A384JDJ8_BOTFB Uncharacterized protein OS=Botryotinia fuckeliana (strain B05.10) OX=332648 GN=BCIN_03g06180 PE=3 SV=1	26.9652	29.1383	29.6516	28.5427	26.4115	29.525	31.1904	29.9124	30.2916	29.38	29.0815	28.7944	NaN	NaN	NaN	NaN	NaN	NaN	3	3	3	3	0	0	1	0.811251	NaN	0.747697	1	0.425281	0.106748	0.0588803	-1.8798	1	0.941338	NaN	0.377968	0.462441	-0.925571	L-serine biosynthetic process	GO:0006564	NAD binding;phosphoglycerate dehydrogenase activity	GO:0004617;GO:0051287
A0A384JDW6	tr|A0A384JDW6|A0A384JDW6_BOTFB Derlin OS=Botryotinia fuckeliana (strain B05.10) OX=332648 GN=BCIN_03g09290 PE=3 SV=1	27.0003	25.8896	27.8407	25.5554	26.4969	27.0925	26.4847	25.4402	26.2904	NaN	26.0586	26.4608	NaN	NaN	NaN	NaN	NaN	26.4082	3	3	3	2	0	1	1	0.829028	NaN	0.503983	0.858397	0.528597	0.266412	0.236802	0.838477	1	0.85175	-0.0265363	0.851178	1	0.121937
A0A384JEC8	tr|A0A384JEC8|A0A384JEC8_BOTFB Serine hydroxymethyltransferase OS=Botryotinia fuckeliana (strain B05.10) OX=332648 GN=BCIN_04g00550 PE=3 SV=1	22.7504	22.4639	22.4904	23.2308	23.2467	23.3158	31.7852	31.5929	31.5626	30.4055	28.6952	28.6817	NaN	NaN	NaN	NaN	21.3442	NaN	3	3	3	3	0	1	1	0.837368	NaN	0.00184892	0.0317647	-0.696222	1.54008e-07	0	-9.07867	1	0.855395	1.92026	0.000471038	0.00139259	-5.99637	glycine biosynthetic process from serine;tetrahydrofolate interconversion	GO:0019264;GO:0035999	glycine hydroxymethyltransferase activity;pyridoxal phosphate binding	GO:0004372;GO:0030170
A0A384JEF0	tr|A0A384JEF0|A0A384JEF0_BOTFB Diphosphomevalonate decarboxylase OS=Botryotinia fuckeliana (strain B05.10) OX=332648 GN=Bcmvd1 PE=3 SV=1	22.7096	23.7951	23.0247	NaN	23.6923	NaN	30.9781	31.7131	31.1049	29.3797	29.2799	28.8593	NaN	NaN	NaN	NaN	NaN	24.0137	3	1	3	3	0	1	1	0.839056	NaN	1	1	-0.515851	3.33181e-05	0	-8.0889	NaN	1	0	1	0.802467	-5.48066	isopentenyl diphosphate biosynthetic process, mevalonate pathway	GO:0019287	ATP binding;diphosphomevalonate decarboxylase activity	GO:0004163;GO:0005524	cytosol	GO:0005829
A0A384JEU9	tr|A0A384JEU9|A0A384JEU9_BOTFB Bcprx1 OS=Botryotinia fuckeliana (strain B05.10) OX=332648 GN=Bcprx1 PE=4 SV=1	27.9143	27.7653	26.0298	27.4149	25.9536	27.7844	29.5127	31.0347	31.3291	29.6836	30.9313	30.4208	NaN	NaN	NaN	NaN	NaN	NaN	3	3	3	3	0	0	1	0.840752	NaN	0.832836	1	0.185502	0.014832	0.00773407	-3.389	1	0.86652	NaN	0.00778315	0.00570526	-3.29425	cell redox homeostasis	GO:0045454	antioxidant activity;oxidoreductase activity	GO:0016209;GO:0016491	cell	GO:0005623			oxidoreductase activity
A0A384JF14	tr|A0A384JF14|A0A384JF14_BOTFB H(+)-transporting two-sector ATPase OS=Botryotinia fuckeliana (strain B05.10) OX=332648 GN=Bcvma1 PE=3 SV=1	23.4726	23.9359	24.4508	23.2082	25.3468	24.3782	33.3506	34.0629	33.9568	31.6583	31.7611	31.1779	NaN	NaN	NaN	22.4682	22.049	21.125	3	3	3	3	0	3	1	0.82738	NaN	0.626332	0.96182	-0.357944	1.05751e-05	0	-9.837	0.0297033	0.214154	2.4303	0.00035987	0.00157983	-7.22141	ATP hydrolysis coupled proton transport;ATP metabolic process	GO:0015991;GO:0046034	ATP binding;proton-transporting ATPase activity, rotational mechanism	GO:0005524;GO:0046961	proton-transporting V-type ATPase, V1 domain	GO:0033180
A0A384JF55	tr|A0A384JF55|A0A384JF55_BOTFB SPX domain-containing protein OS=Botryotinia fuckeliana (strain B05.10) OX=332648 GN=BCIN_04g02470 PE=4 SV=1	26.1743	26.0532	25.9025	NaN	25.5364	25.8294	24.7953	25.5454	24.8061	25.7516	NaN	25.4478	NaN	NaN	NaN	NaN	NaN	NaN	3	2	3	2	0	0	1	0.809673	NaN	0.0943933	0.348605	0.360395	0.0188038	0.0102979	0.994403	NaN	1	0	NaN	1	0	sodium ion transport;transmembrane transport	GO:0006814;GO:0055085	transporter activity	GO:0005215	membrane	GO:0016020	transmembrane transport	GO:0055085
A0A384JFK0	tr|A0A384JFK0|A0A384JFK0_BOTFB Leucine--tRNA ligase OS=Botryotinia fuckeliana (strain B05.10) OX=332648 GN=Bccdc60 PE=4 SV=1	23.6266	23.3243	24.0189	NaN	23.6834	NaN	31.3847	31.5517	28.394	28.8446	29.256	31.5998	NaN	NaN	NaN	NaN	NaN	NaN	3	1	3	3	0	0	1	0.779348	NaN	1	1	-0.0267518	0.00290291	0.0026	-6.7869	NaN	1	0	1	0.824409	-6.21679	leucyl-tRNA aminoacylation	GO:0006429	aminoacyl-tRNA editing activity;ATP binding;leucine-tRNA ligase activity	GO:0002161;GO:0004823;GO:0005524	cytoplasm	GO:0005737
A0A384JFY2	tr|A0A384JFY2|A0A384JFY2_BOTFB Aldo_ket_red domain-containing protein OS=Botryotinia fuckeliana (strain B05.10) OX=332648 GN=BCIN_04g06450 PE=4 SV=1;tr|A0A384JFV3|A0A384JFV3_BOTFB Aldo_ket_red domain-containing protein OS=Botryotinia fuckeliana (strain B05	22.3454	23.2765	22.6052	23.3576	27.899	24.9904	35.0191	34.5001	34.3636	32.7808	33.6563	32.5652	NaN	NaN	NaN	NaN	NaN	NaN	3	3	3	3	0	0	1	0.780811	NaN	0.120131	0.38815	-2.67329	4.08169e-06	0	-11.8852	1	0.816937	NaN	0.00519388	0.00263473	-7.58512			oxidoreductase activity	GO:0016491					oxidoreductase activity
A0A384JG17	tr|A0A384JG17|A0A384JG17_BOTFB Bcfbp26 OS=Botryotinia fuckeliana (strain B05.10) OX=332648 GN=Bcfbp26 PE=4 SV=1	24.4907	24.3154	24.959	23.4022	24.379	NaN	28.1585	28.04	26.4136	NaN	24.4699	25.4116	NaN	NaN	NaN	NaN	NaN	NaN	3	2	3	2	0	0	1	0.782278	NaN	0.211345	0.535087	0.697739	0.00771799	0.00404938	-2.94901	NaN	1	0	NaN	1	0	fructose 2,6-bisphosphate metabolic process;fructose metabolic process	GO:0006000;GO:0006003	6-phosphofructo-2-kinase activity;ATP binding	GO:0003873;GO:0005524
A0A384JGC8	tr|A0A384JGC8|A0A384JGC8_BOTFB 5-methyltetrahydropteroyltriglutamate--homocysteine S-methyltransferase OS=Botryotinia fuckeliana (strain B05.10) OX=332648 GN=Bcmet6 PE=3 SV=1	21.1233	23.0992	23.377	22.6943	27.2436	22.0086	35.1374	35.2425	35.2615	34.3346	33.4004	33.6855	NaN	NaN	NaN	21.1757	NaN	20.8276	3	3	3	3	0	2	1	0.783751	NaN	0.463486	0.80327	-1.449	5.79337e-05	0	-12.6806	0.255259	0.517653	2.98048	0.00413425	0.00187702	-9.82468	methionine biosynthetic process	GO:0009086	5-methyltetrahydropteroyltriglutamate-homocysteine S-methyltransferase activity;zinc ion binding	GO:0003871;GO:0008270
A0A384JGF9	tr|A0A384JGF9|A0A384JGF9_BOTFB Uncharacterized protein OS=Botryotinia fuckeliana (strain B05.10) OX=332648 GN=BCIN_05g00090 PE=3 SV=1	23.8871	22.2479	25.1124	22.0719	25.4995	24.596	31.7456	30.8972	31.4492	31.9865	30.0366	30.605	NaN	NaN	NaN	NaN	22.2317	NaN	3	3	3	3	0	1	1	0.78523	NaN	0.827583	1	-0.306695	0.000923492	0	-7.61493	1	0.82254	1.8241	0.00442058	0.00184127	-6.82022			ATP binding;nucleic acid binding	GO:0003676;GO:0005524
A0A384JGI5	tr|A0A384JGI5|A0A384JGI5_BOTFB Oxoglutarate dehydrogenase (succinyl-transferring) OS=Botryotinia fuckeliana (strain B05.10) OX=332648 GN=Bckgd1 PE=3 SV=1	28.5778	28.3865	29.1917	27.2289	24.1629	24.1673	32.7184	33.6623	32.9521	31.8651	31.8894	31.8218	NaN	NaN	NaN	NaN	NaN	25.5586	3	3	3	3	0	1	1	0.788205	NaN	0.0281778	0.188	3.53228	0.000299249	0	-4.39226	1	0.82367	-0.372204	0.00283758	0.00138235	-6.67238	tricarboxylic acid cycle	GO:0006099	oxoglutarate dehydrogenase (succinyl-transferring) activity;thiamine pyrophosphate binding	GO:0004591;GO:0030976
A0A384JGL0	tr|A0A384JGL0|A0A384JGL0_BOTFB NADH-cytochrome b5 reductase OS=Botryotinia fuckeliana (strain B05.10) OX=332648 GN=BCIN_05g01380 PE=3 SV=1	25.1613	25.4507	26.5342	24.8067	24.1931	25.2993	31.7882	31.6874	30.2201	28.2833	28.068	27.9023	NaN	NaN	NaN	NaN	NaN	NaN	3	3	3	3	0	0	1	0.791202	NaN	0.145667	0.426121	0.94905	0.00109956	0.000495413	-5.51647	1	0.825939	NaN	0.000606732	0.00124503	-3.31818			oxidoreductase activity	GO:0016491					oxidoreductase activity
A0A384JGQ0	tr|A0A384JGQ0|A0A384JGQ0_BOTFB Bcmrr1 OS=Botryotinia fuckeliana (strain B05.10) OX=332648 GN=Bcmrr1 PE=4 SV=1	24.0835	24.3753	24.8445	23.8574	NaN	24.8303	NaN	22.9675	22.8372	24.0655	NaN	NaN	NaN	NaN	NaN	NaN	NaN	NaN	3	2	2	1	0	0	1	0.792709	NaN	0.857038	1	0.0905972	0.0132594	0.00656583	1.53207	NaN	1	0	NaN	1	0	transcription, DNA-templated	GO:0006351	DNA binding;DNA-binding transcription factor activity, RNA polymerase II-specific;zinc ion binding	GO:0000981;GO:0003677;GO:0008270	nucleus	GO:0005634			DNA binding
A0A384JGQ2	tr|A0A384JGQ2|A0A384JGQ2_BOTFB Glutathione reductase OS=Botryotinia fuckeliana (strain B05.10) OX=332648 GN=Bcglr2 PE=3 SV=1	25.2307	25.0023	25.1679	NaN	25.0033	NaN	26.0512	25.6007	25.1106	26.0386	26.7803	28.2884	NaN	NaN	NaN	NaN	NaN	NaN	3	1	3	3	0	0	1	0.794221	NaN	1	1	0.130363	0.180411	0.11561	-0.453841	NaN	1	0	1	0.766336	-2.03248	cell redox homeostasis;glutathione metabolic process	GO:0006749;GO:0045454	electron transfer activity;flavin adenine dinucleotide binding;glutathione-disulfide reductase activity;NADP binding	GO:0004362;GO:0009055;GO:0050660;GO:0050661	cell	GO:0005623
A0A384JH70	tr|A0A384JH70|A0A384JH70_BOTFB Uncharacterized protein OS=Botryotinia fuckeliana (strain B05.10) OX=332648 GN=BCIN_05g03230 PE=3 SV=1	22.8846	22.4125	23.771	22.2523	21.8531	24.3227	31.5969	32.7994	32.8936	34.8947	33.598	34.064	NaN	NaN	NaN	20.3865	18.2541	20.0841	3	3	3	3	0	3	1	0.798795	NaN	0.816879	1	0.213334	8.27626e-05	0	-9.40727	0.0332897	0.219714	3.23449	0.000183759	0	-11.3762	carbohydrate metabolic process	GO:0005975	aldehyde-lyase activity	GO:0016832			carbohydrate metabolic process	GO:0005975
A0A384JHM4	tr|A0A384JHM4|A0A384JHM4_BOTFB PX domain-containing protein OS=Botryotinia fuckeliana (strain B05.10) OX=332648 GN=BCIN_05g03280 PE=4 SV=1	26.4923	25.447	25.9334	NaN	NaN	NaN	27.7539	29.6704	29.3027	28.4803	28.8061	28.9168	NaN	NaN	NaN	NaN	25.1533	NaN	3	0	3	3	0	1	1	0.801873	NaN	1	1	NaN	0.0110775	0.00591254	-2.95142	NaN	1	0	1	0.779641	NaN			phosphatidylinositol binding	GO:0035091
A0A384JHP3	tr|A0A384JHP3|A0A384JHP3_BOTFB Cytochrome b5 heme-binding domain-containing protein OS=Botryotinia fuckeliana (strain B05.10) OX=332648 GN=BCIN_05g04870 PE=4 SV=1	21.4522	22.2729	21.4471	24.9534	21.2532	23.9903	30.951	30.1398	30.611	31.6915	31.5614	31.3535	NaN	NaN	NaN	NaN	NaN	NaN	3	3	3	3	0	0	1	0.803421	NaN	0.216306	0.536596	-1.67488	1.65569e-05	0	-8.84322	1	0.832822	NaN	0.00186046	0.00121212	-8.13649			succinate dehydrogenase activity	GO:0000104
A0A384JHR5	tr|A0A384JHR5|A0A384JHR5_BOTFB Mitochondrial import inner membrane translocase subunit TIM50 OS=Botryotinia fuckeliana (strain B05.10) OX=332648 GN=Bctim50 PE=3 SV=1	24.8811	26.1904	26.7365	25.9551	NaN	27.2837	27.4751	28.8525	27.041	28.475	28.4118	28.5136	NaN	NaN	NaN	NaN	NaN	NaN	3	2	3	3	0	0	1	0.804975	NaN	0.487722	0.8381	-0.683412	0.0751241	0.0398142	-1.85355	NaN	1	0	0.0338127	0.0193308	-1.84741	protein transport	GO:0015031			TIM23 mitochondrial import inner membrane translocase complex	GO:0005744	protein transport	GO:0015031
A0A384JHZ2	tr|A0A384JHZ2|A0A384JHZ2_BOTFB 40S ribosomal protein S0 OS=Botryotinia fuckeliana (strain B05.10) OX=332648 GN=RPS0 PE=3 SV=1	20.8348	20.7738	19.9332	NaN	23.0505	20.5476	31.4136	31.9854	31.5046	32.7379	32.6484	32.0452	NaN	NaN	NaN	NaN	NaN	NaN	3	2	3	3	0	0	1	0.885472	NaN	0.291158	0.644217	-1.28515	5.25464e-06	0	-11.1206	NaN	1	0	0.00162561	0.00126126	-10.6781	ribosomal small subunit assembly;translation	GO:0000028;GO:0006412	structural constituent of ribosome	GO:0003735	cytosolic small ribosomal subunit	GO:0022627	translation	GO:0006412	structural constituent of ribosome
A0A384JIM8	tr|A0A384JIM8|A0A384JIM8_BOTFB Uncharacterized protein OS=Botryotinia fuckeliana (strain B05.10) OX=332648 GN=BCIN_05g07640 PE=3 SV=1	27.1765	27.2273	27.2515	26.528	26.4293	26.6855	29.5275	30.7142	30.7911	29.6601	27.2148	26.7685	NaN	NaN	NaN	23.7269	23.5285	NaN	3	3	3	3	0	2	1	0.894994	NaN	0.0009955	0.0232593	0.670849	0.00158301	0.000868085	-3.12584	0.000157683	0.108	2.91989	0.213322	0.164714	-1.33352			heme binding;iron ion binding;oxidoreductase activity, acting on paired donors, with incorporation or reduction of molecular oxygen	GO:0005506;GO:0016705;GO:0020037
A0A384JIV3	tr|A0A384JIV3|A0A384JIV3_BOTFB Bcmsb1 OS=Botryotinia fuckeliana (strain B05.10) OX=332648 GN=Bcmsb1 PE=4 SV=1	26.0786	26.9117	26.8356	26.5972	26.7329	27.0501	26.4891	27.0426	28.1354	23.958	25.6626	25.6579	NaN	NaN	NaN	NaN	NaN	NaN	3	3	3	3	0	0	1	0.900805	NaN	0.568689	0.921605	-0.184743	0.328472	0.327017	-0.613731	1	0.837475	NaN	0.0433929	0.0243235	1.70054
A0A384JJ66	tr|A0A384JJ66|A0A384JJ66_BOTFB Small nuclear ribonucleoprotein G OS=Botryotinia fuckeliana (strain B05.10) OX=332648 GN=Bcsmx2 PE=3 SV=1	26.5592	27.0979	27.6314	27.154	26.9238	27.7855	27.4291	26.3823	25.6123	26.8271	26.1242	25.9708	NaN	NaN	NaN	NaN	NaN	NaN	3	3	3	3	0	0	1	0.904722	NaN	0.659015	1	-0.191609	0.366336	0.399781	0.621597	1	0.839821	NaN	0.0563914	0.0302332	0.980396	spliceosomal snRNP assembly	GO:0000387	RNA binding	GO:0003723	spliceosomal complex	GO:0005681			RNA binding
A0A384JJ96	tr|A0A384JJ96|A0A384JJ96_BOTFB Aldo_ket_red domain-containing protein OS=Botryotinia fuckeliana (strain B05.10) OX=332648 GN=BCIN_06g00400 PE=4 SV=1	27.7721	26.3667	26.2686	25.2785	28.0697	27.8216	27.7987	28.2839	28.9601	27.2048	27.5597	27.6935	NaN	NaN	NaN	NaN	NaN	NaN	3	3	3	3	0	0	1	0.908672	NaN	0.814719	1	-0.254153	0.0591427	0.0303129	-1.54513	1	0.871558	NaN	0.659501	1	-0.429375			oxidoreductase activity	GO:0016491					oxidoreductase activity
A0A384JJD7	tr|A0A384JJD7|A0A384JJD7_BOTFB Ribose-phosphate diphosphokinase OS=Botryotinia fuckeliana (strain B05.10) OX=332648 GN=Bcprs1 PE=3 SV=1	27.2656	25.5891	26.5746	NaN	26.5654	26.7148	26.567	24.4647	26.0374	26.6638	25.1323	25.2254	NaN	NaN	NaN	NaN	NaN	NaN	3	2	3	3	0	0	1	0.912658	NaN	0.811987	1	-0.163656	0.379442	0.428452	0.786754	NaN	1	0	0.22959	0.193826	0.96626	nucleoside metabolic process;nucleotide biosynthetic process;ribonucleoside monophosphate biosynthetic process	GO:0009116;GO:0009156;GO:0009165	magnesium ion binding;ribose phosphate diphosphokinase activity	GO:0000287;GO:0004749
A0A384JJG8	tr|A0A384JJG8|A0A384JJG8_BOTFB Uncharacterized protein OS=Botryotinia fuckeliana (strain B05.10) OX=332648 GN=BCIN_06g00360 PE=4 SV=1	23.9648	24.1913	24.1749	NaN	23.7033	24.3265	28.5338	29.9057	28.999	21.5007	NaN	20.5497	NaN	NaN	NaN	NaN	NaN	NaN	3	2	3	2	0	0	1	0.916678	NaN	0.728774	1	0.0954005	0.000250809	0	-5.03585	NaN	1	0	NaN	1	0			ATP binding;ATPase activity, coupled to transmembrane movement of substances	GO:0005524;GO:0042626	integral component of membrane	GO:0016021
A0A384JJU1	tr|A0A384JJU1|A0A384JJU1_BOTFB Bclys12 OS=Botryotinia fuckeliana (strain B05.10) OX=332648 GN=Bclys12 PE=3 SV=1	23.8325	24.434	24.4682	22.8442	24.8427	23.4742	32.0299	30.4907	30.5582	30.5637	27.5813	27.3067	NaN	NaN	NaN	NaN	NaN	23.5821	3	3	3	3	0	1	1	0.920735	NaN	0.448521	0.802765	0.52457	0.000236444	0	-6.78134	1	0.872827	0.138244	0.0164615	0.0108522	-4.76357			magnesium ion binding;NAD binding;oxidoreductase activity, acting on the CH-OH group of donors, NAD or NADP as acceptor	GO:0000287;GO:0016616;GO:0051287
A0A384JJU4	tr|A0A384JJU4|A0A384JJU4_BOTFB Bcplp2 OS=Botryotinia fuckeliana (strain B05.10) OX=332648 GN=Bcplp2 PE=3 SV=1	25.0972	25.1759	25.4931	25.0503	NaN	25.8048	27.4343	25.8564	25.6588	25.7263	NaN	25.5846	NaN	NaN	NaN	NaN	NaN	NaN	3	2	3	2	0	0	1	0.922776	NaN	0.629714	0.966821	-0.172113	0.138571	0.0835665	-1.06108	NaN	1	0	NaN	1	0
A0A384JK75	tr|A0A384JK75|A0A384JK75_BOTFB Uncharacterized protein OS=Botryotinia fuckeliana (strain B05.10) OX=332648 GN=BCIN_06g03350 PE=3 SV=1	25.7773	21.1194	25.7055	17.3722	21.8467	21.5255	29.6534	30.4177	29.5571	33.8504	33.4275	32.2629	NaN	NaN	NaN	NaN	17.562	21.873	3	3	3	3	0	2	1	0.865222	NaN	0.134268	0.400867	3.95259	0.022215	0.0127937	-5.67535	0.842928	1	0.530626	0.00103924	0.001	-12.9321	translation	GO:0006412	structural constituent of ribosome	GO:0003735	ribosome	GO:0005840	translation	GO:0006412	structural constituent of ribosome
A0A384JKB1	tr|A0A384JKB1|A0A384JKB1_BOTFB Beta-galactosidase OS=Botryotinia fuckeliana (strain B05.10) OX=332648 GN=BCIN_06g04500 PE=3 SV=1	25.7708	22.9714	23.2535	26.8356	29.6401	27.6424	23.2029	23.7981	23.8119	26.7671	28.4445	28.8001	NaN	NaN	NaN	29.0557	32.0204	31.0183	3	3	3	3	0	3	1	0.88172	NaN	0.0295439	0.182923	-4.04078	0.687864	1	0.394284	0.0920585	0.309943	-2.65879	0.974529	1	0.035429	carbohydrate metabolic process	GO:0005975	hydrolase activity, hydrolyzing O-glycosyl compounds	GO:0004553			carbohydrate metabolic process	GO:0005975
A0A384JKP9	tr|A0A384JKP9|A0A384JKP9_BOTFB Uncharacterized protein OS=Botryotinia fuckeliana (strain B05.10) OX=332648 GN=BCIN_06g05910 PE=4 SV=1	25.6066	25.2488	25.4156	NaN	25.4433	NaN	26.0228	27.1561	26.9417	25.9362	25.9687	26.2474	NaN	NaN	NaN	NaN	NaN	NaN	3	1	3	3	0	0	1	0.851067	NaN	1	1	-0.0195993	0.0240422	0.0144021	-1.28316	NaN	1	0	1	0.914421	-0.607485
A0A384JKX5	tr|A0A384JKX5|A0A384JKX5_BOTFB Dipeptidase OS=Botryotinia fuckeliana (strain B05.10) OX=332648 GN=BCIN_06g06630 PE=3 SV=1	27.0162	26.6501	25.6399	26.417	27.182	25.7889	23.4972	25.1451	24.5955	27.7774	26.697	27.7775	NaN	NaN	NaN	NaN	24.7335	25.2202	3	3	3	3	0	2	1	0.852811	NaN	0.964522	1	-0.0272528	0.0334621	0.0158227	2.02279	0.0739147	0.280553	1.48581	0.151997	0.0970279	-0.954673			dipeptidase activity;metal ion binding	GO:0016805;GO:0046872
A0A384JL40	tr|A0A384JL40|A0A384JL40_BOTFB TauD domain-containing protein OS=Botryotinia fuckeliana (strain B05.10) OX=332648 GN=BCIN_06g06240 PE=4 SV=1	26.8181	27.5468	27.9515	27.042	26.8503	27.8013	25.2794	25.5053	23.618	26.4841	24.6517	25.0387	NaN	NaN	NaN	NaN	NaN	NaN	3	3	3	3	0	0	1	0.856321	NaN	0.662163	1	0.207619	0.0179564	0.0100375	2.63794	1	0.918273	NaN	0.0429751	0.0243683	1.83969			oxidoreductase activity	GO:0016491					oxidoreductase activity
A0A384JLE0	tr|A0A384JLE0|A0A384JLE0_BOTFB ER membrane protein complex subunit 2 OS=Botryotinia fuckeliana (strain B05.10) OX=332648 GN=Bcemc2 PE=3 SV=1	25.2313	25.3933	25.55	NaN	25.5477	25.6989	29.261	27.1332	27.1011	27.2241	26.8615	24.798	NaN	NaN	NaN	NaN	NaN	NaN	3	2	3	3	0	0	1	0.85986	NaN	0.176167	0.475195	-0.23177	0.0276201	0.0146566	-2.44024	NaN	1	0	0.541415	0.815594	-0.671228
A0A384JLE3	tr|A0A384JLE3|A0A384JLE3_BOTFB Uncharacterized protein OS=Botryotinia fuckeliana (strain B05.10) OX=332648 GN=BCIN_06g06090 PE=4 SV=1	23.008	23.359	23.9889	25.3774	24.6405	NaN	NaN	NaN	NaN	NaN	NaN	NaN	NaN	NaN	NaN	26.417	27.397	25.3884	3	2	0	0	0	3	1	0.86164	NaN	0.0432134	0.218921	-1.55694	1	0.816565	NaN	0.179243	0.423312	-1.39185	NaN	1	0
A0A384JLG1	tr|A0A384JLG1|A0A384JLG1_BOTFB Transmembrane 9 superfamily member OS=Botryotinia fuckeliana (strain B05.10) OX=332648 GN=BCIN_06g07570 PE=3 SV=1	27.4892	27.347	27.4874	26.8255	26.7058	27.8718	27.7586	27.0243	27.5544	27.1306	27.1408	28.091	NaN	NaN	NaN	NaN	NaN	NaN	3	3	3	3	0	0	1	0.847601	NaN	0.457317	0.804344	0.306807	0.984743	1	-0.00455348	1	0.923932	NaN	0.548428	0.829947	-0.319736					integral component of membrane	GO:0016021
A0A384JLL4	tr|A0A384JLL4|A0A384JLL4_BOTFB Bcpol5 OS=Botryotinia fuckeliana (strain B05.10) OX=332648 GN=Bcpol5 PE=3 SV=1	24.1551	24.7702	24.8338	NaN	NaN	NaN	NaN	NaN	23.3757	24.6965	23.8902	25.0998	NaN	NaN	NaN	NaN	NaN	NaN	3	0	1	3	0	0	1	0.863427	NaN	1	0.8494	NaN	1	0.824549	1.21069	NaN	1	0	1	0.869227	NaN	regulation of transcription, DNA-templated	GO:0006355	DNA binding;transcription factor binding	GO:0003677;GO:0008134	nucleolus	GO:0005730			DNA binding;transcription factor binding
A0A384JLP3	tr|A0A384JLP3|A0A384JLP3_BOTFB Bcrpn3 OS=Botryotinia fuckeliana (strain B05.10) OX=332648 GN=Bcrpn3 PE=3 SV=1	26.4699	23.9071	25.2447	25.9299	26.7249	26.7253	30.1438	31.2275	30.991	31.0144	28.0559	28.5835	NaN	NaN	NaN	NaN	NaN	26.0842	3	3	3	3	0	1	1	0.868835	NaN	0.186204	0.490438	-1.25285	0.00232564	0.000819277	-5.58022	1	0.925358	0.375898	0.0438246	0.0245923	-2.75787	regulation of protein catabolic process	GO:0042176	enzyme regulator activity	GO:0030234	proteasome complex	GO:0000502			enzyme regulator activity
A0A384JLT5	tr|A0A384JLT5|A0A384JLT5_BOTFB Orotate phosphoribosyltransferase OS=Botryotinia fuckeliana (strain B05.10) OX=332648 GN=BCIN_07g01590 PE=3 SV=1	25.31	24.826	25.3071	25.5672	24.6199	24.8694	28.7722	27.7659	29.8645	27.1963	27.2926	27.5968	NaN	NaN	NaN	NaN	NaN	NaN	3	3	3	3	0	0	1	0.870653	NaN	0.712818	1	0.128832	0.00432202	0.00233103	-3.65318	1	0.926788	NaN	0.00160423	0.00126697	-2.34305	nucleoside metabolic process;pyrimidine nucleotide biosynthetic process	GO:0006221;GO:0009116	orotate phosphoribosyltransferase activity	GO:0004588
A0A384JLV4	tr|A0A384JLV4|A0A384JLV4_BOTFB Bctps2 OS=Botryotinia fuckeliana (strain B05.10) OX=332648 GN=Bctps2 PE=3 SV=1;tr|A0A384JLU7|A0A384JLU7_BOTFB Bctps2 OS=Botryotinia fuckeliana (strain B05.10) OX=332648 GN=Bctps2 PE=3 SV=1	26.8291	26.8841	27.0915	26.7515	26.6807	26.9355	28.4456	28.3407	28.555	29.1121	28.579	26.8147	NaN	NaN	NaN	NaN	NaN	25.5414	3	3	3	3	0	1	1	0.872478	NaN	0.256871	0.595707	0.145676	0.000116228	0	-1.51219	1	0.929662	1.24788	0.119463	0.0696329	-1.37936	trehalose biosynthetic process	GO:0005992	catalytic activity	GO:0003824
A0A384JLW6	tr|A0A384JLW6|A0A384JLW6_BOTFB Pyruvate dehydrogenase E1 component subunit alpha OS=Botryotinia fuckeliana (strain B05.10) OX=332648 GN=BCIN_07g01890 PE=4 SV=1	24.8833	25.1123	23.9348	NaN	24.1401	24.0777	31.5554	32.8207	32.8004	31.1413	31.0028	30.6392	NaN	NaN	NaN	NaN	NaN	NaN	3	2	3	3	0	0	1	0.874311	NaN	0.334438	0.668721	0.534578	0.000149713	0	-7.74866	NaN	1	0	5.11843e-05	0	-6.81887	acetyl-CoA biosynthetic process from pyruvate	GO:0006086	pyruvate dehydrogenase (acetyl-transferring) activity	GO:0004739	intracellular membrane-bounded organelle	GO:0043231
A0A384JM65	tr|A0A384JM65|A0A384JM65_BOTFB Bcmsp1 OS=Botryotinia fuckeliana (strain B05.10) OX=332648 GN=Bcmsp1 PE=3 SV=1	28.6726	29.4262	28.942	28.2337	28.4808	27.2522	27.6762	27.1399	26.3883	28.2675	28.2744	28.1591	NaN	NaN	NaN	NaN	NaN	NaN	3	3	3	3	0	0	1	0.878	NaN	0.0781139	0.300179	1.02468	0.0109439	0.00596471	1.94546	1	0.935463	NaN	0.551596	0.837372	-0.244774			ATP binding	GO:0005524
A0A384JM80	tr|A0A384JM80|A0A384JM80_BOTFB Uncharacterized protein OS=Botryotinia fuckeliana (strain B05.10) OX=332648 GN=BCIN_07g02900 PE=4 SV=1	25.6176	25.5369	25.7549	25.4624	25.0987	26.136	NaN	NaN	NaN	NaN	NaN	NaN	NaN	NaN	NaN	NaN	NaN	NaN	3	3	0	0	0	0	1	0.879856	NaN	0.830899	1	0.070755	1	0.808733	NaN	1	0.936925	NaN	1	0.835504	NaN			ATP binding;ATPase activity, coupled to transmembrane movement of substances	GO:0005524;GO:0042626	integral component of membrane	GO:0016021
A0A384JMN6	tr|A0A384JMN6|A0A384JMN6_BOTFB Uncharacterized protein OS=Botryotinia fuckeliana (strain B05.10) OX=332648 GN=BCIN_07g03500 PE=4 SV=1;tr|A0A384JMF4|A0A384JMF4_BOTFB Uncharacterized protein OS=Botryotinia fuckeliana (strain B05.10) OX=332648 GN=BCIN_07g0350	27.7359	24.6486	27.4987	25.0918	26.5284	26.0161	27.7186	28.3351	26.9096	26.9944	26.5409	26.6649	NaN	NaN	NaN	NaN	22.8464	NaN	3	3	3	3	0	1	1	1	NaN	0.525221	0.888233	0.748929	0.393364	0.464098	-1.02674	1	0.908533	3.0324	0.125055	0.0736013	-0.854635			RNA binding	GO:0003723					RNA binding
A0A384JN02	tr|A0A384JN02|A0A384JN02_BOTFB Uncharacterized protein OS=Botryotinia fuckeliana (strain B05.10) OX=332648 GN=BCIN_07g04990 PE=3 SV=1	24.8817	25.9022	26.0517	25.3805	25.4655	26.3214	30.5071	31.1283	30.9487	27.9973	27.0964	25.518	NaN	NaN	NaN	NaN	NaN	NaN	3	3	3	3	0	0	1	1	NaN	0.827249	1	-0.110596	0.000217282	0	-5.24949	1	0.904422	NaN	0.217122	0.170585	-1.14809			oxidoreductase activity	GO:0016491					oxidoreductase activity
A0A384JNB8	tr|A0A384JNB8|A0A384JNB8_BOTFB MFS domain-containing protein OS=Botryotinia fuckeliana (strain B05.10) OX=332648 GN=BCIN_07g05910 PE=3 SV=1	24.32	25.4175	25.9256	23.4801	25.4607	25.9651	25.5045	NaN	24.181	29.0046	28.9706	28.6688	NaN	NaN	NaN	NaN	23.2212	23.9868	3	3	2	3	0	2	1	1	NaN	0.791769	1	0.252373	0.663187	1	0.378246	0.273216	0.541804	1.36467	0.00693902	0.00505263	-3.91268			transmembrane transporter activity	GO:0022857	integral component of membrane	GO:0016021			transmembrane transporter activity
A0A384JNE9	tr|A0A384JNE9|A0A384JNE9_BOTFB Structural maintenance of chromosomes protein OS=Botryotinia fuckeliana (strain B05.10) OX=332648 GN=Bcsmc2 PE=3 SV=1	27.9896	28.2883	28.1074	27.7242	27.7886	28.8679	26.8044	26.9125	26.3155	28.8503	28.9798	29.3218	NaN	NaN	NaN	NaN	NaN	NaN	3	3	3	3	0	0	1	1	NaN	0.996986	1	0.00153097	0.00203341	0.000839506	1.45097	1	0.879226	NaN	0.0804025	0.0426555	-0.923731	chromosome organization	GO:0051276	ATP binding	GO:0005524	chromosome	GO:0005694	chromosome organization	GO:0051276
A0A384JNX2	tr|A0A384JNX2|A0A384JNX2_BOTFB Sorting nexin MVP1 OS=Botryotinia fuckeliana (strain B05.10) OX=332648 GN=Bcmvp1 PE=3 SV=1;tr|A0A384JPL8|A0A384JPL8_BOTFB Sorting nexin MVP1 OS=Botryotinia fuckeliana (strain B05.10) OX=332648 GN=Bcmvp1 PE=3 SV=1	23.8828	23.581	23.5833	23.6806	24.3668	23.775	27.8314	28.8113	28.3829	24.7705	22.4232	NaN	NaN	NaN	NaN	NaN	NaN	22.8661	3	3	3	2	0	1	1	1	NaN	0.336694	0.670514	-0.258474	0.000101377	0	-4.65956	1	0.888344	1.0747	0.732747	1	0.343922	retrograde transport, endosome to Golgi	GO:0042147	phosphatidylinositol binding	GO:0035091	cytosol	GO:0005829
A0A384JNX7	tr|A0A384JNX7|A0A384JNX7_BOTFB Uncharacterized protein OS=Botryotinia fuckeliana (strain B05.10) OX=332648 GN=BCIN_08g00490 PE=4 SV=1	27.0233	25.1123	25.3802	24.3549	NaN	25.8673	25.8901	25.1828	25.1526	26.1878	25.64	25.8898	NaN	NaN	NaN	NaN	NaN	NaN	3	2	3	3	0	0	1	1	NaN	0.501707	0.85685	0.727467	0.540874	0.871348	0.43009	NaN	1	0	0.276867	0.274772	-0.794777
A0A384JP53	tr|A0A384JP53|A0A384JP53_BOTFB Bchex OS=Botryotinia fuckeliana (strain B05.10) OX=332648 GN=Bchex PE=3 SV=1	25.0234	25.484	25.5584	26.4294	29.9644	28.8787	34.7119	33.9094	33.8777	30.9568	30.5932	30.4119	NaN	NaN	NaN	NaN	NaN	NaN	3	3	3	3	0	0	1	1	NaN	0.0441831	0.219067	-3.06891	1.03644e-05	0	-8.81101	1	0.890984	NaN	0.102705	0.0573657	-2.22976	positive regulation of translational elongation	GO:0045901	ribosome binding;translation elongation factor activity	GO:0003746;GO:0043022
A0A384JQ48	tr|A0A384JQ48|A0A384JQ48_BOTFB ER membrane protein complex subunit 1 OS=Botryotinia fuckeliana (strain B05.10) OX=332648 GN=Bcemc1 PE=3 SV=1	24.2362	24.7018	25.3482	23.7336	24.3285	24.7426	27.0945	29.5438	29.764	25.9241	24.3335	23.9964	NaN	NaN	NaN	24.7322	24.1851	24.2467	3	3	3	3	0	3	1	1	NaN	0.320219	0.650109	0.493832	0.011533	0.00645977	-4.0387	0.74249	1	-0.119783	0.506368	0.747056	-0.483094					ER membrane protein complex	GO:0072546
A0A384JQ55	tr|A0A384JQ55|A0A384JQ55_BOTFB Uncharacterized protein OS=Botryotinia fuckeliana (strain B05.10) OX=332648 GN=BCIN_08g03150 PE=3 SV=1	26.5767	26.2362	26.5004	26.982	26.3849	26.4744	29.1973	29.7605	29.255	31.1731	31.6676	30.8697	NaN	NaN	NaN	20.6116	NaN	NaN	3	3	3	3	0	1	1	1	NaN	0.454454	0.804208	-0.175947	0.000136465	0	-2.96649	1	0.896311	6.0021	0.000100405	0	-4.62306	glycerol metabolic process	GO:0006071	ATP binding;glycerone kinase activity	GO:0004371;GO:0005524
A0A384JRT5	tr|A0A384JRT5|A0A384JRT5_BOTFB SGNH_hydro domain-containing protein OS=Botryotinia fuckeliana (strain B05.10) OX=332648 GN=BCIN_09g01800 PE=4 SV=1	25.1976	25.7587	26.4901	25.8906	26.3814	26.1902	24.3695	NaN	NaN	NaN	NaN	NaN	NaN	NaN	NaN	25.6089	24.5984	NaN	3	3	1	0	0	2	1	1	NaN	0.445483	0.797852	-0.338605	1	1	1.44599	0.0873046	0.301059	1.0504	1	1	NaN
A0A384JSA7	tr|A0A384JSA7|A0A384JSA7_BOTFB Fumarate hydratase OS=Botryotinia fuckeliana (strain B05.10) OX=332648 GN=Bcfum1 PE=3 SV=1	27.0942	25.8832	25.9626	25.2937	24.4151	25.787	31.6517	31.7403	31.2202	29.9156	28.8102	27.2281	NaN	NaN	NaN	22.0801	22.6222	23.9161	3	3	3	3	0	3	1	1	NaN	0.109806	0.379213	1.14808	0.000246555	0	-5.22409	0.027556	0.216735	2.29247	0.0164711	0.0108286	-3.48605	fumarate metabolic process;tricarboxylic acid cycle	GO:0006099;GO:0006106	fumarate hydratase activity	GO:0004333	tricarboxylic acid cycle enzyme complex	GO:0045239
A0A384JSM9	tr|A0A384JSM9|A0A384JSM9_BOTFB Uncharacterized protein OS=Botryotinia fuckeliana (strain B05.10) OX=332648 GN=BCIN_09g04200 PE=4 SV=1	28.2909	28.4202	28.8064	27.8192	28.7059	28.8401	NaN	NaN	NaN	NaN	NaN	NaN	NaN	NaN	NaN	NaN	NaN	NaN	3	3	0	0	0	0	1	1	NaN	0.893469	1	0.0507456	1	1	NaN	1	1	NaN	1	1	NaN
A0A384JSX9	tr|A0A384JSX9|A0A384JSX9_BOTFB Phosphotransferase OS=Botryotinia fuckeliana (strain B05.10) OX=332648 GN=Bcglk PE=3 SV=1	26.1109	26.1054	26.8107	24.4536	26.522	25.6479	31.3433	28.9339	31.4176	30.4932	28.5166	29.3071	NaN	NaN	NaN	NaN	NaN	NaN	3	3	3	3	0	0	1	1	NaN	0.281138	0.635498	0.801184	0.00762356	0.00407453	-4.22261	1	1	NaN	0.0093444	0.00593484	-3.89784	cellular glucose homeostasis;glycolytic process	GO:0001678;GO:0006096	ATP binding;glucose binding;hexokinase activity	GO:0004396;GO:0005524;GO:0005536	cell	GO:0005623
A0A384JTL4	tr|A0A384JTL4|A0A384JTL4_BOTFB Bcgst10 OS=Botryotinia fuckeliana (strain B05.10) OX=332648 GN=Bcgst10 PE=4 SV=1	24.4441	25.3866	25.4748	23.9432	24.8898	24.6922	28.7167	28.0341	27.7764	25.9596	27.1029	27.0333	NaN	NaN	NaN	25.9921	NaN	NaN	3	3	3	3	0	1	1	1	NaN	0.246988	0.591638	0.593456	0.00207966	0.000829268	-3.07391	1	1	-1.48374	0.00952632	0.00587593	-2.1902			glutathione transferase activity	GO:0004364
A0A384JTQ2	tr|A0A384JTQ2|A0A384JTQ2_BOTFB Uncharacterized protein OS=Botryotinia fuckeliana (strain B05.10) OX=332648 GN=BCIN_09g07110 PE=3 SV=1;tr|A0A384JU99|A0A384JU99_BOTFB Uncharacterized protein OS=Botryotinia fuckeliana (strain B05.10) OX=332648 GN=BCIN_09g0711	24.4986	23.999	24.8811	NaN	26.0752	26.1555	23.1638	NaN	23.0385	24.3052	23.4837	25.0085	NaN	NaN	NaN	21.1586	29.3077	30.2967	3	2	2	3	0	3	1	1	NaN	0.0153758	0.123619	-1.6558	0.026595	0.0141468	1.35842	0.843172	1	-0.805655	0.0475985	0.0261198	1.84954	carbohydrate metabolic process	GO:0005975	hydrolase activity, hydrolyzing O-glycosyl compounds	GO:0004553			carbohydrate metabolic process	GO:0005975
A0A384JTS2	tr|A0A384JTS2|A0A384JTS2_BOTFB Uncharacterized protein OS=Botryotinia fuckeliana (strain B05.10) OX=332648 GN=BCIN_10g00140 PE=3 SV=1	23.0266	25.0859	20.7512	25.4269	24.2245	21.1799	30.7781	32.6686	31.3499	20.1689	20.9491	20.3941	NaN	NaN	NaN	NaN	21.145	NaN	3	3	3	3	0	1	1	1	NaN	0.731037	1	-0.655873	0.00323716	0.00253184	-8.64426	1	1	2.46544	0.072957	0.0381265	3.10642			oxidoreductase activity	GO:0016491					oxidoreductase activity
A0A384JTW9	tr|A0A384JTW9|A0A384JTW9_BOTFB Single-stranded DNA-binding protein OS=Botryotinia fuckeliana (strain B05.10) OX=332648 GN=BCIN_10g00600 PE=4 SV=1	27.0494	26.9968	27.1173	26.5538	26.2618	27.3202	29.1946	28.2046	28.3996	26.0613	NaN	26.4316	NaN	NaN	NaN	NaN	NaN	NaN	3	3	3	2	0	0	1	1	NaN	0.341339	0.675093	0.342587	0.00713215	0.00383648	-1.54511	1	1	NaN	0.358467	0.422978	0.465462	DNA replication	GO:0006260	single-stranded DNA binding	GO:0003697
A0A384JU06	tr|A0A384JU06|A0A384JU06_BOTFB Bctaf5 OS=Botryotinia fuckeliana (strain B05.10) OX=332648 GN=Bctaf5 PE=3 SV=1	25.3972	25.9217	25.5414	25.4056	25.2394	26.6865	NaN	NaN	NaN	NaN	NaN	NaN	NaN	NaN	NaN	NaN	NaN	NaN	3	3	0	0	0	0	1	1	NaN	0.761439	1	-0.157066	1	1	NaN	1	1	NaN	1	1	NaN					transcription factor TFIID complex	GO:0005669
A0A384JU24	tr|A0A384JU24|A0A384JU24_BOTFB Uncharacterized protein OS=Botryotinia fuckeliana (strain B05.10) OX=332648 GN=BCIN_10g01060 PE=4 SV=1	24.6411	22.6827	24.1542	22.5637	23.1406	31.9586	31.7403	28.7021	31.7785	30.9434	33.2717	31.9416	NaN	NaN	NaN	NaN	21.2363	26.885	3	3	3	3	0	2	1	1	NaN	0.541974	0.90501	-2.06163	0.00419392	0.00238028	-6.9143	0.709171	1	1.82703	0.118847	0.0695911	-6.16457
A0A384JU67	tr|A0A384JU67|A0A384JU67_BOTFB Uncharacterized protein OS=Botryotinia fuckeliana (strain B05.10) OX=332648 GN=BCIN_10g01380 PE=4 SV=1	23.1178	28.5543	28.1696	27.7053	28.0913	25.0389	31.5298	29.8155	30.3257	28.7583	27.8078	28.8204	NaN	NaN	NaN	NaN	NaN	NaN	3	3	3	3	0	0	1	1	NaN	0.876313	1	-0.331257	0.0966697	0.0529138	-3.9431	1	1	NaN	0.208981	0.160335	-1.51699			RNA binding	GO:0003723					RNA binding
A0A384JUI2	tr|A0A384JUI2|A0A384JUI2_BOTFB Uncharacterized protein OS=Botryotinia fuckeliana (strain B05.10) OX=332648 GN=BCIN_10g02710 PE=4 SV=1	25.1694	25.4592	25.4812	25.0337	25.402	25.7846	NaN	NaN	NaN	25.9893	25.8517	26.7828	NaN	NaN	NaN	NaN	NaN	NaN	3	3	0	3	0	0	1	1	NaN	0.884952	1	-0.0368334	1	1	NaN	1	1	NaN	0.0914278	0.0507192	-0.801174
A0A384JUU4	tr|A0A384JUU4|A0A384JUU4_BOTFB Guanine nucleotide-binding protein subunit gamma OS=Botryotinia fuckeliana (strain B05.10) OX=332648 GN=Bcgg1 PE=4 SV=1	27.2389	28.019	28.0445	26.5554	26.2544	28.4946	27.5923	27.0902	27.5759	26.7393	27.1265	26.6034	NaN	NaN	NaN	NaN	NaN	NaN	3	3	3	3	0	0	1	1	NaN	0.424787	0.78397	0.665991	0.32648	0.323588	0.347993	1	1	NaN	0.718427	1	0.278393	G protein-coupled receptor signaling pathway	GO:0007186
A0A384JUY7	tr|A0A384JUY7|A0A384JUY7_BOTFB Translationally-controlled tumor protein homolog OS=Botryotinia fuckeliana (strain B05.10) OX=332648 GN=Bctma19 PE=3 SV=1	24.318	22.7299	22.4487	22.6137	22.2478	23.3881	31.9132	33.8665	33.2576	30.4514	30.9339	31.2304	NaN	NaN	NaN	NaN	23.8976	25.028	3	3	3	3	0	2	1	1	NaN	0.569709	0.914532	0.415666	0.000275024	0	-9.84687	0.0660698	0.271395	-1.71297	3.67096e-05	0	-8.12202
A0A384JUZ7	tr|A0A384JUZ7|A0A384JUZ7_BOTFB Uncharacterized protein OS=Botryotinia fuckeliana (strain B05.10) OX=332648 GN=BCIN_10g04180 PE=4 SV=1	24.6246	24.6937	24.3527	24.9017	24.6588	25.9795	29.2735	29.3777	31.1868	33.7478	35.1789	35.1378	NaN	NaN	NaN	NaN	NaN	25.8289	3	3	3	3	0	1	1	1	NaN	0.211233	0.538011	-0.623017	0.00102421	0.000502326	-5.38901	1	1	-0.648846	0.000106311	0	-9.50815
A0A384JV57	tr|A0A384JV57|A0A384JV57_BOTFB Uncharacterized protein OS=Botryotinia fuckeliana (strain B05.10) OX=332648 GN=BCIN_10g04310 PE=3 SV=1	24.3187	25.4414	25.6696	24.5393	24.8638	25.4565	28.837	29.2513	29.7969	27.0241	25.7705	23.6955	NaN	NaN	NaN	NaN	NaN	NaN	3	3	3	3	0	0	1	1	NaN	0.721304	1	0.190046	0.00116247	0.000488688	-4.15182	1	1	NaN	0.618057	0.956663	-0.543484	mature ribosome assembly	GO:0042256
A0A384JV63	tr|A0A384JV63|A0A384JV63_BOTFB Sugar phosphate phosphatase OS=Botryotinia fuckeliana (strain B05.10) OX=332648 GN=BCIN_10g04650 PE=3 SV=1	28.7339	28.0219	27.9666	28.6573	27.5241	29.1097	29.1857	28.3752	28.3988	28.089	28.5155	27.7809	NaN	NaN	NaN	NaN	NaN	NaN	3	3	3	3	0	0	1	1	NaN	0.739745	1	-0.189592	0.319651	0.314291	-0.412456	1	1	NaN	0.59087	0.909661	0.301939			protein carboxyl O-methyltransferase activity	GO:0051998
A0A384JV88	tr|A0A384JV88|A0A384JV88_BOTFB 4-aminobutyrate aminotransferase OS=Botryotinia fuckeliana (strain B05.10) OX=332648 GN=Bcuga1 PE=3 SV=1	22.1645	22.8402	23.1885	22.5838	23.2497	22.6561	34.3357	33.8827	34.3899	35.4144	33.9574	34.0765	NaN	NaN	NaN	NaN	22.5679	NaN	3	3	3	3	0	1	1	1	NaN	0.801253	1	-0.0987733	4.65174e-06	0	-11.4717	1	1	0.261899	2.21639e-05	0	-11.6529	gamma-aminobutyric acid metabolic process	GO:0009448	4-aminobutyrate transaminase activity;pyridoxal phosphate binding	GO:0003867;GO:0030170
A0A384JVJ7	tr|A0A384JVJ7|A0A384JVJ7_BOTFB Coatomer subunit delta OS=Botryotinia fuckeliana (strain B05.10) OX=332648 GN=Bcret2 PE=3 SV=1	24.8466	24.6913	25.6976	NaN	23.8378	25.0406	28.3691	30.3933	30.1774	28.6263	29.2167	28.7254	NaN	NaN	NaN	NaN	NaN	NaN	3	2	3	3	0	0	1	1	NaN	0.367075	0.714551	0.639299	0.00306384	0.00259004	-4.56805	NaN	1	0	0.00317347	0.00132394	-4.41692	retrograde vesicle-mediated transport, Golgi to endoplasmic reticulum	GO:0006890			COPI vesicle coat	GO:0030126
A0A384JVM3	tr|A0A384JVM3|A0A384JVM3_BOTFB 2-phosphotransferase OS=Botryotinia fuckeliana (strain B05.10) OX=332648 GN=Bctpt1 PE=3 SV=1	25.0927	25.1422	25.7702	24.6411	24.8727	25.5898	NaN	NaN	25.6605	NaN	NaN	NaN	NaN	NaN	NaN	NaN	NaN	NaN	3	3	1	0	0	0	1	1	NaN	0.45002	0.802797	0.300502	1	1	-0.325455	1	1	NaN	1	1	NaN	tRNA splicing, via endonucleolytic cleavage and ligation	GO:0006388	transferase activity, transferring phosphorus-containing groups	GO:0016772
A0A384JW18	tr|A0A384JW18|A0A384JW18_BOTFB Uncharacterized protein OS=Botryotinia fuckeliana (strain B05.10) OX=332648 GN=BCIN_10g04590 PE=3 SV=1	21.7048	20.6954	21.5193	21.6639	24.7691	21.4621	32.0791	31.6441	31.3365	31.2591	31.6337	31.5773	NaN	NaN	NaN	NaN	NaN	NaN	3	3	3	3	0	0	1	1	NaN	0.300117	0.647628	-1.32518	1.04212e-05	0	-10.38	1	1	NaN	0.00118949	0.000954315	-8.85834	translation	GO:0006412	structural constituent of ribosome	GO:0003735	ribosome	GO:0005840	translation	GO:0006412	structural constituent of ribosome
A0A384JWF9	tr|A0A384JWF9|A0A384JWF9_BOTFB Obg-like ATPase 1 OS=Botryotinia fuckeliana (strain B05.10) OX=332648 GN=BCIN_11g02610 PE=3 SV=1	26.7365	25.2823	26.117	24.4366	24.0939	27.0996	31.3139	31.3428	32.9738	30.9506	30.7582	30.2663	NaN	NaN	NaN	NaN	NaN	NaN	3	3	3	3	0	0	1	1	NaN	0.466605	0.804389	0.835217	0.00108383	0.000497696	-5.83159	1	1	NaN	0.00496686	0.00206098	-5.44834			ATP binding;ATPase activity;GTP binding;ribosomal large subunit binding;ribosome binding	GO:0005524;GO:0005525;GO:0016887;GO:0043022;GO:0043023	cytoplasm	GO:0005737			ATPase activity
A0A384JWP9	tr|A0A384JWP9|A0A384JWP9_BOTFB BcPIO5 OS=Botryotinia fuckeliana (strain B05.10) OX=332648 GN=BcPIO5 PE=4 SV=1	21.3101	21.9958	22.0979	20.8494	22.2639	21.3963	32.5022	32.0527	31.9978	25.7101	26.0692	26.1649	NaN	NaN	NaN	24.4361	26.5036	NaN	3	3	3	3	0	2	1	1	NaN	0.568571	0.924458	0.298045	3.86147e-06	0	-10.383	0.024061	0.187149	-3.96667	0.000499675	0.00136232	-4.47819
A0A384JX18	tr|A0A384JX18|A0A384JX18_BOTFB Phosphoacetylglucosamine mutase OS=Botryotinia fuckeliana (strain B05.10) OX=332648 GN=Bcpcm1 PE=3 SV=1	24.1853	22.7616	23.1795	22.6459	23.3936	22.896	31.8996	31.7179	31.6279	28.8258	27.0978	26.5383	NaN	NaN	NaN	NaN	NaN	NaN	3	3	3	3	0	0	1	1	NaN	0.451421	0.804098	0.396969	4.10123e-05	0	-8.37299	1	1	NaN	0.00336328	0.0013101	-4.50877	carbohydrate metabolic process;UDP-N-acetylglucosamine biosynthetic process	GO:0005975;GO:0006048	magnesium ion binding;phosphoacetylglucosamine mutase activity	GO:0000287;GO:0004610			carbohydrate metabolic process	GO:0005975
A0A384JX34	tr|A0A384JX34|A0A384JX34_BOTFB Bcerv29 OS=Botryotinia fuckeliana (strain B05.10) OX=332648 GN=Bcerv29 PE=3 SV=1	26.029	26.4907	27.0512	26.0124	26.5956	26.5088	26.6676	27.3358	27.1738	26.6475	26.1282	26.7107	NaN	NaN	NaN	NaN	NaN	NaN	3	3	3	3	0	0	1	1	NaN	0.685099	1	0.151386	0.208627	0.150514	-0.535428	1	1	NaN	0.659044	1	-0.123207					integral component of membrane	GO:0016021
A0A384JXD2	tr|A0A384JXD2|A0A384JXD2_BOTFB Mitochondrial import inner membrane translocase subunit TIM54 OS=Botryotinia fuckeliana (strain B05.10) OX=332648 GN=Bctim54 PE=3 SV=1	30.9127	30.6547	30.5021	30.7331	31.1025	30.7456	24.7142	24.6154	24.7104	27.1192	27.0958	23.6817	NaN	NaN	NaN	NaN	NaN	NaN	3	3	3	3	0	0	1	1	NaN	0.373406	0.720451	-0.170562	1.08801e-06	0	6.00985	1	1	NaN	0.0130274	0.0087037	4.89482
A0A384JXE6	tr|A0A384JXE6|A0A384JXE6_BOTFB Bcnat1 OS=Botryotinia fuckeliana (strain B05.10) OX=332648 GN=Bcnat1 PE=4 SV=1	25.6492	26.5175	25.909	26.1813	NaN	NaN	27.6382	29.7234	29.3716	28.821	29.0197	29.4116	NaN	NaN	NaN	NaN	NaN	NaN	3	1	3	3	0	0	1	1	NaN	1	0.817271	-0.156082	0.014163	0.00651111	-2.88583	NaN	1	0	1	1	-2.90281
A0A384JXH5	tr|A0A384JXH5|A0A384JXH5_BOTFB Adenosylhomocysteinase OS=Botryotinia fuckeliana (strain B05.10) OX=332648 GN=Bcsah1 PE=3 SV=1	21.7689	19.9312	22.6029	21.602	27.5492	24.4862	34.2089	34.3077	34.28	33.7509	33.994	34.3668	NaN	NaN	NaN	NaN	NaN	NaN	3	3	3	3	0	0	1	1	NaN	0.175003	0.476957	-3.11148	8.39649e-05	0	-12.8312	1	1	NaN	0.00533547	0.00325444	-9.49143	S-adenosylhomocysteine catabolic process	GO:0019510	adenosylhomocysteinase activity;NAD binding	GO:0004013;GO:0051287
A0A384JXJ0	tr|A0A384JXJ0|A0A384JXJ0_BOTFB Dipeptidyl peptidase 3 OS=Botryotinia fuckeliana (strain B05.10) OX=332648 GN=BCIN_11g05910 PE=3 SV=1	29.1258	29.0947	29.5584	29.1748	27.4481	30.3228	30.5883	31.9538	32.0939	31.5071	32.6969	32.6238	NaN	NaN	NaN	NaN	NaN	NaN	3	3	3	3	0	0	1	1	NaN	0.759907	1	0.277725	0.0104651	0.00534911	-2.28569	1	1	NaN	0.0231485	0.0138072	-3.29403			dipeptidyl-peptidase activity;metallopeptidase activity	GO:0008237;GO:0008239	cytoplasm	GO:0005737
A0A384JXT4	tr|A0A384JXT4|A0A384JXT4_BOTFB Uncharacterized protein OS=Botryotinia fuckeliana (strain B05.10) OX=332648 GN=BCIN_12g00170 PE=4 SV=1	24.8254	24.7012	25.1755	NaN	NaN	24.633	26.1454	25.6851	26.0494	26.6791	27.9855	28.2289	NaN	NaN	NaN	NaN	NaN	NaN	3	1	3	3	0	0	1	1	NaN	1	0.820835	0.26769	0.00605501	0.00257895	-1.05926	NaN	1	0	1	1	-2.99816
A0A384JXU3	tr|A0A384JXU3|A0A384JXU3_BOTFB 2EXR domain-containing protein OS=Botryotinia fuckeliana (strain B05.10) OX=332648 GN=BCIN_11g06190 PE=4 SV=1	31.692	31.187	31.3456	30.72	30.8218	31.4162	NaN	NaN	NaN	NaN	29.0737	31.2739	NaN	NaN	NaN	NaN	NaN	NaN	3	3	0	2	0	0	1	1	NaN	0.184248	0.488738	0.422132	1	1	NaN	1	1	NaN	0.417723	0.553459	0.812243
A0A384JXW3	tr|A0A384JXW3|A0A384JXW3_BOTFB Signal peptidase complex catalytic subunit SEC11 OS=Botryotinia fuckeliana (strain B05.10) OX=332648 GN=Bcsec11 PE=3 SV=1	25.1185	25.459	25.9458	NaN	25.1625	25.5185	25.0833	26.9037	26.7436	25.0862	NaN	NaN	NaN	NaN	NaN	NaN	NaN	NaN	3	2	3	1	0	0	1	1	NaN	0.653758	1	0.167316	0.307399	0.294158	-0.735738	NaN	1	0	NaN	1	0	signal peptide processing	GO:0006465	serine-type peptidase activity	GO:0008236	integral component of membrane	GO:0016021
A0A384JY35	tr|A0A384JY35|A0A384JY35_BOTFB Zn(2)-C6 fungal-type domain-containing protein OS=Botryotinia fuckeliana (strain B05.10) OX=332648 GN=BCIN_11g04510 PE=4 SV=1	27.4676	27.9437	27.7485	NaN	NaN	NaN	28.9867	28.9996	28.6552	29.2183	29.2859	29.2304	NaN	NaN	NaN	25.1297	25.1645	NaN	3	0	3	3	0	2	1	1	NaN	1	0.805622	NaN	0.00287727	0.00263035	-1.16054	NaN	1	0	1	1	NaN			DNA-binding transcription factor activity, RNA polymerase II-specific;zinc ion binding	GO:0000981;GO:0008270	nucleus	GO:0005634
A0A384JY69	tr|A0A384JY69|A0A384JY69_BOTFB Uncharacterized protein OS=Botryotinia fuckeliana (strain B05.10) OX=332648 GN=BCIN_12g00560 PE=3 SV=1	28.4325	28.6562	28.8644	28.0493	28.363	28.6806	27.2322	27.1441	24.5328	26.3733	25.6477	25.6278	NaN	NaN	NaN	NaN	NaN	NaN	3	3	3	3	0	0	1	1	NaN	0.263873	0.607442	0.286758	0.0584485	0.0301636	2.348	1	1	NaN	0.00125016	0.000926108	2.4814	proline biosynthetic process	GO:0006561	pyrroline-5-carboxylate reductase activity	GO:0004735
A0A384JYC5	tr|A0A384JYC5|A0A384JYC5_BOTFB Uncharacterized protein OS=Botryotinia fuckeliana (strain B05.10) OX=332648 GN=BCIN_12g01200 PE=4 SV=1	27.9395	27.9737	28.3201	28.5823	28.6611	28.2873	NaN	NaN	NaN	NaN	NaN	NaN	NaN	NaN	NaN	NaN	NaN	NaN	3	3	0	0	0	0	1	1	NaN	0.0602162	0.275959	-0.432447	1	1	NaN	1	1	NaN	1	1	NaN
A0A384JYI9	tr|A0A384JYI9|A0A384JYI9_BOTFB Uncharacterized protein OS=Botryotinia fuckeliana (strain B05.10) OX=332648 GN=BCIN_11g05920 PE=3 SV=1	23.0137	24.3494	24.3173	22.5466	23.8679	23.6812	31.93	31.3039	31.2295	33.4225	31.691	31.7325	NaN	NaN	NaN	NaN	NaN	NaN	3	3	3	3	0	0	1	1	NaN	0.430716	0.784681	0.528236	0.000103518	0	-7.59434	1	1	NaN	0.000223922	0.001	-8.91679	translation	GO:0006412	rRNA binding;structural constituent of ribosome	GO:0003735;GO:0019843	ribosome	GO:0005840	translation	GO:0006412	rRNA binding;structural constituent of ribosome
A0A384JZ58	tr|A0A384JZ58|A0A384JZ58_BOTFB GPN-loop GTPase 2 OS=Botryotinia fuckeliana (strain B05.10) OX=332648 GN=Bcgpn2 PE=3 SV=1	23.8569	24.1967	24.8833	24.2942	NaN	24.8906	22.9294	23.1497	NaN	NaN	NaN	NaN	NaN	NaN	NaN	NaN	NaN	NaN	3	2	2	0	0	0	1	1	NaN	0.576751	0.919477	-0.280047	0.049498	0.0233782	1.2728	NaN	1	0	NaN	1	0
A0A384JZC3	tr|A0A384JZC3|A0A384JZC3_BOTFB Uncharacterized protein OS=Botryotinia fuckeliana (strain B05.10) OX=332648 GN=BCIN_12g04380 PE=3 SV=1	20.8441	20.9493	24.3813	19.4374	23.5738	22.3616	33.5568	33.7569	33.6762	34.5596	34.8965	33.6337	NaN	NaN	NaN	18.7909	16.8355	NaN	3	3	3	3	0	2	1	1	NaN	0.882022	1	0.267281	0.000567385	0	-11.6051	0.10691	0.323282	3.97774	0.000610489	0.00122876	-12.5723			ATP binding;ATPase activity	GO:0005524;GO:0016887					ATPase activity
A0A384JZI0	tr|A0A384JZI0|A0A384JZI0_BOTFB Uncharacterized protein OS=Botryotinia fuckeliana (strain B05.10) OX=332648 GN=BCIN_12g04690 PE=3 SV=1	24.5862	23.8429	23.3705	24.3564	23.4248	25.2386	29.1364	28.9432	28.9663	27.0293	25.4919	25.7928	NaN	NaN	NaN	23.9152	23.1088	NaN	3	3	3	3	0	2	1	1	NaN	0.554911	0.913266	-0.406715	0.000144628	0	-5.08212	0.344644	0.621247	0.827904	0.0662656	0.0346319	-1.76474			acyl-CoA dehydrogenase activity;flavin adenine dinucleotide binding	GO:0003995;GO:0050660
A0A384JZL6	tr|A0A384JZL6|A0A384JZL6_BOTFB Malate dehydrogenase OS=Botryotinia fuckeliana (strain B05.10) OX=332648 GN=Bcmdh1 PE=3 SV=1	23.1372	22.6602	23.4772	22.5398	25.1696	23.5329	34.0134	34.122	34.0594	31.8386	29.8622	29.8726	NaN	NaN	NaN	NaN	NaN	NaN	3	3	3	3	0	0	1	1	NaN	0.459602	0.801911	-0.655923	1.34664e-06	0	-10.9734	1	1	NaN	0.00256518	0.00140824	-6.77706	carbohydrate metabolic process;malate metabolic process;tricarboxylic acid cycle	GO:0005975;GO:0006099;GO:0006108	L-malate dehydrogenase activity	GO:0030060			carbohydrate metabolic process	GO:0005975
A0A384K184	tr|A0A384K184|A0A384K184_BOTFB Aldo_ket_red domain-containing protein OS=Botryotinia fuckeliana (strain B05.10) OX=332648 GN=BCIN_13g04360 PE=4 SV=1	25.3522	24.8419	25.3373	23.9374	25.1813	24.9379	24.7586	27.7391	26.6676	24.4997	26.2533	26.1274	NaN	NaN	NaN	NaN	NaN	NaN	3	3	3	3	0	0	1	1	NaN	0.302685	0.646316	0.491578	0.244074	0.208078	-1.21132	1	1	NaN	0.239079	0.207801	-0.941273			oxidoreductase activity	GO:0016491					oxidoreductase activity
A0A384K1A0	tr|A0A384K1A0|A0A384K1A0_BOTFB Histone H4 OS=Botryotinia fuckeliana (strain B05.10) OX=332648 GN=BCIN_13g04420 PE=3 SV=1	22.1672	20.8221	22.8624	22.9172	22.225	23.6391	30.9387	31.2736	31.3197	33.7653	33.4111	33.3918	NaN	NaN	NaN	NaN	NaN	NaN	3	3	3	3	0	0	1	1	NaN	0.249145	0.590786	-0.976489	0.000111914	0	-9.22677	1	1	NaN	1.54999e-05	0	-10.5957	nucleosome assembly	GO:0006334	DNA binding;protein heterodimerization activity	GO:0003677;GO:0046982	nucleosome;nucleus	GO:0000786;GO:0005634			DNA binding
A0A384K1B4	tr|A0A384K1B4|A0A384K1B4_BOTFB 5-3 exoribonuclease OS=Botryotinia fuckeliana (strain B05.10) OX=332648 GN=Bcrat1 PE=3 SV=1	24.8992	25.4941	25.9535	25.1208	NaN	25.7898	25.4676	24.9748	25.1386	25.8342	25.7941	25.4895	NaN	NaN	NaN	NaN	NaN	NaN	3	2	3	3	0	0	1	1	NaN	0.989988	1	-0.00635052	0.491879	0.752415	0.255306	NaN	1	0	0.445627	0.619929	-0.250629	mRNA processing	GO:0006397	5'-3' exoribonuclease activity;nucleic acid binding;zinc ion binding	GO:0003676;GO:0004534;GO:0008270	nucleus	GO:0005634	mRNA processing	GO:0006397
A0A384K1B6	tr|A0A384K1B6|A0A384K1B6_BOTFB Bchym1 OS=Botryotinia fuckeliana (strain B05.10) OX=332648 GN=Bchym1 PE=3 SV=1	26.2858	26.2695	26.1163	NaN	26.1637	NaN	25.0317	25.1537	23.9925	24.4487	25.1789	25.1223	NaN	NaN	NaN	NaN	NaN	NaN	3	1	3	3	0	0	1	1	NaN	1	0.90772	0.0601711	0.0158272	0.0092274	1.49793	NaN	1	0	1	1	1.2471
A0A384K1L2	tr|A0A384K1L2|A0A384K1L2_BOTFB PKS_ER domain-containing protein OS=Botryotinia fuckeliana (strain B05.10) OX=332648 GN=BCIN_13g05580 PE=3 SV=1	24.456	22.5723	24.7775	NaN	23.9623	22.4765	27.2113	28.1094	28.6831	33.3344	33.3722	33.2593	NaN	NaN	NaN	NaN	NaN	NaN	3	2	3	3	0	0	1	1	NaN	0.543012	0.902171	0.715864	0.00739415	0.00411285	-4.06602	NaN	1	0	0.000362379	0.00156667	-10.1026			oxidoreductase activity;zinc ion binding	GO:0008270;GO:0016491					oxidoreductase activity
A0A384K1L3	tr|A0A384K1L3|A0A384K1L3_BOTFB F-actin-capping protein subunit alpha OS=Botryotinia fuckeliana (strain B05.10) OX=332648 GN=Bccap1 PE=3 SV=1	22.3776	23.1229	23.5124	22.0549	23.7793	23.5729	29.3342	31.2676	31.4569	28.9534	27.3449	28.1155	NaN	NaN	NaN	NaN	NaN	NaN	3	3	3	3	0	0	1	1	NaN	0.846792	1	-0.131378	0.000527003	0	-7.68194	1	1	NaN	0.00219748	0.00112903	-5.00223	barbed-end actin filament capping	GO:0051016			F-actin capping protein complex	GO:0008290
A0A384K1R6	tr|A0A384K1R6|A0A384K1R6_BOTFB Bcarp2 OS=Botryotinia fuckeliana (strain B05.10) OX=332648 GN=Bcarp2 PE=3 SV=1	26.2064	26.626	27.2414	22.8932	23.612	27.1539	30.6247	30.0654	30.1143	29.4535	31.8976	29.3942	NaN	NaN	NaN	NaN	25.5441	NaN	3	3	3	3	0	1	1	1	NaN	0.188591	0.490081	2.13824	0.000515077	0	-3.57686	1	1	-0.99104	0.021479	0.0131673	-5.69539	Arp2/3 complex-mediated actin nucleation	GO:0034314	ATP binding	GO:0005524	Arp2/3 protein complex	GO:0005885
A0A384K1U7	tr|A0A384K1U7|A0A384K1U7_BOTFB Bcmet10 OS=Botryotinia fuckeliana (strain B05.10) OX=332648 GN=Bcmet10 PE=4 SV=1	23.0921	24.2854	24.5591	NaN	23.3309	NaN	29.1212	28.6771	26.681	24.7721	25.012	25.0015	NaN	NaN	NaN	NaN	NaN	NaN	3	1	3	3	0	0	1	1	NaN	1	0.93639	0.647955	0.00879428	0.00474164	-4.18093	NaN	1	0	1	1	-1.59765			oxidoreductase activity, acting on the aldehyde or oxo group of donors	GO:0016903
A0A384K2A9	tr|A0A384K2A9|A0A384K2A9_BOTFB Amb_all domain-containing protein OS=Botryotinia fuckeliana (strain B05.10) OX=332648 GN=BCIN_14g01630 PE=3 SV=1	24.2194	23.982	24.7364	32.5475	28.4361	25.0112	NaN	NaN	NaN	NaN	NaN	NaN	NaN	NaN	NaN	23.6798	NaN	NaN	3	3	0	0	0	1	1	1	NaN	0.117795	0.390492	-4.35232	1	1	NaN	1	1	4.98512	1	1	NaN
A0A384K2N4	tr|A0A384K2N4|A0A384K2N4_BOTFB Bcnam7 OS=Botryotinia fuckeliana (strain B05.10) OX=332648 GN=Bcnam7 PE=3 SV=1	27.2543	27.6668	27.4391	27.0944	27.638	27.57	26.4065	26.2797	27.1281	26.9834	27.1289	26.5133	NaN	NaN	NaN	NaN	NaN	NaN	3	3	3	3	0	0	1	1	NaN	0.930833	1	0.0192629	0.0429239	0.0217872	0.848645	1	1	NaN	0.0912501	0.0505987	0.558963	nuclear-transcribed mRNA catabolic process, nonsense-mediated decay	GO:0000184	ATP binding;DNA binding;helicase activity;zinc ion binding	GO:0003677;GO:0004386;GO:0005524;GO:0008270	cytoplasm	GO:0005737			DNA binding;helicase activity
A0A384K2T7	tr|A0A384K2T7|A0A384K2T7_BOTFB Bcgbl1 OS=Botryotinia fuckeliana (strain B05.10) OX=332648 GN=Bcgbl1 PE=3 SV=1	23.1732	22.1983	21.4523	NaN	22.4843	NaN	32.3501	33.0635	32.7978	30.6262	31.8646	31.8112	NaN	NaN	NaN	NaN	NaN	NaN	3	1	3	3	0	0	1	1	NaN	1	0.944292	-0.209738	4.18292e-05	0	-10.4625	NaN	1	0	1	1	-8.94967
A0A384K328	tr|A0A384K328|A0A384K328_BOTFB Bcsui3 OS=Botryotinia fuckeliana (strain B05.10) OX=332648 GN=Bcsui3 PE=3 SV=1;tr|A0A384K3S2|A0A384K3S2_BOTFB Bcsui3 OS=Botryotinia fuckeliana (strain B05.10) OX=332648 GN=Bcsui3 PE=3 SV=1	23.8025	24.4732	24.5203	24.6135	NaN	25.4246	29.5791	30.3367	30.4907	28.511	27.7286	27.5267	NaN	NaN	NaN	NaN	NaN	NaN	3	2	3	3	0	0	1	1	NaN	0.174522	0.47721	-0.753733	8.72693e-05	0	-5.87013	NaN	1	0	0.00968968	0.00583251	-2.90302			translation initiation factor activity	GO:0003743
A0A384K381	tr|A0A384K381|A0A384K381_BOTFB Uncharacterized protein OS=Botryotinia fuckeliana (strain B05.10) OX=332648 GN=BCIN_14g01970 PE=4 SV=1	23.9019	23.9832	24.276	22.7048	23.4109	NaN	28.2473	29.7609	29.7691	26.8903	29.0021	28.0492	NaN	NaN	NaN	NaN	NaN	NaN	3	2	3	3	0	0	1	1	NaN	0.0455475	0.224747	0.995824	0.000553522	0	-5.20543	NaN	1	0	0.00961329	0.00586139	-4.92268
A0A384K3T6	tr|A0A384K3T6|A0A384K3T6_BOTFB Bcrpn10 OS=Botryotinia fuckeliana (strain B05.10) OX=332648 GN=Bcrpn10 PE=3 SV=1	25.4123	26.6387	27.1052	25.928	25.5171	27.2767	25.4598	25.4491	25.4448	NaN	NaN	NaN	NaN	NaN	NaN	NaN	NaN	NaN	3	3	3	0	0	0	1	1	NaN	0.853023	1	0.144814	0.137942	0.0832115	0.934145	1	1	NaN	1	1	NaN	ubiquitin-dependent protein catabolic process	GO:0006511			proteasome regulatory particle, base subcomplex	GO:0008540
A0A384K423	tr|A0A384K423|A0A384K423_BOTFB Bccct6 OS=Botryotinia fuckeliana (strain B05.10) OX=332648 GN=Bccct6 PE=3 SV=1	23.5703	23.5476	23.952	NaN	23.7167	23.8867	30.4874	28.2468	29.8897	30.7006	30.4092	29.9138	NaN	NaN	NaN	NaN	NaN	NaN	3	2	3	3	0	0	1	1	NaN	0.580335	0.915123	-0.111734	0.00101701	0.000504673	-5.85135	NaN	1	0	0.00021802	0.00101099	-6.53952	protein folding	GO:0006457	ATP binding;unfolded protein binding	GO:0005524;GO:0051082			protein folding	GO:0006457	unfolded protein binding
A0A384K427	tr|A0A384K427|A0A384K427_BOTFB Vacuolar protein sorting/targeting protein 10 OS=Botryotinia fuckeliana (strain B05.10) OX=332648 GN=BCIN_15g01150 PE=4 SV=1	27.4562	27.7407	27.7159	27.0511	26.8741	27.858	25.7006	26.2683	26.6449	27.8721	28.4286	27.8601	NaN	NaN	NaN	NaN	NaN	26.531	3	3	3	3	0	1	1	1	NaN	0.299564	0.65008	0.376525	0.00772539	0.00403692	1.43303	1	1	0.73011	0.0901099	0.0489769	-0.79251					integral component of membrane	GO:0016021
A0A384K476	tr|A0A384K476|A0A384K476_BOTFB Protein Bcsey1 OS=Botryotinia fuckeliana (strain B05.10) OX=332648 GN=Bcsey1 PE=3 SV=1	24.5789	27.1044	27.0984	26.3553	25.5663	24.6511	28.0765	29.422	28.2135	31.4759	32.3854	32.1672	NaN	NaN	NaN	NaN	21.9597	NaN	3	3	3	3	0	1	1	1	NaN	0.49191	0.848477	0.73633	0.0705151	0.0370869	-2.31014	1	1	3.56448	0.000325616	0.00167857	-6.48526	endoplasmic reticulum organization	GO:0007029	GTP binding;GTPase activity	GO:0003924;GO:0005525	endoplasmic reticulum membrane	GO:0005789			GTPase activity
A0A384K4A5	tr|A0A384K4A5|A0A384K4A5_BOTFB Glyceraldehyde-3-phosphate dehydrogenase OS=Botryotinia fuckeliana (strain B05.10) OX=332648 GN=BCIN_15g02120 PE=3 SV=1	25.8325	26.8582	28.2205	27.3386	31.5479	29.4709	36.1528	35.6461	35.278	35.2382	33.7574	33.2363	NaN	NaN	NaN	NaN	NaN	NaN	3	3	3	3	0	0	1	1	NaN	0.150528	0.437974	-2.4821	0.000291368	0	-8.72189	1	1	NaN	0.0269521	0.0162035	-4.62483	glucose metabolic process	GO:0006006	glyceraldehyde-3-phosphate dehydrogenase (NAD+) (phosphorylating) activity;NAD binding;NADP binding	GO:0004365;GO:0050661;GO:0051287
A0A384K4K4	tr|A0A384K4K4|A0A384K4K4_BOTFB AMP deaminase OS=Botryotinia fuckeliana (strain B05.10) OX=332648 GN=Bcamd1 PE=3 SV=1	25.6171	27.1883	27.8479	26.5471	25.7745	27.2758	27.7148	28.2607	28.7494	26.4116	25.0468	23.9389	NaN	NaN	NaN	NaN	NaN	NaN	3	3	3	3	0	0	1	1	NaN	0.679347	1	0.351974	0.134921	0.0808548	-1.35719	1	1	NaN	0.169375	0.112574	1.40007	IMP salvage	GO:0032264	AMP deaminase activity	GO:0003876
A0A384K4X9	tr|A0A384K4X9|A0A384K4X9_BOTFB Uncharacterized protein OS=Botryotinia fuckeliana (strain B05.10) OX=332648 GN=BCIN_15g03540 PE=4 SV=1	26.5909	24.7717	24.1597	24.4914	NaN	25.4778	30.8546	28.8921	29.5718	26.9556	26.4148	25.8895	NaN	NaN	NaN	NaN	24.7848	NaN	3	2	3	3	0	1	1	1	NaN	0.863364	1	0.18951	0.00777723	0.00402454	-4.59872	NaN	1	0	0.0768829	0.0414122	-1.43535			DNA binding	GO:0003677					DNA binding
A0A384K529	tr|A0A384K529|A0A384K529_BOTFB Bcpom33 OS=Botryotinia fuckeliana (strain B05.10) OX=332648 GN=Bcpom33 PE=3 SV=1	23.7576	25.2478	25.8014	25.5122	24.7841	25.9455	30.9687	31.3085	31.3454	30.3583	29.4737	30.0615	NaN	NaN	NaN	NaN	NaN	NaN	3	3	3	3	0	0	1	1	NaN	0.530804	0.890971	-0.478374	0.000544051	0	-6.27198	1	1	NaN	0.000439275	0.00142424	-4.55053					integral component of membrane	GO:0016021
A0A384K6Y9	tr|A0A384K6Y9|A0A384K6Y9_BOTFB Bcltv1 OS=Botryotinia fuckeliana (strain B05.10) OX=332648 GN=Bcltv1 PE=3 SV=1	27.6441	27.0783	26.2324	25.3844	27.0476	27.2468	26.3848	26.8776	27.1169	NaN	NaN	NaN	NaN	NaN	NaN	NaN	NaN	NaN	3	3	3	0	0	0	1	1	NaN	0.585926	0.919786	0.425326	0.700144	1	0.191813	1	1	NaN	1	1	NaN
A0A384K724	tr|A0A384K724|A0A384K724_BOTFB Cystathionine beta-synthase OS=Botryotinia fuckeliana (strain B05.10) OX=332648 GN=Bccys4 PE=3 SV=1	25.3614	25.6843	25.0044	25.9334	25.708	25.3513	27.5274	28.0739	28.1841	30.8844	28.0392	29.839	NaN	NaN	NaN	NaN	NaN	NaN	3	3	3	3	0	0	1	1	NaN	0.292415	0.644757	-0.314191	0.000799135	0	-2.57844	1	1	NaN	0.00983347	0.00580392	-3.92331	cysteine biosynthetic process from serine;cysteine biosynthetic process via cystathionine	GO:0006535;GO:0019343	cystathionine beta-synthase activity	GO:0004122	cytoplasm	GO:0005737
A0A384K734	tr|A0A384K734|A0A384K734_BOTFB AMP_N domain-containing protein OS=Botryotinia fuckeliana (strain B05.10) OX=332648 GN=BCIN_16g03530 PE=3 SV=1	26.1567	26.5119	27.3022	26.2589	26.0879	27.3662	NaN	25.0158	24.3816	25.2635	26.4677	25.266	NaN	NaN	NaN	NaN	NaN	NaN	3	3	2	3	0	0	1	1	NaN	0.877836	1	0.085914	0.029116	0.0148571	1.9582	1	1	NaN	0.185491	0.129448	0.905279			aminopeptidase activity;manganese ion binding	GO:0004177;GO:0030145
A0A384K7A2	tr|A0A384K7A2|A0A384K7A2_BOTFB Glutamate dehydrogenase OS=Botryotinia fuckeliana (strain B05.10) OX=332648 GN=BCIN_16g04050 PE=3 SV=1	25.6131	27.4271	28.1185	27.0208	25.725	28.9644	26.822	27.0764	28.235	28.307	28.4154	27.3486	NaN	NaN	NaN	NaN	NaN	NaN	3	3	3	3	0	0	1	1	NaN	0.885825	1	-0.183836	0.726078	1	-0.324923	1	1	NaN	0.475551	0.680952	-0.786914	cellular amino acid metabolic process	GO:0006520	oxidoreductase activity, acting on the CH-NH2 group of donors, NAD or NADP as acceptor	GO:0016639			cellular amino acid metabolic process	GO:0006520
A0A384K7E5	tr|A0A384K7E5|A0A384K7E5_BOTFB Protein kinase domain-containing protein OS=Botryotinia fuckeliana (strain B05.10) OX=332648 GN=BCIN_16g04330 PE=3 SV=1	22.002	22.2651	22.4279	20.7814	21.0864	22.0058	32.4225	32.0114	32.0325	31.5352	30.1252	30.6128	NaN	NaN	NaN	NaN	NaN	20.2442	3	3	3	3	0	1	1	1	NaN	0.0726332	0.288889	0.940435	6.82622e-07	0	-9.92377	1	1	1.04698	6.85442e-05	0	-9.46652			ATP binding;protein kinase activity	GO:0004672;GO:0005524
A0A384K7N2	tr|A0A384K7N2|A0A384K7N2_BOTFB Translocon-associated protein subunit alpha OS=Botryotinia fuckeliana (strain B05.10) OX=332648 GN=BCIN_16g04690 PE=3 SV=1	21.9807	21.8062	22.2815	21.3614	NaN	22.5518	24.5534	28.1894	28.7922	NaN	NaN	NaN	NaN	NaN	NaN	NaN	NaN	NaN	3	2	3	0	0	0	1	1	NaN	0.898725	1	0.0661945	0.0179506	0.0100645	-5.15554	NaN	1	0	NaN	1	0					endoplasmic reticulum membrane	GO:0005789
Supplementary Table S2B. Proteins identified as exclusive and overexpressed in EVs fraction versus Supernatant under GLU condition (exclusive and overexpressed EVs GLU proteome).
[truncated: 56 more columns]

## Sheet: Supplementary Table S2C
Uniprot ID	Fasta headers	LFQ intensity EV Glucose 1	LFQ intensity EV Glucose 2	LFQ intensity EV Glucose 3	LFQ intensity EV TCW 1	LFQ intensity EV TCW 2	LFQ intensity EV TCW 3	LFQ intensity Mycelia Glucose 1	LFQ intensity Mycelia Glucose 2	LFQ intensity Mycelia Glucose 3	LFQ intensity Mycelia TCW 1	LFQ intensity Mycelia TCW 2	LFQ intensity Mycelia TCW 3	LFQ intensity Supernatant Glu 1	LFQ intensity Supernatant Glu 2	LFQ intensity Supernatant Glu 3	LFQ intensity Supernatant TCW 1	LFQ intensity Supernatant TCW 2	LFQ intensity Supernatant TCW 3	Count EV Glucose	Count EV TCW	Count Mycelium GLU	Count Mycelium TCW	Count Supernatant GLU	Count Supernatant TCW	Student's T-test p-value LFQ intensity EV Glucose_LFQ intensity Supernatant Glu	Student's T-test q-value LFQ intensity EV Glucose_LFQ intensity Supernatant Glu	Student's T-test Difference LFQ intensity EV Glucose_LFQ intensity Supernatant Glu	Student's T-test p-value LFQ intensity EV Glucose_LFQ intensity EV TCW	Student's T-test q-value LFQ intensity EV Glucose_LFQ intensity EV TCW	Student's T-test Difference LFQ intensity EV Glucose_LFQ intensity EV TCW	Student's T-test p-value LFQ intensity EV Glucose_LFQ intensity Mycelia Glucose	Student's T-test q-value LFQ intensity EV Glucose_LFQ intensity Mycelia Glucose	Student's T-test Difference LFQ intensity EV Glucose_LFQ intensity Mycelia Glucose	Student's T-test p-value LFQ intensity EV TCW_LFQ intensity Supernatant TCW	Student's T-test q-value LFQ intensity EV TCW_LFQ intensity Supernatant TCW	Student's T-test Difference LFQ intensity EV TCW_LFQ intensity Supernatant TCW	Student's T-test p-value LFQ intensity EV TCW_LFQ intensity Mycelia TCW	Student's T-test q-value LFQ intensity EV TCW_LFQ intensity Mycelia TCW	Student's T-test Difference LFQ intensity EV TCW_LFQ intensity Mycelia TCW	GOBP name_	GOBP id_	GOMF name_	GOMF id_	GOCC name_	GOCC id_	GOBP slim name_	GOBP slim id_	GOMF slim name_
A0A384J6L9	tr|A0A384J6L9|A0A384J6L9_BOTFB Uncharacterized protein OS=Botryotinia fuckeliana (strain B05.10) OX=332648 GN=BCIN_01g06840 PE=3 SV=1	28.5321	28.5269	28.8042	28.07	27.7448	28.4496	NaN	NaN	NaN	NaN	NaN	NaN	NaN	NaN	NaN	NaN	NaN	NaN	3	3	0	0	0	0	1	0.972355	NaN	0.0754572	0.29945	0.532923	1	0.923926	NaN	1	0.983003	NaN	1	0.935498	NaN
A0A384J7K6	tr|A0A384J7K6|A0A384J7K6_BOTFB MFS domain-containing protein OS=Botryotinia fuckeliana (strain B05.10) OX=332648 GN=BCIN_02g00080 PE=3 SV=1	28.2583	24.7659	28.3377	27.0113	28.2653	27.4516	NaN	NaN	NaN	28.4012	27.5546	26.2674	NaN	NaN	NaN	NaN	NaN	NaN	3	3	0	3	0	0	1	0.958912	NaN	0.730707	1	-0.455402	1	0.957831	NaN	1	0.965591	NaN	0.82686	1	0.168312			transmembrane transporter activity	GO:0022857	integral component of membrane	GO:0016021			transmembrane transporter activity
A0A384JLE3	tr|A0A384JLE3|A0A384JLE3_BOTFB Uncharacterized protein OS=Botryotinia fuckeliana (strain B05.10) OX=332648 GN=BCIN_06g06090 PE=4 SV=1	23.008	23.359	23.9889	25.3774	24.6405	NaN	NaN	NaN	NaN	NaN	NaN	NaN	NaN	NaN	NaN	26.417	27.397	25.3884	3	2	0	0	0	3	1	0.86164	NaN	0.0432134	0.218921	-1.55694	1	0.816565	NaN	0.179243	0.423312	-1.39185	NaN	1	0
A0A384JM80	tr|A0A384JM80|A0A384JM80_BOTFB Uncharacterized protein OS=Botryotinia fuckeliana (strain B05.10) OX=332648 GN=BCIN_07g02900 PE=4 SV=1	25.6176	25.5369	25.7549	25.4624	25.0987	26.136	NaN	NaN	NaN	NaN	NaN	NaN	NaN	NaN	NaN	NaN	NaN	NaN	3	3	0	0	0	0	1	0.879856	NaN	0.830899	1	0.070755	1	0.808733	NaN	1	0.936925	NaN	1	0.835504	NaN			ATP binding;ATPase activity, coupled to transmembrane movement of substances	GO:0005524;GO:0042626	integral component of membrane	GO:0016021
A0A384JSM9	tr|A0A384JSM9|A0A384JSM9_BOTFB Uncharacterized protein OS=Botryotinia fuckeliana (strain B05.10) OX=332648 GN=BCIN_09g04200 PE=4 SV=1	28.2909	28.4202	28.8064	27.8192	28.7059	28.8401	NaN	NaN	NaN	NaN	NaN	NaN	NaN	NaN	NaN	NaN	NaN	NaN	3	3	0	0	0	0	1	1	NaN	0.893469	1	0.0507456	1	1	NaN	1	1	NaN	1	1	NaN
A0A384JU06	tr|A0A384JU06|A0A384JU06_BOTFB Bctaf5 OS=Botryotinia fuckeliana (strain B05.10) OX=332648 GN=Bctaf5 PE=3 SV=1	25.3972	25.9217	25.5414	25.4056	25.2394	26.6865	NaN	NaN	NaN	NaN	NaN	NaN	NaN	NaN	NaN	NaN	NaN	NaN	3	3	0	0	0	0	1	1	NaN	0.761439	1	-0.157066	1	1	NaN	1	1	NaN	1	1	NaN					transcription factor TFIID complex	GO:0005669
A0A384JUI2	tr|A0A384JUI2|A0A384JUI2_BOTFB Uncharacterized protein OS=Botryotinia fuckeliana (strain B05.10) OX=332648 GN=BCIN_10g02710 PE=4 SV=1	25.1694	25.4592	25.4812	25.0337	25.402	25.7846	NaN	NaN	NaN	25.9893	25.8517	26.7828	NaN	NaN	NaN	NaN	NaN	NaN	3	3	0	3	0	0	1	1	NaN	0.884952	1	-0.0368334	1	1	NaN	1	1	NaN	0.0914278	0.0507192	-0.801174
A0A384JXU3	tr|A0A384JXU3|A0A384JXU3_BOTFB 2EXR domain-containing protein OS=Botryotinia fuckeliana (strain B05.10) OX=332648 GN=BCIN_11g06190 PE=4 SV=1	31.692	31.187	31.3456	30.72	30.8218	31.4162	NaN	NaN	NaN	NaN	29.0737	31.2739	NaN	NaN	NaN	NaN	NaN	NaN	3	3	0	2	0	0	1	1	NaN	0.184248	0.488738	0.422132	1	1	NaN	1	1	NaN	0.417723	0.553459	0.812243
A0A384JYC5	tr|A0A384JYC5|A0A384JYC5_BOTFB Uncharacterized protein OS=Botryotinia fuckeliana (strain B05.10) OX=332648 GN=BCIN_12g01200 PE=4 SV=1	27.9395	27.9737	28.3201	28.5823	28.6611	28.2873	NaN	NaN	NaN	NaN	NaN	NaN	NaN	NaN	NaN	NaN	NaN	NaN	3	3	0	0	0	0	1	1	NaN	0.0602162	0.275959	-0.432447	1	1	NaN	1	1	NaN	1	1	NaN
A0A384K2A9	tr|A0A384K2A9|A0A384K2A9_BOTFB Amb_all domain-containing protein OS=Botryotinia fuckeliana (strain B05.10) OX=332648 GN=BCIN_14g01630 PE=3 SV=1	24.2194	23.982	24.7364	32.5475	28.4361	25.0112	NaN	NaN	NaN	NaN	NaN	NaN	NaN	NaN	NaN	23.6798	NaN	NaN	3	3	0	0	0	1	1	1	NaN	0.117795	0.390492	-4.35232	1	1	NaN	1	1	4.98512	1	1	NaN
A0A384JJ17	tr|A0A384JJ17|A0A384JJ17_BOTFB Lactamase_B domain-containing protein OS=Botryotinia fuckeliana (strain B05.10) OX=332648 GN=BCIN_05g07490 PE=4 SV=1	29.5037	30.1522	29.2865	28.9555	29.2483	28.2052	26.2769	26.4032	26.4179	27.2081	27.6502	28.6017	26.1955	25.8647	25.2344	NaN	NaN	NaN	3	3	3	3	3	0	0.000535931	0	3.88259	0.105475	0.379742	0.844468	0.000240392	0	3.28145	1	0.838646	NaN	0.129113	0.0759314	0.982983
A0A384K6P5	tr|A0A384K6P5|A0A384K6P5_BOTFB Dihydroxy-acid dehydratase OS=Botryotinia fuckeliana (strain B05.10) OX=332648 GN=BCIN_16g02700 PE=3 SV=1	29.2757	30.0419	29.8256	NaN	29.5537	29.3325	27.3468	26.9101	27.9033	26.6378	27.0764	27.2965	25.6711	25.8822	24.7115	22.5548	NaN	NaN	3	2	3	3	3	1	0.000547481	0	4.29277	0.440313	0.791758	0.271288	0.00316202	0.00255094	2.32767	NaN	1	0	0.00265707	0.00140299	2.43953	branched-chain amino acid biosynthetic process	GO:0009082	dihydroxy-acid dehydratase activity	GO:0004160
A0A384JAE8	tr|A0A384JAE8|A0A384JAE8_BOTFB FAD-binding FR-type domain-containing protein OS=Botryotinia fuckeliana (strain B05.10) OX=332648 GN=BCIN_02g08040 PE=4 SV=1	28.9383	29.0887	28.8612	26.87	29.1746	27.314	28.1979	28.3383	28.0436	28.3326	27.7468	28.4999	NaN	NaN	NaN	NaN	NaN	NaN	3	3	3	3	0	0	1	1	NaN	0.172407	0.478717	1.17655	0.0020642	0.000832653	0.769451	1	1	NaN	0.612574	0.949366	-0.406899			oxidoreductase activity	GO:0016491					oxidoreductase activity
A0A384JNE9	tr|A0A384JNE9|A0A384JNE9_BOTFB Structural maintenance of chromosomes protein OS=Botryotinia fuckeliana (strain B05.10) OX=332648 GN=Bcsmc2 PE=3 SV=1	27.9896	28.2883	28.1074	27.7242	27.7886	28.8679	26.8044	26.9125	26.3155	28.8503	28.9798	29.3218	NaN	NaN	NaN	NaN	NaN	NaN	3	3	3	3	0	0	1	1	NaN	0.996986	1	0.00153097	0.00203341	0.000839506	1.45097	1	0.879226	NaN	0.0804025	0.0426555	-0.923731	chromosome organization	GO:0051276	ATP binding	GO:0005524	chromosome	GO:0005694	chromosome organization	GO:0051276
A0A384JXD2	tr|A0A384JXD2|A0A384JXD2_BOTFB Mitochondrial import inner membrane translocase subunit TIM54 OS=Botryotinia fuckeliana (strain B05.10) OX=332648 GN=Bctim54 PE=3 SV=1	30.9127	30.6547	30.5021	30.7331	31.1025	30.7456	24.7142	24.6154	24.7104	27.1192	27.0958	23.6817	NaN	NaN	NaN	NaN	NaN	NaN	3	3	3	3	0	0	1	1	NaN	0.373406	0.720451	-0.170562	1.08801e-06	0	6.00985	1	1	NaN	0.0130274	0.0087037	4.89482
A0A384K427	tr|A0A384K427|A0A384K427_BOTFB Vacuolar protein sorting/targeting protein 10 OS=Botryotinia fuckeliana (strain B05.10) OX=332648 GN=BCIN_15g01150 PE=4 SV=1	27.4562	27.7407	27.7159	27.0511	26.8741	27.858	25.7006	26.2683	26.6449	27.8721	28.4286	27.8601	NaN	NaN	NaN	NaN	NaN	26.531	3	3	3	3	0	1	1	1	NaN	0.299564	0.65008	0.376525	0.00772539	0.00403692	1.43303	1	1	0.73011	0.0901099	0.0489769	-0.79251					integral component of membrane	GO:0016021
Supplementary Table S2C. Proteins identified as exclusive and overexpressed in EVs fraction versus Supernatant and Mycelium under GLU condition.
[truncated: 56 more columns]

## Sheet: SupplementaryTable S2D
Uniprot ID	Fasta headers	LFQ intensity EV Glucose 1	LFQ intensity EV Glucose 2	LFQ intensity EV Glucose 3	LFQ intensity EV TCW 1	LFQ intensity EV TCW 2	LFQ intensity EV TCW 3	LFQ intensity Mycelia Glucose 1	LFQ intensity Mycelia Glucose 2	LFQ intensity Mycelia Glucose 3	LFQ intensity Mycelia TCW 1	LFQ intensity Mycelia TCW 2	LFQ intensity Mycelia TCW 3	LFQ intensity Supernatant Glu 1	LFQ intensity Supernatant Glu 2	LFQ intensity Supernatant Glu 3	LFQ intensity Supernatant TCW 1	LFQ intensity Supernatant TCW 2	LFQ intensity Supernatant TCW 3	Count EV Glucose	Count EV TCW	Count Mycelium GLU	Count Mycelium TCW	Count Supernatant GLU	Count Supernatant TCW	Student's T-test p-value LFQ intensity EV Glucose_LFQ intensity Supernatant Glu	Student's T-test q-value LFQ intensity EV Glucose_LFQ intensity Supernatant Glu	Student's T-test Difference LFQ intensity EV Glucose_LFQ intensity Supernatant Glu	Student's T-test p-value LFQ intensity EV Glucose_LFQ intensity EV TCW	Student's T-test q-value LFQ intensity EV Glucose_LFQ intensity EV TCW	Student's T-test Difference LFQ intensity EV Glucose_LFQ intensity EV TCW	Student's T-test p-value LFQ intensity EV Glucose_LFQ intensity Mycelia Glucose	Student's T-test q-value LFQ intensity EV Glucose_LFQ intensity Mycelia Glucose	Student's T-test Difference LFQ intensity EV Glucose_LFQ intensity Mycelia Glucose	Student's T-test p-value LFQ intensity EV TCW_LFQ intensity Supernatant TCW	Student's T-test q-value LFQ intensity EV TCW_LFQ intensity Supernatant TCW	Student's T-test Difference LFQ intensity EV TCW_LFQ intensity Supernatant TCW	Student's T-test p-value LFQ intensity EV TCW_LFQ intensity Mycelia TCW	Student's T-test q-value LFQ intensity EV TCW_LFQ intensity Mycelia TCW	Student's T-test Difference LFQ intensity EV TCW_LFQ intensity Mycelia TCW	GOBP name_	GOBP id_	GOMF name_	GOMF id_	GOCC name_	GOCC id_	GOBP slim name_	GOBP slim id_	GOMF slim name_
A0A384J4T0	tr|A0A384J4T0|A0A384J4T0_BOTFB 3-phytase OS=Botryotinia fuckeliana (strain B05.10) OX=332648 GN=BCIN_01g02910 PE=3 SV=1	31.2588	31.0532	31.1001	31.2244	32.1845	31.2875	30.5363	30.6021	30.9762	30.4081	30.8342	30.8254	34.0511	35.2323	34.1987	31.6107	32.2044	31.9909	3	3	3	3	3	3	0.000877389	0.00658824	-3.35672	0.247232	0.58914	-0.428115	0.0452811	0.0223888	0.432442	0.356708	0.633726	-0.369885	0.061725	0.032007	0.876222
A0A384J5R3	tr|A0A384J5R3|A0A384J5R3_BOTFB Carboxylic ester hydrolase OS=Botryotinia fuckeliana (strain B05.10) OX=332648 GN=BCIN_01g05280 PE=3 SV=1	25.9407	26.352	26.9913	32.8393	33.109	31.2735	NaN	NaN	NaN	NaN	23.1277	NaN	29.3448	31.0863	29.5523	33.0398	33.5606	31.8749	3	3	0	1	3	3	0.00475918	0.00883333	-3.56647	0.000769967	0.0192308	-5.97925	1	1	NaN	0.611169	0.92049	-0.417838	1	1	9.27953
A0A384J685	tr|A0A384J685|A0A384J685_BOTFB alpha-1,2-Mannosidase OS=Botryotinia fuckeliana (strain B05.10) OX=332648 GN=BCIN_01g05680 PE=3 SV=1	32.4389	32.6005	32.5987	33.2855	34.1753	33.6194	28.9905	28.9081	29.1685	29.9567	30.4308	31.5146	35.1789	34.563	36.137	34.6249	35.2676	36.4253	3	3	3	3	3	3	0.0039839	0.00747059	-2.7469	0.0123509	0.112286	-1.14736	2.98101e-06	0	3.5237	0.0410181	0.243556	-1.74586	0.0044435	0.00182965	3.05938			calcium ion binding;mannosyl-oligosaccharide 1,2-alpha-mannosidase activity	GO:0004571;GO:0005509	membrane	GO:0016020
A0A384J6D7	tr|A0A384J6D7|A0A384J6D7_BOTFB Uncharacterized protein OS=Botryotinia fuckeliana (strain B05.10) OX=332648 GN=BCIN_01g06900 PE=4 SV=1	28.7389	29.0478	28.2099	32.0265	31.3736	27.6919	NaN	26.6517	27.0959	28.5041	26.0599	29.8458	31.6895	32.1066	32.032	31.9597	31.3439	31.2099	3	3	2	3	3	3	0.000289386	0	-3.27713	0.283215	0.634636	-1.69845	0.0151854	0.00927824	1.79177	0.451607	0.768921	-1.14051	0.271109	0.261751	2.22744	transmembrane transport	GO:0055085					transmembrane transport	GO:0055085
A0A384J6E3	tr|A0A384J6E3|A0A384J6E3_BOTFB Carboxypeptidase OS=Botryotinia fuckeliana (strain B05.10) OX=332648 GN=BCIN_01g06210 PE=3 SV=1	29.0995	28.3751	28.7178	30.7768	30.8867	29.0864	29.3868	29.8211	30.0169	30.307	30.3049	29.4531	31.9517	32.3965	32.5977	32.5634	30.353	29.8569	3	3	3	3	3	3	0.000224379	0	-3.58447	0.070152	0.283589	-1.51916	0.0225812	0.0127273	-1.01078	0.542962	0.856852	-0.674473	0.742506	1	0.228292			serine-type carboxypeptidase activity	GO:0004185
A0A384J709	tr|A0A384J709|A0A384J709_BOTFB Uncharacterized protein OS=Botryotinia fuckeliana (strain B05.10) OX=332648 GN=BCIN_01g08910 PE=4 SV=1	29.5866	29.6942	29.464	28.6154	32.0818	29.6961	26.1597	26.5486	25.4336	31.2756	28.0326	26.1045	32.888	33.4598	33.2201	27.2122	32.8567	31.4632	3	3	3	3	3	3	3.54627e-05	0	-3.60773	0.620705	0.956384	-0.549493	0.000448431	0	3.5343	0.857464	1	-0.379648	0.414079	0.547166	1.66019
A0A384J897	tr|A0A384J897|A0A384J897_BOTFB Uncharacterized protein OS=Botryotinia fuckeliana (strain B05.10) OX=332648 GN=BCIN_01g11290 PE=4 SV=1	31.0963	30.0616	29.9947	32.1894	31.8581	31.7537	26.6607	27.8934	28.0255	26.9904	27.0612	27.5013	33.5839	32.9364	33.2979	31.8401	30.7588	32.9296	3	3	3	3	3	3	0.00200186	0.00777358	-2.88851	0.0151258	0.123613	-1.5495	0.007064	0.00387302	2.85764	0.89404	1	0.0908362	2.13257e-05	0	4.74939			catalytic activity	GO:0003824
A0A384J8I6	tr|A0A384J8I6|A0A384J8I6_BOTFB Cellulase OS=Botryotinia fuckeliana (strain B05.10) OX=332648 GN=BCIN_02g01960 PE=3 SV=1	27.4488	26.3179	NaN	32.8565	33.9644	32.7927	23.4643	22.747	24.575	28.5272	29.7787	28.9132	31.2524	30.7912	30.4293	33.3435	33.4889	30.5364	2	3	3	3	3	3	0.00481093	0.00871233	-3.94091	0.00227978	0.0335556	-6.32114	0.0265632	0.0141827	3.28798	0.509093	0.817756	0.748274	0.00146758	0.00132075	4.1315	carbohydrate metabolic process	GO:0005975	cellulase activity;cellulose binding	GO:0008810;GO:0030248	extracellular region	GO:0005576	carbohydrate metabolic process	GO:0005975
A0A384J997	tr|A0A384J997|A0A384J997_BOTFB COesterase domain-containing protein OS=Botryotinia fuckeliana (strain B05.10) OX=332648 GN=BCIN_02g03860 PE=4 SV=1	24.8526	25.8686	25.9901	31.4494	34.243	32.2099	24.7883	23.0971	23.3909	32.6198	29.4641	28.0336	28.6467	27.7864	29.4081	31.903	35.1306	34.8479	3	3	3	3	3	3	0.00675503	0.00805063	-3.04327	0.00147532	0.02975	-7.06366	0.0460908	0.0226262	1.81168	0.374019	0.654773	-1.32639	0.178186	0.121216	2.59492
A0A384JAN3	tr|A0A384JAN3|A0A384JAN3_BOTFB FAD-binding PCMH-type domain-containing protein OS=Botryotinia fuckeliana (strain B05.10) OX=332648 GN=BCIN_03g00380 PE=4 SV=1	31.9781	31.7173	31.8825	30.8867	31.5796	30.7376	28.7231	28.5483	28.5707	28.0215	29.0297	28.8165	35.5856	35.9663	35.8072	32.0507	32.6389	32.5671	3	3	3	3	3	3	8.10392e-06	0	-3.92705	0.042944	0.221409	0.791346	4.18349e-06	0	3.24526	0.0132846	0.145294	-1.35095	0.00368357	0.00127891	2.44538			FAD binding;oxidoreductase activity	GO:0016491;GO:0071949					oxidoreductase activity
A0A384JAU5	tr|A0A384JAU5|A0A384JAU5_BOTFB Metallophos domain-containing protein OS=Botryotinia fuckeliana (strain B05.10) OX=332648 GN=BCIN_03g00290 PE=4 SV=1	25.9184	24.7223	24.6384	27.1392	26.7778	26.3259	23.602	24.477	25.4372	25.7121	25.8266	28.0214	30.0648	29.9487	30.6961	27.2236	28.1085	30.0329	3	3	3	3	3	3	0.000409758	0	-5.14351	0.0253794	0.177973	-1.65461	0.431293	0.570864	0.587659	0.118704	0.33011	-1.70736	0.786874	1	0.227622	sphingomyelin catabolic process	GO:0006685	sphingomyelin phosphodiesterase activity	GO:0004767
A0A384JBS0	tr|A0A384JBS0|A0A384JBS0_BOTFB COesterase domain-containing protein OS=Botryotinia fuckeliana (strain B05.10) OX=332648 GN=BCIN_03g01580 PE=4 SV=1	24.6491	24.5447	24.9004	29.7766	29.9952	28.7172	NaN	NaN	21.3076	27.392	26.8064	28.1654	27.3503	28.0485	28.7877	30.2789	31.0612	31.52	3	3	1	3	3	3	0.0014183	0.00734884	-3.3641	0.00030065	0.00541176	-4.79824	1	1	3.39044	0.0530112	0.24768	-1.457	0.0215187	0.0131405	2.04175
A0A384JC04	tr|A0A384JC04|A0A384JC04_BOTFB Uncharacterized protein OS=Botryotinia fuckeliana (strain B05.10) OX=332648 GN=BCIN_03g03630 PE=3 SV=1	32.8663	32.3988	32.1894	32.4075	31.0495	31.4245	29.104	29.4002	29.2493	27.5535	26.1103	24.3087	35.0244	35.7201	34.2142	32.5635	31.7832	33.8792	3	3	3	3	3	3	0.00641394	0.00825974	-2.50145	0.130406	0.396113	0.857609	0.000119354	0	3.23366	0.203192	0.455698	-1.11477	0.00528012	0.00262687	5.63634	polysaccharide catabolic process	GO:0000272	cellulase activity	GO:0008810
A0A384JC16	tr|A0A384JC16|A0A384JC16_BOTFB Bccel5A OS=Botryotinia fuckeliana (strain B05.10) OX=332648 GN=Bccel5A PE=3 SV=1	26.1967	25.2932	25.9644	30.3298	30.0407	26.9393	NaN	NaN	24.2659	24.5588	NaN	26.33	30.6262	31.3451	31.4194	31.1248	32.0063	31.5256	3	3	1	2	3	3	0.000137644	0	-5.31213	0.0425093	0.224	-3.28517	1	1	1.55226	0.0929667	0.307364	-2.44896	0.0991689	0.0547403	3.65888	carbohydrate metabolic process	GO:0005975	hydrolase activity, hydrolyzing O-glycosyl compounds	GO:0004553			carbohydrate metabolic process	GO:0005975
A0A384JCI5	tr|A0A384JCI5|A0A384JCI5_BOTFB Pectinesterase OS=Botryotinia fuckeliana (strain B05.10) OX=332648 GN=Bcpme2 PE=3 SV=1	26.7515	26.9513	26.393	31.672	31.4121	30.4586	NaN	NaN	NaN	26.4744	27.477	27.143	30.3364	32.0603	30.9394	32.6375	31.8993	33.0244	3	3	0	3	3	3	0.00114314	0.0056	-4.41343	0.000373287	0.0149474	-4.48229	1	1	NaN	0.0537405	0.244421	-1.33951	0.00092471	0.00103297	4.14942	cell wall modification;pectin catabolic process	GO:0042545;GO:0045490	aspartyl esterase activity;pectinesterase activity	GO:0030599;GO:0045330	cell wall	GO:0005618
A0A384JDE2	tr|A0A384JDE2|A0A384JDE2_BOTFB Uncharacterized protein OS=Botryotinia fuckeliana (strain B05.10) OX=332648 GN=BCIN_03g05600 PE=4 SV=1;tr|A0A384JCJ4|A0A384JCJ4_BOTFB Uncharacterized protein OS=Botryotinia fuckeliana (strain B05.10) OX=332648 GN=BCIN_03g0560	28.0183	28.6298	28.0931	25.8341	25.5789	NaN	26.009	26.0181	25.9783	25.7924	24.3703	23.0488	33.8938	34.4853	33.9173	26.5407	26.8132	26.4016	3	2	3	3	3	3	2.79749e-05	0	-5.85175	0.00244021	0.0326486	2.54056	0.000311873	0	2.24526	0.0171295	0.155415	-0.878699	0.294181	0.301809	1.30266			hydrolase activity, acting on ester bonds	GO:0016788
A0A384JCR7	tr|A0A384JCR7|A0A384JCR7_BOTFB Pectinesterase domain-containing protein OS=Botryotinia fuckeliana (strain B05.10) OX=332648 GN=BCIN_03g05060 PE=3 SV=1	25.2399	25.0081	NaN	31.5227	31.6273	31.3716	NaN	NaN	NaN	27.9315	27.4196	26.8916	28.7524	30.1269	29.0383	32.0852	32.2437	32.2624	2	3	0	3	3	3	0.00465845	0.00715493	-4.18186	1.81747e-05	0.023	-6.38318	NaN	1	0	0.0017684	0.105	-0.689921	0.000188286	0	4.09297	cell wall modification	GO:0042545	pectinesterase activity	GO:0030599	cell wall	GO:0005618
A0A384JEM7	tr|A0A384JEM7|A0A384JEM7_BOTFB Uncharacterized protein OS=Botryotinia fuckeliana (strain B05.10) OX=332648 GN=BCIN_04g01310 PE=4 SV=1	23.1962	27.952	22.9772	25.9333	NaN	NaN	24.3217	23.7782	24.5228	27.1552	26.7819	19.3262	35.1711	35.0284	34.8369	28.4283	28.9666	21.0537	3	1	3	3	3	3	0.00317471	0.00781538	-10.3036	1	1	-1.22477	0.775014	1	0.500949	1	0.860304	-0.216267	1	0.787789	1.51214
A0A384JG19	tr|A0A384JG19|A0A384JG19_BOTFB Uncharacterized protein OS=Botryotinia fuckeliana (strain B05.10) OX=332648 GN=BCIN_04g05650 PE=4 SV=1	29.5804	28.1629	27.3235	27.048	28.7694	26.7922	34.6494	34.8678	34.9187	28.6116	28.2357	25.7676	34.0743	34.1008	34.3464	25.9077	24.65	24.6645	3	3	3	3	3	3	0.000936462	0.00622222	-5.81823	0.416655	0.772922	0.819081	0.000625463	0	-6.45633	0.030133	0.208	2.46244	0.998766	1	-0.00178846	oxalate metabolic process	GO:0033609	nutrient reservoir activity	GO:0045735
A0A384JIJ0	tr|A0A384JIJ0|A0A384JIJ0_BOTFB Bcap5 OS=Botryotinia fuckeliana (strain B05.10) OX=332648 GN=Bcap5 PE=3 SV=1	22.6273	21.6243	NaN	26.1152	22.1904	NaN	21.1947	21.9906	23.0204	23.7039	21.4196	20.86	28.6935	30.7918	30.6092	24.5704	NaN	NaN	2	2	3	3	3	1	0.00356574	0.00758209	-7.90566	NaN	1	0	0.945985	1	0.0572325	NaN	1	0	0.326347	0.358763	2.15829			aspartic-type endopeptidase activity	GO:0004190
A0A384JJ87	tr|A0A384JJ87|A0A384JJ87_BOTFB Peptidase S53 domain-containing protein OS=Botryotinia fuckeliana (strain B05.10) OX=332648 GN=BCIN_06g00330 PE=4 SV=1	26.8738	26.5583	23.9754	24.209	NaN	NaN	27.4895	26.865	27.4241	31.5212	30.8905	30.5622	32.1159	33.1616	32.8684	NaN	25.4613	27.6306	3	1	3	3	3	2	0.00204544	0.00762963	-6.91279	1	1	1.59353	0.195773	0.13417	-1.45705	NaN	1	0	1	0.887877	-6.78233			metal ion binding;serine-type endopeptidase activity	GO:0004252;GO:0046872
A0A384JJD9	tr|A0A384JJD9|A0A384JJD9_BOTFB Uncharacterized protein OS=Botryotinia fuckeliana (strain B05.10) OX=332648 GN=BCIN_06g00680 PE=4 SV=1	26.0899	25.4815	24.4845	26.8202	24.4203	25.884	NaN	NaN	27.7774	25.6405	NaN	22.621	29.7659	29.8279	29.5015	24.8533	27.8139	26.2967	3	3	1	2	3	3	0.000814551	0	-4.34646	0.693546	1	-0.356206	1	0.86318	-2.42546	0.608148	0.923521	-0.613138	0.35394	0.412821	1.5774
A0A384JJK2	tr|A0A384JJK2|A0A384JJK2_BOTFB Carboxypeptidase OS=Botryotinia fuckeliana (strain B05.10) OX=332648 GN=BCIN_06g02510 PE=3 SV=1	32.5979	32.2006	32.5066	31.6259	31.6005	28.9753	30.9904	31.5055	31.1906	30.3775	29.1317	29.1213	34.7313	35.6308	35.4334	33.3728	32.3118	31.8176	3	3	3	3	3	3	0.000688034	0	-2.83009	0.12774	0.398829	1.70114	0.00328431	0.0025037	1.20621	0.149428	0.384137	-1.76687	0.288387	0.292824	1.19041			serine-type carboxypeptidase activity	GO:0004185
A0A384JJP6	tr|A0A384JJP6|A0A384JJP6_BOTFB Peptidase S53 domain-containing protein OS=Botryotinia fuckeliana (strain B05.10) OX=332648 GN=BCIN_06g03070 PE=4 SV=1	24.4364	24.1387	NaN	23.774	25.0075	NaN	21.9982	NaN	22.4134	NaN	NaN	NaN	27.1068	28.0148	27.6879	26.1528	27.6238	23.488	2	2	2	0	3	3	0.00271423	0.00806349	-3.3156	NaN	1	0	NaN	1	0	0.463792	0.779687	-1.36408	NaN	1	0			metal ion binding;serine-type endopeptidase activity	GO:0004252;GO:0046872
A0A384JKR5	tr|A0A384JKR5|A0A384JKR5_BOTFB Uncharacterized protein OS=Botryotinia fuckeliana (strain B05.10) OX=332648 GN=BCIN_06g06040 PE=3 SV=1	30.5391	30.1506	30.294	29.3191	29.171	30.59	26.4833	27.8831	28.0449	28.8999	29.3299	29.4582	31.9376	32.0157	31.6515	30.0457	27.472	25.869	3	3	3	3	3	3	0.000627455	0	-1.54041	0.243601	0.581758	0.634527	0.00493317	0.00229153	2.85747	0.217301	0.474315	1.89778	0.389299	0.490972	0.463991
A0A384JKT0	tr|A0A384JKT0|A0A384JKT0_BOTFB Uncharacterized protein OS=Botryotinia fuckeliana (strain B05.10) OX=332648 GN=BCIN_06g05200 PE=4 SV=1	33.5051	33.0515	33.4097	29.9924	30.4089	29.2581	31.2632	31.1691	31.2421	29.1846	30.3266	29.8272	36.1923	37.3791	36.4553	31.0013	31.3875	31.1582	3	3	3	3	3	3	0.000960982	0.00605405	-3.35345	0.00070001	0.0227273	3.43564	0.000118909	0	2.09733	0.0216905	0.184727	-1.29586	0.83164	1	0.106999
A0A384JL54	tr|A0A384JL54|A0A384JL54_BOTFB Uncharacterized protein OS=Botryotinia fuckeliana (strain B05.10) OX=332648 GN=BCIN_06g06670 PE=4 SV=1	28.1627	27.2148	24.9209	28.1198	27.3452	25.3949	26.9257	25.2006	25.7374	26.3111	26.5355	26.0315	33.4988	32.5072	32.4909	30.5308	28.6353	26.694	3	3	3	3	3	3	0.00398746	0.00736232	-6.06619	0.888963	1	-0.187144	0.497529	0.765063	0.811566	0.291404	0.55466	-1.66676	0.467484	0.665042	0.660577
A0A384JMF9	tr|A0A384JMF9|A0A384JMF9_BOTFB Uncharacterized protein OS=Botryotinia fuckeliana (strain B05.10) OX=332648 GN=BCIN_07g03280 PE=4 SV=1	30.6473	30.8002	30.8786	30.5162	32.1923	29.2397	24.5567	26.7146	26.9234	31.2108	29.1628	28.7595	33.9407	34.1044	33.7809	30.1285	31.3959	27.0077	3	3	3	3	3	3	1.05201e-05	0	-3.16661	0.890313	1	0.125991	0.00343848	0.00245818	4.71045	0.505681	0.820729	1.13866	0.457833	0.645862	0.938349			hydrolase activity, acting on ester bonds	GO:0016788
A0A384JMT3	tr|A0A384JMT3|A0A384JMT3_BOTFB Uncharacterized protein OS=Botryotinia fuckeliana (strain B05.10) OX=332648 GN=BCIN_07g02730 PE=4 SV=1	27.7271	28.3565	26.9649	33.8907	32.174	30.6336	24.0526	21.8969	21.8007	27.1097	24.5652	24.7795	32.1874	32.7892	31.8553	34.775	31.4209	32.0282	3	3	3	3	3	3	0.0007005	0	-4.59445	0.0112724	0.112582	-4.54992	0.00368697	0.00243165	5.09943	0.734096	1	-0.508624	0.00560898	0.00321637	6.74798
A0A384JMZ5	tr|A0A384JMZ5|A0A384JMZ5_BOTFB TSPc domain-containing protein OS=Botryotinia fuckeliana (strain B05.10) OX=332648 GN=BCIN_07g04370 PE=4 SV=1	31.0526	31.5642	31.6091	33.5396	34.2798	31.8046	29.4081	29.4245	29.4038	30.5032	30.0527	31.1722	33.5137	33.731	34.4865	34.1972	34.2012	32.3028	3	3	3	3	3	3	0.00191193	0.00792308	-2.50177	0.0756968	0.296727	-1.79937	0.000364345	0	1.99649	0.729571	1	-0.359076	0.0304965	0.0171683	2.63194
A0A384JNF6	tr|A0A384JNF6|A0A384JNF6_BOTFB Uncharacterized protein OS=Botryotinia fuckeliana (strain B05.10) OX=332648 GN=BCIN_07g05440 PE=4 SV=1	30.5474	30.3781	29.562	28.6787	30.1586	27.3154	27.7769	27.7847	27.5234	25.2256	26.0597	22.0457	32.7603	33.7371	32.843	29.8982	30.694	30.1652	3	3	3	3	3	3	0.0024923	0.00846667	-2.95097	0.174214	0.479578	1.44493	0.00145305	0.00087931	2.46751	0.146562	0.390366	-1.53491	0.0440451	0.0245474	4.2739
A0A384JP20	tr|A0A384JP20|A0A384JP20_BOTFB Peptidase S53 domain-containing protein OS=Botryotinia fuckeliana (strain B05.10) OX=332648 GN=BCIN_08g01020 PE=4 SV=1	NaN	23.0795	23.5612	NaN	NaN	NaN	23.7629	20.4124	25.1906	NaN	23.5785	23.0193	32.8206	33.7663	31.5824	26.3364	NaN	NaN	2	0	3	2	3	1	0.00150609	0.0067234	-9.40278	NaN	1	0	0.920828	1	0.198358	NaN	1	0	NaN	1	0			metal ion binding;serine-type endopeptidase activity	GO:0004252;GO:0046872
A0A384JP50	tr|A0A384JP50|A0A384JP50_BOTFB Carboxypeptidase OS=Botryotinia fuckeliana (strain B05.10) OX=332648 GN=BCIN_08g00280 PE=3 SV=1	25.694	25.2387	23.7456	31.1309	28.3076	25.1907	20.7582	23.1419	21.7112	23.3652	NaN	NaN	31.9152	34.0357	32.7912	32.672	32.1285	31.743	3	3	3	1	3	3	0.000707372	0	-8.02124	0.141406	0.416329	-3.31695	0.0292351	0.01482	3.02236	0.0841356	0.306653	-3.97144	1	0.853065	4.84455			serine-type carboxypeptidase activity	GO:0004185
A0A384JPB1	tr|A0A384JPB1|A0A384JPB1_BOTFB Bclcc9 OS=Botryotinia fuckeliana (strain B05.10) OX=332648 GN=Bclcc9 PE=3 SV=1	32.6682	31.8333	31.8385	30.0919	32.5012	31.8664	28.0729	27.0268	27.8909	28.179	28.7111	28.1098	35.3396	35.253	35.109	30.3597	32.4822	33.6325	3	3	3	3	3	3	0.000397781	0	-3.1205	0.462639	0.804475	0.626839	0.000472695	0	4.44984	0.605378	0.92279	-0.671647	0.0133776	0.00858447	3.15323			copper ion binding;oxidoreductase activity	GO:0005507;GO:0016491					oxidoreductase activity
A0A384JQ98	tr|A0A384JQ98|A0A384JQ98_BOTFB Uncharacterized protein OS=Botryotinia fuckeliana (strain B05.10) OX=332648 GN=BCIN_08g02390 PE=3 SV=1	33.326	33.6702	32.9031	28.7108	33.5599	32.506	30.1126	30.245	30.572	31.9125	31.2628	30.1629	36.9181	37.3722	36.6311	28.947	33.2591	32.9502	3	3	3	3	3	3	0.000288174	0	-3.67403	0.315441	0.652936	1.70755	0.000328848	0	2.98989	0.953148	1	-0.126546	0.7737	1	0.479481			serine-type peptidase activity	GO:0008236
A0A384JQB9	tr|A0A384JQB9|A0A384JQB9_BOTFB Bcap10 OS=Botryotinia fuckeliana (strain B05.10) OX=332648 GN=Bcap10 PE=3 SV=1	26.2686	26.2496	24.6965	26.3615	22.7681	23.064	24.089	24.6219	23.3574	21.783	NaN	20.5108	31.9512	33.3073	33.1613	26.9653	25.5453	26.2367	3	3	3	2	3	3	0.000470865	0	-7.06838	0.256055	0.596431	1.67368	0.0544736	0.0263632	1.71542	0.148463	0.388722	-2.18456	0.158317	0.103599	2.91759			aspartic-type endopeptidase activity	GO:0004190
A0A384JRK6	tr|A0A384JRK6|A0A384JRK6_BOTFB Uncharacterized protein OS=Botryotinia fuckeliana (strain B05.10) OX=332648 GN=BCIN_09g00200 PE=3 SV=1	34.201	33.2104	32.8508	34.3551	34.2661	33.0303	32.6192	32.3861	32.5701	31.8334	31.2086	30.7693	36.6698	36.8163	36.6932	34.6358	34.82	33.8661	3	3	3	3	3	3	0.00124111	0.00770732	-3.30572	0.475013	0.814653	-0.463089	0.0942354	0.051039	0.895565	0.342752	0.626404	-0.556853	0.00773009	0.00573545	2.61338	carbohydrate metabolic process	GO:0005975	hydrolase activity, hydrolyzing O-glycosyl compounds	GO:0004553			carbohydrate metabolic process	GO:0005975
A0A384JS64	tr|A0A384JS64|A0A384JS64_BOTFB CFEM domain-containing protein OS=Botryotinia fuckeliana (strain B05.10) OX=332648 GN=BCIN_09g02270 PE=3 SV=1	NaN	23.8876	23.1265	22.589	NaN	25.1094	NaN	NaN	NaN	NaN	NaN	NaN	32.4521	31.3266	30.3742	25.6551	24.2565	NaN	2	2	0	0	3	2	0.00244139	0.00875862	-7.87722	NaN	1	0	NaN	1	0	NaN	1	0	NaN	1	0
A0A384JT33	tr|A0A384JT33|A0A384JT33_BOTFB But2 domain-containing protein OS=Botryotinia fuckeliana (strain B05.10) OX=332648 GN=BCIN_09g05250 PE=4 SV=1	29.5781	26.7782	27.7285	29.8826	29.4968	28.9974	25.3366	25.2553	25.6298	24.0492	23.4931	NaN	32.6853	32.6969	33.8962	29.6155	26.3268	25.7567	3	3	3	2	3	3	0.00520589	0.00859459	-5.06458	0.171922	0.482752	-1.43074	0.034239	0.0160197	2.62098	0.144479	0.389171	2.22596	0.000700928	0.001175	5.68781
A0A384JTC1	tr|A0A384JTC1|A0A384JTC1_BOTFB Non-reducing end alpha-L-arabinofuranosidase OS=Botryotinia fuckeliana (strain B05.10) OX=332648 GN=BCIN_09g04440 PE=3 SV=1	NaN	22.6584	22.1722	29.0122	28.5977	27.0494	NaN	NaN	NaN	NaN	24.1451	22.0625	28.4724	30.0288	29.3157	30.3791	30.9962	31.7441	2	3	0	2	3	3	0.00149732	0.00686957	-6.85703	0.00525019	0.0534468	-5.80449	NaN	1	0	0.0169727	0.157744	-2.82006	0.0184756	0.0107789	5.11592	L-arabinose metabolic process	GO:0046373	alpha-L-arabinofuranosidase activity	GO:0046556
A0A384JTF2	tr|A0A384JTF2|A0A384JTF2_BOTFB Alpha,alpha-trehalase OS=Botryotinia fuckeliana (strain B05.10) OX=332648 GN=BCIN_09g04490 PE=4 SV=1	26.6767	26.9487	25.0949	29.7844	30.8989	26.4355	25.0324	25.3777	24.6927	28.3843	28.8185	28.7756	29.5997	30.4825	29.2748	28.8375	29.443	28.8304	3	3	3	3	3	3	0.00649871	0.00815385	-3.54556	0.12773	0.401698	-2.79946	0.119611	0.0686303	1.20583	0.998556	1	0.0026118	0.79197	1	0.38015	carbohydrate metabolic process	GO:0005975	carbohydrate binding;catalytic activity	GO:0003824;GO:0030246			carbohydrate metabolic process	GO:0005975
A0A384JUL4	tr|A0A384JUL4|A0A384JUL4_BOTFB CFEM domain-containing protein OS=Botryotinia fuckeliana (strain B05.10) OX=332648 GN=BCIN_10g02180 PE=3 SV=1	25.1726	NaN	26.5625	29.4997	28.4402	30.6727	NaN	NaN	NaN	NaN	NaN	NaN	31.7729	30.486	30.6567	29.5565	28.0878	24.6477	2	3	0	0	3	3	0.00611578	0.00848	-5.10429	0.0332667	0.2026	-3.66998	NaN	1	0	0.256056	0.517137	2.10685	1	1	NaN
A0A384JV47	tr|A0A384JV47|A0A384JV47_BOTFB Uncharacterized protein OS=Botryotinia fuckeliana (strain B05.10) OX=332648 GN=BCIN_10g04330 PE=3 SV=1	30.6364	31.1765	30.3692	31.4802	31.7102	30.3516	30.3913	29.656	29.9688	30.2184	29.4602	29.1723	34.8115	35.4006	34.5993	31.9689	31.8125	29.9103	3	3	3	3	3	3	0.00023726	0	-4.20977	0.4005	0.756182	-0.453285	0.0863681	0.0459956	0.721982	0.952264	1	-0.0499179	0.0403496	0.0233333	1.56368			serine-type carboxypeptidase activity	GO:0004185
A0A384JVJ1	tr|A0A384JVJ1|A0A384JVJ1_BOTFB Uncharacterized protein OS=Botryotinia fuckeliana (strain B05.10) OX=332648 GN=BCIN_10g05710 PE=3 SV=1	32.1734	31.9347	31.9253	35.2262	31.1561	28.1222	32.3832	33.2253	32.904	33.1634	33.9891	34.1291	34.1904	35.2686	34.8699	34.9285	29.5123	26.8557	3	3	3	3	3	3	0.00104728	0.00589474	-2.76517	0.816744	1	0.509642	0.0329821	0.0158617	-0.826356	0.750786	1	1.06937	0.338506	0.38187	-2.25902	carbohydrate metabolic process	GO:0005975	hydrolase activity, hydrolyzing O-glycosyl compounds	GO:0004553			carbohydrate metabolic process	GO:0005975
A0A384JWT2	tr|A0A384JWT2|A0A384JWT2_BOTFB Uncharacterized protein OS=Botryotinia fuckeliana (strain B05.10) OX=332648 GN=BCIN_11g01370 PE=4 SV=1	30.208	31.0913	29.4616	34.7137	34.1193	33.223	28.1966	27.7965	28.2929	31.6308	31.1321	30.7172	34.3018	32.7375	34.3496	35.1468	34.8731	34.7892	3	3	3	3	3	3	0.00749878	0.00795	-3.54265	0.0041722	0.0505116	-3.76502	0.0120535	0.00642286	2.15832	0.109039	0.315669	-0.91768	0.00488454	0.00206728	2.85864
A0A384JYE3	tr|A0A384JYE3|A0A384JYE3_BOTFB Bcap8 OS=Botryotinia fuckeliana (strain B05.10) OX=332648 GN=Bcap8 PE=3 SV=1	33.6036	33.0153	31.4018	37.3422	33.8351	31.6016	30.9582	32.5534	32.5907	30.5022	29.0461	28.4086	38.2561	39.1043	38.0116	33.9489	27.4093	26.4123	3	3	3	3	3	3	0.00142229	0.00718182	-5.78381	0.426985	0.779285	-1.58606	0.493769	0.756436	0.63946	0.158982	0.395221	5.00278	0.0501927	0.0270377	4.94067			aspartic-type endopeptidase activity	GO:0004190
A0A384JZ17	tr|A0A384JZ17|A0A384JZ17_BOTFB Glucoamylase OS=Botryotinia fuckeliana (strain B05.10) OX=332648 GN=BCIN_12g03390 PE=3 SV=1	29.0185	28.0867	28.091	32.9056	32.0153	30.6401	29.1654	29.093	29.3291	30.6796	30.0431	29.4548	31.9565	32.6248	32.4993	31.8181	33.0747	32.3193	3	3	3	3	3	3	0.000438538	0	-3.96145	0.00900669	0.09648	-3.45494	0.0661203	0.0345145	-0.797074	0.505564	0.823433	-0.550351	0.0743937	0.0393652	1.79451	polysaccharide catabolic process	GO:0000272	glucan 1,4-alpha-glucosidase activity;starch binding	GO:0004339;GO:2001070
A0A384JZ25	tr|A0A384JZ25|A0A384JZ25_BOTFB Dynein heavy chain, cytoplasmic OS=Botryotinia fuckeliana (strain B05.10) OX=332648 GN=Bcdyn1 PE=4 SV=1	25.7673	25.7356	25.7064	25.1199	NaN	25.6476	25.8523	27.5758	27.107	27.499	26.6065	27.3036	30.3853	NaN	29.784	24.1297	23.4751	NaN	3	2	3	3	2	2	0.000303519	0	-4.34819	0.172851	0.477875	0.352696	0.0975936	0.0537634	-1.10859	NaN	1	0	0.0221839	0.0135285	-1.75265	microtubule-based movement	GO:0007018	ATP binding;microtubule motor activity	GO:0003777;GO:0005524	dynein complex	GO:0030286
A0A384JZU9	tr|A0A384JZU9|A0A384JZU9_BOTFB Uncharacterized protein OS=Botryotinia fuckeliana (strain B05.10) OX=332648 GN=BCIN_12g04530 PE=3 SV=1	24.808	23.7683	24.2136	31.3038	31.8476	29.7084	NaN	22.6944	NaN	30.5344	28.1118	26.3306	29.074	29.8887	29.2687	33.2386	31.2708	29.8606	3	3	1	3	3	3	0.000187782	0	-5.14719	0.000703599	0.0217391	-6.68998	1	1	1.56892	0.689446	1	-0.503425	0.129003	0.07605	2.62769	carbohydrate metabolic process	GO:0005975	polygalacturonase activity	GO:0004650			carbohydrate metabolic process	GO:0005975
A0A384K008	tr|A0A384K008|A0A384K008_BOTFB Uncharacterized protein OS=Botryotinia fuckeliana (strain B05.10) OX=332648 GN=BCIN_12g06330 PE=4 SV=1	NaN	22.8789	23.0233	22.8855	23.6935	23.3627	22.2311	NaN	NaN	NaN	23.8268	NaN	28.0484	29.0063	27.7869	24.6121	26.198	26.5422	2	3	1	1	3	3	0.00158007	0.00858333	-5.32938	0.323124	0.653411	-0.36277	NaN	1	0	0.0180557	0.154286	-2.47019	1	1	-0.512877			structural constituent of cell wall	GO:0005199	cell wall	GO:0005618
A0A384K022	tr|A0A384K022|A0A384K022_BOTFB Bcpds5 OS=Botryotinia fuckeliana (strain B05.10) OX=332648 GN=Bcpds5 PE=4 SV=1	26.4616	26.7912	26.5087	26.5719	NaN	NaN	27.0221	26.8646	26.7492	27.3329	27.5467	27.9233	30.1591	30.1466	30.6419	29.3615	25.4452	26.3877	3	1	3	3	3	3	4.21427e-05	0	-3.72869	1	0.921131	0.0152079	0.0880785	0.0463739	-0.291464	1	1	-0.49288	1	1	-1.02903	mitotic sister chromatid cohesion	GO:0007064
A0A384K1P5	tr|A0A384K1P5|A0A384K1P5_BOTFB Uncharacterized protein OS=Botryotinia fuckeliana (strain B05.10) OX=332648 GN=BCIN_13g05770 PE=4 SV=1	23.5971	23.104	23.4765	26.9179	27.4715	26.5945	25.6476	23.5807	24.1987	24.7326	22.0661	25.6947	25.7094	26.6498	26.5264	29.2502	29.0047	28.9468	3	3	3	3	3	3	0.000924375	0.0064	-2.90268	0.000261566	0.00575	-3.60207	0.16082	0.0987097	-1.08312	0.00160206	0.12	-2.07259	0.0641199	0.0327051	2.83016
A0A384K208	tr|A0A384K208|A0A384K208_BOTFB Bcpg1 OS=Botryotinia fuckeliana (strain B05.10) OX=332648 GN=Bcpg1 PE=3 SV=1	26.615	25.4384	24.6772	30.1066	32.5227	33.3879	26.8126	28.4904	28.6142	32.3474	31.3915	30.8472	29.6139	30.3133	29.467	29.5542	33.1688	34.0681	3	3	3	3	3	3	0.00244932	0.00861017	-4.22121	0.00474649	0.049913	-6.42889	0.0415806	0.0206176	-2.39556	0.886289	1	-0.257948	0.680241	1	0.477061	carbohydrate metabolic process	GO:0005975	polygalacturonase activity	GO:0004650			carbohydrate metabolic process	GO:0005975
A0A384K263	tr|A0A384K263|A0A384K263_BOTFB Pectinesterase domain-containing protein OS=Botryotinia fuckeliana (strain B05.10) OX=332648 GN=BCIN_14g00860 PE=3 SV=1	25.7982	25.0549	23.5093	31.0738	31.3707	29.7729	NaN	NaN	NaN	NaN	25.0507	NaN	30.2507	30.6038	30.0715	32.225	31.5958	32.5634	3	3	0	1	3	3	0.00133785	0.00752381	-5.52117	0.00203739	0.0308571	-5.95165	1	1	NaN	0.0703708	0.273319	-1.38893	1	1	5.68843	cell wall modification	GO:0042545	pectinesterase activity	GO:0030599	cell wall	GO:0005618
A0A384K3U3	tr|A0A384K3U3|A0A384K3U3_BOTFB Uncharacterized protein OS=Botryotinia fuckeliana (strain B05.10) OX=332648 GN=BCIN_14g04560 PE=4 SV=1;tr|A0A384K3B2|A0A384K3B2_BOTFB Uncharacterized protein OS=Botryotinia fuckeliana (strain B05.10) OX=332648 GN=BCIN_14g0456	23.603	25.1688	26.2475	27.4633	27.1924	26.8193	NaN	NaN	21.5956	23.9299	NaN	NaN	30.3164	31.6949	31.0401	28.9885	30.437	30.0668	3	3	1	1	3	3	0.00225126	0.00891228	-6.01072	0.0527832	0.253095	-2.15194	1	1	3.41081	0.00482955	0.113474	-2.6724	1	1	3.22849
A0A384K4Q0	tr|A0A384K4Q0|A0A384K4Q0_BOTFB Uncharacterized protein OS=Botryotinia fuckeliana (strain B05.10) OX=332648 GN=BCIN_15g03320 PE=4 SV=1	27.1353	28.7149	26.0789	34.1422	33.6643	33.3263	23.7175	23.911	25.6909	30.4818	31.2421	30.5205	32.5013	33.4351	33.2042	34.0998	34.0201	33.8351	3	3	3	3	3	3	0.00215409	0.00735714	-5.73721	0.00133343	0.0328276	-6.40125	0.0442334	0.0222024	2.86987	0.333404	0.610791	-0.274077	0.000979701	0.00101075	2.96281			hydrolase activity, acting on ester bonds	GO:0016788
A0A384K4U0	tr|A0A384K4U0|A0A384K4U0_BOTFB Peptidase S53 domain-containing protein OS=Botryotinia fuckeliana (strain B05.10) OX=332648 GN=BCIN_15g03150 PE=4 SV=1	33.7654	33.2052	33.4513	33.3464	32.7947	32.3094	29.572	29.7765	30.7171	30.451	28.6225	27.4383	36.8803	38.045	37.1352	34.2707	33.6203	32.8802	3	3	3	3	3	3	0.000567328	0	-3.87954	0.125926	0.402102	0.657134	0.000882627	0	3.45211	0.197541	0.44471	-0.773509	0.012674	0.0087239	3.97959			metal ion binding;serine-type endopeptidase activity	GO:0004252;GO:0046872
A0A384K566	tr|A0A384K566|A0A384K566_BOTFB Bcser8 OS=Botryotinia fuckeliana (strain B05.10) OX=332648 GN=Bcser8 PE=4 SV=1	31.2127	32.1849	30.6266	31.358	30.5568	28.5598	29.4771	29.7157	29.3155	29.8466	28.3618	24.8764	36.1436	36.9715	36.6496	33.89	32.05	31.6614	3	3	3	3	3	3	0.000520301	0	-5.2468	0.280059	0.632916	1.1832	0.0172479	0.0101189	1.83863	0.0925175	0.307019	-2.37559	0.219087	0.174465	2.46328			metal ion binding;serine-type endopeptidase activity	GO:0004252;GO:0046872
A0A384K5E2	tr|A0A384K5E2|A0A384K5E2_BOTFB 1,3-beta-glucanosyltransferase OS=Botryotinia fuckeliana (strain B05.10) OX=332648 GN=Bcgas5 PE=3 SV=1	30.3196	30.728	29.2361	24.7779	24.7218	25.0821	28.5563	27.3234	27.7332	23.8162	NaN	NaN	33.6148	34.4286	33.794	23.6334	24.4416	22.5035	3	3	3	1	3	3	0.00163559	0.00824	-3.85122	0.000337305	0.0157778	5.23399	0.0179388	0.0100916	2.22365	0.0803936	0.303875	1.3344	1	1	1.04442
A0A384K6D4	tr|A0A384K6D4|A0A384K6D4_BOTFB Carboxylic ester hydrolase OS=Botryotinia fuckeliana (strain B05.10) OX=332648 GN=BCIN_15g05510 PE=3 SV=1	23.0709	22.7565	NaN	30.3074	28.998	28.2119	24.2291	19.7805	22.9103	26.7213	25.9771	22.6898	29.077	30.151	30.1076	32.0484	31.6508	30.4698	2	3	3	3	3	3	0.000687373	0	-6.86483	0.00431177	0.0493636	-6.25871	0.745653	1	0.607086	0.0456238	0.246706	-2.21723	0.0429312	0.0244133	4.04302
A0A384K6D9	tr|A0A384K6D9|A0A384K6D9_BOTFB Bcrny1 OS=Botryotinia fuckeliana (strain B05.10) OX=332648 GN=Bcrny1 PE=3 SV=1	26.3434	26.2254	25.6762	24.1148	24.6842	25.5633	27.398	29.2607	29.5148	28.3793	28.7425	28.6166	32.3663	33.0457	32.0852	NaN	22.2017	27.4395	3	3	3	3	3	2	5.29249e-05	0	-6.41742	0.0508046	0.254609	1.29424	0.0193504	0.0116508	-2.64285	0.987964	1	-0.0331815	0.000950054	0.00102174	-3.79203			ribonuclease T2 activity;RNA binding	GO:0003723;GO:0033897					RNA binding
A0A384K6N4	tr|A0A384K6N4|A0A384K6N4_BOTFB Uncharacterized protein OS=Botryotinia fuckeliana (strain B05.10) OX=332648 GN=BCIN_16g02560 PE=4 SV=1;tr|A0A384K7H1|A0A384K7H1_BOTFB Uncharacterized protein OS=Botryotinia fuckeliana (strain B05.10) OX=332648 GN=BCIN_16g0256	22.3974	22.1403	20.8785	34.9991	34.6393	34.43	23.3076	22.9843	23.2778	30.3649	30.2838	30.6244	26.8403	25.2728	25.457	35.6769	35.8313	36.1261	3	3	3	3	3	3	0.00402501	0.00725714	-4.05127	1.32505e-05	0.0306667	-12.884	0.0449689	0.0224413	-1.38447	0.00497702	0.102364	-1.18864	2.60555e-05	0	4.26503			catalytic activity	GO:0003824
A0A384K7A9	tr|A0A384K7A9|A0A384K7A9_BOTFB Carboxylic ester hydrolase OS=Botryotinia fuckeliana (strain B05.10) OX=332648 GN=BCIN_16g02130 PE=3 SV=1	28.3188	28.2832	28.8529	30.223	30.8504	29.4583	26.2673	27.3795	27.1651	28.0977	29.5544	29.9021	30.9876	32.2971	31.7695	31.2143	31.7317	30.3726	3	3	3	3	3	3	0.00163208	0.00840816	-3.19975	0.0187343	0.135138	-1.69224	0.0161829	0.00954098	1.54767	0.175273	0.420359	-0.928996	0.220256	0.176527	0.99249
A0A384K7K0	tr|A0A384K7K0|A0A384K7K0_BOTFB Uncharacterized protein OS=Botryotinia fuckeliana (strain B05.10) OX=332648 GN=BCIN_16g02790 PE=3 SV=1	29.1219	29.881	29.5166	28.5257	28.1416	27.2855	27.6113	27.6583	27.5811	30.6754	29.8867	29.4248	32.7065	33.7636	32.9027	25.6784	27.6353	27.6628	3	3	3	3	3	3	0.000763883	0	-3.61777	0.023497	0.163389	1.52221	0.00101545	0.000507042	1.88958	0.257684	0.512563	0.99208	0.0177225	0.0109636	-2.01139			serine-type peptidase activity	GO:0008236
A0A384J4Q0	tr|A0A384J4Q0|A0A384J4Q0_BOTFB CCT-beta OS=Botryotinia fuckeliana (strain B05.10) OX=332648 GN=Bccct2 PE=3 SV=1	NaN	NaN	NaN	NaN	NaN	NaN	30.1756	31.5059	31.1645	28.9988	30.0878	29.5541	25.2236	26.0404	25.9489	NaN	NaN	NaN	0	0	3	3	3	0	1	1	NaN	NaN	1	0	1	0.978347	NaN	NaN	1	0	1	0.983909	NaN	protein folding	GO:0006457	ATP binding;unfolded protein binding	GO:0005524;GO:0051082			protein folding	GO:0006457	unfolded protein binding
A0A384J4Q4	tr|A0A384J4Q4|A0A384J4Q4_BOTFB Uncharacterized protein OS=Botryotinia fuckeliana (strain B05.10) OX=332648 GN=BCIN_01g02690 PE=3 SV=1	NaN	NaN	NaN	30.7344	31.05	30.2723	24.4944	22.8052	25.3979	28.8069	28.3249	29.1048	23.2264	24.4005	22.3293	31.0916	31.8564	32.3576	0	3	3	3	3	3	1	1	NaN	1	1	NaN	1	0.984056	NaN	0.0662095	0.268276	-1.08296	0.00375272	0.00125753	1.94005			serine-type peptidase activity	GO:0008236
A0A384J5X7	tr|A0A384J5X7|A0A384J5X7_BOTFB Lysophospholipase OS=Botryotinia fuckeliana (strain B05.10) OX=332648 GN=BCIN_01g06250 PE=3 SV=1	NaN	NaN	NaN	28.5938	27.0221	28.711	25.2536	26.8215	28.2405	30.2144	27.31	28.7386	29.4453	28.3442	27.9428	28.3023	28.2745	31.3266	0	3	3	3	3	3	1	0.97692	NaN	1	1	NaN	1	1	NaN	0.358398	0.634247	-1.19216	0.553761	0.840882	-0.645349	phospholipid catabolic process	GO:0009395	phospholipase activity	GO:0004620
A0A384J6X8	tr|A0A384J6X8|A0A384J6X8_BOTFB Uncharacterized protein OS=Botryotinia fuckeliana (strain B05.10) OX=332648 GN=BCIN_01g07610 PE=4 SV=1	NaN	NaN	NaN	NaN	NaN	NaN	26.0465	26.5615	24.7645	NaN	NaN	NaN	24.8276	23.0695	23.1489	NaN	NaN	NaN	0	0	3	0	3	0	1	0.937315	NaN	NaN	1	0	1	0.911254	NaN	NaN	1	0	NaN	1	0			metal ion binding	GO:0046872
A0A384J801	tr|A0A384J801|A0A384J801_BOTFB Uncharacterized protein OS=Botryotinia fuckeliana (strain B05.10) OX=332648 GN=BCIN_01g11160 PE=3 SV=1	NaN	NaN	NaN	25.5172	26.7703	25.1915	NaN	NaN	NaN	NaN	NaN	NaN	22.809	23.5854	22.2544	27.5023	27.108	27.393	0	3	0	0	3	3	1	0.970089	NaN	1	0.97713	NaN	NaN	1	0	0.0382425	0.224525	-1.50808	1	0.965013	NaN	carbohydrate metabolic process	GO:0005975	polygalacturonase activity	GO:0004650			carbohydrate metabolic process	GO:0005975
A0A384J898	tr|A0A384J898|A0A384J898_BOTFB FAD-binding PCMH-type domain-containing protein OS=Botryotinia fuckeliana (strain B05.10) OX=332648 GN=BCIN_02g00280 PE=3 SV=1	NaN	NaN	NaN	32.4196	31.2782	29.8219	NaN	25.4038	25.0717	28.6332	30.4936	29.9877	27.6471	28.5233	29.8893	32.9408	31.7581	30.0441	0	3	2	3	3	3	1	1	NaN	1	0.955547	NaN	NaN	1	0	0.735981	1	-0.407782	0.191239	0.137146	1.46844			FAD binding;oxidoreductase activity	GO:0016491;GO:0071949					oxidoreductase activity
A0A384J8E6	tr|A0A384J8E6|A0A384J8E6_BOTFB HOOK_N domain-containing protein OS=Botryotinia fuckeliana (strain B05.10) OX=332648 GN=BCIN_02g02490 PE=4 SV=1	NaN	NaN	NaN	NaN	NaN	NaN	27.1006	28.3862	28.0751	25.0906	25.275	26.3823	23.9261	22.3281	24.3006	NaN	23.7194	NaN	0	0	3	3	3	1	1	1	NaN	NaN	1	0	1	0.94017	NaN	NaN	1	0	1	0.945981	NaN
A0A384J8H1	tr|A0A384J8H1|A0A384J8H1_BOTFB Alpha-amylase OS=Botryotinia fuckeliana (strain B05.10) OX=332648 GN=BCIN_02g01420 PE=3 SV=1	NaN	NaN	NaN	35.2135	33.5211	31.7453	22.6589	22.6601	18.9791	26.8764	27.2487	24.5652	18.5612	19.0231	18.7472	35.0477	35.0167	35.7812	0	3	3	3	3	3	1	1	NaN	1	0.957189	NaN	1	0.938158	NaN	0.158094	0.397633	-1.78858	0.00512652	0.0026506	7.26319	carbohydrate catabolic process	GO:0016052	alpha-amylase activity;calcium ion binding	GO:0004556;GO:0005509
A0A384JAN8	tr|A0A384JAN8|A0A384JAN8_BOTFB Uncharacterized protein OS=Botryotinia fuckeliana (strain B05.10) OX=332648 GN=BCIN_02g07630 PE=4 SV=1;tr|A0A384J9Z1|A0A384J9Z1_BOTFB Uncharacterized protein OS=Botryotinia fuckeliana (strain B05.10) OX=332648 GN=BCIN_02g0763	NaN	NaN	NaN	NaN	NaN	23.9391	NaN	NaN	NaN	NaN	NaN	NaN	25.4342	26.1082	25.7688	NaN	NaN	NaN	0	1	0	0	3	0	1	1	NaN	NaN	1	0	NaN	1	0	NaN	1	0	NaN	1	0
A0A384JA18	tr|A0A384JA18|A0A384JA18_BOTFB Mannan endo-1,6-alpha-mannosidase OS=Botryotinia fuckeliana (strain B05.10) OX=332648 GN=BCIN_02g07900 PE=3 SV=1	NaN	NaN	NaN	NaN	NaN	NaN	NaN	NaN	NaN	24.881	NaN	NaN	21.9897	24.3292	24.3209	24.7923	24.5477	24.2206	0	0	0	1	3	3	1	1	NaN	NaN	1	0	NaN	1	0	1	1	NaN	NaN	1	0	carbohydrate catabolic process	GO:0016052	mannan endo-1,6-alpha-mannosidase activity	GO:0008496
A0A384JA19	tr|A0A384JA19|A0A384JA19_BOTFB Uncharacterized protein OS=Botryotinia fuckeliana (strain B05.10) OX=332648 GN=BCIN_02g05600 PE=4 SV=1	NaN	NaN	NaN	NaN	NaN	NaN	NaN	NaN	NaN	NaN	NaN	NaN	26.9581	26.1416	26.8198	NaN	NaN	NaN	0	0	0	0	3	0	1	1	NaN	NaN	1	0	NaN	1	0	NaN	1	0	NaN	1	0
A0A384JAW2	tr|A0A384JAW2|A0A384JAW2_BOTFB Endo-1,4-beta-xylanase OS=Botryotinia fuckeliana (strain B05.10) OX=332648 GN=Bcxyn11A PE=3 SV=1	NaN	NaN	NaN	25.9282	23.9336	NaN	NaN	NaN	NaN	NaN	NaN	NaN	25.18	25.7147	24.6763	27.6845	25.1754	24.4288	0	2	0	0	3	3	1	1	NaN	NaN	1	0	NaN	1	0	0.611568	0.917993	-0.832023	NaN	1	0	xylan catabolic process	GO:0045493	endo-1,4-beta-xylanase activity	GO:0031176
A0A384JBT3	tr|A0A384JBT3|A0A384JBT3_BOTFB Bcpg4 OS=Botryotinia fuckeliana (strain B05.10) OX=332648 GN=Bcpg4 PE=3 SV=1	NaN	NaN	NaN	32.34	32.612	31.0011	NaN	NaN	23.8378	26.6895	25.6847	23.6239	26.9984	28.4816	26.5268	32.8072	33.539	32.3022	0	3	1	3	3	3	1	1	NaN	1	1	NaN	NaN	1	0	0.217105	0.476294	-0.898469	0.00296625	0.00135252	6.65164	carbohydrate metabolic process	GO:0005975	polygalacturonase activity	GO:0004650			carbohydrate metabolic process	GO:0005975
A0A384JBX4	tr|A0A384JBX4|A0A384JBX4_BOTFB Uncharacterized protein OS=Botryotinia fuckeliana (strain B05.10) OX=332648 GN=BCIN_03g02030 PE=3 SV=1	NaN	NaN	NaN	NaN	NaN	NaN	NaN	NaN	NaN	NaN	NaN	NaN	24.9771	25.5264	24.8499	24.5889	22.9876	NaN	0	0	0	0	3	2	1	1	NaN	NaN	1	0	NaN	1	0	NaN	1	0	NaN	1	0			serine-type carboxypeptidase activity	GO:0004185
A0A384JC58	tr|A0A384JC58|A0A384JC58_BOTFB But2 domain-containing protein OS=Botryotinia fuckeliana (strain B05.10) OX=332648 GN=BCIN_03g03790 PE=4 SV=1	NaN	NaN	NaN	NaN	26.0179	NaN	NaN	NaN	NaN	NaN	NaN	NaN	24.9398	25.6933	24.8149	NaN	NaN	NaN	0	1	0	0	3	0	1	1	NaN	NaN	1	0	NaN	1	0	NaN	1	0	NaN	1	0
A0A384JCL2	tr|A0A384JCL2|A0A384JCL2_BOTFB Uncharacterized protein OS=Botryotinia fuckeliana (strain B05.10) OX=332648 GN=BCIN_03g04510 PE=4 SV=1	NaN	NaN	NaN	NaN	NaN	NaN	NaN	NaN	NaN	NaN	NaN	NaN	25.3872	25.6539	25.4508	NaN	NaN	24.6321	0	0	0	0	3	1	1	0.928946	NaN	NaN	1	0	NaN	1	0	NaN	1	0	NaN	1	0
A0A384JDG7	tr|A0A384JDG7|A0A384JDG7_BOTFB Bcapn1 OS=Botryotinia fuckeliana (strain B05.10) OX=332648 GN=Bcapn1 PE=3 SV=1	NaN	NaN	NaN	NaN	NaN	NaN	NaN	24.9139	23.4234	NaN	NaN	NaN	26.3558	26.5629	25.6264	NaN	NaN	NaN	0	0	2	0	3	0	1	0.822474	NaN	NaN	1	0	NaN	1	0	NaN	1	0	NaN	1	0	DNA repair	GO:0006281	DNA binding;zinc ion binding	GO:0003677;GO:0008270					DNA binding
A0A384JDH4	tr|A0A384JDH4|A0A384JDH4_BOTFB Ribonuclease T(2) OS=Botryotinia fuckeliana (strain B05.10) OX=332648 GN=BCIN_03g07320 PE=3 SV=1	NaN	NaN	NaN	26.2607	22.9719	24.6281	NaN	NaN	NaN	NaN	NaN	NaN	26.3666	25.8549	24.7067	28.4197	28.0316	31.1322	0	3	0	0	3	3	1	0.824103	NaN	1	1	NaN	NaN	1	0	0.0282855	0.21432	-4.57428	1	1	NaN			ribonuclease T2 activity;RNA binding	GO:0003723;GO:0033897					RNA binding
A0A384JGW1	tr|A0A384JGW1|A0A384JGW1_BOTFB Uncharacterized protein OS=Botryotinia fuckeliana (strain B05.10) OX=332648 GN=BCIN_05g02360 PE=4 SV=1	NaN	NaN	NaN	NaN	NaN	NaN	28.1682	27.5994	27.3293	30.2538	28.8438	28.83	25.0211	26.5707	25.4974	NaN	NaN	NaN	0	0	3	3	3	0	1	0.79574	NaN	NaN	1	0	1	0.749052	NaN	NaN	1	0	1	0.751331	NaN			DNA binding	GO:0003677					DNA binding
A0A384JIE4	tr|A0A384JIE4|A0A384JIE4_BOTFB Uncharacterized protein OS=Botryotinia fuckeliana (strain B05.10) OX=332648 GN=BCIN_05g07120 PE=3 SV=1	NaN	NaN	NaN	NaN	NaN	NaN	22.2838	25.3896	25.2494	NaN	NaN	NaN	22.495	23.3094	22.0758	21.9707	NaN	27.8949	0	0	3	0	3	2	1	0.891161	NaN	NaN	1	0	1	0.87664	NaN	NaN	1	0	NaN	1	0			oxidoreductase activity	GO:0016491					oxidoreductase activity
A0A384JIK6	tr|A0A384JIK6|A0A384JIK6_BOTFB PKS_ER domain-containing protein OS=Botryotinia fuckeliana (strain B05.10) OX=332648 GN=BCIN_05g07670 PE=3 SV=1	NaN	NaN	NaN	NaN	NaN	NaN	NaN	NaN	NaN	33.2557	33.0014	32.8827	19.6279	19.3053	18.7148	25.4062	19.5557	NaN	0	0	0	3	3	2	1	0.893073	NaN	NaN	1	0	NaN	1	0	NaN	1	0	1	0.774775	NaN			oxidoreductase activity;zinc ion binding	GO:0008270;GO:0016491					oxidoreductase activity
A0A384JJ03	tr|A0A384JJ03|A0A384JJ03_BOTFB Carboxypeptidase OS=Botryotinia fuckeliana (strain B05.10) OX=332648 GN=BCIN_06g00630 PE=3 SV=1	NaN	NaN	NaN	NaN	NaN	NaN	NaN	NaN	NaN	NaN	NaN	NaN	25.3819	24.4449	25.3019	NaN	NaN	NaN	0	0	0	0	3	0	1	0.88736	NaN	NaN	1	0	NaN	1	0	NaN	1	0	NaN	1	0			serine-type carboxypeptidase activity	GO:0004185
A0A384JJG2	tr|A0A384JJG2|A0A384JJG2_BOTFB Uncharacterized protein OS=Botryotinia fuckeliana (strain B05.10) OX=332648 GN=BCIN_06g02140 PE=3 SV=1	NaN	NaN	NaN	30.2123	30.049	28.6022	NaN	NaN	NaN	NaN	NaN	26.2933	24.5695	25.4508	24.8373	31.0634	30.9369	32.2215	0	3	0	1	3	3	1	0.914664	NaN	1	1	NaN	NaN	1	0	0.0525861	0.247892	-1.78608	1	0.890875	3.32785	carbohydrate metabolic process	GO:0005975	polygalacturonase activity	GO:0004650			carbohydrate metabolic process	GO:0005975
A0A384JJL3	tr|A0A384JJL3|A0A384JJL3_BOTFB Bcrpn5 OS=Botryotinia fuckeliana (strain B05.10) OX=332648 GN=Bcrpn5 PE=3 SV=1	NaN	NaN	NaN	NaN	NaN	23.8846	29.6122	30.8532	30.0738	31.2527	31.6037	30.8076	28.6797	30.0471	29.0882	NaN	27.2718	26.3786	0	1	3	3	3	2	1	0.918702	NaN	NaN	1	0	1	0.858784	NaN	NaN	1	0	1	0.871021	-7.33669
A0A384JK07	tr|A0A384JK07|A0A384JK07_BOTFB Uncharacterized protein OS=Botryotinia fuckeliana (strain B05.10) OX=332648 GN=BCIN_06g02760 PE=3 SV=1;tr|A0A384JJS5|A0A384JJS5_BOTFB Uncharacterized protein OS=Botryotinia fuckeliana (strain B05.10) OX=332648 GN=BCIN_06g0276	NaN	NaN	NaN	NaN	23.7055	NaN	29.7754	31.2798	30.8681	30.8069	30.2477	30.0305	28.5797	27.5991	27.7589	24.3227	NaN	NaN	0	1	3	3	3	1	1	0.906693	NaN	NaN	1	0	1	0.899293	NaN	NaN	1	0	1	0.877905	-6.65627
A0A384JK50	tr|A0A384JK50|A0A384JK50_BOTFB CVNH domain-containing protein OS=Botryotinia fuckeliana (strain B05.10) OX=332648 GN=BCIN_06g03270 PE=4 SV=1	NaN	NaN	NaN	NaN	NaN	25.9976	NaN	NaN	NaN	NaN	NaN	NaN	24.0551	25.0508	24.181	25.9924	28.1436	28.2091	0	1	0	0	3	3	1	0.883592	NaN	NaN	1	0	NaN	1	0	1	0.909912	-1.45078	NaN	1	0
A0A384JKY0	tr|A0A384JKY0|A0A384JKY0_BOTFB Cellulase domain-containing protein OS=Botryotinia fuckeliana (strain B05.10) OX=332648 GN=BCIN_06g04830 PE=3 SV=1	NaN	NaN	NaN	25.9729	24.6521	NaN	NaN	NaN	NaN	NaN	NaN	NaN	24.9723	24.9872	24.9621	25.7133	26.334	27.5779	0	2	0	0	3	3	1	0.854563	NaN	NaN	1	0	NaN	1	0	0.249141	0.516021	-1.22926	NaN	1	0	carbohydrate metabolic process	GO:0005975	hydrolase activity, hydrolyzing O-glycosyl compounds	GO:0004553			carbohydrate metabolic process	GO:0005975
A0A384JM52	tr|A0A384JM52|A0A384JM52_BOTFB Cellulase domain-containing protein OS=Botryotinia fuckeliana (strain B05.10) OX=332648 GN=BCIN_07g02650 PE=3 SV=1	NaN	NaN	NaN	31.1407	31.1047	30.0648	NaN	NaN	NaN	24.3709	24.4538	23.6361	23.0152	22.8939	24.8602	31.6835	31.9141	33.2647	0	3	0	3	3	3	1	0.876152	NaN	1	0.853266	NaN	NaN	1	0	0.0665931	0.268818	-1.51735	0.000112077	0	6.61649	carbohydrate metabolic process	GO:0005975	hydrolase activity, hydrolyzing O-glycosyl compounds	GO:0004553			carbohydrate metabolic process	GO:0005975
A0A384JMI4	tr|A0A384JMI4|A0A384JMI4_BOTFB Uncharacterized protein OS=Botryotinia fuckeliana (strain B05.10) OX=332648 GN=BCIN_07g02860 PE=3 SV=1	NaN	NaN	NaN	NaN	NaN	NaN	23.3002	NaN	NaN	NaN	NaN	NaN	27.2298	28.5199	27.1997	25.8092	25.549	24.105	0	0	1	0	3	3	1	1	NaN	NaN	1	0	NaN	1	0	1	0.905789	NaN	NaN	1	0
A0A384JMU7	tr|A0A384JMU7|A0A384JMU7_BOTFB Uncharacterized protein OS=Botryotinia fuckeliana (strain B05.10) OX=332648 GN=BCIN_07g03720 PE=4 SV=1	NaN	NaN	NaN	NaN	NaN	22.5673	NaN	26.0429	25.8046	25.2593	23.7843	NaN	26.4989	29.518	27.3903	22.7707	21.8681	21.7404	0	1	2	2	3	3	1	1	NaN	NaN	1	0	NaN	1	0	1	0.875375	0.440899	NaN	1	0			endoribonuclease activity;RNA binding	GO:0003723;GO:0004521					RNA binding
A0A384JNQ1	tr|A0A384JNQ1|A0A384JNQ1_BOTFB Uncharacterized protein OS=Botryotinia fuckeliana (strain B05.10) OX=332648 GN=BCIN_07g07080 PE=4 SV=1	NaN	NaN	NaN	NaN	28.9772	27.8159	27.4668	NaN	NaN	25.7154	NaN	26.2473	27.3302	28.8658	28.1009	21.9788	28.3512	27.3985	0	2	1	2	3	3	1	1	NaN	NaN	1	0	NaN	1	0	0.40909	0.722601	2.48702	NaN	1	0			phosphatase activity	GO:0016791					phosphatase activity
A0A384JP29	tr|A0A384JP29|A0A384JP29_BOTFB Uncharacterized protein OS=Botryotinia fuckeliana (strain B05.10) OX=332648 GN=BCIN_08g00950 PE=4 SV=1	NaN	NaN	NaN	28.34	27.1983	NaN	NaN	NaN	NaN	NaN	NaN	NaN	27.4134	27.6127	27.0846	29.275	28.5479	28.6978	0	2	0	0	3	3	1	1	NaN	NaN	1	0	NaN	1	0	0.127909	0.355545	-1.0711	NaN	1	0
A0A384JPB5	tr|A0A384JPB5|A0A384JPB5_BOTFB Non-reducing end alpha-L-arabinofuranosidase OS=Botryotinia fuckeliana (strain B05.10) OX=332648 GN=BCIN_08g00890 PE=3 SV=1	NaN	NaN	NaN	32.1105	32.0559	31.6027	23.5012	25.9122	25.5724	27.6368	28.149	28.3631	23.7232	25.1747	23.3033	34.0129	33.94	32.0442	0	3	3	3	3	3	1	1	NaN	1	0.835473	NaN	1	1	NaN	0.101129	0.321062	-1.40936	0.000135077	0	3.8734	L-arabinose metabolic process	GO:0046373	alpha-L-arabinofuranosidase activity	GO:0046556
A0A384JR84	tr|A0A384JR84|A0A384JR84_BOTFB Uncharacterized protein OS=Botryotinia fuckeliana (strain B05.10) OX=332648 GN=BCIN_08g06150 PE=4 SV=1	NaN	NaN	NaN	NaN	NaN	NaN	25.7615	26.4068	26.4387	27.2337	26.5719	27.9144	24.909	27.0017	26.6119	NaN	NaN	NaN	0	0	3	3	3	0	1	1	NaN	NaN	1	0	1	1	NaN	NaN	1	0	1	1	NaN	cellular response to oxidative stress	GO:0034599
A0A384JR99	tr|A0A384JR99|A0A384JR99_BOTFB Uncharacterized protein OS=Botryotinia fuckeliana (strain B05.10) OX=332648 GN=BCIN_09g00060 PE=4 SV=1	NaN	NaN	NaN	NaN	NaN	NaN	NaN	NaN	NaN	NaN	NaN	NaN	24.8142	26.6678	25.1701	NaN	NaN	NaN	0	0	0	0	3	0	1	1	NaN	NaN	1	0	NaN	1	0	NaN	1	0	NaN	1	0
A0A384JS03	tr|A0A384JS03|A0A384JS03_BOTFB Uncharacterized protein OS=Botryotinia fuckeliana (strain B05.10) OX=332648 GN=BCIN_09g00220 PE=4 SV=1	NaN	NaN	NaN	NaN	NaN	NaN	NaN	NaN	NaN	NaN	NaN	NaN	28.2065	25.7138	28.1131	NaN	NaN	NaN	0	0	0	0	3	0	1	1	NaN	NaN	1	0	NaN	1	0	NaN	1	0	NaN	1	0
A0A384JS70	tr|A0A384JS70|A0A384JS70_BOTFB RuvB-like helicase OS=Botryotinia fuckeliana (strain B05.10) OX=332648 GN=Bcrvb1 PE=3 SV=1	NaN	NaN	NaN	NaN	NaN	23.5728	28.4805	29.4139	29.2204	28.6584	28.3565	28.1934	23.5249	22.9955	22.5023	NaN	NaN	NaN	0	1	3	3	3	0	1	1	NaN	NaN	1	0	1	1	NaN	NaN	1	0	1	1	-4.83003			ATP binding;ATP-dependent 5'-3' DNA helicase activity	GO:0005524;GO:0043141	Ino80 complex;NuA4 histone acetyltransferase complex;R2TP complex	GO:0031011;GO:0035267;GO:0097255
A0A384JS79	tr|A0A384JS79|A0A384JS79_BOTFB Bcap1 OS=Botryotinia fuckeliana (strain B05.10) OX=332648 GN=Bcap1 PE=3 SV=1	NaN	NaN	NaN	31.6292	26.623	NaN	29.1186	28.9814	28.8721	31.9773	27.1845	26.9769	27.8083	28.0695	27.8171	32.5704	24.5247	NaN	0	2	3	3	3	2	1	1	NaN	NaN	1	0	1	1	NaN	NaN	1	0	0.892632	1	0.413189			aspartic-type endopeptidase activity	GO:0004190
A0A384JSU3	tr|A0A384JSU3|A0A384JSU3_BOTFB Bcprx8 OS=Botryotinia fuckeliana (strain B05.10) OX=332648 GN=Bcprx8 PE=3 SV=1	NaN	NaN	NaN	NaN	20.408	19.1263	31.5642	31.5115	31.4693	NaN	20.4438	22.3859	21.6293	21.2696	21.3936	20.2235	NaN	NaN	0	2	3	2	3	1	1	1	NaN	NaN	1	0	1	1	NaN	NaN	1	0	NaN	1	0	cell redox homeostasis	GO:0045454	oxidoreductase activity	GO:0016491	cell	GO:0005623			oxidoreductase activity
A0A384JUM7	tr|A0A384JUM7|A0A384JUM7_BOTFB Uncharacterized protein OS=Botryotinia fuckeliana (strain B05.10) OX=332648 GN=BCIN_10g02780 PE=4 SV=1	NaN	NaN	NaN	28.181	27.5882	27.7032	NaN	NaN	NaN	NaN	23.9559	NaN	28.4544	27.9296	28.5666	30.0346	28.4378	26.7074	0	3	0	1	3	3	1	1	NaN	1	0.801022	NaN	NaN	1	0	0.59173	0.926134	-0.569136	1	1	3.86825
A0A384JUX5	tr|A0A384JUX5|A0A384JUX5_BOTFB RNA-binding protein VTS1 OS=Botryotinia fuckeliana (strain B05.10) OX=332648 GN=Bcvts1 PE=3 SV=1	NaN	NaN	NaN	NaN	NaN	NaN	28.2088	28.3333	30.1601	28.5559	28.9735	28.8267	25.6312	26.0443	26.0482	NaN	NaN	NaN	0	0	3	3	3	0	1	1	NaN	NaN	1	0	1	1	NaN	NaN	1	0	1	1	NaN	regulation of mRNA stability	GO:0043488	mRNA binding	GO:0003729					mRNA binding
A0A384JWP3	tr|A0A384JWP3|A0A384JWP3_BOTFB Uncharacterized protein OS=Botryotinia fuckeliana (strain B05.10) OX=332648 GN=BCIN_11g02640 PE=4 SV=1	NaN	NaN	NaN	NaN	NaN	NaN	26.153	26.4431	26.9664	24.2547	28.753	27.7058	23.7755	24.4074	24.1515	NaN	NaN	NaN	0	0	3	3	3	0	1	1	NaN	NaN	1	0	1	1	NaN	NaN	1	0	1	1	NaN			flavin adenine dinucleotide binding;N,N-dimethylaniline monooxygenase activity;NADP binding	GO:0004499;GO:0050660;GO:0050661
A0A384JXK2	tr|A0A384JXK2|A0A384JXK2_BOTFB Bcrpt5 OS=Botryotinia fuckeliana (strain B05.10) OX=332648 GN=Bcrpt5 PE=3 SV=1	NaN	NaN	NaN	NaN	24.4963	NaN	31.9718	29.3444	28.9526	28.7809	28.3686	28.1754	23.4799	25.1264	23.4297	NaN	NaN	NaN	0	1	3	3	3	0	1	1	NaN	NaN	1	0	1	1	NaN	NaN	1	0	1	1	-3.94531	protein catabolic process	GO:0030163	ATP binding;proteasome-activating ATPase activity	GO:0005524;GO:0036402	cytoplasm	GO:0005737
A0A384JXW7	tr|A0A384JXW7|A0A384JXW7_BOTFB Bcap9 OS=Botryotinia fuckeliana (strain B05.10) OX=332648 GN=Bcap9 PE=3 SV=1	NaN	NaN	NaN	28.5229	23.8925	NaN	NaN	22.4409	NaN	23.0214	NaN	NaN	24.2421	26.572	25.4447	29.7814	NaN	NaN	0	2	1	1	3	1	1	1	NaN	NaN	1	0	NaN	1	0	NaN	1	0	NaN	1	0			aspartic-type endopeptidase activity	GO:0004190
A0A384JYE0	tr|A0A384JYE0|A0A384JYE0_BOTFB Uncharacterized protein OS=Botryotinia fuckeliana (strain B05.10) OX=332648 GN=BCIN_11g06400 PE=4 SV=1	NaN	NaN	NaN	25.7832	26.8646	26.8316	NaN	21.5967	NaN	NaN	NaN	NaN	24.3951	25.7934	24.7612	28.2305	28.1049	25.6419	0	3	1	0	3	3	1	1	NaN	1	0.807936	NaN	NaN	1	0	0.414049	0.730148	-0.832664	1	1	NaN
A0A384K0C6	tr|A0A384K0C6|A0A384K0C6_BOTFB Uncharacterized protein OS=Botryotinia fuckeliana (strain B05.10) OX=332648 GN=BCIN_12g06170 PE=4 SV=1	NaN	NaN	NaN	NaN	NaN	NaN	NaN	NaN	NaN	NaN	NaN	NaN	24.7705	25.4016	24.2196	23.4827	NaN	NaN	0	0	0	0	3	1	1	1	NaN	NaN	1	0	NaN	1	0	NaN	1	0	NaN	1	0
A0A384K0U8	tr|A0A384K0U8|A0A384K0U8_BOTFB Uncharacterized protein OS=Botryotinia fuckeliana (strain B05.10) OX=332648 GN=BCIN_13g00050 PE=4 SV=1	NaN	NaN	NaN	NaN	NaN	NaN	NaN	NaN	NaN	NaN	NaN	NaN	29.7287	28.6216	27.6666	NaN	23.7514	NaN	0	0	0	0	3	1	1	1	NaN	NaN	1	0	NaN	1	0	NaN	1	0	NaN	1	0
A0A384K183	tr|A0A384K183|A0A384K183_BOTFB Bcpps1 OS=Botryotinia fuckeliana (strain B05.10) OX=332648 GN=Bcpps1 PE=4 SV=1	NaN	NaN	NaN	NaN	NaN	NaN	NaN	22.4318	NaN	NaN	NaN	NaN	24.0241	26.6103	27.3219	26.8884	24.7661	26.3331	0	0	1	0	3	3	1	1	NaN	NaN	1	0	NaN	1	0	1	1	NaN	NaN	1	0			protein tyrosine phosphatase activity;protein tyrosine/serine/threonine phosphatase activity	GO:0004725;GO:0008138
A0A384K1H9	tr|A0A384K1H9|A0A384K1H9_BOTFB E3 ubiquitin-protein ligase PEP5 OS=Botryotinia fuckeliana (strain B05.10) OX=332648 GN=Bcpep5 PE=3 SV=1	NaN	NaN	NaN	25.2231	NaN	NaN	28.3376	27.844	26.5134	26.5179	27.5906	27.5784	25.8075	25.4823	25.8301	NaN	24.6614	27.4013	0	1	3	3	3	2	1	1	NaN	NaN	1	0	1	1	NaN	NaN	1	0	1	1	-2.00581	endosome organization;intracellular protein transport;lysosome organization;vesicle docking involved in exocytosis	GO:0006886;GO:0006904;GO:0007032;GO:0007040	protein binding, bridging	GO:0030674	CORVET complex;fungal-type vacuole membrane;HOPS complex	GO:0000329;GO:0030897;GO:0033263			protein binding, bridging
A0A384K1M8	tr|A0A384K1M8|A0A384K1M8_BOTFB DUF2183 domain-containing protein OS=Botryotinia fuckeliana (strain B05.10) OX=332648 GN=BCIN_13g05780 PE=4 SV=1	NaN	NaN	NaN	24.3793	23.9077	NaN	NaN	27.1123	26.6815	NaN	NaN	NaN	23.5968	23.0474	22.5061	NaN	24.3454	NaN	0	2	2	0	3	1	1	1	NaN	NaN	1	0	NaN	1	0	NaN	1	0	NaN	1	0
A0A384K232	tr|A0A384K232|A0A384K232_BOTFB Bcpg2 OS=Botryotinia fuckeliana (strain B05.10) OX=332648 GN=Bcpg2 PE=3 SV=1;tr|A0A384K211|A0A384K211_BOTFB Bcpg2 OS=Botryotinia fuckeliana (strain B05.10) OX=332648 GN=Bcpg2 PE=3 SV=1;tr|A0A384K1Y8|A0A384K1Y8_BOTFB Bcpg2 OS=	NaN	NaN	NaN	26.0308	NaN	NaN	NaN	22.8887	NaN	NaN	23.1747	NaN	26.669	29.1157	25.4403	28.9194	27.813	24.5857	0	1	1	1	3	3	1	1	NaN	NaN	1	0	NaN	1	0	1	1	-1.07523	NaN	1	0	carbohydrate metabolic process	GO:0005975	polygalacturonase activity	GO:0004650			carbohydrate metabolic process	GO:0005975
A0A384K251	tr|A0A384K251|A0A384K251_BOTFB Uncharacterized protein OS=Botryotinia fuckeliana (strain B05.10) OX=332648 GN=BCIN_14g01080 PE=4 SV=1	NaN	NaN	NaN	NaN	NaN	NaN	24.111	24.3204	24.5573	23.8158	NaN	NaN	23.4174	22.999	23.4869	NaN	NaN	22.9841	0	0	3	1	3	1	1	1	NaN	NaN	1	0	1	1	NaN	NaN	1	0	NaN	1	0
A0A384K2Z3	tr|A0A384K2Z3|A0A384K2Z3_BOTFB Uncharacterized protein OS=Botryotinia fuckeliana (strain B05.10) OX=332648 GN=BCIN_14g03460 PE=4 SV=1	NaN	NaN	NaN	NaN	NaN	NaN	27.845	28.1938	30.1069	27.7695	26.9788	28.9387	24.8844	24.0831	24.8783	NaN	NaN	NaN	0	0	3	3	3	0	1	1	NaN	NaN	1	0	1	1	NaN	NaN	1	0	1	1	NaN			ATP binding;nucleic acid binding	GO:0003676;GO:0005524
A0A384K3L4	tr|A0A384K3L4|A0A384K3L4_BOTFB Uncharacterized protein OS=Botryotinia fuckeliana (strain B05.10) OX=332648 GN=BCIN_14g05570 PE=4 SV=1	NaN	NaN	NaN	NaN	NaN	NaN	NaN	NaN	NaN	NaN	NaN	NaN	22.9515	23.7115	23.0696	NaN	24.1793	22.839	0	0	0	0	3	2	1	1	NaN	NaN	1	0	NaN	1	0	NaN	1	0	NaN	1	0			oxidoreductase activity	GO:0016491					oxidoreductase activity
A0A384K4C6	tr|A0A384K4C6|A0A384K4C6_BOTFB NmrA domain-containing protein OS=Botryotinia fuckeliana (strain B05.10) OX=332648 GN=BCIN_15g02310 PE=4 SV=1	NaN	NaN	NaN	NaN	NaN	NaN	29.6053	28.8766	26.8043	25.6568	26.5546	26.1955	24.4915	24.36	23.7569	23.1514	NaN	23.6735	0	0	3	3	3	2	1	1	NaN	NaN	1	0	1	1	NaN	NaN	1	0	1	1	NaN
A0A384K4R5	tr|A0A384K4R5|A0A384K4R5_BOTFB Uncharacterized protein OS=Botryotinia fuckeliana (strain B05.10) OX=332648 GN=BCIN_15g01990 PE=4 SV=1	NaN	NaN	NaN	27.7974	28.2227	NaN	NaN	NaN	NaN	26.9816	25.0643	NaN	24.0847	24.9829	24.4571	28.0825	28.7322	26.837	0	2	0	2	3	3	1	1	NaN	NaN	1	0	NaN	1	0	0.874726	1	0.126097	NaN	1	0
A0A384K4W2	tr|A0A384K4W2|A0A384K4W2_BOTFB GPI ethanolamine phosphate transferase 1 OS=Botryotinia fuckeliana (strain B05.10) OX=332648 GN=Bcmcd4 PE=3 SV=1	NaN	NaN	NaN	NaN	NaN	NaN	25.5333	27.3171	28.6394	25.1728	NaN	24.5856	23.5564	23.1453	22.8721	NaN	NaN	NaN	0	0	3	2	3	0	1	1	NaN	NaN	1	0	1	1	NaN	NaN	1	0	NaN	1	0	GPI anchor biosynthetic process	GO:0006506	mannose-ethanolamine phosphotransferase activity	GO:0051377	endoplasmic reticulum membrane;integral component of membrane	GO:0005789;GO:0016021
A0A384K4W3	tr|A0A384K4W3|A0A384K4W3_BOTFB Palmitoyl-protein thioesterase 1 OS=Botryotinia fuckeliana (strain B05.10) OX=332648 GN=BCIN_15g03910 PE=3 SV=1	NaN	NaN	NaN	NaN	NaN	NaN	27.8215	27.7776	29.108	29.2061	28.9936	28.8794	24.1787	27.3045	26.8243	NaN	NaN	NaN	0	0	3	3	3	0	1	1	NaN	NaN	1	0	1	1	NaN	NaN	1	0	1	1	NaN	protein depalmitoylation	GO:0002084	palmitoyl-(protein) hydrolase activity	GO:0008474
A0A384K5D8	tr|A0A384K5D8|A0A384K5D8_BOTFB Uncharacterized protein OS=Botryotinia fuckeliana (strain B05.10) OX=332648 GN=BCIN_15g05030 PE=3 SV=1	NaN	NaN	NaN	29.0554	27.5652	27.0243	NaN	NaN	NaN	22.9278	NaN	22.7339	28.3332	29.2281	29.6348	30.1745	29.5904	27.8309	0	3	0	2	3	3	1	1	NaN	1	0.888089	NaN	NaN	1	0	0.229688	0.503587	-1.31697	0.00767617	0.00575066	5.05081	carbohydrate metabolic process	GO:0005975	polygalacturonase activity	GO:0004650			carbohydrate metabolic process	GO:0005975
A0A384K667	tr|A0A384K667|A0A384K667_BOTFB Uncharacterized protein OS=Botryotinia fuckeliana (strain B05.10) OX=332648 GN=BCIN_16g01320 PE=4 SV=1	NaN	NaN	NaN	NaN	NaN	NaN	23.5262	NaN	NaN	NaN	NaN	NaN	21.9739	21.8735	22.0523	NaN	23.8488	NaN	0	0	1	0	3	1	1	1	NaN	NaN	1	0	NaN	1	0	NaN	1	0	NaN	1	0
A0A384K6Q5	tr|A0A384K6Q5|A0A384K6Q5_BOTFB Deuterolysin OS=Botryotinia fuckeliana (strain B05.10) OX=332648 GN=Bcmp1 PE=3 SV=1	NaN	NaN	NaN	23.8828	NaN	NaN	NaN	NaN	NaN	25.6656	25.2325	NaN	22.4452	21.8853	22.0316	24.7423	NaN	NaN	0	1	0	2	3	1	1	1	NaN	NaN	1	0	NaN	1	0	NaN	1	0	NaN	1	0			metalloendopeptidase activity	GO:0004222
A0A384K7N5	tr|A0A384K7N5|A0A384K7N5_BOTFB Bctrs33 OS=Botryotinia fuckeliana (strain B05.10) OX=332648 GN=Bctrs33 PE=3 SV=1	NaN	NaN	NaN	NaN	24.7236	NaN	24.2967	23.5774	23.528	24.5861	25.4612	24.6803	25.7791	24.1745	23.3576	NaN	NaN	NaN	0	1	3	3	3	0	1	1	NaN	NaN	1	0	1	1	NaN	NaN	1	0	1	1	-0.185616	Golgi vesicle transport;regulation of GTPase activity	GO:0043087;GO:0048193
A0A384K7P5	tr|A0A384K7P5|A0A384K7P5_BOTFB Phospholipid-transporting ATPase OS=Botryotinia fuckeliana (strain B05.10) OX=332648 GN=Bcneo1 PE=3 SV=1	NaN	NaN	NaN	NaN	NaN	NaN	NaN	24.6551	24.7729	NaN	NaN	NaN	25.0022	23.6279	24.007	NaN	NaN	26.0648	0	0	2	0	3	1	1	1	NaN	NaN	1	0	NaN	1	0	NaN	1	0	NaN	1	0			ATP binding;magnesium ion binding;phospholipid-translocating ATPase activity	GO:0000287;GO:0004012;GO:0005524	integral component of membrane	GO:0016021
Supplementary Table S2D. Proteins identified as exclusive and overexpressed in Supernatant fraction versus EVs under GLU condition.
[truncated: 56 more columns]

## Sheet: Supplementary Table S2E
Uniprot ID	Fasta headers	LFQ intensity EV Glucose 1	LFQ intensity EV Glucose 2	LFQ intensity EV Glucose 3	LFQ intensity EV TCW 1	LFQ intensity EV TCW 2	LFQ intensity EV TCW 3	LFQ intensity Mycelia Glucose 1	LFQ intensity Mycelia Glucose 2	LFQ intensity Mycelia Glucose 3	LFQ intensity Mycelia TCW 1	LFQ intensity Mycelia TCW 2	LFQ intensity Mycelia TCW 3	LFQ intensity Supernatant Glu 1	LFQ intensity Supernatant Glu 2	LFQ intensity Supernatant Glu 3	LFQ intensity Supernatant TCW 1	LFQ intensity Supernatant TCW 2	LFQ intensity Supernatant TCW 3	Count EV Glucose	Count EV TCW	Count Mycelium GLU	Count Mycelium TCW	Count Supernatant GLU	Count Supernatant TCW	Student's T-test p-value LFQ intensity EV Glucose_LFQ intensity Supernatant Glu	Student's T-test q-value LFQ intensity EV Glucose_LFQ intensity Supernatant Glu	Student's T-test Difference LFQ intensity EV Glucose_LFQ intensity Supernatant Glu	Student's T-test p-value LFQ intensity EV Glucose_LFQ intensity EV TCW	Student's T-test q-value LFQ intensity EV Glucose_LFQ intensity EV TCW	Student's T-test Difference LFQ intensity EV Glucose_LFQ intensity EV TCW	Student's T-test p-value LFQ intensity EV Glucose_LFQ intensity Mycelia Glucose	Student's T-test q-value LFQ intensity EV Glucose_LFQ intensity Mycelia Glucose	Student's T-test Difference LFQ intensity EV Glucose_LFQ intensity Mycelia Glucose	Student's T-test p-value LFQ intensity EV TCW_LFQ intensity Supernatant TCW	Student's T-test q-value LFQ intensity EV TCW_LFQ intensity Supernatant TCW	Student's T-test Difference LFQ intensity EV TCW_LFQ intensity Supernatant TCW	Student's T-test p-value LFQ intensity EV TCW_LFQ intensity Mycelia TCW	Student's T-test q-value LFQ intensity EV TCW_LFQ intensity Mycelia TCW	Student's T-test Difference LFQ intensity EV TCW_LFQ intensity Mycelia TCW	GOBP name_	GOBP id_	GOMF name_	GOMF id_	GOCC name_	GOCC id_	GOBP slim name_	GOBP slim id_	GOMF slim name_
A0A384J3Y3	tr|A0A384J3Y3|A0A384J3Y3_BOTFB PKS_AT domain-containing protein OS=Botryotinia fuckeliana (strain B05.10) OX=332648 GN=BCIN_01g00450 PE=3 SV=1	24.171	22.645	22.8528	23.4897	22.3807	23.0936	32.3943	33.3224	33.365	31.5502	33.427	32.5202	21.9728	20.8866	19.8481	NaN	NaN	22.0097	3	3	3	3	3	1	0.0405661	0.0412427	2.32042	0.705011	1	0.234933	6.8559e-05	0	-9.80431	1	0.989492	0.978265	0.000113334	0	-9.51114	fatty acid biosynthetic process	GO:0006633	enoyl-[acyl-carrier-protein] reductase (NADH) activity	GO:0004318	fatty acid synthase complex	GO:0005835
A0A384J5E9	tr|A0A384J5E9|A0A384J5E9_BOTFB Aminopeptidase OS=Botryotinia fuckeliana (strain B05.10) OX=332648 GN=BCIN_01g05060 PE=3 SV=1;tr|A0A384J5N3|A0A384J5N3_BOTFB Aminopeptidase OS=Botryotinia fuckeliana (strain B05.10) OX=332648 GN=BCIN_01g05060 PE=3 SV=1	23.5787	22.6243	24.3331	23.4194	25.2029	26.8544	33.347	32.1422	32.0589	30.1664	30.263	30.6384	24.5971	23.7917	23.6606	NaN	26.8611	29.1132	3	3	3	3	3	2	0.429571	0.589357	-0.504433	0.211459	0.532714	-1.64686	0.000153917	0	-9.00403	0.161851	0.4036	-2.82829	0.00658103	0.00397753	-5.19705			metallopeptidase activity;zinc ion binding	GO:0008237;GO:0008270
A0A384J690	tr|A0A384J690|A0A384J690_BOTFB Bctrx2 OS=Botryotinia fuckeliana (strain B05.10) OX=332648 GN=Bctrx2 PE=4 SV=1	24.787	23.9201	24.625	NaN	NaN	24.6345	29.0574	28.4979	28.3579	27.3589	26.8905	26.4463	23.7492	25.2679	24.4753	NaN	NaN	NaN	3	1	3	3	3	0	0.922054	1	-0.0534325	1	1	-0.190492	0.000251958	0	-4.19372	NaN	1	0	1	1	-2.26409	cell redox homeostasis;glycerol ether metabolic process	GO:0006662;GO:0045454	protein disulfide oxidoreductase activity	GO:0015035	cell	GO:0005623
A0A384J6B7	tr|A0A384J6B7|A0A384J6B7_BOTFB Uncharacterized protein OS=Botryotinia fuckeliana (strain B05.10) OX=332648 GN=BCIN_01g07530 PE=4 SV=1	32.3152	31.858	32.2528	32.5626	33.6534	33.3028	28.0107	28.4995	28.5599	31.2729	32.8088	32.9555	35.1616	31.9393	35.0734	33.5055	34.5651	35.8393	3	3	3	3	3	3	0.14763	0.162444	-1.91608	0.0428372	0.223954	-1.03094	7.34325e-05	0	3.78532	0.121773	0.34	-1.46366	0.257399	0.242251	0.827206			catalytic activity	GO:0003824
A0A384J776	tr|A0A384J776|A0A384J776_BOTFB Pyruvate carboxylase OS=Botryotinia fuckeliana (strain B05.10) OX=332648 GN=BCIN_01g09950 PE=4 SV=1	23.8471	23.0357	26.7166	23.7894	29.1951	25.7277	36.2449	36.0167	35.6336	34.3832	34.1392	33.8874	21.8009	19.4416	21.3061	NaN	NaN	22.1474	3	3	3	3	3	1	0.0501009	0.0503273	3.68358	0.428327	0.779942	-1.70429	0.000538652	0	-11.4319	1	0.957879	4.09005	0.00762162	0.00579679	-7.89919	gluconeogenesis;pyruvate metabolic process	GO:0006090;GO:0006094	ATP binding;biotin binding;metal ion binding;pyruvate carboxylase activity	GO:0004736;GO:0005524;GO:0009374;GO:0046872
A0A384J9H4	tr|A0A384J9H4|A0A384J9H4_BOTFB Uncharacterized protein OS=Botryotinia fuckeliana (strain B05.10) OX=332648 GN=BCIN_02g03090 PE=3 SV=1	25.2948	21.5668	25.2843	35.7675	35.6055	35.5925	27.7524	27.7256	28.092	34.8197	34.7022	35.1861	29.607	25.2727	24.6886	36.3658	36.5749	37.252	3	3	3	3	3	3	0.280944	0.326974	-2.47416	0.000730597	0.02	-11.6065	0.0378469	0.0174163	-3.80803	0.0170211	0.1538	-1.0757	0.00853916	0.00555897	0.752511	carbohydrate metabolic process	GO:0005975	hydrolase activity, hydrolyzing O-glycosyl compounds	GO:0004553			carbohydrate metabolic process	GO:0005975
A0A384JA21	tr|A0A384JA21|A0A384JA21_BOTFB 1,3-beta-glucanosyltransferase OS=Botryotinia fuckeliana (strain B05.10) OX=332648 GN=Bcgas1 PE=3 SV=1	29.2913	27.8118	27.5425	32.0941	33.4289	32.1801	30.0888	30.295	30.3336	31.6999	31.6492	31.5137	29.7729	29.3407	29.2499	32.4378	32.9484	31.0578	3	3	3	3	3	3	0.0941741	0.100967	-1.2393	0.00329865	0.0438	-4.35246	0.0210734	0.0124105	-2.02392	0.586518	0.92269	0.419685	0.0950592	0.0532418	0.946788
A0A384JA88	tr|A0A384JA88|A0A384JA88_BOTFB Carboxylic ester hydrolase OS=Botryotinia fuckeliana (strain B05.10) OX=332648 GN=BCIN_02g08230 PE=3 SV=1	28.1183	27.4538	25.4607	31.8065	29.9024	29.6924	27.9468	27.5704	28.2277	30.3459	30.01	30.2145	31.1666	30.1606	31.02	31.1405	29.8908	31.8847	3	3	3	3	3	3	0.0117278	0.00988506	-3.77148	0.0296333	0.182228	-3.45616	0.332591	0.330788	-0.904026	0.600512	0.920664	-0.504868	0.704452	1	0.276947
A0A384JA97	tr|A0A384JA97|A0A384JA97_BOTFB Bclcc7 OS=Botryotinia fuckeliana (strain B05.10) OX=332648 GN=Bclcc7 PE=3 SV=1	31.7445	30.4439	31.5629	32.5632	30.5665	30.2353	26.0117	27.1646	27.4678	29.1418	30.7846	30.5841	34.8258	33.0577	34.2265	29.9425	30.1235	31.2119	3	3	3	3	3	3	0.0134247	0.012	-2.78619	0.884633	1	0.128782	0.00191109	0.000853556	4.3691	0.448145	0.771518	0.695686	0.346382	0.396953	0.951525			copper ion binding;oxidoreductase activity	GO:0005507;GO:0016491					oxidoreductase activity
A0A384JBE1	tr|A0A384JBE1|A0A384JBE1_BOTFB Uncharacterized protein OS=Botryotinia fuckeliana (strain B05.10) OX=332648 GN=BCIN_03g01540 PE=3 SV=1	33.5306	30.512	31.7456	35.4227	35.0047	29.1829	31.695	30.3407	31.1638	32.536	32.8195	32.8163	35.8664	31.5569	34.5293	35.2046	34.3166	28.4283	3	3	3	3	3	3	0.254521	0.298356	-2.05481	0.592956	0.924885	-1.27404	0.419864	0.536142	0.862885	0.859279	1	0.553575	0.823684	1	0.479526			flavin adenine dinucleotide binding;oxidoreductase activity, acting on CH-OH group of donors	GO:0016614;GO:0050660
A0A384JBI6	tr|A0A384JBI6|A0A384JBI6_BOTFB ADP/ATP translocase OS=Botryotinia fuckeliana (strain B05.10) OX=332648 GN=BCIN_03g01010 PE=3 SV=1	22.3523	18.2718	22.1504	18.1989	26.8374	25.0397	36.0999	34.6031	34.1338	34.732	34.5041	34.1167	16.2005	17.0186	18.8644	NaN	21.3423	19.2961	3	3	3	3	3	2	0.0821993	0.0865965	3.56368	0.45537	0.802621	-2.43383	0.000647126	0	-14.0208	0.446936	0.776259	3.03949	0.0136373	0.00905215	-11.0923			transmembrane transporter activity	GO:0022857	integral component of membrane;mitochondrial inner membrane	GO:0005743;GO:0016021			transmembrane transporter activity
A0A384JBY1	tr|A0A384JBY1|A0A384JBY1_BOTFB Uncharacterized protein OS=Botryotinia fuckeliana (strain B05.10) OX=332648 GN=BCIN_03g01250 PE=4 SV=1	30.5534	28.6218	29.0346	32.9776	32.7023	31.8366	27.0758	25.2887	26.53	27.6653	26.7669	25.5788	32.2146	32.0964	31.6244	32.4816	30.3239	29.4097	3	3	3	3	3	3	0.0137876	0.013087	-2.57513	0.0103488	0.106642	-3.10223	0.0171136	0.0101463	3.10513	0.143643	0.39087	1.76714	0.00110245	0.000989474	5.8352
A0A384JCR8	tr|A0A384JCR8|A0A384JCR8_BOTFB Uncharacterized protein OS=Botryotinia fuckeliana (strain B05.10) OX=332648 GN=BCIN_03g03610 PE=4 SV=1	24.945	25.6973	25.4709	27.5846	29.4883	24.695	27.4249	27.8953	27.7131	25.7261	27.4321	27.9322	28.2609	25.0974	29.2118	28.2575	29.7848	28.5906	3	3	3	3	3	3	0.163674	0.182719	-2.15231	0.252563	0.594059	-1.88491	0.000911921	0	-2.30676	0.331434	0.607696	-1.62165	0.890887	1	0.225798			carbohydrate binding;catalytic activity	GO:0003824;GO:0030246
A0A384JFK9	tr|A0A384JFK9|A0A384JFK9_BOTFB Uncharacterized protein OS=Botryotinia fuckeliana (strain B05.10) OX=332648 GN=BCIN_04g05410 PE=4 SV=1	28.2662	26.7464	28.8687	33.7085	30.3214	26.2031	NaN	21.829	23.4111	25.9939	28.2425	28.2304	29.2493	30.4603	29.2982	28.2767	30.6912	29.9575	3	3	2	3	3	3	0.0835785	0.0908522	-1.70884	0.401892	0.756181	-2.11725	0.0130545	0.00660282	5.34041	0.857992	1	0.435867	0.322434	0.348852	2.58874
A0A384JFS7	tr|A0A384JFS7|A0A384JFS7_BOTFB Beta-galactosidase OS=Botryotinia fuckeliana (strain B05.10) OX=332648 GN=BCIN_04g06020 PE=3 SV=1	21.9458	20.6219	20.4401	35.432	35.4067	33.5218	17.8482	19.8526	NaN	29.6678	30.5942	30.1257	25.4505	22.2899	24.0885	36.033	36.1227	36.1842	3	3	2	3	3	3	0.0463012	0.0473271	-2.94037	6.35804e-05	0.0131429	-13.7842	0.11223	0.0632627	2.15219	0.104594	0.32131	-1.32648	0.00246763	0.0010687	4.65757	carbohydrate metabolic process	GO:0005975	hydrolase activity, hydrolyzing O-glycosyl compounds	GO:0004553			carbohydrate metabolic process	GO:0005975
A0A384JI32	tr|A0A384JI32|A0A384JI32_BOTFB Beta-xylanase OS=Botryotinia fuckeliana (strain B05.10) OX=332648 GN=BCIN_05g06020 PE=3 SV=1	22.6616	23.6184	24.6307	34.2037	34.338	31.6581	NaN	NaN	NaN	30.1025	29.2869	28.5927	24.5305	21.1521	23.0008	34.7702	34.8403	33.7221	3	3	0	3	3	3	0.547083	0.825932	0.742432	0.000719502	0.0208333	-9.763	1	0.868996	NaN	0.330582	0.606368	-1.0443	0.0139459	0.00901129	4.07254	carbohydrate metabolic process	GO:0005975	cellulose binding;hydrolase activity, hydrolyzing O-glycosyl compounds	GO:0004553;GO:0030248	extracellular region	GO:0005576	carbohydrate metabolic process	GO:0005975
A0A384JIX1	tr|A0A384JIX1|A0A384JIX1_BOTFB Uncharacterized protein OS=Botryotinia fuckeliana (strain B05.10) OX=332648 GN=BCIN_06g00050 PE=4 SV=1	23.3737	23.7617	23.7715	27.1039	28.3096	26.2004	NaN	22.4732	22.465	25.8042	27.564	28.6833	22.2769	23.2451	22.6982	27.4148	30.9511	29.3355	3	3	2	3	3	3	0.0443621	0.043283	0.895573	0.004647	0.0510222	-3.56896	0.00624621	0.00254545	1.16656	0.163574	0.400526	-2.02917	0.894937	1	-0.145871
A0A384JJA0	tr|A0A384JJA0|A0A384JJA0_BOTFB Glyco_hydro_79C domain-containing protein OS=Botryotinia fuckeliana (strain B05.10) OX=332648 GN=BCIN_06g01580 PE=4 SV=1	30.281	30.6879	29.3458	30.962	30.4958	29.0082	23.3211	23.6025	23.0269	24.079	24.2257	23.9546	33.601	29.6915	34.3568	31.484	31.3001	30.9466	3	3	3	3	3	3	0.178283	0.204885	-2.44491	0.946788	1	-0.0504704	9.4664e-05	0	6.78803	0.148933	0.386041	-1.08825	0.000518331	0.00132394	6.06889
A0A384JJC7	tr|A0A384JJC7|A0A384JJC7_BOTFB Uncharacterized protein OS=Botryotinia fuckeliana (strain B05.10) OX=332648 GN=BCIN_06g00580 PE=4 SV=1	29.5724	29.8291	29.9866	29.6294	28.1531	NaN	29.8973	29.802	29.9389	29.2376	29.7263	29.5708	32.1443	29.362	33.0047	29.3349	27.9549	22.5313	3	2	3	3	3	3	0.197443	0.225324	-1.70759	0.211739	0.531785	0.90481	0.548493	0.886625	-0.0833282	0.465138	0.777494	2.28419	0.363827	0.435429	-0.620326			carbohydrate binding;catalytic activity	GO:0003824;GO:0030246
A0A384JJI6	tr|A0A384JJI6|A0A384JJI6_BOTFB Bcgo1 OS=Botryotinia fuckeliana (strain B05.10) OX=332648 GN=Bcgo1 PE=4 SV=1	29.0102	24.6384	24.2421	30.8052	31.0605	31.4195	30.8693	30.6741	30.6576	29.6314	29.0234	29.407	25.9297	22.9351	22.0706	31.383	31.5299	30.0765	3	3	3	3	3	3	0.294555	0.342219	2.3184	0.0289276	0.183688	-5.1315	0.0355421	0.0166117	-4.77013	0.851858	1	0.0985998	0.00228442	0.00111111	1.74114			chitin binding	GO:0008061
A0A384JKX7	tr|A0A384JKX7|A0A384JKX7_BOTFB Protein disulfide-isomerase OS=Botryotinia fuckeliana (strain B05.10) OX=332648 GN=Bcpdi1 PE=3 SV=1	22.7413	23.5574	24.0291	NaN	24.6997	22.5037	32.757	33.143	33.8773	29.4611	28.9926	28.5604	23.1877	23.0699	21.6279	NaN	NaN	NaN	3	2	3	3	3	0	0.263871	0.305342	0.814079	0.877838	1	-0.159126	3.95266e-05	0	-9.81651	NaN	1	0	0.00881854	0.00551654	-5.403	cell redox homeostasis	GO:0045454	protein disulfide isomerase activity	GO:0003756	cell	GO:0005623
A0A384JL44	tr|A0A384JL44|A0A384JL44_BOTFB Bac_rhamnosid6H domain-containing protein OS=Botryotinia fuckeliana (strain B05.10) OX=332648 GN=BCIN_06g06580 PE=4 SV=1	22.7274	23.7201	22.9669	29.5248	31.576	28.2724	24.3543	23.2654	NaN	27.1781	28.8102	30.002	22.1209	24.4942	20.0121	31.8791	32.2858	33.7423	3	3	2	3	3	3	0.522945	0.773371	0.929067	0.00273327	0.0369231	-6.65294	0.316538	0.307493	-0.671752	0.0634849	0.269157	-2.84468	0.422656	0.562641	1.12766			catalytic activity	GO:0003824
A0A384JLV2	tr|A0A384JLV2|A0A384JLV2_BOTFB Elongation factor 2 OS=Botryotinia fuckeliana (strain B05.10) OX=332648 GN=BCIN_07g01540 PE=3 SV=1	21.6352	20.6531	23.0815	18.6568	24.3977	21.7016	34.6779	34.6903	34.1277	35.8844	35.399	35.3981	19.0157	18.9821	19.1621	18.9601	NaN	24.0123	3	3	3	3	3	2	0.0180197	0.0172211	2.73659	0.915107	1	0.204521	6.36534e-05	0	-12.7087	0.974428	1	0.0992053	0.00110542	0.000984293	-13.9751			GTP binding;GTPase activity	GO:0003924;GO:0005525					GTPase activity
A0A384JML6	tr|A0A384JML6|A0A384JML6_BOTFB Uncharacterized protein OS=Botryotinia fuckeliana (strain B05.10) OX=332648 GN=BCIN_07g04000 PE=4 SV=1	32.2049	31.1973	31.5005	32.8266	32.8766	31.8542	26.6239	26.304	26.2055	30.2963	27.8367	30.1387	34.1413	32.0952	33.865	33.6492	32.8291	33.163	3	3	3	3	3	3	0.070369	0.0728929	-1.73295	0.118864	0.386121	-0.884892	8.45514e-05	0	5.25641	0.164801	0.400575	-0.694677	0.0229251	0.0136694	3.09526			carbohydrate binding;catalytic activity	GO:0003824;GO:0030246
A0A384JNJ2	tr|A0A384JNJ2|A0A384JNJ2_BOTFB 3-isopropylmalate dehydratase OS=Botryotinia fuckeliana (strain B05.10) OX=332648 GN=Bcleu1 PE=3 SV=1	27.984	27.506	29.5744	27.9523	24.9329	27.3781	29.7668	28.6518	31.1202	31.0375	31.5367	30.9958	24.6865	25.4711	25.8048	NaN	NaN	NaN	3	3	3	3	3	0	0.0127705	0.0110562	3.03402	0.225233	0.554063	1.60039	0.191056	0.126802	-1.49145	1	0.880517	NaN	0.00924521	0.00596474	-4.43561	leucine biosynthetic process	GO:0009098	3-isopropylmalate dehydratase activity;4 iron, 4 sulfur cluster binding	GO:0003861;GO:0051539	3-isopropylmalate dehydratase complex	GO:0009316
A0A384JNT7	tr|A0A384JNT7|A0A384JNT7_BOTFB Uncharacterized protein OS=Botryotinia fuckeliana (strain B05.10) OX=332648 GN=BCIN_07g06960 PE=4 SV=1	24.6471	23.6457	25.0068	22.0342	23.3191	23.396	32.7214	33.26	33.169	32.8037	32.0129	31.7317	23.6776	21.0619	25.2651	NaN	21.5741	23.2541	3	3	3	3	3	2	0.44293	0.616212	1.09833	0.0650198	0.280471	1.51678	4.00601e-05	0	-8.61691	0.594809	0.92893	0.50231	7.06457e-05	0	-9.26635	fatty acid biosynthetic process	GO:0006633	acetyl-CoA carboxylase activity;ATP binding;metal ion binding	GO:0003989;GO:0005524;GO:0046872
A0A384JNX6	tr|A0A384JNX6|A0A384JNX6_BOTFB PLCXc domain-containing protein OS=Botryotinia fuckeliana (strain B05.10) OX=332648 GN=BCIN_08g00150 PE=4 SV=1	26.2288	25.1011	28.085	26.3477	26.8369	26.8164	NaN	NaN	NaN	NaN	NaN	NaN	24.9234	25.8228	25.5319	26.5823	27.7371	24.966	3	3	0	0	3	3	0.314275	0.375698	1.04561	0.835998	1	-0.195358	1	1	NaN	0.785458	1	0.238504	1	0.848265	NaN	lipid metabolic process	GO:0006629	phosphoric diester hydrolase activity	GO:0008081			lipid metabolic process	GO:0006629
A0A384JPY4	tr|A0A384JPY4|A0A384JPY4_BOTFB Bcser2 OS=Botryotinia fuckeliana (strain B05.10) OX=332648 GN=Bcser2 PE=3 SV=1	23.455	22.7359	20.7155	19.9797	25.8417	28.9572	32.7755	30.603	30.5979	34.2805	31.9239	31.578	20.554	21.2325	21.0589	21.3717	22.4243	25.8641	3	3	3	3	3	3	0.184387	0.208424	1.35365	0.39503	0.745992	-2.62405	0.00118091	0.000486486	-9.02331	0.59531	0.926007	1.70617	0.0501801	0.0270863	-7.66795			serine-type endopeptidase activity	GO:0004252
A0A384JQ75	tr|A0A384JQ75|A0A384JQ75_BOTFB CBM1 domain-containing protein OS=Botryotinia fuckeliana (strain B05.10) OX=332648 GN=BCIN_08g02110 PE=3 SV=1	22.5801	20.7186	21.316	35.688	35.3628	33.4745	20.4417	19.1981	20.3066	28.0602	27.9882	28.015	25.4391	25.8033	23.5804	36.0472	35.0573	35.5827	3	3	3	3	3	3	0.0180643	0.0170417	-3.40271	0.000112415	0.0102222	-13.3035	0.0826167	0.0437357	1.55608	0.389273	0.688266	-0.720659	0.000588951	0.00127027	6.82061	carbohydrate metabolic process	GO:0005975	cellulose binding;hydrolase activity, hydrolyzing O-glycosyl compounds	GO:0004553;GO:0030248	extracellular region	GO:0005576	carbohydrate metabolic process	GO:0005975
A0A384JQL9	tr|A0A384JQL9|A0A384JQL9_BOTFB Vacuolar protein 8 OS=Botryotinia fuckeliana (strain B05.10) OX=332648 GN=Bcvac8 PE=3 SV=1	27.3933	24.5154	25.0225	25.2326	24.5966	24.9159	29.4205	31.3541	30.4281	29.5851	28.3043	30.6921	23.1689	24.1934	25.3083	NaN	NaN	NaN	3	3	3	3	3	0	0.259164	0.29973	1.42019	0.466202	0.807098	0.728671	0.0105048	0.00533333	-4.75714	1	0.90306	NaN	0.00295659	0.0013574	-4.6121
A0A384JQU8	tr|A0A384JQU8|A0A384JQU8_BOTFB Aspartate--tRNA ligase OS=Botryotinia fuckeliana (strain B05.10) OX=332648 GN=BCIN_08g05800 PE=3 SV=1	23.2697	23.2283	24.7856	23.0933	21.9575	23.7352	28.5832	31.0275	30.8858	29.4426	29.4016	29.5513	21.0614	20.8517	23.9841	NaN	NaN	NaN	3	3	3	3	3	0	0.188333	0.212567	1.79547	0.31763	0.649316	0.832524	0.00245913	0.000812749	-6.40431	1	1	NaN	0.000233379	0.000968421	-6.53648	aspartyl-tRNA aminoacylation	GO:0006422	aspartate-tRNA ligase activity;ATP binding	GO:0004815;GO:0005524	cytoplasm	GO:0005737
A0A384JR47	tr|A0A384JR47|A0A384JR47_BOTFB Bcagc1 OS=Botryotinia fuckeliana (strain B05.10) OX=332648 GN=Bcagc1 PE=3 SV=1	23.7603	26.4514	26.7083	26.5419	22.9259	26.5849	25.5742	26.6188	25.0164	29.6849	28.4112	28.2379	24.4998	24.8665	24.0035	NaN	NaN	NaN	3	3	3	3	3	0	0.291766	0.338312	1.18341	0.859866	1	0.289102	0.93145	1	-0.0964375	1	1	NaN	0.0572652	0.0303521	-3.4271			calcium ion binding;transmembrane transporter activity	GO:0005509;GO:0022857	integral component of membrane	GO:0016021			transmembrane transporter activity
A0A384JT15	tr|A0A384JT15|A0A384JT15_BOTFB Uncharacterized protein OS=Botryotinia fuckeliana (strain B05.10) OX=332648 GN=BCIN_09g04790 PE=4 SV=1	27.8691	27.4973	27.9787	27.9781	28.6448	28.8196	NaN	NaN	NaN	22.5769	NaN	NaN	27.8351	27.3092	27.334	29.8367	28.8845	30.9382	3	3	0	1	3	3	0.268174	0.305854	0.288956	0.0767366	0.297838	-0.69912	1	1	NaN	0.0953176	0.307853	-1.40563	1	1	5.90391	carbohydrate metabolic process	GO:0005975	hydrolase activity, hydrolyzing O-glycosyl compounds	GO:0004553			carbohydrate metabolic process	GO:0005975
A0A384JTS1	tr|A0A384JTS1|A0A384JTS1_BOTFB Uncharacterized protein OS=Botryotinia fuckeliana (strain B05.10) OX=332648 GN=BCIN_09g07130 PE=4 SV=1	21.2105	21.8719	22.0108	21.2997	25.4828	23.0101	33.6021	34.3937	32.9938	33.6401	33.741	31.5838	19.2605	21.4697	19.8599	NaN	NaN	22.142	3	3	3	3	3	1	0.100055	0.108661	1.50106	0.274812	0.626094	-1.56644	1.46899e-05	0	-11.9655	1	1	1.12223	0.00227505	0.00111554	-9.72412
A0A384JUH9	tr|A0A384JUH9|A0A384JUH9_BOTFB Bcape4 OS=Botryotinia fuckeliana (strain B05.10) OX=332648 GN=Bcape4 PE=3 SV=1	22.8693	26.3463	22.4307	NaN	23.1577	26.3982	31.0641	31.7248	31.5638	32.7299	32.0947	31.8714	22.6565	25.5088	25.0905	NaN	NaN	NaN	3	2	3	3	3	0	0.742703	1	-0.536491	0.685139	1	-0.895816	0.00380385	0.00242294	-7.5688	NaN	1	0	0.00948725	0.00590524	-7.45404			aminopeptidase activity;zinc ion binding	GO:0004177;GO:0008270
A0A384JVD0	tr|A0A384JVD0|A0A384JVD0_BOTFB Fn3_like domain-containing protein OS=Botryotinia fuckeliana (strain B05.10) OX=332648 GN=BCIN_10g05590 PE=3 SV=1;tr|A0A384JWC5|A0A384JWC5_BOTFB Fn3_like domain-containing protein OS=Botryotinia fuckeliana (strain B05.10) OX=	27.5244	26.3409	26.8181	32.4468	33.225	32.8688	24.6136	25.7892	25.4226	31.6627	32.0835	31.9268	30.2816	28.2932	30.2047	32.269	32.1656	31.6175	3	3	3	3	3	3	0.0214184	0.0177959	-2.69871	0.000131937	0.00836364	-5.9524	0.0295493	0.014783	1.61935	0.0517558	0.2505	0.829467	0.0202991	0.0123852	0.955839	carbohydrate metabolic process	GO:0005975	hydrolase activity, hydrolyzing O-glycosyl compounds	GO:0004553			carbohydrate metabolic process	GO:0005975
A0A384JXR4	tr|A0A384JXR4|A0A384JXR4_BOTFB Uncharacterized protein OS=Botryotinia fuckeliana (strain B05.10) OX=332648 GN=BCIN_11g05930 PE=4 SV=1	30.0316	28.1818	28.4636	25.6456	29.5029	30.5272	28.1518	26.9371	28.369	27.2483	28.217	27.8025	27.2462	27.8472	27.6214	NaN	NaN	NaN	3	3	3	3	3	0	0.0931068	0.101042	1.3207	0.844372	1	0.33371	0.214368	0.158772	1.07303	1	1	NaN	0.623717	0.96492	0.802671
A0A384JXX4	tr|A0A384JXX4|A0A384JXX4_BOTFB Alpha-glucosidase OS=Botryotinia fuckeliana (strain B05.10) OX=332648 GN=BCIN_11g06440 PE=3 SV=1	34.8671	34.5091	34.4314	32.2074	32.948	32.6567	33.3023	33.3025	33.1501	31.8913	32.1991	32.4879	36.8807	31.7339	37.0021	32.6852	33.2253	33.2543	3	3	3	3	3	3	0.746567	1	-0.603035	0.00140552	0.0317333	1.9985	0.00070882	0	1.35088	0.187536	0.432024	-0.450918	0.210187	0.161421	0.411263	carbohydrate metabolic process	GO:0005975	carbohydrate binding;hydrolase activity, hydrolyzing O-glycosyl compounds	GO:0004553;GO:0030246			carbohydrate metabolic process	GO:0005975
A0A384JYD9	tr|A0A384JYD9|A0A384JYD9_BOTFB Metallophos domain-containing protein OS=Botryotinia fuckeliana (strain B05.10) OX=332648 GN=BCIN_11g05480 PE=4 SV=1	24.8911	24.8153	25.4043	25.3383	26.711	25.6843	25.421	25.4026	25.4171	24.2892	25.5071	25.3375	22.0288	23.6715	23.4561	23.5922	NaN	26.1656	3	3	3	3	3	2	0.0222735	0.0188687	1.98473	0.125065	0.403881	-0.874299	0.111594	0.0624034	-0.376668	0.41602	0.731755	1.03232	0.197401	0.143555	0.866627			hydrolase activity	GO:0016787
A0A384JYU4	tr|A0A384JYU4|A0A384JYU4_BOTFB Bctao3 OS=Botryotinia fuckeliana (strain B05.10) OX=332648 GN=Bctao3 PE=4 SV=1;tr|A0A384JZF3|A0A384JZF3_BOTFB Bctao3 OS=Botryotinia fuckeliana (strain B05.10) OX=332648 GN=Bctao3 PE=4 SV=1	27.7546	25.1028	23.8213	NaN	NaN	NaN	26.4501	27.6604	25.2852	NaN	NaN	NaN	26.0977	26.0569	25.2482	NaN	22.8138	NaN	3	0	3	0	3	1	0.849242	1	-0.241397	1	0.810253	NaN	0.537886	0.864763	-0.905682	NaN	1	0	NaN	1	0	cell morphogenesis	GO:0000902					cell morphogenesis	GO:0000902
A0A384JZ89	tr|A0A384JZ89|A0A384JZ89_BOTFB FAD-binding PCMH-type domain-containing protein OS=Botryotinia fuckeliana (strain B05.10) OX=332648 GN=BCIN_12g04640 PE=4 SV=1	29.8182	29.3681	29.8884	33.4038	31.2912	31.719	28.8639	27.825	27.9665	32.014	31.5404	32.3671	29.1952	29.5688	27.8077	31.6004	31.819	33.6975	3	3	3	3	3	3	0.210508	0.236748	0.834303	0.0212385	0.151536	-2.4464	0.0154938	0.00925275	1.47308	0.812846	1	-0.234324	0.823139	1	0.164129			FAD binding;oxidoreductase activity	GO:0016491;GO:0071949					oxidoreductase activity
A0A384JZV7	tr|A0A384JZV7|A0A384JZV7_BOTFB Plasma membrane ATPase OS=Botryotinia fuckeliana (strain B05.10) OX=332648 GN=BCIN_12g06020 PE=3 SV=1	23.8836	24.5622	25.4939	28.8165	28.4678	25.4124	34.0721	34.7267	33.9111	33.2112	33.44	33.8176	21.8587	27.8519	24.0494	24.9421	NaN	21.9365	3	3	3	3	3	2	0.975206	1	0.0599136	0.0683182	0.281829	-2.91901	5.45253e-05	0	-9.59005	0.104461	0.322191	4.1263	0.00566598	0.003207	-5.92401	proton export across plasma membrane	GO:0120029	ATP binding;proton-exporting ATPase activity, phosphorylative mechanism	GO:0005524;GO:0008553	integral component of membrane;plasma membrane	GO:0005886;GO:0016021
A0A384K0H7	tr|A0A384K0H7|A0A384K0H7_BOTFB Uncharacterized protein OS=Botryotinia fuckeliana (strain B05.10) OX=332648 GN=BCIN_13g01760 PE=4 SV=1	26.5876	26.6657	25.7979	27.1476	28.597	28.2627	28.81	31.1831	31.9221	26.0005	28.1718	27.0567	26.577	25.9305	22.0344	NaN	NaN	NaN	3	3	3	3	3	0	0.357157	0.450601	1.50311	0.0333337	0.200099	-1.65201	0.0118681	0.00644126	-4.28795	1	1	NaN	0.292613	0.30008	0.926065
A0A384K194	tr|A0A384K194|A0A384K194_BOTFB Alpha-L-arabinofuranosidase OS=Botryotinia fuckeliana (strain B05.10) OX=332648 GN=BCIN_13g03950 PE=3 SV=1	20.2341	23.8785	24.1818	34.5637	33.2736	31.0066	22.3212	NaN	NaN	28.7334	28.1756	26.7626	25.8275	27.4822	26.8039	35.4418	34.3195	29.9706	3	3	1	3	3	3	0.0439025	0.0436952	-3.93976	0.00342315	0.0427317	-10.1832	1	1	0.443565	0.887598	1	-0.296015	0.0132981	0.00862385	5.05745	arabinan metabolic process;L-arabinose metabolic process	GO:0031221;GO:0046373	alpha-L-arabinofuranosidase activity	GO:0046556
A0A384K1D6	tr|A0A384K1D6|A0A384K1D6_BOTFB Uncharacterized protein OS=Botryotinia fuckeliana (strain B05.10) OX=332648 GN=BCIN_13g04850 PE=4 SV=1	25.0992	25.2718	25.2567	33.3149	33.8896	32.6775	23.4959	22.3211	20.443	33.3847	33.8006	34.0148	30.5732	25.4467	31.6392	34.6773	35.0074	36.4154	3	3	3	3	3	3	0.103975	0.113443	-4.01044	2.1867e-05	0.0184	-8.08472	0.0247733	0.0143282	3.12257	0.0313565	0.2104	-2.07272	0.329313	0.364475	-0.439377			catalytic activity	GO:0003824
A0A384K2H3	tr|A0A384K2H3|A0A384K2H3_BOTFB Transketolase OS=Botryotinia fuckeliana (strain B05.10) OX=332648 GN=BCIN_14g01980 PE=3 SV=1	22.4179	22.3176	22.4264	23.3377	25.8842	23.859	35.5891	34.9467	34.7054	35.9336	34.6377	34.643	22.8574	23.0551	19.9362	NaN	NaN	NaN	3	3	3	3	3	0	0.686754	1	0.437746	0.064134	0.280356	-1.97297	1.15414e-06	0	-12.6931	1	1	NaN	0.000271235	0.000910891	-10.7111			transketolase activity	GO:0004802
A0A384K2R9	tr|A0A384K2R9|A0A384K2R9_BOTFB Bclcc2 OS=Botryotinia fuckeliana (strain B05.10) OX=332648 GN=Bclcc2 PE=3 SV=1	30.4693	28.5209	28.833	26.8257	27.017	25.8222	29.0007	26.8413	26.3154	NaN	NaN	NaN	34.0265	28.4979	33.398	28.57	28.9046	29.2429	3	3	3	0	3	3	0.218058	0.247629	-2.69973	0.0185085	0.13725	2.71942	0.137703	0.0837273	1.88855	0.00493002	0.1078	-2.35086	1	1	NaN			copper ion binding;oxidoreductase activity	GO:0005507;GO:0016491					oxidoreductase activity
A0A384K3L1	tr|A0A384K3L1|A0A384K3L1_BOTFB Uncharacterized protein OS=Botryotinia fuckeliana (strain B05.10) OX=332648 GN=BCIN_15g00100 PE=4 SV=1	35.7595	33.324	30.5819	30.1834	29.7879	NaN	34.3857	33.8888	33.0242	27.5943	27.2012	27.0392	32.5202	33.7863	33.1375	32.5633	31.5361	30.2866	3	2	3	3	3	3	0.964081	1	0.0737673	0.193259	0.50832	3.23612	0.74273	1	-0.544432	0.185483	0.430012	-1.4763	0.00186514	0.0012069	2.70748
A0A384K3Z3	tr|A0A384K3Z3|A0A384K3Z3_BOTFB ATP synthase subunit alpha OS=Botryotinia fuckeliana (strain B05.10) OX=332648 GN=Bcatp1 PE=3 SV=1	26.9738	28.0104	28.5074	27.9412	29.4989	28.3476	36.2983	35.5739	35.4661	35.6229	35.2195	34.9821	17.8675	23.4712	18.8447	20.9982	NaN	20.803	3	3	3	3	3	2	0.0121623	0.00977273	7.76937	0.303878	0.6469	-0.765371	0.000108351	0	-7.94891	0.00105661	0.1056	7.69526	0.000185331	0	-6.67898	ATP synthesis coupled proton transport	GO:0015986	ATP binding;proton-transporting ATP synthase activity, rotational mechanism	GO:0005524;GO:0046933	proton-transporting ATP synthase complex, catalytic core F(1)	GO:0045261
A0A384K444	tr|A0A384K444|A0A384K444_BOTFB Carboxylic ester hydrolase OS=Botryotinia fuckeliana (strain B05.10) OX=332648 GN=BCIN_15g01030 PE=3 SV=1	23.8318	23.3788	23.8622	33.5338	34.2073	33.9323	24.1314	24.5448	NaN	29.0587	28.2105	28.5324	25.2677	24.545	26.3778	33.4787	32.9708	32.2432	3	3	2	3	3	3	0.0372534	0.0352549	-1.7059	2.16739e-06	0.092	-10.2002	0.0840272	0.0459253	-0.647178	0.0717567	0.267441	0.993535	7.3804e-05	0	5.29059	carbohydrate metabolic process	GO:0005975	cellulose binding;hydrolase activity	GO:0016787;GO:0030248	extracellular region	GO:0005576	carbohydrate metabolic process	GO:0005975
A0A384K4A6	tr|A0A384K4A6|A0A384K4A6_BOTFB BcekdA OS=Botryotinia fuckeliana (strain B05.10) OX=332648 GN=BcekdA PE=4 SV=1	33.0528	32.3484	32.8652	34.9701	35.0178	34.115	30.911	31.0822	32.015	28.2882	30.9489	31.2407	33.7026	33.302	32.9202	30.6485	33.4761	33.9618	3	3	3	3	3	3	0.147963	0.161921	-0.552813	0.00573806	0.0656667	-1.9455	0.0243174	0.014365	1.4194	0.13521	0.369452	2.00554	0.00991549	0.00578973	4.54169
A0A384K4Q7	tr|A0A384K4Q7|A0A384K4Q7_BOTFB Phosphatidylglycerol/phosphatidylinositol transfer protein OS=Botryotinia fuckeliana (strain B05.10) OX=332648 GN=Bcnpc2 PE=4 SV=1	29.104	27.6716	28.3266	31.1732	29.1466	28.8164	31.4424	31.636	31.6034	29.5331	29.2666	29.6818	29.0857	29.1211	28.9685	26.483	24.8231	26.4645	3	3	3	3	3	3	0.172473	0.199442	-0.691022	0.186798	0.490152	-1.34465	0.00158148	0.000871795	-3.1932	0.0146133	0.139351	3.78852	0.784594	1	0.218259	intracellular sterol transport	GO:0032366			cell	GO:0005623
A0A384K4Y8	tr|A0A384K4Y8|A0A384K4Y8_BOTFB Alpha-1,4 glucan phosphorylase OS=Botryotinia fuckeliana (strain B05.10) OX=332648 GN=Bcgph1 PE=3 SV=1	21.3663	20.5081	25.0304	20.8832	20.4251	21.7162	32.9078	33.3503	33.4586	33.6448	34.2073	34.0135	17.6521	22.1326	21.2604	NaN	NaN	18.5849	3	3	3	3	3	1	0.373253	0.481067	1.95328	0.419042	0.775793	1.29343	0.00143667	0.000883117	-10.9373	1	1	2.42325	6.13222e-06	0	-12.947	carbohydrate metabolic process	GO:0005975	glycogen phosphorylase activity;pyridoxal phosphate binding	GO:0008184;GO:0030170			carbohydrate metabolic process	GO:0005975
A0A384K613	tr|A0A384K613|A0A384K613_BOTFB CND3 OS=Botryotinia fuckeliana (strain B05.10) OX=332648 GN=CND3 PE=4 SV=1	36.0511	33.9587	33.11	33.6404	34.2024	37.4455	32.0153	32.9679	32.7156	29.6017	30.7728	30.8259	35.215	35.7013	35.4398	30.1132	31.3304	31.1244	3	3	3	3	3	3	0.28992	0.339085	-1.07874	0.649335	0.996851	-0.722853	0.120751	0.0691883	1.807	0.0270697	0.219333	4.2401	0.0198986	0.0124876	4.69598
A0A384K780	tr|A0A384K780|A0A384K780_BOTFB Glucanase OS=Botryotinia fuckeliana (strain B05.10) OX=332648 GN=BCIN_16g03950 PE=3 SV=1	26.9157	25.8161	27.9994	36.2603	37.0326	36.5202	NaN	21.9473	NaN	29.6989	32.589	31.5701	26.7205	30.5235	26.2674	36.4911	36.2026	35.5619	3	3	1	3	3	3	0.567541	0.853424	-0.926692	0.000132554	0.00766667	-9.69395	1	1	4.96314	0.218677	0.472578	0.519182	0.00372099	0.00126174	5.31835	carbohydrate metabolic process	GO:0005975	hydrolase activity, hydrolyzing O-glycosyl compounds	GO:0004553			carbohydrate metabolic process	GO:0005975
A0A384K791	tr|A0A384K791|A0A384K791_BOTFB Uncharacterized protein OS=Botryotinia fuckeliana (strain B05.10) OX=332648 GN=BCIN_16g03980 PE=3 SV=1	26.265	26.9387	25.5966	32.1307	33.3668	31.8771	25.0937	28.0457	28.4741	30.8538	32.0969	32.2403	28.5729	23.8931	29.0124	31.643	33.2227	32.9073	3	3	3	3	3	3	0.623957	0.952268	-0.892701	0.000502609	0.025	-6.19146	0.45364	0.6415	-0.937786	0.85187	1	-0.132802	0.316807	0.339642	0.727894	carbohydrate metabolic process	GO:0005975	hydrolase activity, hydrolyzing O-glycosyl compounds	GO:0004553			carbohydrate metabolic process	GO:0005975
A0A384K7Q4	tr|A0A384K7Q4|A0A384K7Q4_BOTFB Uncharacterized protein OS=Botryotinia fuckeliana (strain B05.10) OX=332648 GN=BCIN_16g04990 PE=4 SV=1	32.1732	28.2588	27.7805	30.0367	31.0568	35.6002	29.2385	29.9171	29.1031	26.7183	29.1267	28.983	32.1778	31.9062	30.5594	26.936	26.6909	28.2221	3	3	3	3	3	3	0.220735	0.24893	-2.14362	0.26899	0.619139	-2.82706	0.991819	1	-0.0154247	0.049405	0.254514	4.94826	0.103141	0.0574475	3.95522
A0A384J9Y3	tr|A0A384J9Y3|A0A384J9Y3_BOTFB Aconitate hydratase, mitochondrial OS=Botryotinia fuckeliana (strain B05.10) OX=332648 GN=Bcaco1 PE=3 SV=1	20.4853	21.1837	19.4063	22.0848	24.3184	23.0055	35.4802	35.2538	35.0677	34.0018	34.3025	32.4784	18.1075	17.7148	17.6018	NaN	NaN	NaN	3	3	3	3	3	0	0.00910659	0.0101176	2.5504	0.0285508	0.187147	-2.77781	9.5438e-06	0	-14.9088	1	1	NaN	0.000261889	0.000929293	-10.458	tricarboxylic acid cycle	GO:0006099	4 iron, 4 sulfur cluster binding;aconitate hydratase activity;metal ion binding	GO:0003994;GO:0046872;GO:0051539
A0A384JBL2	tr|A0A384JBL2|A0A384JBL2_BOTFB Alpha-galactosidase OS=Botryotinia fuckeliana (strain B05.10) OX=332648 GN=BCIN_03g02710 PE=3 SV=1	29.8037	28.609	28.7822	30.9408	32.0372	28.0637	28.8978	29.0711	28.4682	30.6679	32.4767	32.6668	31.0512	32.0787	31.1883	30.6083	31.0663	27.5672	3	3	3	3	3	3	0.00852296	0.0104878	-2.37443	0.360242	0.70719	-1.28225	0.574352	0.939781	0.252605	0.729175	1	0.599961	0.302706	0.317726	-1.58992	carbohydrate metabolic process	GO:0005975	alpha-galactosidase activity	GO:0004557			carbohydrate metabolic process	GO:0005975
A0A384JFR0	tr|A0A384JFR0|A0A384JFR0_BOTFB Glucoamylase OS=Botryotinia fuckeliana (strain B05.10) OX=332648 GN=BCIN_04g04190 PE=3 SV=1	35.6498	36.1691	35.096	36.1968	35.3585	33.9945	33.0712	33.906	34.0135	32.1166	31.2932	30.8176	37.0962	38.0173	37.924	36.4287	35.3622	36.2208	3	3	3	3	3	3	0.0087233	0.0103614	-2.04089	0.557879	0.9162	0.455007	0.0100681	0.00538095	1.97471	0.318011	0.595926	-0.820596	0.0071685	0.00595604	3.77418	polysaccharide catabolic process	GO:0000272	glucan 1,4-alpha-glucosidase activity;starch binding	GO:0004339;GO:2001070
A0A384K0L8	tr|A0A384K0L8|A0A384K0L8_BOTFB Glucanase OS=Botryotinia fuckeliana (strain B05.10) OX=332648 GN=BCIN_13g02100 PE=3 SV=1	28.6224	28.5125	28.3653	37.6775	37.8138	36.8808	21.6668	21.7892	NaN	31.35	30.0201	30.055	27.5601	26.5157	26.9398	37.458	36.5672	34.5334	3	3	2	3	3	3	0.00873065	0.0102381	1.49486	7.52767e-06	0.046	-8.95732	8.54884e-06	0	6.77206	0.236275	0.506695	1.27118	0.000185443	0	6.98234	carbohydrate metabolic process	GO:0005975	cellulose binding;hydrolase activity, hydrolyzing O-glycosyl compounds	GO:0004553;GO:0030248	extracellular region	GO:0005576	carbohydrate metabolic process	GO:0005975
Supplementary Table S2E. Proteins identified as common-non regulated in EV and Supernatant fraction under GLU condition.
[truncated: 56 more columns]
