# Supplementary material for: The Adaptation of Botrytis cinerea Extracellular Vesicles Proteome to Surrounding Conditions: Revealing New Tools for Its Infection Process
Source: J Fungi (Basel). 2023 Aug 24;9(9):872. doi: 10.3390/jof9090872 (PMC10532283; doi:10.3390/jof9090872)
Supplement: Supplementary file 1 [file jof-09-00872-s001.zip › Supplementary Table S3.xlsx]

## Sheet: Supplementary Table S3A
Uniprot ID	Fasta headers	LFQ intensity EV Glucose 1	LFQ intensity EV Glucose 2	LFQ intensity EV Glucose 3	LFQ intensity EV TCW 1	LFQ intensity EV TCW 2	LFQ intensity EV TCW 3	LFQ intensity Mycelia Glucose 1	LFQ intensity Mycelia Glucose 2	LFQ intensity Mycelia Glucose 3	LFQ intensity Mycelia TCW 1	LFQ intensity Mycelia TCW 2	LFQ intensity Mycelia TCW 3	LFQ intensity Supernatant Glu 1	LFQ intensity Supernatant Glu 2	LFQ intensity Supernatant Glu 3	LFQ intensity Supernatant TCW 1	LFQ intensity Supernatant TCW 2	LFQ intensity Supernatant TCW 3	Count EV Glucose	Count EV TCW	Count Mycelia GLU	Count Mycelia TCW	Count Supernatant GLU	Count Supernatant TCW	Student's T-test p-value LFQ intensity EV Glucose_LFQ intensity Supernatant Glu	Student's T-test q-value LFQ intensity EV Glucose_LFQ intensity Supernatant Glu	Student's T-test Difference LFQ intensity EV Glucose_LFQ intensity Supernatant Glu	Student's T-test p-value LFQ intensity EV Glucose_LFQ intensity EV TCW	Student's T-test q-value LFQ intensity EV Glucose_LFQ intensity EV TCW	Student's T-test Difference LFQ intensity EV Glucose_LFQ intensity EV TCW	Student's T-test p-value LFQ intensity EV Glucose_LFQ intensity Mycelia Glucose	Student's T-test q-value LFQ intensity EV Glucose_LFQ intensity Mycelia Glucose	Student's T-test Difference LFQ intensity EV Glucose_LFQ intensity Mycelia Glucose	Student's T-test p-value LFQ intensity EV TCW_LFQ intensity Supernatant TCW	Student's T-test q-value LFQ intensity EV TCW_LFQ intensity Supernatant TCW	Student's T-test Difference LFQ intensity EV TCW_LFQ intensity Supernatant TCW	Student's T-test p-value LFQ intensity EV TCW_LFQ intensity Mycelia TCW	Student's T-test q-value LFQ intensity EV TCW_LFQ intensity Mycelia TCW	Student's T-test Difference LFQ intensity EV TCW_LFQ intensity Mycelia TCW	GOBP name_	GOBP id_	GOMF name_	GOMF id_	GOCC name_	GOCC id_	GOBP slim name_	GOBP slim id_	GOMF slim name_
A0A384K0L8	tr|A0A384K0L8|A0A384K0L8_BOTFB Glucanase OS=Botryotinia fuckeliana (strain B05.10) OX=332648 GN=BCIN_13g02100 PE=3 SV=1	28.6224	28.5125	28.3653	37.6775	37.8138	36.8808	21.6668	21.7892	NaN	31.35	30.0201	30.055	27.5601	26.5157	26.9398	37.458	36.5672	34.5334	3	3	2	3	3	3	0.00873065	0.0102381	1.49486	7.52767e-06	0.046	-8.95732	8.54884e-06	0	6.77206	0.236275	0.506695	1.27118	0.000185443	0	6.98234	carbohydrate metabolic process	GO:0005975	cellulose binding;hydrolase activity, hydrolyzing O-glycosyl compounds	GO:0004553;GO:0030248	extracellular region	GO:0005576	carbohydrate metabolic process	GO:0005975
A0A384K780	tr|A0A384K780|A0A384K780_BOTFB Glucanase OS=Botryotinia fuckeliana (strain B05.10) OX=332648 GN=BCIN_16g03950 PE=3 SV=1	26.9157	25.8161	27.9994	36.2603	37.0326	36.5202	NaN	21.9473	NaN	29.6989	32.589	31.5701	26.7205	30.5235	26.2674	36.4911	36.2026	35.5619	3	3	1	3	3	3	0.567541	0.853424	-0.926692	0.000132554	0.00766667	-9.69395	1	1	4.96314	0.218677	0.472578	0.519182	0.00372099	0.00126174	5.31835	carbohydrate metabolic process	GO:0005975	hydrolase activity, hydrolyzing O-glycosyl compounds	GO:0004553			carbohydrate metabolic process	GO:0005975
A0A384K6U5	tr|A0A384K6U5|A0A384K6U5_BOTFB Cellulase domain-containing protein OS=Botryotinia fuckeliana (strain B05.10) OX=332648 GN=BCIN_16g03020 PE=3 SV=1	21.834	21.1667	NaN	34.5943	34.7412	33.3846	22.7702	NaN	NaN	30.6683	31.0338	29.646	22.8256	20.7012	19.6469	34.4132	34.7924	35.1292	2	3	1	3	3	3	0.743285	1	0.442505	0.000237865	0.00657143	-12.7397	NaN	1	0	0.322273	0.595164	-0.538222	0.00316544	0.00132862	3.79068	carbohydrate metabolic process	GO:0005975	hydrolase activity, hydrolyzing O-glycosyl compounds	GO:0004553			carbohydrate metabolic process	GO:0005975
A0A384K4A6	tr|A0A384K4A6|A0A384K4A6_BOTFB BcekdA OS=Botryotinia fuckeliana (strain B05.10) OX=332648 GN=BcekdA PE=4 SV=1	33.0528	32.3484	32.8652	34.9701	35.0178	34.115	30.911	31.0822	32.015	28.2882	30.9489	31.2407	33.7026	33.302	32.9202	30.6485	33.4761	33.9618	3	3	3	3	3	3	0.147963	0.161921	-0.552813	0.00573806	0.0656667	-1.9455	0.0243174	0.014365	1.4194	0.13521	0.369452	2.00554	0.00991549	0.00578973	4.54169
A0A384K613	tr|A0A384K613|A0A384K613_BOTFB CND3 OS=Botryotinia fuckeliana (strain B05.10) OX=332648 GN=CND3 PE=4 SV=1	36.0511	33.9587	33.11	33.6404	34.2024	37.4455	32.0153	32.9679	32.7156	29.6017	30.7728	30.8259	35.215	35.7013	35.4398	30.1132	31.3304	31.1244	3	3	3	3	3	3	0.28992	0.339085	-1.07874	0.649335	0.996851	-0.722853	0.120751	0.0691883	1.807	0.0270697	0.219333	4.2401	0.0198986	0.0124876	4.69598
A0A384JYE3	tr|A0A384JYE3|A0A384JYE3_BOTFB Bcap8 OS=Botryotinia fuckeliana (strain B05.10) OX=332648 GN=Bcap8 PE=3 SV=1	33.6036	33.0153	31.4018	37.3422	33.8351	31.6016	30.9582	32.5534	32.5907	30.5022	29.0461	28.4086	38.2561	39.1043	38.0116	33.9489	27.4093	26.4123	3	3	3	3	3	3	0.00142229	0.00718182	-5.78381	0.426985	0.779285	-1.58606	0.493769	0.756436	0.63946	0.158982	0.395221	5.00278	0.0501927	0.0270377	4.94067			aspartic-type endopeptidase activity	GO:0004190
A0A384J9H4	tr|A0A384J9H4|A0A384J9H4_BOTFB Uncharacterized protein OS=Botryotinia fuckeliana (strain B05.10) OX=332648 GN=BCIN_02g03090 PE=3 SV=1	25.2948	21.5668	25.2843	35.7675	35.6055	35.5925	27.7524	27.7256	28.092	34.8197	34.7022	35.1861	29.607	25.2727	24.6886	36.3658	36.5749	37.252	3	3	3	3	3	3	0.280944	0.326974	-2.47416	0.000730597	0.02	-11.6065	0.0378469	0.0174163	-3.80803	0.0170211	0.1538	-1.0757	0.00853916	0.00555897	0.752511	carbohydrate metabolic process	GO:0005975	hydrolase activity, hydrolyzing O-glycosyl compounds	GO:0004553			carbohydrate metabolic process	GO:0005975
A0A384JBM4	tr|A0A384JBM4|A0A384JBM4_BOTFB Mannan endo-1,4-beta-mannosidase OS=Botryotinia fuckeliana (strain B05.10) OX=332648 GN=BCIN_03g01440 PE=3 SV=1	22.7333	25.5061	26.1057	34.1007	33.2466	33.4185	NaN	NaN	NaN	30.1852	31.307	30.6073	25.4649	NaN	NaN	35.0597	35.5915	36.173	3	3	0	3	1	3	1	1	-0.683222	0.00119203	0.0262857	-8.80691	1	1	NaN	0.00817157	0.142154	-2.01946	0.00230751	0.00109804	2.88877	carbohydrate metabolic process	GO:0005975	cellulose binding;hydrolase activity, hydrolyzing O-glycosyl compounds	GO:0004553;GO:0030248	extracellular region	GO:0005576	carbohydrate metabolic process	GO:0005975
A0A384JFR0	tr|A0A384JFR0|A0A384JFR0_BOTFB Glucoamylase OS=Botryotinia fuckeliana (strain B05.10) OX=332648 GN=BCIN_04g04190 PE=3 SV=1	35.6498	36.1691	35.096	36.1968	35.3585	33.9945	33.0712	33.906	34.0135	32.1166	31.2932	30.8176	37.0962	38.0173	37.924	36.4287	35.3622	36.2208	3	3	3	3	3	3	0.0087233	0.0103614	-2.04089	0.557879	0.9162	0.455007	0.0100681	0.00538095	1.97471	0.318011	0.595926	-0.820596	0.0071685	0.00595604	3.77418	polysaccharide catabolic process	GO:0000272	glucan 1,4-alpha-glucosidase activity;starch binding	GO:0004339;GO:2001070
A0A384JQ75	tr|A0A384JQ75|A0A384JQ75_BOTFB CBM1 domain-containing protein OS=Botryotinia fuckeliana (strain B05.10) OX=332648 GN=BCIN_08g02110 PE=3 SV=1	22.5801	20.7186	21.316	35.688	35.3628	33.4745	20.4417	19.1981	20.3066	28.0602	27.9882	28.015	25.4391	25.8033	23.5804	36.0472	35.0573	35.5827	3	3	3	3	3	3	0.0180643	0.0170417	-3.40271	0.000112415	0.0102222	-13.3035	0.0826167	0.0437357	1.55608	0.389273	0.688266	-0.720659	0.000588951	0.00127027	6.82061	carbohydrate metabolic process	GO:0005975	cellulose binding;hydrolase activity, hydrolyzing O-glycosyl compounds	GO:0004553;GO:0030248	extracellular region	GO:0005576	carbohydrate metabolic process	GO:0005975
A0A384JRK6	tr|A0A384JRK6|A0A384JRK6_BOTFB Uncharacterized protein OS=Botryotinia fuckeliana (strain B05.10) OX=332648 GN=BCIN_09g00200 PE=3 SV=1	34.201	33.2104	32.8508	34.3551	34.2661	33.0303	32.6192	32.3861	32.5701	31.8334	31.2086	30.7693	36.6698	36.8163	36.6932	34.6358	34.82	33.8661	3	3	3	3	3	3	0.00124111	0.00770732	-3.30572	0.475013	0.814653	-0.463089	0.0942354	0.051039	0.895565	0.342752	0.626404	-0.556853	0.00773009	0.00573545	2.61338	carbohydrate metabolic process	GO:0005975	hydrolase activity, hydrolyzing O-glycosyl compounds	GO:0004553			carbohydrate metabolic process	GO:0005975
A0A384JBC5	tr|A0A384JBC5|A0A384JBC5_BOTFB Bcspl1 OS=Botryotinia fuckeliana (strain B05.10) OX=332648 GN=Bcspl1 PE=3 SV=1	NaN	NaN	24.9811	31.802	33.5316	32.6807	26.6055	26.9298	27.2163	26.8207	27.6471	28.2647	24.8559	NaN	NaN	30.7115	32.2482	32.0356	1	3	3	3	1	3	NaN	1	0	1	1	-7.69036	1	1	-1.93614	0.220189	0.476751	1.00629	0.00144326	0.00133971	5.09396
A0A384K7Q4	tr|A0A384K7Q4|A0A384K7Q4_BOTFB Uncharacterized protein OS=Botryotinia fuckeliana (strain B05.10) OX=332648 GN=BCIN_16g04990 PE=4 SV=1	32.1732	28.2588	27.7805	30.0367	31.0568	35.6002	29.2385	29.9171	29.1031	26.7183	29.1267	28.983	32.1778	31.9062	30.5594	26.936	26.6909	28.2221	3	3	3	3	3	3	0.220735	0.24893	-2.14362	0.26899	0.619139	-2.82706	0.991819	1	-0.0154247	0.049405	0.254514	4.94826	0.103141	0.0574475	3.95522
A0A384K444	tr|A0A384K444|A0A384K444_BOTFB Carboxylic ester hydrolase OS=Botryotinia fuckeliana (strain B05.10) OX=332648 GN=BCIN_15g01030 PE=3 SV=1	23.8318	23.3788	23.8622	33.5338	34.2073	33.9323	24.1314	24.5448	NaN	29.0587	28.2105	28.5324	25.2677	24.545	26.3778	33.4787	32.9708	32.2432	3	3	2	3	3	3	0.0372534	0.0352549	-1.7059	2.16739e-06	0.092	-10.2002	0.0840272	0.0459253	-0.647178	0.0717567	0.267441	0.993535	7.3804e-05	0	5.29059	carbohydrate metabolic process	GO:0005975	cellulose binding;hydrolase activity	GO:0016787;GO:0030248	extracellular region	GO:0005576	carbohydrate metabolic process	GO:0005975
A0A384J8I6	tr|A0A384J8I6|A0A384J8I6_BOTFB Cellulase OS=Botryotinia fuckeliana (strain B05.10) OX=332648 GN=BCIN_02g01960 PE=3 SV=1	27.4488	26.3179	NaN	32.8565	33.9644	32.7927	23.4643	22.747	24.575	28.5272	29.7787	28.9132	31.2524	30.7912	30.4293	33.3435	33.4889	30.5364	2	3	3	3	3	3	0.00481093	0.00871233	-3.94091	0.00227978	0.0335556	-6.32114	0.0265632	0.0141827	3.28798	0.509093	0.817756	0.748274	0.00146758	0.00132075	4.1315	carbohydrate metabolic process	GO:0005975	cellulase activity;cellulose binding	GO:0008810;GO:0030248	extracellular region	GO:0005576	carbohydrate metabolic process	GO:0005975
A0A384JKB7	tr|A0A384JKB7|A0A384JKB7_BOTFB Fn3_like domain-containing protein OS=Botryotinia fuckeliana (strain B05.10) OX=332648 GN=BCIN_06g04840 PE=3 SV=1	25.3596	22.8245	24.5237	35.2684	35.7175	34.146	26.0102	25.9167	25.1754	33.9826	34.6123	34.885	25.9836	24.3911	NaN	35.3135	35.1481	32.2574	3	3	3	3	2	3	0.462003	0.652698	-0.951461	0.000252586	0.00613333	-10.808	0.13777	0.0835546	-1.46483	0.504034	0.823056	0.8043	0.364161	0.435603	0.55066	carbohydrate metabolic process	GO:0005975	hydrolase activity, hydrolyzing O-glycosyl compounds	GO:0004553			carbohydrate metabolic process	GO:0005975
A0A384JBY1	tr|A0A384JBY1|A0A384JBY1_BOTFB Uncharacterized protein OS=Botryotinia fuckeliana (strain B05.10) OX=332648 GN=BCIN_03g01250 PE=4 SV=1	30.5534	28.6218	29.0346	32.9776	32.7023	31.8366	27.0758	25.2887	26.53	27.6653	26.7669	25.5788	32.2146	32.0964	31.6244	32.4816	30.3239	29.4097	3	3	3	3	3	3	0.0137876	0.013087	-2.57513	0.0103488	0.106642	-3.10223	0.0171136	0.0101463	3.10513	0.143643	0.39087	1.76714	0.00110245	0.000989474	5.8352
A0A384JBE1	tr|A0A384JBE1|A0A384JBE1_BOTFB Uncharacterized protein OS=Botryotinia fuckeliana (strain B05.10) OX=332648 GN=BCIN_03g01540 PE=3 SV=1	33.5306	30.512	31.7456	35.4227	35.0047	29.1829	31.695	30.3407	31.1638	32.536	32.8195	32.8163	35.8664	31.5569	34.5293	35.2046	34.3166	28.4283	3	3	3	3	3	3	0.254521	0.298356	-2.05481	0.592956	0.924885	-1.27404	0.419864	0.536142	0.862885	0.859279	1	0.553575	0.823684	1	0.479526			flavin adenine dinucleotide binding;oxidoreductase activity, acting on CH-OH group of donors	GO:0016614;GO:0050660
A0A384J8H1	tr|A0A384J8H1|A0A384J8H1_BOTFB Alpha-amylase OS=Botryotinia fuckeliana (strain B05.10) OX=332648 GN=BCIN_02g01420 PE=3 SV=1	NaN	NaN	NaN	35.2135	33.5211	31.7453	22.6589	22.6601	18.9791	26.8764	27.2487	24.5652	18.5612	19.0231	18.7472	35.0477	35.0167	35.7812	0	3	3	3	3	3	1	1	NaN	1	0.957189	NaN	1	0.938158	NaN	0.158094	0.397633	-1.78858	0.00512652	0.0026506	7.26319	carbohydrate catabolic process	GO:0016052	alpha-amylase activity;calcium ion binding	GO:0004556;GO:0005509
A0A384JFE3	tr|A0A384JFE3|A0A384JFE3_BOTFB Uncharacterized protein OS=Botryotinia fuckeliana (strain B05.10) OX=332648 GN=BCIN_04g04830 PE=4 SV=1;tr|A0A384JFE1|A0A384JFE1_BOTFB Uncharacterized protein OS=Botryotinia fuckeliana (strain B05.10) OX=332648 GN=BCIN_04g0483	24.2945	NaN	NaN	32.9672	33.6943	33.786	28.2336	28.746	28.6738	32.0978	32.5356	32.5722	25.6027	23.4203	23.8357	32.7185	33.3681	32.7948	1	3	3	3	3	3	1	0.806535	0.00820605	1	1	-9.18806	1	0.783587	-4.25669	0.189172	0.431297	0.522036	0.0228386	0.013697	1.08063	carbohydrate metabolic process	GO:0005975	carbohydrate binding;isomerase activity	GO:0016853;GO:0030246			carbohydrate metabolic process	GO:0005975	isomerase activity
A0A384J688	tr|A0A384J688|A0A384J688_BOTFB Uncharacterized protein OS=Botryotinia fuckeliana (strain B05.10) OX=332648 GN=BCIN_01g07250 PE=3 SV=1	21.4192	NaN	NaN	33.9988	34.3188	32.8558	21.4594	NaN	NaN	27.1542	26.8298	26.4307	23.5445	NaN	NaN	34.6292	34.5412	34.146	1	3	1	3	1	3	NaN	1	0	1	1	-12.3053	NaN	1	0	0.201822	0.454175	-0.714325	0.000146976	0	6.91958	carbohydrate metabolic process	GO:0005975	polygalacturonase activity	GO:0004650			carbohydrate metabolic process	GO:0005975
A0A384JFS7	tr|A0A384JFS7|A0A384JFS7_BOTFB Beta-galactosidase OS=Botryotinia fuckeliana (strain B05.10) OX=332648 GN=BCIN_04g06020 PE=3 SV=1	21.9458	20.6219	20.4401	35.432	35.4067	33.5218	17.8482	19.8526	NaN	29.6678	30.5942	30.1257	25.4505	22.2899	24.0885	36.033	36.1227	36.1842	3	3	2	3	3	3	0.0463012	0.0473271	-2.94037	6.35804e-05	0.0131429	-13.7842	0.11223	0.0632627	2.15219	0.104594	0.32131	-1.32648	0.00246763	0.0010687	4.65757	carbohydrate metabolic process	GO:0005975	hydrolase activity, hydrolyzing O-glycosyl compounds	GO:0004553			carbohydrate metabolic process	GO:0005975
A0A384K6N4	tr|A0A384K6N4|A0A384K6N4_BOTFB Uncharacterized protein OS=Botryotinia fuckeliana (strain B05.10) OX=332648 GN=BCIN_16g02560 PE=4 SV=1;tr|A0A384K7H1|A0A384K7H1_BOTFB Uncharacterized protein OS=Botryotinia fuckeliana (strain B05.10) OX=332648 GN=BCIN_16g0256	22.3974	22.1403	20.8785	34.9991	34.6393	34.43	23.3076	22.9843	23.2778	30.3649	30.2838	30.6244	26.8403	25.2728	25.457	35.6769	35.8313	36.1261	3	3	3	3	3	3	0.00402501	0.00725714	-4.05127	1.32505e-05	0.0306667	-12.884	0.0449689	0.0224413	-1.38447	0.00497702	0.102364	-1.18864	2.60555e-05	0	4.26503			catalytic activity	GO:0003824
A0A384JWT2	tr|A0A384JWT2|A0A384JWT2_BOTFB Uncharacterized protein OS=Botryotinia fuckeliana (strain B05.10) OX=332648 GN=BCIN_11g01370 PE=4 SV=1	30.208	31.0913	29.4616	34.7137	34.1193	33.223	28.1966	27.7965	28.2929	31.6308	31.1321	30.7172	34.3018	32.7375	34.3496	35.1468	34.8731	34.7892	3	3	3	3	3	3	0.00749878	0.00795	-3.54265	0.0041722	0.0505116	-3.76502	0.0120535	0.00642286	2.15832	0.109039	0.315669	-0.91768	0.00488454	0.00206728	2.85864
A0A384JI32	tr|A0A384JI32|A0A384JI32_BOTFB Beta-xylanase OS=Botryotinia fuckeliana (strain B05.10) OX=332648 GN=BCIN_05g06020 PE=3 SV=1	22.6616	23.6184	24.6307	34.2037	34.338	31.6581	NaN	NaN	NaN	30.1025	29.2869	28.5927	24.5305	21.1521	23.0008	34.7702	34.8403	33.7221	3	3	0	3	3	3	0.547083	0.825932	0.742432	0.000719502	0.0208333	-9.763	1	0.868996	NaN	0.330582	0.606368	-1.0443	0.0139459	0.00901129	4.07254	carbohydrate metabolic process	GO:0005975	cellulose binding;hydrolase activity, hydrolyzing O-glycosyl compounds	GO:0004553;GO:0030248	extracellular region	GO:0005576	carbohydrate metabolic process	GO:0005975
A0A384J685	tr|A0A384J685|A0A384J685_BOTFB alpha-1,2-Mannosidase OS=Botryotinia fuckeliana (strain B05.10) OX=332648 GN=BCIN_01g05680 PE=3 SV=1	32.4389	32.6005	32.5987	33.2855	34.1753	33.6194	28.9905	28.9081	29.1685	29.9567	30.4308	31.5146	35.1789	34.563	36.137	34.6249	35.2676	36.4253	3	3	3	3	3	3	0.0039839	0.00747059	-2.7469	0.0123509	0.112286	-1.14736	2.98101e-06	0	3.5237	0.0410181	0.243556	-1.74586	0.0044435	0.00182965	3.05938			calcium ion binding;mannosyl-oligosaccharide 1,2-alpha-mannosidase activity	GO:0004571;GO:0005509	membrane	GO:0016020
A0A384JY56	tr|A0A384JY56|A0A384JY56_BOTFB Mannan endo-1,4-beta-mannosidase OS=Botryotinia fuckeliana (strain B05.10) OX=332648 GN=BCIN_12g00950 PE=3 SV=1	23.3713	NaN	23.3374	31.4272	32.2761	32.0308	NaN	NaN	NaN	31.3941	31.2217	30.4484	21.2104	23.0222	22.3862	32.3286	33.6595	35.7718	2	3	0	3	3	3	0.192434	0.217096	1.1481	0.000121196	0.0092	-8.55701	NaN	1	0	0.123938	0.348831	-2.00856	0.0818561	0.0436461	0.890013	carbohydrate metabolic process	GO:0005975	hydrolase activity, hydrolyzing O-glycosyl compounds	GO:0004553			carbohydrate metabolic process	GO:0005975
A0A384K194	tr|A0A384K194|A0A384K194_BOTFB Alpha-L-arabinofuranosidase OS=Botryotinia fuckeliana (strain B05.10) OX=332648 GN=BCIN_13g03950 PE=3 SV=1	20.2341	23.8785	24.1818	34.5637	33.2736	31.0066	22.3212	NaN	NaN	28.7334	28.1756	26.7626	25.8275	27.4822	26.8039	35.4418	34.3195	29.9706	3	3	1	3	3	3	0.0439025	0.0436952	-3.93976	0.00342315	0.0427317	-10.1832	1	1	0.443565	0.887598	1	-0.296015	0.0132981	0.00862385	5.05745	arabinan metabolic process;L-arabinose metabolic process	GO:0031221;GO:0046373	alpha-L-arabinofuranosidase activity	GO:0046556
A0A384K4Q0	tr|A0A384K4Q0|A0A384K4Q0_BOTFB Uncharacterized protein OS=Botryotinia fuckeliana (strain B05.10) OX=332648 GN=BCIN_15g03320 PE=4 SV=1	27.1353	28.7149	26.0789	34.1422	33.6643	33.3263	23.7175	23.911	25.6909	30.4818	31.2421	30.5205	32.5013	33.4351	33.2042	34.0998	34.0201	33.8351	3	3	3	3	3	3	0.00215409	0.00735714	-5.73721	0.00133343	0.0328276	-6.40125	0.0442334	0.0222024	2.86987	0.333404	0.610791	-0.274077	0.000979701	0.00101075	2.96281			hydrolase activity, acting on ester bonds	GO:0016788
A0A384K0P9	tr|A0A384K0P9|A0A384K0P9_BOTFB CBM1 domain-containing protein OS=Botryotinia fuckeliana (strain B05.10) OX=332648 GN=BCIN_13g02320 PE=3 SV=1	25.0973	NaN	NaN	32.6499	32.4123	31.8227	NaN	NaN	NaN	26.6854	27.5405	26.1164	28.7139	28.9607	28.2955	33.1355	32.9767	34.0991	1	3	0	3	3	3	1	1	-3.55937	1	0.899052	-7.19763	NaN	1	0	0.0607583	0.272	-1.10879	0.000331476	0.00166372	5.51421	polysaccharide catabolic process	GO:0000272	cellulase activity;cellulose binding	GO:0008810;GO:0030248	extracellular region	GO:0005576
A0A384JVJ1	tr|A0A384JVJ1|A0A384JVJ1_BOTFB Uncharacterized protein OS=Botryotinia fuckeliana (strain B05.10) OX=332648 GN=BCIN_10g05710 PE=3 SV=1	32.1734	31.9347	31.9253	35.2262	31.1561	28.1222	32.3832	33.2253	32.904	33.1634	33.9891	34.1291	34.1904	35.2686	34.8699	34.9285	29.5123	26.8557	3	3	3	3	3	3	0.00104728	0.00589474	-2.76517	0.816744	1	0.509642	0.0329821	0.0158617	-0.826356	0.750786	1	1.06937	0.338506	0.38187	-2.25902	carbohydrate metabolic process	GO:0005975	hydrolase activity, hydrolyzing O-glycosyl compounds	GO:0004553			carbohydrate metabolic process	GO:0005975
A0A384JA33	tr|A0A384JA33|A0A384JA33_BOTFB Arabinan endo-1,5-alpha-L-arabinosidase OS=Botryotinia fuckeliana (strain B05.10) OX=332648 GN=Bcara1 PE=3 SV=1	NaN	NaN	NaN	30.6457	30.7411	30.4894	NaN	NaN	NaN	26.6806	26.9111	26.5227	24.2651	NaN	NaN	33.3563	32.4556	33.861	0	3	0	3	1	3	NaN	1	0	1	1	NaN	NaN	1	0	0.0033919	0.0752941	-2.59889	8.2561e-06	0	3.92061	carbohydrate metabolic process	GO:0005975	arabinan endo-1,5-alpha-L-arabinosidase activity	GO:0046558			carbohydrate metabolic process	GO:0005975
A0A384JTU1	tr|A0A384JTU1|A0A384JTU1_BOTFB Uncharacterized protein OS=Botryotinia fuckeliana (strain B05.10) OX=332648 GN=BCIN_10g00310 PE=4 SV=1;tr|A0A384JUF2|A0A384JUF2_BOTFB Uncharacterized protein OS=Botryotinia fuckeliana (strain B05.10) OX=332648 GN=BCIN_10g0031	NaN	21.4257	22.464	34.2868	34.3625	32.1302	28.3724	27.8979	27.7653	28.0583	28.8285	28.2982	22.7392	24.04	NaN	35.2288	34.9843	33.9306	2	3	3	3	2	3	NaN	1	0	0.0014448	0.0307097	-11.6483	0.000907092	0	-6.06701	0.249559	0.513918	-1.12139	0.00246655	0.0010728	5.19818
A0A384JMT3	tr|A0A384JMT3|A0A384JMT3_BOTFB Uncharacterized protein OS=Botryotinia fuckeliana (strain B05.10) OX=332648 GN=BCIN_07g02730 PE=4 SV=1	27.7271	28.3565	26.9649	33.8907	32.174	30.6336	24.0526	21.8969	21.8007	27.1097	24.5652	24.7795	32.1874	32.7892	31.8553	34.775	31.4209	32.0282	3	3	3	3	3	3	0.0007005	0	-4.59445	0.0112724	0.112582	-4.54992	0.00368697	0.00243165	5.09943	0.734096	1	-0.508624	0.00560898	0.00321637	6.74798
A0A384JA21	tr|A0A384JA21|A0A384JA21_BOTFB 1,3-beta-glucanosyltransferase OS=Botryotinia fuckeliana (strain B05.10) OX=332648 GN=Bcgas1 PE=3 SV=1	29.2913	27.8118	27.5425	32.0941	33.4289	32.1801	30.0888	30.295	30.3336	31.6999	31.6492	31.5137	29.7729	29.3407	29.2499	32.4378	32.9484	31.0578	3	3	3	3	3	3	0.0941741	0.100967	-1.2393	0.00329865	0.0438	-4.35246	0.0210734	0.0124105	-2.02392	0.586518	0.92269	0.419685	0.0950592	0.0532418	0.946788
A0A384JA45	tr|A0A384JA45|A0A384JA45_BOTFB GMC_OxRdtase_N domain-containing protein OS=Botryotinia fuckeliana (strain B05.10) OX=332648 GN=BCIN_02g07080 PE=3 SV=1	23.0064	22.184	22.9497	34.2761	34.2554	27.782	NaN	20.0358	NaN	28.8636	30.6746	33.5268	23.439	NaN	24.0976	34.2376	34.0968	27.3647	3	3	1	3	2	3	0.0873807	0.0939655	-1.05491	0.0125177	0.114386	-9.39115	1	1	2.67759	0.951006	1	0.204833	0.693175	1	1.08285			flavin adenine dinucleotide binding;oxidoreductase activity, acting on CH-OH group of donors	GO:0016614;GO:0050660
A0A384J6B7	tr|A0A384J6B7|A0A384J6B7_BOTFB Uncharacterized protein OS=Botryotinia fuckeliana (strain B05.10) OX=332648 GN=BCIN_01g07530 PE=4 SV=1	32.3152	31.858	32.2528	32.5626	33.6534	33.3028	28.0107	28.4995	28.5599	31.2729	32.8088	32.9555	35.1616	31.9393	35.0734	33.5055	34.5651	35.8393	3	3	3	3	3	3	0.14763	0.162444	-1.91608	0.0428372	0.223954	-1.03094	7.34325e-05	0	3.78532	0.121773	0.34	-1.46366	0.257399	0.242251	0.827206			catalytic activity	GO:0003824
A0A384K4U0	tr|A0A384K4U0|A0A384K4U0_BOTFB Peptidase S53 domain-containing protein OS=Botryotinia fuckeliana (strain B05.10) OX=332648 GN=BCIN_15g03150 PE=4 SV=1	33.7654	33.2052	33.4513	33.3464	32.7947	32.3094	29.572	29.7765	30.7171	30.451	28.6225	27.4383	36.8803	38.045	37.1352	34.2707	33.6203	32.8802	3	3	3	3	3	3	0.000567328	0	-3.87954	0.125926	0.402102	0.657134	0.000882627	0	3.45211	0.197541	0.44471	-0.773509	0.012674	0.0087239	3.97959			metal ion binding;serine-type endopeptidase activity	GO:0004252;GO:0046872
A0A384JC04	tr|A0A384JC04|A0A384JC04_BOTFB Uncharacterized protein OS=Botryotinia fuckeliana (strain B05.10) OX=332648 GN=BCIN_03g03630 PE=3 SV=1	32.8663	32.3988	32.1894	32.4075	31.0495	31.4245	29.104	29.4002	29.2493	27.5535	26.1103	24.3087	35.0244	35.7201	34.2142	32.5635	31.7832	33.8792	3	3	3	3	3	3	0.00641394	0.00825974	-2.50145	0.130406	0.396113	0.857609	0.000119354	0	3.23366	0.203192	0.455698	-1.11477	0.00528012	0.00262687	5.63634	polysaccharide catabolic process	GO:0000272	cellulase activity	GO:0008810
A0A384K1D6	tr|A0A384K1D6|A0A384K1D6_BOTFB Uncharacterized protein OS=Botryotinia fuckeliana (strain B05.10) OX=332648 GN=BCIN_13g04850 PE=4 SV=1	25.0992	25.2718	25.2567	33.3149	33.8896	32.6775	23.4959	22.3211	20.443	33.3847	33.8006	34.0148	30.5732	25.4467	31.6392	34.6773	35.0074	36.4154	3	3	3	3	3	3	0.103975	0.113443	-4.01044	2.1867e-05	0.0184	-8.08472	0.0247733	0.0143282	3.12257	0.0313565	0.2104	-2.07272	0.329313	0.364475	-0.439377			catalytic activity	GO:0003824
A0A384JD54	tr|A0A384JD54|A0A384JD54_BOTFB Uncharacterized protein OS=Botryotinia fuckeliana (strain B05.10) OX=332648 GN=BCIN_03g05720 PE=4 SV=1	22.1639	21.602	NaN	27.8151	31.8116	32.537	26.8387	NaN	NaN	32.1028	31.422	30.7522	23.4473	27.811	24.7926	27.8627	32.4235	31.4766	2	3	1	3	3	3	0.130806	0.144387	-3.46741	0.0189198	0.133091	-8.83828	NaN	1	0	0.950476	1	0.133603	0.666907	1	-0.704496
A0A384JZ89	tr|A0A384JZ89|A0A384JZ89_BOTFB FAD-binding PCMH-type domain-containing protein OS=Botryotinia fuckeliana (strain B05.10) OX=332648 GN=BCIN_12g04640 PE=4 SV=1	29.8182	29.3681	29.8884	33.4038	31.2912	31.719	28.8639	27.825	27.9665	32.014	31.5404	32.3671	29.1952	29.5688	27.8077	31.6004	31.819	33.6975	3	3	3	3	3	3	0.210508	0.236748	0.834303	0.0212385	0.151536	-2.4464	0.0154938	0.00925275	1.47308	0.812846	1	-0.234324	0.823139	1	0.164129			FAD binding;oxidoreductase activity	GO:0016491;GO:0071949					oxidoreductase activity
A0A384J897	tr|A0A384J897|A0A384J897_BOTFB Uncharacterized protein OS=Botryotinia fuckeliana (strain B05.10) OX=332648 GN=BCIN_01g11290 PE=4 SV=1	31.0963	30.0616	29.9947	32.1894	31.8581	31.7537	26.6607	27.8934	28.0255	26.9904	27.0612	27.5013	33.5839	32.9364	33.2979	31.8401	30.7588	32.9296	3	3	3	3	3	3	0.00200186	0.00777358	-2.88851	0.0151258	0.123613	-1.5495	0.007064	0.00387302	2.85764	0.89404	1	0.0908362	2.13257e-05	0	4.74939			catalytic activity	GO:0003824
A0A384K208	tr|A0A384K208|A0A384K208_BOTFB Bcpg1 OS=Botryotinia fuckeliana (strain B05.10) OX=332648 GN=Bcpg1 PE=3 SV=1	26.615	25.4384	24.6772	30.1066	32.5227	33.3879	26.8126	28.4904	28.6142	32.3474	31.3915	30.8472	29.6139	30.3133	29.467	29.5542	33.1688	34.0681	3	3	3	3	3	3	0.00244932	0.00861017	-4.22121	0.00474649	0.049913	-6.42889	0.0415806	0.0206176	-2.39556	0.886289	1	-0.257948	0.680241	1	0.477061	carbohydrate metabolic process	GO:0005975	polygalacturonase activity	GO:0004650			carbohydrate metabolic process	GO:0005975
A0A384JBT3	tr|A0A384JBT3|A0A384JBT3_BOTFB Bcpg4 OS=Botryotinia fuckeliana (strain B05.10) OX=332648 GN=Bcpg4 PE=3 SV=1	NaN	NaN	NaN	32.34	32.612	31.0011	NaN	NaN	23.8378	26.6895	25.6847	23.6239	26.9984	28.4816	26.5268	32.8072	33.539	32.3022	0	3	1	3	3	3	1	1	NaN	1	1	NaN	NaN	1	0	0.217105	0.476294	-0.898469	0.00296625	0.00135252	6.65164	carbohydrate metabolic process	GO:0005975	polygalacturonase activity	GO:0004650			carbohydrate metabolic process	GO:0005975
A0A384J8N0	tr|A0A384J8N0|A0A384J8N0_BOTFB Uncharacterized protein OS=Botryotinia fuckeliana (strain B05.10) OX=332648 GN=BCIN_02g03840 PE=4 SV=1	26.4364	NaN	NaN	30.1225	31.3307	33.3663	NaN	NaN	23.2924	26.7016	27.3226	28.0925	23.7575	25.4767	23.9318	26.827	26.3469	26.1053	1	3	1	3	3	3	1	1	2.04773	1	0.960441	-5.17013	NaN	1	0	0.00592365	0.112167	5.1801	0.0146472	0.00987082	4.23426
A0A384JPB5	tr|A0A384JPB5|A0A384JPB5_BOTFB Non-reducing end alpha-L-arabinofuranosidase OS=Botryotinia fuckeliana (strain B05.10) OX=332648 GN=BCIN_08g00890 PE=3 SV=1	NaN	NaN	NaN	32.1105	32.0559	31.6027	23.5012	25.9122	25.5724	27.6368	28.149	28.3631	23.7232	25.1747	23.3033	34.0129	33.94	32.0442	0	3	3	3	3	3	1	1	NaN	1	0.835473	NaN	1	1	NaN	0.101129	0.321062	-1.40936	0.000135077	0	3.8734	L-arabinose metabolic process	GO:0046373	alpha-L-arabinofuranosidase activity	GO:0046556
A0A384JMZ5	tr|A0A384JMZ5|A0A384JMZ5_BOTFB TSPc domain-containing protein OS=Botryotinia fuckeliana (strain B05.10) OX=332648 GN=BCIN_07g04370 PE=4 SV=1	31.0526	31.5642	31.6091	33.5396	34.2798	31.8046	29.4081	29.4245	29.4038	30.5032	30.0527	31.1722	33.5137	33.731	34.4865	34.1972	34.2012	32.3028	3	3	3	3	3	3	0.00191193	0.00792308	-2.50177	0.0756968	0.296727	-1.79937	0.000364345	0	1.99649	0.729571	1	-0.359076	0.0304965	0.0171683	2.63194
A0A384J997	tr|A0A384J997|A0A384J997_BOTFB COesterase domain-containing protein OS=Botryotinia fuckeliana (strain B05.10) OX=332648 GN=BCIN_02g03860 PE=4 SV=1	24.8526	25.8686	25.9901	31.4494	34.243	32.2099	24.7883	23.0971	23.3909	32.6198	29.4641	28.0336	28.6467	27.7864	29.4081	31.903	35.1306	34.8479	3	3	3	3	3	3	0.00675503	0.00805063	-3.04327	0.00147532	0.02975	-7.06366	0.0460908	0.0226262	1.81168	0.374019	0.654773	-1.32639	0.178186	0.121216	2.59492
A0A384JCI5	tr|A0A384JCI5|A0A384JCI5_BOTFB Pectinesterase OS=Botryotinia fuckeliana (strain B05.10) OX=332648 GN=Bcpme2 PE=3 SV=1	26.7515	26.9513	26.393	31.672	31.4121	30.4586	NaN	NaN	NaN	26.4744	27.477	27.143	30.3364	32.0603	30.9394	32.6375	31.8993	33.0244	3	3	0	3	3	3	0.00114314	0.0056	-4.41343	0.000373287	0.0149474	-4.48229	1	1	NaN	0.0537405	0.244421	-1.33951	0.00092471	0.00103297	4.14942	cell wall modification;pectin catabolic process	GO:0042545;GO:0045490	aspartyl esterase activity;pectinesterase activity	GO:0030599;GO:0045330	cell wall	GO:0005618
A0A384JHW2	tr|A0A384JHW2|A0A384JHW2_BOTFB SnoaL-like domain-containing protein OS=Botryotinia fuckeliana (strain B05.10) OX=332648 GN=BCIN_05g04010 PE=4 SV=1	22.713	NaN	NaN	29.4834	30.645	29.3568	NaN	23.9271	24.8765	26.8348	28.7059	28.9902	24.3403	23.3914	24.6036	31.6463	31.5984	31.7445	1	3	2	3	3	3	1	0.844162	-1.39872	1	1	-7.11538	NaN	1	0	0.0112387	0.135871	-1.83466	0.104985	0.0586023	1.65143
A0A384JQ98	tr|A0A384JQ98|A0A384JQ98_BOTFB Uncharacterized protein OS=Botryotinia fuckeliana (strain B05.10) OX=332648 GN=BCIN_08g02390 PE=3 SV=1	33.326	33.6702	32.9031	28.7108	33.5599	32.506	30.1126	30.245	30.572	31.9125	31.2628	30.1629	36.9181	37.3722	36.6311	28.947	33.2591	32.9502	3	3	3	3	3	3	0.000288174	0	-3.67403	0.315441	0.652936	1.70755	0.000328848	0	2.98989	0.953148	1	-0.126546	0.7737	1	0.479481			serine-type peptidase activity	GO:0008236
A0A384K7U0	tr|A0A384K7U0|A0A384K7U0_BOTFB Uncharacterized protein OS=Botryotinia fuckeliana (strain B05.10) OX=332648 GN=BCIN_16g03380 PE=4 SV=1	24.3847	24.8819	24.5721	26.7579	30.1776	27.9248	37.3282	35.8135	35.0318	31.408	32.0453	30.9653	22.2351	21.8621	22.9753	NaN	20.6881	17.6467	3	3	3	3	3	2	0.00323859	0.00769697	2.2554	0.0222993	0.156113	-3.67386	7.71615e-05	0	-11.4449	0.0131282	0.142909	9.11934	0.0387734	0.0228752	-3.1861
A0A384J7W5	tr|A0A384J7W5|A0A384J7W5_BOTFB Uncharacterized protein OS=Botryotinia fuckeliana (strain B05.10) OX=332648 GN=BCIN_02g00160 PE=4 SV=1	29.7776	29.0452	28.7975	29.6849	30.9087	29.1716	35.0578	35.4347	35.6038	34.277	33.7915	34.2132	NaN	NaN	NaN	NaN	NaN	NaN	3	3	3	3	0	0	1	0.963352	NaN	0.294606	0.645543	-0.715008	5.18676e-05	0	-6.15873	1	0.970278	NaN	0.00148258	0.00130841	-4.17218
A0A384J5R3	tr|A0A384J5R3|A0A384J5R3_BOTFB Carboxylic ester hydrolase OS=Botryotinia fuckeliana (strain B05.10) OX=332648 GN=BCIN_01g05280 PE=3 SV=1	25.9407	26.352	26.9913	32.8393	33.109	31.2735	NaN	NaN	NaN	NaN	23.1277	NaN	29.3448	31.0863	29.5523	33.0398	33.5606	31.8749	3	3	0	1	3	3	0.00475918	0.00883333	-3.56647	0.000769967	0.0192308	-5.97925	1	1	NaN	0.611169	0.92049	-0.417838	1	1	9.27953
A0A384K791	tr|A0A384K791|A0A384K791_BOTFB Uncharacterized protein OS=Botryotinia fuckeliana (strain B05.10) OX=332648 GN=BCIN_16g03980 PE=3 SV=1	26.265	26.9387	25.5966	32.1307	33.3668	31.8771	25.0937	28.0457	28.4741	30.8538	32.0969	32.2403	28.5729	23.8931	29.0124	31.643	33.2227	32.9073	3	3	3	3	3	3	0.623957	0.952268	-0.892701	0.000502609	0.025	-6.19146	0.45364	0.6415	-0.937786	0.85187	1	-0.132802	0.316807	0.339642	0.727894	carbohydrate metabolic process	GO:0005975	hydrolase activity, hydrolyzing O-glycosyl compounds	GO:0004553			carbohydrate metabolic process	GO:0005975
A0A384JVD0	tr|A0A384JVD0|A0A384JVD0_BOTFB Fn3_like domain-containing protein OS=Botryotinia fuckeliana (strain B05.10) OX=332648 GN=BCIN_10g05590 PE=3 SV=1;tr|A0A384JWC5|A0A384JWC5_BOTFB Fn3_like domain-containing protein OS=Botryotinia fuckeliana (strain B05.10) OX=	27.5244	26.3409	26.8181	32.4468	33.225	32.8688	24.6136	25.7892	25.4226	31.6627	32.0835	31.9268	30.2816	28.2932	30.2047	32.269	32.1656	31.6175	3	3	3	3	3	3	0.0214184	0.0177959	-2.69871	0.000131937	0.00836364	-5.9524	0.0295493	0.014783	1.61935	0.0517558	0.2505	0.829467	0.0202991	0.0123852	0.955839	carbohydrate metabolic process	GO:0005975	hydrolase activity, hydrolyzing O-glycosyl compounds	GO:0004553			carbohydrate metabolic process	GO:0005975
A0A384JS74	tr|A0A384JS74|A0A384JS74_BOTFB Carboxypeptidase OS=Botryotinia fuckeliana (strain B05.10) OX=332648 GN=BCIN_09g02350 PE=3 SV=1	NaN	NaN	NaN	31.6506	31.5181	27.6389	28.3013	28.1694	28.0268	28.1484	26.5961	26.6277	21.7697	NaN	NaN	31.7611	30.2544	27.5383	0	3	3	3	1	3	NaN	1	0	1	0.867764	NaN	1	1	NaN	0.82825	1	0.417929	0.08985	0.0490579	3.14515			serine-type carboxypeptidase activity	GO:0004185
A0A384JXX4	tr|A0A384JXX4|A0A384JXX4_BOTFB Alpha-glucosidase OS=Botryotinia fuckeliana (strain B05.10) OX=332648 GN=BCIN_11g06440 PE=3 SV=1	34.8671	34.5091	34.4314	32.2074	32.948	32.6567	33.3023	33.3025	33.1501	31.8913	32.1991	32.4879	36.8807	31.7339	37.0021	32.6852	33.2253	33.2543	3	3	3	3	3	3	0.746567	1	-0.603035	0.00140552	0.0317333	1.9985	0.00070882	0	1.35088	0.187536	0.432024	-0.450918	0.210187	0.161421	0.411263	carbohydrate metabolic process	GO:0005975	carbohydrate binding;hydrolase activity, hydrolyzing O-glycosyl compounds	GO:0004553;GO:0030246			carbohydrate metabolic process	GO:0005975
A0A384JPB1	tr|A0A384JPB1|A0A384JPB1_BOTFB Bclcc9 OS=Botryotinia fuckeliana (strain B05.10) OX=332648 GN=Bclcc9 PE=3 SV=1	32.6682	31.8333	31.8385	30.0919	32.5012	31.8664	28.0729	27.0268	27.8909	28.179	28.7111	28.1098	35.3396	35.253	35.109	30.3597	32.4822	33.6325	3	3	3	3	3	3	0.000397781	0	-3.1205	0.462639	0.804475	0.626839	0.000472695	0	4.44984	0.605378	0.92279	-0.671647	0.0133776	0.00858447	3.15323			copper ion binding;oxidoreductase activity	GO:0005507;GO:0016491					oxidoreductase activity
A0A384JJD3	tr|A0A384JJD3|A0A384JJD3_BOTFB GH115_C domain-containing protein OS=Botryotinia fuckeliana (strain B05.10) OX=332648 GN=BCIN_05g08130 PE=4 SV=1	21.5464	20.5837	21.1383	34.0668	33.9505	31.9742	20.82	20.3794	19.7446	30.0795	29.5548	29.4399	NaN	20.3112	NaN	34.0429	33.69	32.8098	3	3	3	3	1	3	1	0.910661	0.778299	7.57694e-05	0.0115	-12.241	0.137864	0.0833827	0.774808	0.823494	1	-0.183743	0.00675608	0.00473538	3.63908
A0A384J620	tr|A0A384J620|A0A384J620_BOTFB Uncharacterized protein OS=Botryotinia fuckeliana (strain B05.10) OX=332648 GN=BCIN_01g07210 PE=4 SV=1	20.7542	NaN	21.5948	32.6275	32.3819	32.7022	24.7318	25.2973	25.9944	25.7501	26.1759	26.9943	20.8015	NaN	21.6099	34.0921	33.4314	33.9679	2	3	3	3	2	3	NaN	1	0	5.6983e-05	0.0153333	-11.396	0.00518081	0.00228378	-4.16668	0.00496297	0.107238	-1.25997	7.74312e-05	0	6.26377			carbohydrate binding;catalytic activity	GO:0003824;GO:0030246
A0A384JQ57	tr|A0A384JQ57|A0A384JQ57_BOTFB Pectinesterase OS=Botryotinia fuckeliana (strain B05.10) OX=332648 GN=Bcpme1 PE=3 SV=1	24.6979	22.5479	NaN	32.1796	31.4522	29.301	NaN	23.6846	24.2024	26.3177	26.8817	22.6742	26.4975	29.0386	28.553	32.968	32.1899	32.1671	2	3	2	3	3	3	0.0416089	0.0418846	-4.40683	0.0127448	0.112414	-7.35473	NaN	1	0	0.180423	0.421811	-1.46405	0.0226191	0.0137525	5.68641	cell wall modification;pectin catabolic process	GO:0042545;GO:0045490	aspartyl esterase activity;pectinesterase activity	GO:0030599;GO:0045330	cell wall	GO:0005618
A0A384JFK9	tr|A0A384JFK9|A0A384JFK9_BOTFB Uncharacterized protein OS=Botryotinia fuckeliana (strain B05.10) OX=332648 GN=BCIN_04g05410 PE=4 SV=1	28.2662	26.7464	28.8687	33.7085	30.3214	26.2031	NaN	21.829	23.4111	25.9939	28.2425	28.2304	29.2493	30.4603	29.2982	28.2767	30.6912	29.9575	3	3	2	3	3	3	0.0835785	0.0908522	-1.70884	0.401892	0.756181	-2.11725	0.0130545	0.00660282	5.34041	0.857992	1	0.435867	0.322434	0.348852	2.58874
A0A384JAN3	tr|A0A384JAN3|A0A384JAN3_BOTFB FAD-binding PCMH-type domain-containing protein OS=Botryotinia fuckeliana (strain B05.10) OX=332648 GN=BCIN_03g00380 PE=4 SV=1	31.9781	31.7173	31.8825	30.8867	31.5796	30.7376	28.7231	28.5483	28.5707	28.0215	29.0297	28.8165	35.5856	35.9663	35.8072	32.0507	32.6389	32.5671	3	3	3	3	3	3	8.10392e-06	0	-3.92705	0.042944	0.221409	0.791346	4.18349e-06	0	3.24526	0.0132846	0.145294	-1.35095	0.00368357	0.00127891	2.44538			FAD binding;oxidoreductase activity	GO:0016491;GO:0071949					oxidoreductase activity
A0A384JUL4	tr|A0A384JUL4|A0A384JUL4_BOTFB CFEM domain-containing protein OS=Botryotinia fuckeliana (strain B05.10) OX=332648 GN=BCIN_10g02180 PE=3 SV=1	25.1726	NaN	26.5625	29.4997	28.4402	30.6727	NaN	NaN	NaN	NaN	NaN	NaN	31.7729	30.486	30.6567	29.5565	28.0878	24.6477	2	3	0	0	3	3	0.00611578	0.00848	-5.10429	0.0332667	0.2026	-3.66998	NaN	1	0	0.256056	0.517137	2.10685	1	1	NaN
A0A384JJK2	tr|A0A384JJK2|A0A384JJK2_BOTFB Carboxypeptidase OS=Botryotinia fuckeliana (strain B05.10) OX=332648 GN=BCIN_06g02510 PE=3 SV=1	32.5979	32.2006	32.5066	31.6259	31.6005	28.9753	30.9904	31.5055	31.1906	30.3775	29.1317	29.1213	34.7313	35.6308	35.4334	33.3728	32.3118	31.8176	3	3	3	3	3	3	0.000688034	0	-2.83009	0.12774	0.398829	1.70114	0.00328431	0.0025037	1.20621	0.149428	0.384137	-1.76687	0.288387	0.292824	1.19041			serine-type carboxypeptidase activity	GO:0004185
A0A384JMX5	tr|A0A384JMX5|A0A384JMX5_BOTFB Beta-hexosaminidase OS=Botryotinia fuckeliana (strain B05.10) OX=332648 GN=BCIN_07g04810 PE=3 SV=1;tr|A0A384JMW2|A0A384JMW2_BOTFB Beta-hexosaminidase OS=Botryotinia fuckeliana (strain B05.10) OX=332648 GN=BCIN_07g04810 PE=3 S	24.375	22.6165	NaN	25.0514	32.7845	32.5351	28.163	28.0095	27.8145	32.5059	32.6838	32.8905	22.5247	NaN	NaN	26.3454	33.4828	34.2967	2	3	3	3	1	3	NaN	1	0	0.141481	0.413497	-6.6279	0.00668464	0.00282581	-4.4999	0.74432	1	-1.25131	0.368836	0.445549	-2.56972	carbohydrate metabolic process	GO:0005975	beta-N-acetylhexosaminidase activity	GO:0004563			carbohydrate metabolic process	GO:0005975
A0A384JXR4	tr|A0A384JXR4|A0A384JXR4_BOTFB Uncharacterized protein OS=Botryotinia fuckeliana (strain B05.10) OX=332648 GN=BCIN_11g05930 PE=4 SV=1	30.0316	28.1818	28.4636	25.6456	29.5029	30.5272	28.1518	26.9371	28.369	27.2483	28.217	27.8025	27.2462	27.8472	27.6214	NaN	NaN	NaN	3	3	3	3	3	0	0.0931068	0.101042	1.3207	0.844372	1	0.33371	0.214368	0.158772	1.07303	1	1	NaN	0.623717	0.96492	0.802671
A0A384J9L3	tr|A0A384J9L3|A0A384J9L3_BOTFB Uncharacterized protein OS=Botryotinia fuckeliana (strain B05.10) OX=332648 GN=BCIN_02g04550 PE=4 SV=1	24.3941	NaN	21.4958	33.3314	32.4976	32.1105	23.6525	23.2069	20.8821	29.1594	27.55	27.3359	22.6826	19.8195	NaN	34.0432	34.146	34.3914	2	3	3	3	2	3	NaN	1	0	0.00372954	0.0461905	-9.70154	0.829021	1	0.36446	0.0145124	0.143222	-1.547	0.00241438	0.00107692	4.6314
A0A384J868	tr|A0A384J868|A0A384J868_BOTFB Uncharacterized protein OS=Botryotinia fuckeliana (strain B05.10) OX=332648 GN=BCIN_01g11040 PE=4 SV=1	NaN	NaN	NaN	32.1062	30.3293	29.3388	22.6671	22.5969	22.576	30.9496	32.408	32.573	22.2627	NaN	NaN	31.5432	33.7976	35.3636	0	3	3	3	1	3	NaN	1	0	1	0.984014	NaN	1	0.962034	NaN	0.0960053	0.306182	-2.97669	0.222446	0.181826	-1.3854			catalytic activity	GO:0003824
A0A384J898	tr|A0A384J898|A0A384J898_BOTFB FAD-binding PCMH-type domain-containing protein OS=Botryotinia fuckeliana (strain B05.10) OX=332648 GN=BCIN_02g00280 PE=3 SV=1	NaN	NaN	NaN	32.4196	31.2782	29.8219	NaN	25.4038	25.0717	28.6332	30.4936	29.9877	27.6471	28.5233	29.8893	32.9408	31.7581	30.0441	0	3	2	3	3	3	1	1	NaN	1	0.955547	NaN	NaN	1	0	0.735981	1	-0.407782	0.191239	0.137146	1.46844			FAD binding;oxidoreductase activity	GO:0016491;GO:0071949					oxidoreductase activity
A0A384JML6	tr|A0A384JML6|A0A384JML6_BOTFB Uncharacterized protein OS=Botryotinia fuckeliana (strain B05.10) OX=332648 GN=BCIN_07g04000 PE=4 SV=1	32.2049	31.1973	31.5005	32.8266	32.8766	31.8542	26.6239	26.304	26.2055	30.2963	27.8367	30.1387	34.1413	32.0952	33.865	33.6492	32.8291	33.163	3	3	3	3	3	3	0.070369	0.0728929	-1.73295	0.118864	0.386121	-0.884892	8.45514e-05	0	5.25641	0.164801	0.400575	-0.694677	0.0229251	0.0136694	3.09526			carbohydrate binding;catalytic activity	GO:0003824;GO:0030246
A0A384JDQ8	tr|A0A384JDQ8|A0A384JDQ8_BOTFB Glucan 1,4-alpha-glucosidase OS=Botryotinia fuckeliana (strain B05.10) OX=332648 GN=BCIN_04g00030 PE=3 SV=1	28.0501	26.1995	NaN	32.4333	32.1856	30.2349	28.6007	28.5422	28.5606	29.2696	30.0728	30.1422	30.314	28.5632	30.8724	33.5618	33.3436	32.862	2	3	3	3	3	3	0.0904224	0.0998632	-2.7917	0.028574	0.186105	-4.4931	0.127641	0.0743368	-1.44297	0.0868522	0.30708	-1.63787	0.0753356	0.0398095	1.78973	polysaccharide catabolic process	GO:0000272	glucan 1,4-alpha-glucosidase activity;starch binding	GO:0004339;GO:2001070
A0A384J6D7	tr|A0A384J6D7|A0A384J6D7_BOTFB Uncharacterized protein OS=Botryotinia fuckeliana (strain B05.10) OX=332648 GN=BCIN_01g06900 PE=4 SV=1	28.7389	29.0478	28.2099	32.0265	31.3736	27.6919	NaN	26.6517	27.0959	28.5041	26.0599	29.8458	31.6895	32.1066	32.032	31.9597	31.3439	31.2099	3	3	2	3	3	3	0.000289386	0	-3.27713	0.283215	0.634636	-1.69845	0.0151854	0.00927824	1.79177	0.451607	0.768921	-1.14051	0.271109	0.261751	2.22744	transmembrane transport	GO:0055085					transmembrane transport	GO:0055085
A0A384J7H2	tr|A0A384J7H2|A0A384J7H2_BOTFB Bcgod2 OS=Botryotinia fuckeliana (strain B05.10) OX=332648 GN=Bcgod2 PE=3 SV=1	NaN	NaN	NaN	31.4844	32.2101	31.2415	NaN	NaN	NaN	28.7246	28.111	27.8866	24.4063	NaN	24.7684	32.4596	31.9528	31.1112	0	3	0	3	2	3	NaN	1	0	1	1	NaN	NaN	1	0	0.709306	1	-0.195877	0.000893081	0.00105028	3.40459			flavin adenine dinucleotide binding;oxidoreductase activity, acting on CH-OH group of donors	GO:0016614;GO:0050660
A0A384JSK7	tr|A0A384JSK7|A0A384JSK7_BOTFB SGNH_hydro domain-containing protein OS=Botryotinia fuckeliana (strain B05.10) OX=332648 GN=BCIN_09g04020 PE=4 SV=1	22.4923	NaN	23.4733	31.2604	31.1876	29.753	NaN	NaN	20.4163	26.1762	29.7013	28.3323	21.68	21.2113	20.0111	32.9831	32.9984	33.8546	2	3	1	3	3	3	0.0719853	0.0732035	2.01533	0.00179597	0.0327273	-7.75085	NaN	1	0	0.0110517	0.1404	-2.54505	0.0791986	0.0426376	2.66376			carboxylic ester hydrolase activity	GO:0052689
A0A384JR39	tr|A0A384JR39|A0A384JR39_BOTFB Glyco_hyd_65N_2 domain-containing protein OS=Botryotinia fuckeliana (strain B05.10) OX=332648 GN=BCIN_08g05870 PE=4 SV=1	24.7963	NaN	NaN	30.347	33.4455	32.9801	26.862	26.808	27.0696	31.2797	30.6404	30.1489	NaN	NaN	NaN	29.6286	33.8405	32.7791	1	3	3	3	0	3	NaN	1	0	1	0.886925	-7.4612	1	1	-2.11682	0.917781	1	0.174817	0.198623	0.144727	1.56786			alpha-L-fucosidase activity	GO:0004560
A0A384JCR7	tr|A0A384JCR7|A0A384JCR7_BOTFB Pectinesterase domain-containing protein OS=Botryotinia fuckeliana (strain B05.10) OX=332648 GN=BCIN_03g05060 PE=3 SV=1	25.2399	25.0081	NaN	31.5227	31.6273	31.3716	NaN	NaN	NaN	27.9315	27.4196	26.8916	28.7524	30.1269	29.0383	32.0852	32.2437	32.2624	2	3	0	3	3	3	0.00465845	0.00715493	-4.18186	1.81747e-05	0.023	-6.38318	NaN	1	0	0.0017684	0.105	-0.689921	0.000188286	0	4.09297	cell wall modification	GO:0042545	pectinesterase activity	GO:0030599	cell wall	GO:0005618
A0A384J4T0	tr|A0A384J4T0|A0A384J4T0_BOTFB 3-phytase OS=Botryotinia fuckeliana (strain B05.10) OX=332648 GN=BCIN_01g02910 PE=3 SV=1	31.2588	31.0532	31.1001	31.2244	32.1845	31.2875	30.5363	30.6021	30.9762	30.4081	30.8342	30.8254	34.0511	35.2323	34.1987	31.6107	32.2044	31.9909	3	3	3	3	3	3	0.000877389	0.00658824	-3.35672	0.247232	0.58914	-0.428115	0.0452811	0.0223888	0.432442	0.356708	0.633726	-0.369885	0.061725	0.032007	0.876222
A0A384K263	tr|A0A384K263|A0A384K263_BOTFB Pectinesterase domain-containing protein OS=Botryotinia fuckeliana (strain B05.10) OX=332648 GN=BCIN_14g00860 PE=3 SV=1	25.7982	25.0549	23.5093	31.0738	31.3707	29.7729	NaN	NaN	NaN	NaN	25.0507	NaN	30.2507	30.6038	30.0715	32.225	31.5958	32.5634	3	3	0	1	3	3	0.00133785	0.00752381	-5.52117	0.00203739	0.0308571	-5.95165	1	1	NaN	0.0703708	0.273319	-1.38893	1	1	5.68843	cell wall modification	GO:0042545	pectinesterase activity	GO:0030599	cell wall	GO:0005618
A0A384JZ67	tr|A0A384JZ67|A0A384JZ67_BOTFB Uncharacterized protein OS=Botryotinia fuckeliana (strain B05.10) OX=332648 GN=BCIN_12g03690 PE=4 SV=1	NaN	NaN	NaN	32.0307	30.6799	27.5514	21.2169	20.623	20.2544	22.6092	21.8358	22.3857	19.5969	NaN	21.5709	32.6587	31.3917	31.9838	0	3	3	3	2	3	NaN	1	0	1	0.813778	NaN	1	1	NaN	0.23461	0.507656	-1.92407	0.00439109	0.00184713	7.81045
A0A384JA53	tr|A0A384JA53|A0A384JA53_BOTFB Uncharacterized protein OS=Botryotinia fuckeliana (strain B05.10) OX=332648 GN=BCIN_02g07520 PE=3 SV=1	NaN	22.7126	NaN	27.8939	29.7504	27.9649	NaN	NaN	19.8346	26.9634	28.7234	25.939	20.7217	19.5722	17.6439	29.1804	32.7802	33.1863	1	3	1	3	3	3	1	1	3.40002	1	0.99615	-5.82376	NaN	1	0	0.0872523	0.30404	-3.17927	0.260892	0.247063	1.32775	substituted mannan metabolic process	GO:0006080	carbohydrate binding;mannan endo-1,4-beta-mannosidase activity	GO:0016985;GO:0030246
A0A384JZ17	tr|A0A384JZ17|A0A384JZ17_BOTFB Glucoamylase OS=Botryotinia fuckeliana (strain B05.10) OX=332648 GN=BCIN_12g03390 PE=3 SV=1	29.0185	28.0867	28.091	32.9056	32.0153	30.6401	29.1654	29.093	29.3291	30.6796	30.0431	29.4548	31.9565	32.6248	32.4993	31.8181	33.0747	32.3193	3	3	3	3	3	3	0.000438538	0	-3.96145	0.00900669	0.09648	-3.45494	0.0661203	0.0345145	-0.797074	0.505564	0.823433	-0.550351	0.0743937	0.0393652	1.79451	polysaccharide catabolic process	GO:0000272	glucan 1,4-alpha-glucosidase activity;starch binding	GO:0004339;GO:2001070
A0A384K2A9	tr|A0A384K2A9|A0A384K2A9_BOTFB Amb_all domain-containing protein OS=Botryotinia fuckeliana (strain B05.10) OX=332648 GN=BCIN_14g01630 PE=3 SV=1	24.2194	23.982	24.7364	32.5475	28.4361	25.0112	NaN	NaN	NaN	NaN	NaN	NaN	NaN	NaN	NaN	23.6798	NaN	NaN	3	3	0	0	0	1	1	1	NaN	0.117795	0.390492	-4.35232	1	1	NaN	1	1	4.98512	1	1	NaN
A0A384JPF7	tr|A0A384JPF7|A0A384JPF7_BOTFB GH43_C2 domain-containing protein OS=Botryotinia fuckeliana (strain B05.10) OX=332648 GN=BCIN_08g00060 PE=3 SV=1	NaN	NaN	NaN	31.1603	32.8514	32.0102	24.9692	24.1795	22.1589	29.2496	30.3464	30.439	21.7622	NaN	21.2672	31.8818	33.7602	33.2168	0	3	3	3	2	3	NaN	1	0	1	0.837982	NaN	1	1	NaN	0.271228	0.541123	-0.945624	0.0322955	0.0183142	1.99565	carbohydrate metabolic process	GO:0005975	hydrolase activity, hydrolyzing O-glycosyl compounds	GO:0004553			carbohydrate metabolic process	GO:0005975
A0A384JV47	tr|A0A384JV47|A0A384JV47_BOTFB Uncharacterized protein OS=Botryotinia fuckeliana (strain B05.10) OX=332648 GN=BCIN_10g04330 PE=3 SV=1	30.6364	31.1765	30.3692	31.4802	31.7102	30.3516	30.3913	29.656	29.9688	30.2184	29.4602	29.1723	34.8115	35.4006	34.5993	31.9689	31.8125	29.9103	3	3	3	3	3	3	0.00023726	0	-4.20977	0.4005	0.756182	-0.453285	0.0863681	0.0459956	0.721982	0.952264	1	-0.0499179	0.0403496	0.0233333	1.56368			serine-type carboxypeptidase activity	GO:0004185
A0A384JZU9	tr|A0A384JZU9|A0A384JZU9_BOTFB Uncharacterized protein OS=Botryotinia fuckeliana (strain B05.10) OX=332648 GN=BCIN_12g04530 PE=3 SV=1	24.808	23.7683	24.2136	31.3038	31.8476	29.7084	NaN	22.6944	NaN	30.5344	28.1118	26.3306	29.074	29.8887	29.2687	33.2386	31.2708	29.8606	3	3	1	3	3	3	0.000187782	0	-5.14719	0.000703599	0.0217391	-6.68998	1	1	1.56892	0.689446	1	-0.503425	0.129003	0.07605	2.62769	carbohydrate metabolic process	GO:0005975	polygalacturonase activity	GO:0004650			carbohydrate metabolic process	GO:0005975
A0A384JIQ2	tr|A0A384JIQ2|A0A384JIQ2_BOTFB FAD-binding PCMH-type domain-containing protein OS=Botryotinia fuckeliana (strain B05.10) OX=332648 GN=BCIN_05g08270 PE=3 SV=1;tr|A0A384JIQ4|A0A384JIQ4_BOTFB FAD-binding PCMH-type domain-containing protein OS=Botryotinia fuck	31.4358	NaN	NaN	29.2822	29.6965	29.6211	28.0491	25.7065	27.1487	26.4549	26.1799	26.066	28.7472	27.464	28.0607	30.7	31.4125	29.1922	1	3	3	3	3	3	1	0.896922	3.34518	1	1	1.90257	1	0.86386	4.46775	0.247701	0.520775	-0.901641	4.34447e-05	0	3.29967			FAD binding;oxidoreductase activity	GO:0016491;GO:0071949					oxidoreductase activity
A0A384K4Q7	tr|A0A384K4Q7|A0A384K4Q7_BOTFB Phosphatidylglycerol/phosphatidylinositol transfer protein OS=Botryotinia fuckeliana (strain B05.10) OX=332648 GN=Bcnpc2 PE=4 SV=1	29.104	27.6716	28.3266	31.1732	29.1466	28.8164	31.4424	31.636	31.6034	29.5331	29.2666	29.6818	29.0857	29.1211	28.9685	26.483	24.8231	26.4645	3	3	3	3	3	3	0.172473	0.199442	-0.691022	0.186798	0.490152	-1.34465	0.00158148	0.000871795	-3.1932	0.0146133	0.139351	3.78852	0.784594	1	0.218259	intracellular sterol transport	GO:0032366			cell	GO:0005623
A0A384K2B9	tr|A0A384K2B9|A0A384K2B9_BOTFB Glucanase OS=Botryotinia fuckeliana (strain B05.10) OX=332648 GN=BCIN_14g01700 PE=3 SV=1	NaN	NaN	NaN	32.8282	30.8415	27.0639	23.431	22.69	22.8122	29.2393	29.3125	27.1657	20.2097	NaN	NaN	32.4468	31.8562	30.5793	0	3	3	3	1	3	NaN	1	0	1	0.942694	NaN	1	1	NaN	0.480154	0.803954	-1.38291	0.412853	0.543407	1.67202	cellulose catabolic process	GO:0030245	cellulose binding;hydrolase activity, hydrolyzing O-glycosyl compounds	GO:0004553;GO:0030248	extracellular region	GO:0005576
A0A384JA97	tr|A0A384JA97|A0A384JA97_BOTFB Bclcc7 OS=Botryotinia fuckeliana (strain B05.10) OX=332648 GN=Bclcc7 PE=3 SV=1	31.7445	30.4439	31.5629	32.5632	30.5665	30.2353	26.0117	27.1646	27.4678	29.1418	30.7846	30.5841	34.8258	33.0577	34.2265	29.9425	30.1235	31.2119	3	3	3	3	3	3	0.0134247	0.012	-2.78619	0.884633	1	0.128782	0.00191109	0.000853556	4.3691	0.448145	0.771518	0.695686	0.346382	0.396953	0.951525			copper ion binding;oxidoreductase activity	GO:0005507;GO:0016491					oxidoreductase activity
A0A384JJA0	tr|A0A384JJA0|A0A384JJA0_BOTFB Glyco_hydro_79C domain-containing protein OS=Botryotinia fuckeliana (strain B05.10) OX=332648 GN=BCIN_06g01580 PE=4 SV=1	30.281	30.6879	29.3458	30.962	30.4958	29.0082	23.3211	23.6025	23.0269	24.079	24.2257	23.9546	33.601	29.6915	34.3568	31.484	31.3001	30.9466	3	3	3	3	3	3	0.178283	0.204885	-2.44491	0.946788	1	-0.0504704	9.4664e-05	0	6.78803	0.148933	0.386041	-1.08825	0.000518331	0.00132394	6.06889
A0A384J5W6	tr|A0A384J5W6|A0A384J5W6_BOTFB Uncharacterized protein OS=Botryotinia fuckeliana (strain B05.10) OX=332648 GN=BCIN_01g06060 PE=4 SV=1	25.4568	NaN	NaN	29.6138	29.6782	29.2884	NaN	24.4216	25.6238	27.9479	26.5088	27.2084	NaN	NaN	NaN	29.872	30.1897	30.8267	1	3	2	3	0	3	NaN	1	0	1	1	-4.07	NaN	1	0	0.0654828	0.274588	-0.769332	0.00597465	0.00380403	2.30508
A0A384JEU3	tr|A0A384JEU3|A0A384JEU3_BOTFB Arginosuccinase OS=Botryotinia fuckeliana (strain B05.10) OX=332648 GN=Bcarg4 PE=3 SV=1	27.5572	NaN	22.9797	29.3519	29.2876	28.5006	31.0212	31.1091	32.9036	30.9505	30.0318	30.2266	27.6252	28.4132	27.7416	27.8696	27.6302	25.9876	2	3	3	3	3	3	0.223043	0.248727	-2.65825	0.118595	0.389069	-3.77829	0.0422139	0.0205687	-6.4095	0.0445084	0.247403	1.88428	0.0256479	0.0154083	-1.35627	arginine biosynthetic process via ornithine	GO:0042450	argininosuccinate lyase activity	GO:0004056
A0A384J818	tr|A0A384J818|A0A384J818_BOTFB FAD-binding PCMH-type domain-containing protein OS=Botryotinia fuckeliana (strain B05.10) OX=332648 GN=BCIN_02g00220 PE=3 SV=1	NaN	NaN	24.4807	30.814	29.1122	27.7769	NaN	NaN	22.2823	NaN	NaN	NaN	NaN	NaN	NaN	32.2114	31.2256	29.3376	1	3	1	0	0	3	NaN	1	0	1	0.980563	-4.75368	NaN	1	0	0.237427	0.506362	-1.69049	1	0.965897	NaN			FAD binding;oxidoreductase activity	GO:0016491;GO:0071949					oxidoreductase activity
A0A384K7A9	tr|A0A384K7A9|A0A384K7A9_BOTFB Carboxylic ester hydrolase OS=Botryotinia fuckeliana (strain B05.10) OX=332648 GN=BCIN_16g02130 PE=3 SV=1	28.3188	28.2832	28.8529	30.223	30.8504	29.4583	26.2673	27.3795	27.1651	28.0977	29.5544	29.9021	30.9876	32.2971	31.7695	31.2143	31.7317	30.3726	3	3	3	3	3	3	0.00163208	0.00840816	-3.19975	0.0187343	0.135138	-1.69224	0.0161829	0.00954098	1.54767	0.175273	0.420359	-0.928996	0.220256	0.176527	0.99249
A0A384J7W9	tr|A0A384J7W9|A0A384J7W9_BOTFB Carboxylic ester hydrolase OS=Botryotinia fuckeliana (strain B05.10) OX=332648 GN=BCIN_02g00210 PE=3 SV=1	NaN	NaN	NaN	31.8845	31.1458	29.8224	NaN	20.2322	20.3761	29.9775	28.4604	29.2027	23.2098	24.9999	NaN	32.7362	31.8901	31.9987	0	3	2	3	2	3	NaN	1	0	1	0.975419	NaN	NaN	1	0	0.129109	0.357835	-1.25741	0.080193	0.042727	1.73738
A0A384K4E3	tr|A0A384K4E3|A0A384K4E3_BOTFB CBM1 domain-containing protein OS=Botryotinia fuckeliana (strain B05.10) OX=332648 GN=BCIN_15g02440 PE=3 SV=1	23.9688	23.9754	24.2387	30.8275	32.1896	30.5441	NaN	NaN	NaN	25.0506	26.7433	25.7325	20.4701	NaN	NaN	32.8797	32.8888	31.3855	3	3	0	3	1	3	1	1	3.59087	0.000158869	0.00707692	-7.12608	1	1	NaN	0.168048	0.403117	-1.19762	0.00163998	0.00125	5.34491	carbohydrate metabolic process	GO:0005975	cellulose binding;hydrolase activity, hydrolyzing O-glycosyl compounds	GO:0004553;GO:0030248	extracellular region	GO:0005576	carbohydrate metabolic process	GO:0005975
A0A384J4Q4	tr|A0A384J4Q4|A0A384J4Q4_BOTFB Uncharacterized protein OS=Botryotinia fuckeliana (strain B05.10) OX=332648 GN=BCIN_01g02690 PE=3 SV=1	NaN	NaN	NaN	30.7344	31.05	30.2723	24.4944	22.8052	25.3979	28.8069	28.3249	29.1048	23.2264	24.4005	22.3293	31.0916	31.8564	32.3576	0	3	3	3	3	3	1	1	NaN	1	1	NaN	1	0.984056	NaN	0.0662095	0.268276	-1.08296	0.00375272	0.00125753	1.94005			serine-type peptidase activity	GO:0008236
A0A384J809	tr|A0A384J809|A0A384J809_BOTFB Uncharacterized protein OS=Botryotinia fuckeliana (strain B05.10) OX=332648 GN=BCIN_01g11220 PE=3 SV=1	28.9226	NaN	NaN	29.1214	31.3891	30.0976	27.0743	27.2845	27.6752	NaN	25.9454	25.0706	NaN	NaN	NaN	29.7449	32.2156	31.9085	1	3	3	2	0	3	NaN	1	0	1	0.97884	-1.28013	1	0.965423	1.57791	0.345667	0.621414	-1.08697	0.0140528	0.00920721	4.69471	carbohydrate metabolic process	GO:0005975	hydrolase activity, hydrolyzing O-glycosyl compounds	GO:0004553			carbohydrate metabolic process	GO:0005975
A0A384J572	tr|A0A384J572|A0A384J572_BOTFB Protein kinase domain-containing protein OS=Botryotinia fuckeliana (strain B05.10) OX=332648 GN=BCIN_01g04080 PE=4 SV=1;tr|A0A384J553|A0A384J553_BOTFB Protein kinase domain-containing protein OS=Botryotinia fuckeliana (strain	NaN	NaN	NaN	30.6211	31.7135	31.1609	26.0969	NaN	NaN	27.5202	29.2739	28.385	NaN	NaN	NaN	31.591	30.8309	29.8012	0	3	1	3	0	3	NaN	1	0	1	1	NaN	NaN	1	0	0.523163	0.833518	0.424149	0.00967704	0.00584691	2.77214			ATP binding;protein kinase activity	GO:0004672;GO:0005524
A0A384JYB5	tr|A0A384JYB5|A0A384JYB5_BOTFB Uncharacterized protein OS=Botryotinia fuckeliana (strain B05.10) OX=332648 GN=BCIN_12g01100 PE=3 SV=1	NaN	NaN	26.4546	29.9222	30.1158	30.3576	NaN	25.6242	NaN	NaN	26.619	25.8567	26.8623	27.0736	25.6139	29.2707	31.5986	30.2969	1	3	1	2	3	3	1	1	-0.0620111	1	0.806786	-3.6773	NaN	1	0	0.726803	1	-0.256862	0.0012775	0.000912621	3.89403	carbohydrate metabolic process	GO:0005975	polygalacturonase activity	GO:0004650			carbohydrate metabolic process	GO:0005975
A0A384J709	tr|A0A384J709|A0A384J709_BOTFB Uncharacterized protein OS=Botryotinia fuckeliana (strain B05.10) OX=332648 GN=BCIN_01g08910 PE=4 SV=1	29.5866	29.6942	29.464	28.6154	32.0818	29.6961	26.1597	26.5486	25.4336	31.2756	28.0326	26.1045	32.888	33.4598	33.2201	27.2122	32.8567	31.4632	3	3	3	3	3	3	3.54627e-05	0	-3.60773	0.620705	0.956384	-0.549493	0.000448431	0	3.5343	0.857464	1	-0.379648	0.414079	0.547166	1.66019
A0A384JMF9	tr|A0A384JMF9|A0A384JMF9_BOTFB Uncharacterized protein OS=Botryotinia fuckeliana (strain B05.10) OX=332648 GN=BCIN_07g03280 PE=4 SV=1	30.6473	30.8002	30.8786	30.5162	32.1923	29.2397	24.5567	26.7146	26.9234	31.2108	29.1628	28.7595	33.9407	34.1044	33.7809	30.1285	31.3959	27.0077	3	3	3	3	3	3	1.05201e-05	0	-3.16661	0.890313	1	0.125991	0.00343848	0.00245818	4.71045	0.505681	0.820729	1.13866	0.457833	0.645862	0.938349			hydrolase activity, acting on ester bonds	GO:0016788
A0A384K2E4	tr|A0A384K2E4|A0A384K2E4_BOTFB CBM1 domain-containing protein OS=Botryotinia fuckeliana (strain B05.10) OX=332648 GN=BCIN_14g01690 PE=3 SV=1	23.2006	23.3737	NaN	30.6305	29.9841	27.622	NaN	NaN	NaN	25.7139	24.6425	NaN	NaN	NaN	NaN	30.9674	31.7699	31.3606	2	3	0	2	0	3	NaN	1	0	0.0139582	0.114492	-6.12504	NaN	1	0	0.107074	0.320542	-1.95374	0.0425317	0.0244584	4.23405	carbohydrate metabolic process	GO:0005975	cellulose binding;hydrolase activity, hydrolyzing O-glycosyl compounds	GO:0004553;GO:0030248	extracellular region	GO:0005576	carbohydrate metabolic process	GO:0005975
A0A384JUF8	tr|A0A384JUF8|A0A384JUF8_BOTFB Uncharacterized protein OS=Botryotinia fuckeliana (strain B05.10) OX=332648 GN=BCIN_10g01510 PE=4 SV=1	NaN	24.4511	NaN	28.8896	31.0164	29.7829	NaN	25.2389	25.4074	25.0341	24.018	26.1288	24.6608	21.482	24.3883	29.7093	29.5945	24.4928	1	3	2	3	3	3	1	1	0.940716	1	0.798753	-5.44519	NaN	1	0	0.342919	0.62421	1.96411	0.00506354	0.00233939	4.83601
A0A384JA88	tr|A0A384JA88|A0A384JA88_BOTFB Carboxylic ester hydrolase OS=Botryotinia fuckeliana (strain B05.10) OX=332648 GN=BCIN_02g08230 PE=3 SV=1	28.1183	27.4538	25.4607	31.8065	29.9024	29.6924	27.9468	27.5704	28.2277	30.3459	30.01	30.2145	31.1666	30.1606	31.02	31.1405	29.8908	31.8847	3	3	3	3	3	3	0.0117278	0.00988506	-3.77148	0.0296333	0.182228	-3.45616	0.332591	0.330788	-0.904026	0.600512	0.920664	-0.504868	0.704452	1	0.276947
A0A384JPI5	tr|A0A384JPI5|A0A384JPI5_BOTFB Alpha-galactosidase OS=Botryotinia fuckeliana (strain B05.10) OX=332648 GN=BCIN_08g02120 PE=3 SV=1	NaN	NaN	NaN	31.2827	31.7969	30.4086	22.424	22.2171	21.9902	24.1752	23.4823	22.958	NaN	NaN	NaN	31.9908	32.0379	31.1001	0	3	3	3	0	3	NaN	1	0	1	0.839242	NaN	1	1	NaN	0.341661	0.625515	-0.546856	0.000143004	0	7.62423	carbohydrate metabolic process	GO:0005975	hydrolase activity, hydrolyzing O-glycosyl compounds	GO:0004553			carbohydrate metabolic process	GO:0005975
A0A384JM52	tr|A0A384JM52|A0A384JM52_BOTFB Cellulase domain-containing protein OS=Botryotinia fuckeliana (strain B05.10) OX=332648 GN=BCIN_07g02650 PE=3 SV=1	NaN	NaN	NaN	31.1407	31.1047	30.0648	NaN	NaN	NaN	24.3709	24.4538	23.6361	23.0152	22.8939	24.8602	31.6835	31.9141	33.2647	0	3	0	3	3	3	1	0.876152	NaN	1	0.853266	NaN	NaN	1	0	0.0665931	0.268818	-1.51735	0.000112077	0	6.61649	carbohydrate metabolic process	GO:0005975	hydrolase activity, hydrolyzing O-glycosyl compounds	GO:0004553			carbohydrate metabolic process	GO:0005975
A0A384JBL2	tr|A0A384JBL2|A0A384JBL2_BOTFB Alpha-galactosidase OS=Botryotinia fuckeliana (strain B05.10) OX=332648 GN=BCIN_03g02710 PE=3 SV=1	29.8037	28.609	28.7822	30.9408	32.0372	28.0637	28.8978	29.0711	28.4682	30.6679	32.4767	32.6668	31.0512	32.0787	31.1883	30.6083	31.0663	27.5672	3	3	3	3	3	3	0.00852296	0.0104878	-2.37443	0.360242	0.70719	-1.28225	0.574352	0.939781	0.252605	0.729175	1	0.599961	0.302706	0.317726	-1.58992	carbohydrate metabolic process	GO:0005975	alpha-galactosidase activity	GO:0004557			carbohydrate metabolic process	GO:0005975
A0A384JHC7	tr|A0A384JHC7|A0A384JHC7_BOTFB Bcpgx1 OS=Botryotinia fuckeliana (strain B05.10) OX=332648 GN=Bcpgx1 PE=3 SV=1	NaN	22.7381	NaN	31.348	29.6487	29.097	21.3696	20.914	22.6956	27.4224	26.6629	26.4556	31.2385	32.986	32.2208	32.7283	33.7519	33.1748	1	3	3	3	3	3	1	0.800331	-9.41036	1	1	-7.29318	1	0.741704	1.0783	0.0125398	0.144375	-3.18711	0.0125216	0.00876457	3.18428	carbohydrate metabolic process	GO:0005975	polygalacturonase activity	GO:0004650			carbohydrate metabolic process	GO:0005975
A0A384JR71	tr|A0A384JR71|A0A384JR71_BOTFB Arabinogalactan endo-beta-1,4-galactanase OS=Botryotinia fuckeliana (strain B05.10) OX=332648 GN=BCIN_08g06160 PE=3 SV=1	NaN	NaN	NaN	29.9362	30.6587	28.916	NaN	NaN	NaN	NaN	25.6932	NaN	23.0477	21.6216	NaN	31.0449	31.2394	31.9296	0	3	0	1	2	3	NaN	1	0	1	0.858455	NaN	NaN	1	0	0.0519686	0.247068	-1.56766	1	1	4.14377			glucosidase activity	GO:0015926
A0A384JKR5	tr|A0A384JKR5|A0A384JKR5_BOTFB Uncharacterized protein OS=Botryotinia fuckeliana (strain B05.10) OX=332648 GN=BCIN_06g06040 PE=3 SV=1	30.5391	30.1506	30.294	29.3191	29.171	30.59	26.4833	27.8831	28.0449	28.8999	29.3299	29.4582	31.9376	32.0157	31.6515	30.0457	27.472	25.869	3	3	3	3	3	3	0.000627455	0	-1.54041	0.243601	0.581758	0.634527	0.00493317	0.00229153	2.85747	0.217301	0.474315	1.89778	0.389299	0.490972	0.463991
A0A384JC16	tr|A0A384JC16|A0A384JC16_BOTFB Bccel5A OS=Botryotinia fuckeliana (strain B05.10) OX=332648 GN=Bccel5A PE=3 SV=1	26.1967	25.2932	25.9644	30.3298	30.0407	26.9393	NaN	NaN	24.2659	24.5588	NaN	26.33	30.6262	31.3451	31.4194	31.1248	32.0063	31.5256	3	3	1	2	3	3	0.000137644	0	-5.31213	0.0425093	0.224	-3.28517	1	1	1.55226	0.0929667	0.307364	-2.44896	0.0991689	0.0547403	3.65888	carbohydrate metabolic process	GO:0005975	hydrolase activity, hydrolyzing O-glycosyl compounds	GO:0004553			carbohydrate metabolic process	GO:0005975
A0A384JA80	tr|A0A384JA80|A0A384JA80_BOTFB WSC domain-containing protein OS=Botryotinia fuckeliana (strain B05.10) OX=332648 GN=BCIN_02g07790 PE=4 SV=1	NaN	NaN	NaN	26.1145	28.7273	30.4736	NaN	NaN	NaN	NaN	27.1182	28.9197	NaN	NaN	NaN	NaN	24.6442	24.8293	0	3	0	2	0	2	NaN	1	0	1	0.987447	NaN	NaN	1	0	0.108751	0.3183	3.70175	0.827699	1	0.419491
A0A384J6C4	tr|A0A384J6C4|A0A384J6C4_BOTFB Glycosidase OS=Botryotinia fuckeliana (strain B05.10) OX=332648 GN=Bccrh1 PE=3 SV=1	23.5232	20.5661	NaN	29.4966	29.0877	28.5474	21.7385	24.1399	22.8679	23.5772	23.3818	23.1608	27.1935	29.5085	28.9066	32.3425	31.3808	31.4823	2	3	3	3	3	3	0.0196349	0.016866	-6.49152	0.00907857	0.0945882	-6.99925	0.583109	0.960721	-0.870735	0.00280298	0.0914286	-2.69129	4.6167e-05	0	5.67064	carbohydrate metabolic process;cell wall organization	GO:0005975;GO:0071555	hydrolase activity, hydrolyzing O-glycosyl compounds	GO:0004553	cell wall	GO:0005618	carbohydrate metabolic process	GO:0005975
A0A384JRH9	tr|A0A384JRH9|A0A384JRH9_BOTFB Mannan endo-1,6-alpha-mannosidase OS=Botryotinia fuckeliana (strain B05.10) OX=332648 GN=BCIN_08g06110 PE=3 SV=1	26.0341	NaN	24.0383	30.133	31.6816	30.2061	26.4943	26.6453	27.4779	29.9321	29.6931	29.0102	29.2033	29.3666	29.5675	30.8639	30.8632	29.1542	2	3	3	3	3	3	0.0104815	0.01	-4.34289	0.0106961	0.108963	-5.6373	0.117285	0.0670211	-1.83625	0.643962	0.945581	0.379763	0.121282	0.0715008	1.12838	carbohydrate catabolic process	GO:0016052	mannan endo-1,6-alpha-mannosidase activity	GO:0008496
A0A384JKR4	tr|A0A384JKR4|A0A384JKR4_BOTFB CBM20 domain-containing protein OS=Botryotinia fuckeliana (strain B05.10) OX=332648 GN=BCIN_06g05050 PE=4 SV=1	NaN	NaN	NaN	30.1119	29.6851	29.9979	NaN	NaN	NaN	26.9591	NaN	26.9357	NaN	NaN	NaN	30.9389	27.909	28.6723	0	3	0	2	0	3	NaN	1	0	1	0.953938	NaN	NaN	1	0	0.455593	0.771905	0.758212	0.000368182	0.00152846	2.98419			starch binding	GO:2001070
A0A384JU24	tr|A0A384JU24|A0A384JU24_BOTFB Uncharacterized protein OS=Botryotinia fuckeliana (strain B05.10) OX=332648 GN=BCIN_10g01060 PE=4 SV=1	24.6411	22.6827	24.1542	22.5637	23.1406	31.9586	31.7403	28.7021	31.7785	30.9434	33.2717	31.9416	NaN	NaN	NaN	NaN	21.2363	26.885	3	3	3	3	0	2	1	1	NaN	0.541974	0.90501	-2.06163	0.00419392	0.00238028	-6.9143	0.709171	1	1.82703	0.118847	0.0695911	-6.16457
A0A384JRL8	tr|A0A384JRL8|A0A384JRL8_BOTFB CBM1 domain-containing protein OS=Botryotinia fuckeliana (strain B05.10) OX=332648 GN=BCIN_09g01150 PE=4 SV=1;tr|A0A384JRN4|A0A384JRN4_BOTFB CBM1 domain-containing protein OS=Botryotinia fuckeliana (strain B05.10) OX=332648 G	NaN	NaN	NaN	28.3056	30.9101	27.7459	NaN	NaN	NaN	24.865	26.7758	NaN	NaN	NaN	NaN	29.465	31.4187	30.7528	0	3	0	2	0	3	NaN	1	0	1	0.865085	NaN	NaN	1	0	0.240339	0.512212	-1.55829	0.116266	0.068381	3.16682	carbohydrate metabolic process	GO:0005975	cellulose binding	GO:0030248	extracellular region	GO:0005576	carbohydrate metabolic process	GO:0005975
A0A384JP50	tr|A0A384JP50|A0A384JP50_BOTFB Carboxypeptidase OS=Botryotinia fuckeliana (strain B05.10) OX=332648 GN=BCIN_08g00280 PE=3 SV=1	25.694	25.2387	23.7456	31.1309	28.3076	25.1907	20.7582	23.1419	21.7112	23.3652	NaN	NaN	31.9152	34.0357	32.7912	32.672	32.1285	31.743	3	3	3	1	3	3	0.000707372	0	-8.02124	0.141406	0.416329	-3.31695	0.0292351	0.01482	3.02236	0.0841356	0.306653	-3.97144	1	0.853065	4.84455			serine-type carboxypeptidase activity	GO:0004185
A0A384JXY8	tr|A0A384JXY8|A0A384JXY8_BOTFB Beta-galactosidase OS=Botryotinia fuckeliana (strain B05.10) OX=332648 GN=BCIN_12g00300 PE=3 SV=1	28.9283	21.9601	20.5441	25.5627	32.3736	31.1768	24.7748	26.217	26.3168	32.3826	32.8853	32.5704	23.9594	NaN	NaN	22.1498	32.7375	34.5074	3	3	3	3	1	3	1	1	-0.148601	0.151937	0.441542	-5.89353	0.499124	0.769363	-1.95869	0.983975	1	-0.0938581	0.239153	0.207795	-2.90839	carbohydrate metabolic process	GO:0005975	hydrolase activity, hydrolyzing O-glycosyl compounds	GO:0004553			carbohydrate metabolic process	GO:0005975
A0A384JXU3	tr|A0A384JXU3|A0A384JXU3_BOTFB 2EXR domain-containing protein OS=Botryotinia fuckeliana (strain B05.10) OX=332648 GN=BCIN_11g06190 PE=4 SV=1	31.692	31.187	31.3456	30.72	30.8218	31.4162	NaN	NaN	NaN	NaN	29.0737	31.2739	NaN	NaN	NaN	NaN	NaN	NaN	3	3	0	2	0	0	1	1	NaN	0.184248	0.488738	0.422132	1	1	NaN	1	1	NaN	0.417723	0.553459	0.812243
A0A384JXD2	tr|A0A384JXD2|A0A384JXD2_BOTFB Mitochondrial import inner membrane translocase subunit TIM54 OS=Botryotinia fuckeliana (strain B05.10) OX=332648 GN=Bctim54 PE=3 SV=1	30.9127	30.6547	30.5021	30.7331	31.1025	30.7456	24.7142	24.6154	24.7104	27.1192	27.0958	23.6817	NaN	NaN	NaN	NaN	NaN	NaN	3	3	3	3	0	0	1	1	NaN	0.373406	0.720451	-0.170562	1.08801e-06	0	6.00985	1	1	NaN	0.0130274	0.0087037	4.89482
A0A384JRF8	tr|A0A384JRF8|A0A384JRF8_BOTFB Chitinase OS=Botryotinia fuckeliana (strain B05.10) OX=332648 GN=BCIN_08g07050 PE=3 SV=1;tr|A0A384JRI1|A0A384JRI1_BOTFB Chitinase OS=Botryotinia fuckeliana (strain B05.10) OX=332648 GN=BCIN_08g07050 PE=3 SV=1	NaN	NaN	NaN	28.1305	31.0104	27.9367	24.2213	NaN	NaN	25.9316	26.0843	24.3151	NaN	NaN	NaN	28.8484	32.5755	30.413	0	3	1	3	0	3	NaN	1	0	1	0.862423	NaN	NaN	1	0	0.34067	0.625858	-1.58645	0.0351171	0.0200756	3.58217	carbohydrate metabolic process	GO:0005975	chitin binding;hydrolase activity, hydrolyzing O-glycosyl compounds	GO:0004553;GO:0008061			carbohydrate metabolic process	GO:0005975
A0A384J757	tr|A0A384J757|A0A384J757_BOTFB ULP_PROTEASE domain-containing protein OS=Botryotinia fuckeliana (strain B05.10) OX=332648 GN=BCIN_01g10520 PE=3 SV=1	30.6426	28.1667	31.7055	30.8867	29.2412	27.836	27.479	23.8091	27.9086	NaN	NaN	NaN	NaN	NaN	NaN	NaN	NaN	NaN	3	3	3	0	0	0	1	0.941557	NaN	0.568377	0.926932	0.850285	0.0868529	0.0463755	3.77271	1	0.954828	NaN	1	0.922011	NaN			cysteine-type peptidase activity	GO:0008234
A0A384J6E3	tr|A0A384J6E3|A0A384J6E3_BOTFB Carboxypeptidase OS=Botryotinia fuckeliana (strain B05.10) OX=332648 GN=BCIN_01g06210 PE=3 SV=1	29.0995	28.3751	28.7178	30.7768	30.8867	29.0864	29.3868	29.8211	30.0169	30.307	30.3049	29.4531	31.9517	32.3965	32.5977	32.5634	30.353	29.8569	3	3	3	3	3	3	0.000224379	0	-3.58447	0.070152	0.283589	-1.51916	0.0225812	0.0127273	-1.01078	0.542962	0.856852	-0.674473	0.742506	1	0.228292			serine-type carboxypeptidase activity	GO:0004185
A0A384K6D4	tr|A0A384K6D4|A0A384K6D4_BOTFB Carboxylic ester hydrolase OS=Botryotinia fuckeliana (strain B05.10) OX=332648 GN=BCIN_15g05510 PE=3 SV=1	23.0709	22.7565	NaN	30.3074	28.998	28.2119	24.2291	19.7805	22.9103	26.7213	25.9771	22.6898	29.077	30.151	30.1076	32.0484	31.6508	30.4698	2	3	3	3	3	3	0.000687373	0	-6.86483	0.00431177	0.0493636	-6.25871	0.745653	1	0.607086	0.0456238	0.246706	-2.21723	0.0429312	0.0244133	4.04302
A0A384JL44	tr|A0A384JL44|A0A384JL44_BOTFB Bac_rhamnosid6H domain-containing protein OS=Botryotinia fuckeliana (strain B05.10) OX=332648 GN=BCIN_06g06580 PE=4 SV=1	22.7274	23.7201	22.9669	29.5248	31.576	28.2724	24.3543	23.2654	NaN	27.1781	28.8102	30.002	22.1209	24.4942	20.0121	31.8791	32.2858	33.7423	3	3	2	3	3	3	0.522945	0.773371	0.929067	0.00273327	0.0369231	-6.65294	0.316538	0.307493	-0.671752	0.0634849	0.269157	-2.84468	0.422656	0.562641	1.12766			catalytic activity	GO:0003824
A0A384JAG7	tr|A0A384JAG7|A0A384JAG7_BOTFB Bcpg6 OS=Botryotinia fuckeliana (strain B05.10) OX=332648 GN=Bcpg6 PE=3 SV=1	22.8077	NaN	NaN	30.6361	29.5569	27.7065	NaN	NaN	NaN	NaN	NaN	NaN	NaN	NaN	NaN	30.6764	30.5523	29.8844	1	3	0	0	0	3	NaN	1	0	1	0.989151	-6.49216	NaN	1	0	0.295133	0.561765	-1.07121	1	1	NaN	carbohydrate metabolic process	GO:0005975	polygalacturonase activity	GO:0004650			carbohydrate metabolic process	GO:0005975
A0A384JJI6	tr|A0A384JJI6|A0A384JJI6_BOTFB Bcgo1 OS=Botryotinia fuckeliana (strain B05.10) OX=332648 GN=Bcgo1 PE=4 SV=1	29.0102	24.6384	24.2421	30.8052	31.0605	31.4195	30.8693	30.6741	30.6576	29.6314	29.0234	29.407	25.9297	22.9351	22.0706	31.383	31.5299	30.0765	3	3	3	3	3	3	0.294555	0.342219	2.3184	0.0289276	0.183688	-5.1315	0.0355421	0.0166117	-4.77013	0.851858	1	0.0985998	0.00228442	0.00111111	1.74114			chitin binding	GO:0008061
A0A384JWT9	tr|A0A384JWT9|A0A384JWT9_BOTFB Arabinogalactan endo-beta-1,4-galactanase OS=Botryotinia fuckeliana (strain B05.10) OX=332648 GN=BCIN_11g01430 PE=3 SV=1	NaN	NaN	NaN	24.4276	29.9777	31.6885	NaN	24.1549	24.7167	30.1955	30.5793	29.9969	NaN	NaN	NaN	22.0883	31.8456	31.5811	0	3	2	3	0	3	NaN	1	0	1	0.803321	NaN	NaN	1	0	0.962784	1	0.192935	0.517263	0.768797	-1.5593			glucosidase activity	GO:0015926
A0A384JEL3	tr|A0A384JEL3|A0A384JEL3_BOTFB Uncharacterized protein OS=Botryotinia fuckeliana (strain B05.10) OX=332648 GN=BCIN_03g09210 PE=4 SV=1	NaN	NaN	NaN	28.2115	31.2089	29.5246	NaN	NaN	NaN	NaN	24.5467	26.2816	21.2618	NaN	NaN	30.4468	31.4674	31.5854	0	3	0	2	1	3	NaN	1	0	1	1	NaN	NaN	1	0	0.181512	0.420124	-1.51821	0.0466255	0.0255636	4.23416
A0A384K3Z8	tr|A0A384K3Z8|A0A384K3Z8_BOTFB CBM1 domain-containing protein OS=Botryotinia fuckeliana (strain B05.10) OX=332648 GN=BCIN_15g01170 PE=3 SV=1	NaN	NaN	23.5677	27.1284	30.8323	29.5949	24.9825	23.1429	NaN	24.6462	26.6562	23.7087	NaN	22.5816	NaN	29.8178	32.9587	28.5127	1	3	2	3	1	3	NaN	1	0	1	0.924053	-5.61753	NaN	1	0	0.507185	0.819689	-1.24455	0.0398927	0.0231391	4.18148	carbohydrate metabolic process	GO:0005975	cellulose binding;flavin adenine dinucleotide binding;oxidoreductase activity, acting on CH-OH group of donors	GO:0016614;GO:0030248;GO:0050660	extracellular region	GO:0005576	carbohydrate metabolic process	GO:0005975
A0A384JXJ0	tr|A0A384JXJ0|A0A384JXJ0_BOTFB Dipeptidyl peptidase 3 OS=Botryotinia fuckeliana (strain B05.10) OX=332648 GN=BCIN_11g05910 PE=3 SV=1	29.1258	29.0947	29.5584	29.1748	27.4481	30.3228	30.5883	31.9538	32.0939	31.5071	32.6969	32.6238	NaN	NaN	NaN	NaN	NaN	NaN	3	3	3	3	0	0	1	1	NaN	0.759907	1	0.277725	0.0104651	0.00534911	-2.28569	1	1	NaN	0.0231485	0.0138072	-3.29403			dipeptidyl-peptidase activity;metallopeptidase activity	GO:0008237;GO:0008239	cytoplasm	GO:0005737
A0A384K3Z3	tr|A0A384K3Z3|A0A384K3Z3_BOTFB ATP synthase subunit alpha OS=Botryotinia fuckeliana (strain B05.10) OX=332648 GN=Bcatp1 PE=3 SV=1	26.9738	28.0104	28.5074	27.9412	29.4989	28.3476	36.2983	35.5739	35.4661	35.6229	35.2195	34.9821	17.8675	23.4712	18.8447	20.9982	NaN	20.803	3	3	3	3	3	2	0.0121623	0.00977273	7.76937	0.303878	0.6469	-0.765371	0.000108351	0	-7.94891	0.00105661	0.1056	7.69526	0.000185331	0	-6.67898	ATP synthesis coupled proton transport	GO:0015986	ATP binding;proton-transporting ATP synthase activity, rotational mechanism	GO:0005524;GO:0046933	proton-transporting ATP synthase complex, catalytic core F(1)	GO:0045261
A0A384JKT0	tr|A0A384JKT0|A0A384JKT0_BOTFB Uncharacterized protein OS=Botryotinia fuckeliana (strain B05.10) OX=332648 GN=BCIN_06g05200 PE=4 SV=1	33.5051	33.0515	33.4097	29.9924	30.4089	29.2581	31.2632	31.1691	31.2421	29.1846	30.3266	29.8272	36.1923	37.3791	36.4553	31.0013	31.3875	31.1582	3	3	3	3	3	3	0.000960982	0.00605405	-3.35345	0.00070001	0.0227273	3.43564	0.000118909	0	2.09733	0.0216905	0.184727	-1.29586	0.83164	1	0.106999
A0A384JZW4	tr|A0A384JZW4|A0A384JZW4_BOTFB GH16 domain-containing protein OS=Botryotinia fuckeliana (strain B05.10) OX=332648 GN=BCIN_12g06510 PE=4 SV=1	24.0424	NaN	NaN	26.6863	25.822	24.6222	NaN	NaN	NaN	NaN	NaN	NaN	24.3181	24.62	24.2979	25.2605	27.3966	25.9072	1	3	0	0	3	3	1	1	-0.369556	1	0.91963	-1.66771	NaN	1	0	0.612268	0.916054	-0.477956	1	1	NaN	carbohydrate metabolic process	GO:0005975	hydrolase activity, hydrolyzing O-glycosyl compounds	GO:0004553			carbohydrate metabolic process	GO:0005975
A0A384JC72	tr|A0A384JC72|A0A384JC72_BOTFB Beta-xylanase OS=Botryotinia fuckeliana (strain B05.10) OX=332648 GN=BCIN_03g03480 PE=3 SV=1	NaN	NaN	NaN	29.5544	30.1977	30.1998	NaN	NaN	NaN	NaN	25.6631	25.1329	NaN	NaN	NaN	30.5167	31.6433	31.2601	0	3	0	2	0	3	NaN	1	0	1	1	NaN	NaN	1	0	0.0427354	0.245515	-1.15608	0.000884859	0.00106215	4.58594	carbohydrate metabolic process	GO:0005975	cellulose binding;hydrolase activity, hydrolyzing O-glycosyl compounds	GO:0004553;GO:0030248	extracellular region	GO:0005576	carbohydrate metabolic process	GO:0005975
A0A384K3K2	tr|A0A384K3K2|A0A384K3K2_BOTFB Alpha-L-arabinofuranosidase OS=Botryotinia fuckeliana (strain B05.10) OX=332648 GN=BCIN_14g05510 PE=3 SV=1	22.5227	24.0802	22.7528	29.4988	26.7801	23.4826	21.1784	NaN	21.9805	NaN	23.4778	NaN	NaN	NaN	22.3325	32.1118	31.6736	32.3482	3	3	2	1	1	3	1	1	0.7861	0.127163	0.403043	-3.4686	0.11337	0.0633235	1.53911	0.0356154	0.213733	-5.45735	1	1	3.10938	L-arabinose metabolic process	GO:0046373	alpha-L-arabinofuranosidase activity	GO:0046556
A0A384JT33	tr|A0A384JT33|A0A384JT33_BOTFB But2 domain-containing protein OS=Botryotinia fuckeliana (strain B05.10) OX=332648 GN=BCIN_09g05250 PE=4 SV=1	29.5781	26.7782	27.7285	29.8826	29.4968	28.9974	25.3366	25.2553	25.6298	24.0492	23.4931	NaN	32.6853	32.6969	33.8962	29.6155	26.3268	25.7567	3	3	3	2	3	3	0.00520589	0.00859459	-5.06458	0.171922	0.482752	-1.43074	0.034239	0.0160197	2.62098	0.144479	0.389171	2.22596	0.000700928	0.001175	5.68781
A0A384J9L6	tr|A0A384J9L6|A0A384J9L6_BOTFB Bcrps31 OS=Botryotinia fuckeliana (strain B05.10) OX=332648 GN=Bcrps31 PE=3 SV=1;tr|A0A384JM89|A0A384JM89_BOTFB Ubiquitin-like domain-containing protein OS=Botryotinia fuckeliana (strain B05.10) OX=332648 GN=BCIN_07g01150 PE=	26.252	26.7842	25.8723	27.792	27.3369	26.2501	31.8199	32.1957	31.6273	31.7735	32.9896	32.0667	20.7267	NaN	NaN	NaN	20.6448	25.0072	3	3	3	3	1	2	1	1	5.57613	0.194071	0.510023	-0.823523	5.80593e-05	0	-5.57815	0.0887831	0.302252	4.3003	0.000924574	0.00103867	-5.15028	translation	GO:0006412	structural constituent of ribosome	GO:0003735	ribosome	GO:0005840	translation	GO:0006412	structural constituent of ribosome
A0A384JJG2	tr|A0A384JJG2|A0A384JJG2_BOTFB Uncharacterized protein OS=Botryotinia fuckeliana (strain B05.10) OX=332648 GN=BCIN_06g02140 PE=3 SV=1	NaN	NaN	NaN	30.2123	30.049	28.6022	NaN	NaN	NaN	NaN	NaN	26.2933	24.5695	25.4508	24.8373	31.0634	30.9369	32.2215	0	3	0	1	3	3	1	0.914664	NaN	1	1	NaN	NaN	1	0	0.0525861	0.247892	-1.78608	1	0.890875	3.32785	carbohydrate metabolic process	GO:0005975	polygalacturonase activity	GO:0004650			carbohydrate metabolic process	GO:0005975
A0A384K4A5	tr|A0A384K4A5|A0A384K4A5_BOTFB Glyceraldehyde-3-phosphate dehydrogenase OS=Botryotinia fuckeliana (strain B05.10) OX=332648 GN=BCIN_15g02120 PE=3 SV=1	25.8325	26.8582	28.2205	27.3386	31.5479	29.4709	36.1528	35.6461	35.278	35.2382	33.7574	33.2363	NaN	NaN	NaN	NaN	NaN	NaN	3	3	3	3	0	0	1	1	NaN	0.150528	0.437974	-2.4821	0.000291368	0	-8.72189	1	1	NaN	0.0269521	0.0162035	-4.62483	glucose metabolic process	GO:0006006	glyceraldehyde-3-phosphate dehydrogenase (NAD+) (phosphorylating) activity;NAD binding;NADP binding	GO:0004365;GO:0050661;GO:0051287
A0A384JLD1	tr|A0A384JLD1|A0A384JLD1_BOTFB Endo-beta-1,4-glucanase D OS=Botryotinia fuckeliana (strain B05.10) OX=332648 GN=BCIN_06g07050 PE=3 SV=1	NaN	NaN	NaN	23.5398	27.6993	26.906	NaN	NaN	NaN	23.8309	25.8318	24.6588	NaN	NaN	NaN	NaN	27.9117	27.6345	0	3	0	3	0	2	NaN	1	0	1	0.845539	NaN	NaN	1	0	0.372516	0.654295	-1.72472	0.414408	0.547945	1.27451
A0A384K566	tr|A0A384K566|A0A384K566_BOTFB Bcser8 OS=Botryotinia fuckeliana (strain B05.10) OX=332648 GN=Bcser8 PE=4 SV=1	31.2127	32.1849	30.6266	31.358	30.5568	28.5598	29.4771	29.7157	29.3155	29.8466	28.3618	24.8764	36.1436	36.9715	36.6496	33.89	32.05	31.6614	3	3	3	3	3	3	0.000520301	0	-5.2468	0.280059	0.632916	1.1832	0.0172479	0.0101189	1.83863	0.0925175	0.307019	-2.37559	0.219087	0.174465	2.46328			metal ion binding;serine-type endopeptidase activity	GO:0004252;GO:0046872
A0A384K4A0	tr|A0A384K4A0|A0A384K4A0_BOTFB ATP synthase subunit beta OS=Botryotinia fuckeliana (strain B05.10) OX=332648 GN=Bcatp2 PE=3 SV=1	27.644	28.2612	28.6736	28.1417	30.2057	29.4196	35.7151	35.8051	35.7587	34.4532	33.0354	32.653	20.4547	NaN	22.1943	NaN	21.0356	20.5391	3	3	3	3	2	2	0.0028025	0.0079375	6.86844	0.188816	0.489402	-1.0627	1.47303e-05	0	-7.56667	0.00178951	0.0933333	8.46831	0.0071238	0.00571901	-4.12487	ATP synthesis coupled proton transport	GO:0015986	ATP binding;proton-transporting ATP synthase activity, rotational mechanism	GO:0005524;GO:0046933	proton-transporting ATP synthase complex, catalytic core F(1)	GO:0045261
A0A384JTH0	tr|A0A384JTH0|A0A384JTH0_BOTFB Elongation factor 1-alpha OS=Botryotinia fuckeliana (strain B05.10) OX=332648 GN=Bcef1a PE=3 SV=1	23.9153	25.5832	25.6367	26.8293	29.7783	27.757	35.7999	36.0044	35.8925	36.5746	36.6508	36.9158	18.3053	NaN	18.0201	14.3207	NaN	NaN	3	3	3	3	2	1	0.0026024	0.00819355	6.88232	0.0413861	0.220941	-3.07648	4.42371e-05	0	-10.8539	1	1	13.8008	0.000607643	0.00123684	-8.59219			GTP binding;GTPase activity;translation elongation factor activity	GO:0003746;GO:0003924;GO:0005525	cytoplasm	GO:0005737			GTPase activity
A0A384JBS0	tr|A0A384JBS0|A0A384JBS0_BOTFB COesterase domain-containing protein OS=Botryotinia fuckeliana (strain B05.10) OX=332648 GN=BCIN_03g01580 PE=4 SV=1	24.6491	24.5447	24.9004	29.7766	29.9952	28.7172	NaN	NaN	21.3076	27.392	26.8064	28.1654	27.3503	28.0485	28.7877	30.2789	31.0612	31.52	3	3	1	3	3	3	0.0014183	0.00734884	-3.3641	0.00030065	0.00541176	-4.79824	1	1	3.39044	0.0530112	0.24768	-1.457	0.0215187	0.0131405	2.04175
A0A384J8J8	tr|A0A384J8J8|A0A384J8J8_BOTFB Xylan 1,4-beta-xylosidase OS=Botryotinia fuckeliana (strain B05.10) OX=332648 GN=BCIN_02g00420 PE=3 SV=1	NaN	NaN	NaN	30.4587	30.3771	27.8466	26.6559	26.2575	26.274	31.0328	31.9132	31.1421	25.3354	23.0936	NaN	32.0011	30.6711	27.6962	0	3	3	3	2	3	NaN	1	0	1	0.958823	NaN	1	0.945033	NaN	0.732722	1	-0.562028	0.116147	0.068089	-1.80196	carbohydrate metabolic process	GO:0005975	hydrolase activity, hydrolyzing O-glycosyl compounds	GO:0004553			carbohydrate metabolic process	GO:0005975
A0A384J5X2	tr|A0A384J5X2|A0A384J5X2_BOTFB Uncharacterized protein OS=Botryotinia fuckeliana (strain B05.10) OX=332648 GN=BCIN_01g05720 PE=4 SV=1	27.204	23.0822	NaN	30.6316	29.577	27.8291	29.6697	29.9256	29.5204	29.7009	33.3594	33.5225	NaN	25.2731	24.7275	30.7954	28.8999	28.7305	2	3	3	3	2	3	NaN	1	0	0.109397	0.384416	-4.20281	0.0597642	0.0309502	-4.56217	0.908032	1	-0.129363	0.128765	0.0756557	-2.84838	carbohydrate metabolic process	GO:0005975	catalytic activity	GO:0003824			carbohydrate metabolic process	GO:0005975
A0A384K330	tr|A0A384K330|A0A384K330_BOTFB 1,3-beta-glucanosyltransferase OS=Botryotinia fuckeliana (strain B05.10) OX=332648 GN=BCIN_14g03970 PE=3 SV=1	23.2558	NaN	NaN	31.2008	29.7539	25.9049	27.0485	26.8114	27.3247	29.4327	27.9908	26.2566	NaN	NaN	21.2461	30.9266	29.9413	28.98	1	3	3	3	1	3	NaN	1	0	1	0.950724	-5.69741	1	1	-3.80576	0.584568	0.922314	-0.996059	0.593086	0.914096	1.05987
A0A384JUU4	tr|A0A384JUU4|A0A384JUU4_BOTFB Guanine nucleotide-binding protein subunit gamma OS=Botryotinia fuckeliana (strain B05.10) OX=332648 GN=Bcgg1 PE=4 SV=1	27.2389	28.019	28.0445	26.5554	26.2544	28.4946	27.5923	27.0902	27.5759	26.7393	27.1265	26.6034	NaN	NaN	NaN	NaN	NaN	NaN	3	3	3	3	0	0	1	1	NaN	0.424787	0.78397	0.665991	0.32648	0.323588	0.347993	1	1	NaN	0.718427	1	0.278393	G protein-coupled receptor signaling pathway	GO:0007186
A0A384J519	tr|A0A384J519|A0A384J519_BOTFB Uncharacterized protein OS=Botryotinia fuckeliana (strain B05.10) OX=332648 GN=BCIN_01g03890 PE=4 SV=1	NaN	30.3064	NaN	26.5065	28.5331	28.6321	28.5223	27.8776	28.6676	26.9315	27.9298	27.4134	NaN	NaN	NaN	NaN	NaN	NaN	1	3	3	3	0	0	NaN	1	0	1	1	2.4158	1	1	1.95053	1	1	NaN	0.568349	0.867859	0.46573
A0A384JDM0	tr|A0A384JDM0|A0A384JDM0_BOTFB Beta-glucosidase OS=Botryotinia fuckeliana (strain B05.10) OX=332648 GN=BCIN_03g08710 PE=3 SV=1	23.8486	NaN	23.8624	31.9661	29.8815	27.4074	25.242	24.2741	25.5096	27.3135	31.2195	30.2484	24.6205	22.4276	23.8413	32.351	28.8024	24.4273	2	3	3	3	3	3	0.803014	1	0.225677	0.0404556	0.218429	-5.89614	0.0976407	0.0541803	-1.15306	0.66721	0.972549	1.22476	0.933018	1	0.157878	carbohydrate metabolic process	GO:0005975	hydrolase activity, hydrolyzing O-glycosyl compounds	GO:0004553			carbohydrate metabolic process	GO:0005975
A0A384K6L8	tr|A0A384K6L8|A0A384K6L8_BOTFB Uncharacterized protein OS=Botryotinia fuckeliana (strain B05.10) OX=332648 GN=BCIN_16g02490 PE=4 SV=1	NaN	22.0368	NaN	27.321	27.9346	27.9516	NaN	NaN	NaN	24.6809	26.1654	27.8404	21.0767	21.7363	25.5104	29.7359	31.4131	31.4319	1	3	0	3	3	3	1	1	-0.737679	1	0.890882	-5.69894	NaN	1	0	0.00645406	0.1256	-3.12454	0.182679	0.126555	1.50681
A0A384JB84	tr|A0A384JB84|A0A384JB84_BOTFB Uncharacterized protein OS=Botryotinia fuckeliana (strain B05.10) OX=332648 GN=BCIN_03g00005 PE=3 SV=1	26.0526	NaN	NaN	27.4465	29.802	28.3714	34.1394	33.897	34.2248	NaN	25.6298	25.0298	NaN	NaN	NaN	NaN	27.0734	24.8369	1	3	3	2	0	2	NaN	1	0	1	1	-2.4874	1	1	-8.03447	0.123389	0.34862	2.58487	0.0389631	0.0228327	3.21017	hemolysis by symbiont of host erythrocytes	GO:0019836
A0A384K5D8	tr|A0A384K5D8|A0A384K5D8_BOTFB Uncharacterized protein OS=Botryotinia fuckeliana (strain B05.10) OX=332648 GN=BCIN_15g05030 PE=3 SV=1	NaN	NaN	NaN	29.0554	27.5652	27.0243	NaN	NaN	NaN	22.9278	NaN	22.7339	28.3332	29.2281	29.6348	30.1745	29.5904	27.8309	0	3	0	2	3	3	1	1	NaN	1	0.888089	NaN	NaN	1	0	0.229688	0.503587	-1.31697	0.00767617	0.00575066	5.05081	carbohydrate metabolic process	GO:0005975	polygalacturonase activity	GO:0004650			carbohydrate metabolic process	GO:0005975
A0A384JYC5	tr|A0A384JYC5|A0A384JYC5_BOTFB Uncharacterized protein OS=Botryotinia fuckeliana (strain B05.10) OX=332648 GN=BCIN_12g01200 PE=4 SV=1	27.9395	27.9737	28.3201	28.5823	28.6611	28.2873	NaN	NaN	NaN	NaN	NaN	NaN	NaN	NaN	NaN	NaN	NaN	NaN	3	3	0	0	0	0	1	1	NaN	0.0602162	0.275959	-0.432447	1	1	NaN	1	1	NaN	1	1	NaN
A0A384JWG6	tr|A0A384JWG6|A0A384JWG6_BOTFB Beta-galactosidase OS=Botryotinia fuckeliana (strain B05.10) OX=332648 GN=BCIN_11g02180 PE=3 SV=1	23.9039	NaN	NaN	21.7131	29.5762	27.7017	NaN	NaN	NaN	26.8971	27.0956	26.0342	NaN	NaN	NaN	21.8104	31.3867	32.6894	1	3	0	3	0	3	NaN	1	0	1	0.790924	-2.42645	NaN	1	0	0.610817	0.923631	-2.29849	0.892266	1	-0.345297	carbohydrate metabolic process	GO:0005975	hydrolase activity, hydrolyzing O-glycosyl compounds	GO:0004553			carbohydrate metabolic process	GO:0005975
A0A384K1U9	tr|A0A384K1U9|A0A384K1U9_BOTFB Histone H3 OS=Botryotinia fuckeliana (strain B05.10) OX=332648 GN=BCIN_13g04410 PE=3 SV=1	24.4173	25.0093	NaN	26.6917	26.2678	25.0218	32.5403	31.4495	31.3329	32.7649	33.1907	33.0199	NaN	NaN	NaN	NaN	NaN	NaN	2	3	3	3	0	0	NaN	1	0	0.157743	0.45374	-1.28048	0.000983191	0.000511848	-7.06094	1	1	NaN	0.000171339	0	-6.99806			DNA binding;protein heterodimerization activity	GO:0003677;GO:0046982	nucleosome	GO:0000786			DNA binding
A0A384JZ55	tr|A0A384JZ55|A0A384JZ55_BOTFB Uncharacterized protein OS=Botryotinia fuckeliana (strain B05.10) OX=332648 GN=BCIN_12g03520 PE=4 SV=1	NaN	NaN	23.6283	29.9389	26.0972	24.9843	NaN	22.6602	NaN	NaN	NaN	22.9851	24.1755	24.6547	26.5465	31.776	31.0114	28.4251	1	3	1	1	3	3	1	1	-1.49723	1	0.8126	-3.37845	NaN	1	0	0.133931	0.371284	-3.39739	1	1	4.02173
A0A384JCX1	tr|A0A384JCX1|A0A384JCX1_BOTFB Uncharacterized protein OS=Botryotinia fuckeliana (strain B05.10) OX=332648 GN=BCIN_03g06600 PE=3 SV=1	27.5536	26.9512	27.6067	25.9086	30.0198	29.5949	35.8727	35.4532	35.503	35.0716	35.6227	34.8948	19.3629	15.961	19.0275	17.12	18.1348	17.5771	3	3	3	3	3	3	0.00110311	0.00574359	9.25341	0.438203	0.791699	-1.13727	4.92755e-06	0	-8.23913	0.00123647	0.104	10.8972	0.00721454	0.00590736	-6.68859
A0A384JJI7	tr|A0A384JJI7|A0A384JJI7_BOTFB BccatA OS=Botryotinia fuckeliana (strain B05.10) OX=332648 GN=BccatA PE=3 SV=1	24.1344	NaN	NaN	24.1985	28.0074	30.3939	25.1765	24.9027	NaN	24.7685	24.2945	25.7284	NaN	NaN	NaN	NaN	30.2307	31.4816	1	3	2	3	0	2	NaN	1	0	1	1	-3.39889	NaN	1	0	0.256292	0.514525	-3.32286	0.232764	0.198265	2.60282	response to oxidative stress	GO:0006979	catalase activity;heme binding	GO:0004096;GO:0020037
A0A384J935	tr|A0A384J935|A0A384J935_BOTFB Linoleate 8R-lipoxygenase OS=Botryotinia fuckeliana (strain B05.10) OX=332648 GN=BcppoA80 PE=4 SV=1	22.9559	21.5659	26.2784	30.1864	29.9368	30.255	31.3775	31.7464	31.4181	35.6278	33.0299	34.585	21.2482	NaN	21.9337	22.0685	23.105	NaN	3	3	3	3	2	2	0.350865	0.444346	2.00909	0.00961144	0.0972308	-6.52598	0.0048612	0.00229932	-7.91393	0.000340711	0.202	7.53929	0.00487997	0.00207362	-4.28821	oxylipin biosynthetic process;response to oxidative stress	GO:0006979;GO:0031408	heme binding;iron ion binding;oxidoreductase activity, acting on paired donors, with incorporation or reduction of molecular oxygen;peroxidase activity	GO:0004601;GO:0005506;GO:0016705;GO:0020037
A0A384JXV5	tr|A0A384JXV5|A0A384JXV5_BOTFB Endo-1,4-beta-xylanase OS=Botryotinia fuckeliana (strain B05.10) OX=332648 GN=BCIN_12g00090 PE=3 SV=1	NaN	NaN	NaN	28.0176	29.3152	26.4984	NaN	NaN	NaN	NaN	24.482	NaN	NaN	NaN	22.3447	28.9825	28.6839	28.5863	0	3	0	1	1	3	NaN	1	0	1	0.823233	NaN	NaN	1	0	0.382055	0.67235	-0.807154	1	1	3.46176	xylan catabolic process	GO:0045493	cellulose binding;endo-1,4-beta-xylanase activity	GO:0030248;GO:0031176	extracellular region	GO:0005576
A0A384JVM0	tr|A0A384JVM0|A0A384JVM0_BOTFB Beta-glucosidase OS=Botryotinia fuckeliana (strain B05.10) OX=332648 GN=BCIN_10g05630 PE=3 SV=1	NaN	NaN	24.477	31.2897	31.195	30.4395	23.5961	24.1628	23.6815	30.9778	30.7067	30.282	NaN	NaN	NaN	31.0227	31.591	31.9931	1	3	3	3	0	3	NaN	1	0	1	0.786513	-6.49765	1	1	0.663566	0.223117	0.482536	-0.560941	0.39679	0.506052	0.319215	carbohydrate metabolic process	GO:0005975	hydrolase activity, hydrolyzing O-glycosyl compounds	GO:0004553			carbohydrate metabolic process	GO:0005975
A0A384JTC1	tr|A0A384JTC1|A0A384JTC1_BOTFB Non-reducing end alpha-L-arabinofuranosidase OS=Botryotinia fuckeliana (strain B05.10) OX=332648 GN=BCIN_09g04440 PE=3 SV=1	NaN	22.6584	22.1722	29.0122	28.5977	27.0494	NaN	NaN	NaN	NaN	24.1451	22.0625	28.4724	30.0288	29.3157	30.3791	30.9962	31.7441	2	3	0	2	3	3	0.00149732	0.00686957	-6.85703	0.00525019	0.0534468	-5.80449	NaN	1	0	0.0169727	0.157744	-2.82006	0.0184756	0.0107789	5.11592	L-arabinose metabolic process	GO:0046373	alpha-L-arabinofuranosidase activity	GO:0046556
A0A384J5H5	tr|A0A384J5H5|A0A384J5H5_BOTFB FAA_hydrolase domain-containing protein OS=Botryotinia fuckeliana (strain B05.10) OX=332648 GN=BCIN_01g05950 PE=3 SV=1	29.4742	29.3213	29.8877	28.7176	29.5703	29.244	28.4638	29.8085	28.9013	28.9067	29.1895	28.8803	NaN	27.1161	27.0427	26.2438	26.352	26.6137	3	3	3	3	2	3	0.00149677	0.00702222	2.48165	0.270752	0.619185	0.383743	0.307463	0.294246	0.503197	0.000517623	0.134667	2.77417	0.526748	0.784983	0.185148			catalytic activity	GO:0003824
A0A384JJ66	tr|A0A384JJ66|A0A384JJ66_BOTFB Small nuclear ribonucleoprotein G OS=Botryotinia fuckeliana (strain B05.10) OX=332648 GN=Bcsmx2 PE=3 SV=1	26.5592	27.0979	27.6314	27.154	26.9238	27.7855	27.4291	26.3823	25.6123	26.8271	26.1242	25.9708	NaN	NaN	NaN	NaN	NaN	NaN	3	3	3	3	0	0	1	0.904722	NaN	0.659015	1	-0.191609	0.366336	0.399781	0.621597	1	0.839821	NaN	0.0563914	0.0302332	0.980396	spliceosomal snRNP assembly	GO:0000387	RNA binding	GO:0003723	spliceosomal complex	GO:0005681			RNA binding
A0A384JT15	tr|A0A384JT15|A0A384JT15_BOTFB Uncharacterized protein OS=Botryotinia fuckeliana (strain B05.10) OX=332648 GN=BCIN_09g04790 PE=4 SV=1	27.8691	27.4973	27.9787	27.9781	28.6448	28.8196	NaN	NaN	NaN	22.5769	NaN	NaN	27.8351	27.3092	27.334	29.8367	28.8845	30.9382	3	3	0	1	3	3	0.268174	0.305854	0.288956	0.0767366	0.297838	-0.69912	1	1	NaN	0.0953176	0.307853	-1.40563	1	1	5.90391	carbohydrate metabolic process	GO:0005975	hydrolase activity, hydrolyzing O-glycosyl compounds	GO:0004553			carbohydrate metabolic process	GO:0005975
A0A384JL54	tr|A0A384JL54|A0A384JL54_BOTFB Uncharacterized protein OS=Botryotinia fuckeliana (strain B05.10) OX=332648 GN=BCIN_06g06670 PE=4 SV=1	28.1627	27.2148	24.9209	28.1198	27.3452	25.3949	26.9257	25.2006	25.7374	26.3111	26.5355	26.0315	33.4988	32.5072	32.4909	30.5308	28.6353	26.694	3	3	3	3	3	3	0.00398746	0.00736232	-6.06619	0.888963	1	-0.187144	0.497529	0.765063	0.811566	0.291404	0.55466	-1.66676	0.467484	0.665042	0.660577
A0A384JPB4	tr|A0A384JPB4|A0A384JPB4_BOTFB Bcap14 OS=Botryotinia fuckeliana (strain B05.10) OX=332648 GN=Bcap14 PE=3 SV=1	NaN	NaN	24.4666	27.8391	29.4368	28.3236	NaN	23.646	23.3425	NaN	24.5099	24.889	NaN	NaN	NaN	29.914	29.6919	27.9167	1	3	2	2	0	3	NaN	1	0	1	0.834224	-4.06659	NaN	1	0	0.462322	0.782362	-0.64104	0.00878218	0.00553061	3.83371			aspartic-type endopeptidase activity	GO:0004190
A0A384JV15	tr|A0A384JV15|A0A384JV15_BOTFB Uncharacterized protein OS=Botryotinia fuckeliana (strain B05.10) OX=332648 GN=BCIN_10g01080 PE=3 SV=1	NaN	NaN	NaN	30.0999	29.2789	24.9501	23.0075	22.9125	22.1607	22.8981	23.9952	NaN	NaN	NaN	NaN	31.0962	31.3149	29.9642	0	3	3	2	0	3	NaN	1	0	1	0.785435	NaN	1	1	NaN	0.17966	0.422101	-2.68213	0.113265	0.0645541	4.66297			flavin adenine dinucleotide binding;oxidoreductase activity, acting on CH-OH group of donors	GO:0016614;GO:0050660
A0A384J6S2	tr|A0A384J6S2|A0A384J6S2_BOTFB Alpha-galactosidase OS=Botryotinia fuckeliana (strain B05.10) OX=332648 GN=BCIN_01g08110 PE=3 SV=1	21.6017	NaN	NaN	27.9814	29.324	26.9474	21.48	20.7274	20.2483	24.6382	23.8345	23.1234	NaN	22.1866	NaN	32.1357	29.9829	29.8639	1	3	3	3	1	3	NaN	1	0	1	1	-6.48253	1	0.934559	0.783173	0.0630864	0.272439	-2.57656	0.00663195	0.00396639	4.21892	carbohydrate metabolic process	GO:0005975	hydrolase activity, hydrolyzing O-glycosyl compounds	GO:0004553			carbohydrate metabolic process	GO:0005975
A0A384K1X9	tr|A0A384K1X9|A0A384K1X9_BOTFB Probable alpha/beta-glucosidase agdC OS=Botryotinia fuckeliana (strain B05.10) OX=332648 GN=BCIN_14g00650 PE=3 SV=1	23.4623	25.5212	NaN	20.4599	31.0781	30.2739	27.8235	26.9937	27.9549	32.0973	33.5084	33.1508	21.5484	23.912	22.9372	NaN	31.9665	33.4776	2	3	3	3	3	2	0.244292	0.284331	1.69255	0.578422	0.916145	-2.77889	0.036681	0.0167133	-3.09892	0.307282	0.582958	-5.45143	0.175896	0.119116	-5.6482	carbohydrate metabolic process	GO:0005975	carbohydrate binding;hydrolase activity, hydrolyzing O-glycosyl compounds	GO:0004553;GO:0030246			carbohydrate metabolic process	GO:0005975
A0A384JAP8	tr|A0A384JAP8|A0A384JAP8_BOTFB Uncharacterized protein OS=Botryotinia fuckeliana (strain B05.10) OX=332648 GN=BCIN_02g08380 PE=4 SV=1	NaN	NaN	NaN	28.465	29.3673	28.2241	24.3531	NaN	NaN	24.2229	26.1158	25.1469	NaN	NaN	NaN	30.0048	30.2192	28.5546	0	3	1	3	0	3	NaN	1	0	1	0.992663	NaN	NaN	1	0	0.221987	0.481385	-0.907389	0.00554645	0.00322581	3.52364
A0A384JIU3	tr|A0A384JIU3|A0A384JIU3_BOTFB Peptidyl-prolyl cis-trans isomerase OS=Botryotinia fuckeliana (strain B05.10) OX=332648 GN=Bcp1 PE=3 SV=1	22.5149	22.6718	21.7123	23.7133	28.2233	24.5624	34.9827	34.7212	34.0955	30.906	30.5797	30.6396	NaN	24.3977	23.7307	20.3735	22.1987	22.6222	3	3	3	3	2	3	0.0307345	0.0266139	-1.76455	0.0865707	0.322256	-3.20005	6.46414e-06	0	-12.3002	0.0714233	0.270348	3.76825	0.0198681	0.0125135	-5.20876	protein folding	GO:0006457	peptidyl-prolyl cis-trans isomerase activity	GO:0003755			protein folding	GO:0006457
A0A384JHN3	tr|A0A384JHN3|A0A384JHN3_BOTFB Hydrolase_4 domain-containing protein OS=Botryotinia fuckeliana (strain B05.10) OX=332648 GN=BCIN_05g03460 PE=3 SV=1	24.344	NaN	23.9444	22.3228	28.2924	30.7149	NaN	NaN	NaN	29.9164	30.7855	30.3865	23.7383	NaN	NaN	NaN	30.1846	33.364	2	3	0	3	1	2	NaN	1	0	0.425302	0.778227	-2.96581	NaN	1	0	0.267105	0.530871	-4.66427	0.264123	0.251125	-3.25278
A0A384JGF3	tr|A0A384JGF3|A0A384JGF3_BOTFB Aa_trans domain-containing protein OS=Botryotinia fuckeliana (strain B05.10) OX=332648 GN=BCIN_05g01060 PE=3 SV=1	NaN	NaN	NaN	27.9488	27.5797	29.4383	24.2824	25.4	25.163	27.8963	26.6346	26.9871	NaN	NaN	NaN	NaN	NaN	NaN	0	3	3	3	0	0	NaN	1	0	1	1	NaN	1	0.722874	NaN	1	0.821414	NaN	0.166736	0.110773	1.14963
A0A384JN16	tr|A0A384JN16|A0A384JN16_BOTFB 3-phytase OS=Botryotinia fuckeliana (strain B05.10) OX=332648 GN=BCIN_07g04290 PE=3 SV=1	25.1849	NaN	NaN	28.4386	29.4206	28.1709	27.5445	27.0924	27.0921	26.8753	25.79	24.8373	26.3666	26.4239	27.3143	29.8047	30.0221	26.0642	1	3	3	3	3	3	1	1	-1.51672	1	0.828101	-3.49185	1	0.831428	-2.05816	0.974035	1	0.0463874	0.0153868	0.00969803	2.84254			phosphatase activity	GO:0016791					phosphatase activity
A0A384J7V5	tr|A0A384J7V5|A0A384J7V5_BOTFB Alginate_lyase domain-containing protein OS=Botryotinia fuckeliana (strain B05.10) OX=332648 GN=BCIN_02g00070 PE=3 SV=1	NaN	NaN	NaN	27.9652	29.7139	25.9886	NaN	NaN	NaN	NaN	25.6802	24.1902	NaN	NaN	NaN	29.1496	30.4211	30.2758	0	3	0	2	0	3	NaN	1	0	1	0.973734	NaN	NaN	1	0	0.147424	0.38993	-2.05958	0.142817	0.0882924	2.95403			lyase activity	GO:0016829	periplasmic space	GO:0042597			lyase activity
A0A384K202	tr|A0A384K202|A0A384K202_BOTFB Phytase-like domain-containing protein OS=Botryotinia fuckeliana (strain B05.10) OX=332648 GN=BCIN_14g00810 PE=4 SV=1	24.9986	NaN	NaN	30.0992	28.3557	27.9691	NaN	NaN	NaN	24.9899	NaN	NaN	26.734	NaN	NaN	31.2216	27.8924	28.4034	1	3	0	1	1	3	NaN	1	0	1	0.939535	-3.80935	NaN	1	0	0.78088	1	-0.364487	1	1	3.81807
A0A384JRF7	tr|A0A384JRF7|A0A384JRF7_BOTFB Uncharacterized protein OS=Botryotinia fuckeliana (strain B05.10) OX=332648 GN=BCIN_08g05920 PE=3 SV=1	31.1185	NaN	NaN	30.6853	31.1262	29.7921	28.5417	29.6247	28.7067	27.7084	28.6367	28.332	NaN	27.2512	26.7618	27.061	NaN	NaN	1	3	3	3	2	1	NaN	1	0	1	0.861105	0.58396	1	1	2.16081	1	1	3.47357	0.0084701	0.00557326	2.30883			GTP binding;GTPase activity	GO:0003924;GO:0005525					GTPase activity
A0A384J7X5	tr|A0A384J7X5|A0A384J7X5_BOTFB Nucleoside diphosphate kinase OS=Botryotinia fuckeliana (strain B05.10) OX=332648 GN=Bcynk1 PE=3 SV=1	24.9175	24.9033	27.0262	26.6862	30.1214	28.3715	34.5109	34.6403	34.8205	34.7337	35.5779	35.1397	NaN	NaN	NaN	NaN	NaN	NaN	3	3	3	3	0	0	1	0.965587	NaN	0.0845762	0.321113	-2.77734	0.000220231	0	-9.04156	1	0.971851	NaN	0.00270479	0.00139259	-6.7574	CTP biosynthetic process;GTP biosynthetic process;UTP biosynthetic process	GO:0006183;GO:0006228;GO:0006241	nucleoside diphosphate kinase activity	GO:0004550
A0A384JVT2	tr|A0A384JVT2|A0A384JVT2_BOTFB Uncharacterized protein OS=Botryotinia fuckeliana (strain B05.10) OX=332648 GN=BCIN_10g06130 PE=3 SV=1	NaN	21.8693	NaN	28.3344	26.3971	27.9512	21.8395	24.1104	21.7027	24.4578	25.2123	NaN	28.952	30.815	30.3969	30.0029	29.2582	23.6914	1	3	3	2	3	3	1	1	-8.18539	1	0.787605	-5.69162	1	1	-0.681626	0.967537	1	-0.089962	0.044203	0.0246776	2.72586	carbohydrate metabolic process	GO:0005975	polygalacturonase activity	GO:0004650			carbohydrate metabolic process	GO:0005975
A0A384JG19	tr|A0A384JG19|A0A384JG19_BOTFB Uncharacterized protein OS=Botryotinia fuckeliana (strain B05.10) OX=332648 GN=BCIN_04g05650 PE=4 SV=1	29.5804	28.1629	27.3235	27.048	28.7694	26.7922	34.6494	34.8678	34.9187	28.6116	28.2357	25.7676	34.0743	34.1008	34.3464	25.9077	24.65	24.6645	3	3	3	3	3	3	0.000936462	0.00622222	-5.81823	0.416655	0.772922	0.819081	0.000625463	0	-6.45633	0.030133	0.208	2.46244	0.998766	1	-0.00178846	oxalate metabolic process	GO:0033609	nutrient reservoir activity	GO:0045735
A0A384JM43	tr|A0A384JM43|A0A384JM43_BOTFB 6-phosphogluconate dehydrogenase, decarboxylating OS=Botryotinia fuckeliana (strain B05.10) OX=332648 GN=BCIN_07g02610 PE=3 SV=1;tr|A0A384JMC8|A0A384JMC8_BOTFB 6-phosphogluconate dehydrogenase, decarboxylating OS=Botryotinia	20.3355	25.663	25.1166	25.2336	28.239	26.4878	34.385	34.9556	35.0855	34.6533	35.1127	35.1721	NaN	27.2764	22.8964	NaN	NaN	21.7982	3	3	3	3	2	1	0.647368	0.987489	-1.38132	0.196299	0.512927	-2.94843	0.00287447	0.00264063	-11.1036	1	0.932554	4.85534	0.000717172	0.0011677	-8.32585	pentose-phosphate shunt	GO:0006098	NADP binding;phosphogluconate dehydrogenase (decarboxylating) activity	GO:0004616;GO:0050661
A0A384JHV5	tr|A0A384JHV5|A0A384JHV5_BOTFB 1,3-beta-glucanosyltransferase OS=Botryotinia fuckeliana (strain B05.10) OX=332648 GN=Bcgas2 PE=3 SV=1	24.4881	NaN	NaN	29.4844	28.7051	25.9895	24.8736	24.3251	25.0136	26.467	NaN	NaN	28.1893	27.8392	27.8865	28.904	27.7662	25.7821	1	3	3	1	3	3	1	0.842453	-3.48352	1	1	-3.57159	1	0.747011	-0.249298	0.701614	1	0.575617	1	0.782242	1.59266
A0A384J7A7	tr|A0A384J7A7|A0A384J7A7_BOTFB Bcpsd OS=Botryotinia fuckeliana (strain B05.10) OX=332648 GN=Bcpsd PE=4 SV=1	20.4077	22.7298	NaN	20.2301	24.4485	28.4361	34.8825	31.399	32.5785	31.4649	35.8944	35.0849	20.6706	21.1304	20.5235	NaN	18.5777	19.9461	2	3	3	3	3	2	0.441322	0.616781	0.793856	0.442834	0.794794	-2.80283	0.0054987	0.00226087	-11.3846	0.197943	0.444094	5.10966	0.0232166	0.0139639	-9.77651	phospholipid biosynthetic process	GO:0008654	phosphatidylserine decarboxylase activity	GO:0004609
A0A384JPJ7	tr|A0A384JPJ7|A0A384JPJ7_BOTFB ABM domain-containing protein OS=Botryotinia fuckeliana (strain B05.10) OX=332648 GN=BCIN_08g02080 PE=4 SV=1	NaN	23.5599	NaN	25.5387	29.1173	25.7319	33.5081	35.2457	35.2085	31.1683	32.0001	31.6877	NaN	NaN	NaN	NaN	21.2106	NaN	1	3	3	3	0	1	NaN	1	0	1	0.840494	-3.23609	1	1	-11.0942	1	0.89231	5.58534	0.0153136	0.00974066	-4.82273
A0A384JBI6	tr|A0A384JBI6|A0A384JBI6_BOTFB ADP/ATP translocase OS=Botryotinia fuckeliana (strain B05.10) OX=332648 GN=BCIN_03g01010 PE=3 SV=1	22.3523	18.2718	22.1504	18.1989	26.8374	25.0397	36.0999	34.6031	34.1338	34.732	34.5041	34.1167	16.2005	17.0186	18.8644	NaN	21.3423	19.2961	3	3	3	3	3	2	0.0821993	0.0865965	3.56368	0.45537	0.802621	-2.43383	0.000647126	0	-14.0208	0.446936	0.776259	3.03949	0.0136373	0.00905215	-11.0923			transmembrane transporter activity	GO:0022857	integral component of membrane;mitochondrial inner membrane	GO:0005743;GO:0016021			transmembrane transporter activity
A0A384JJ17	tr|A0A384JJ17|A0A384JJ17_BOTFB Lactamase_B domain-containing protein OS=Botryotinia fuckeliana (strain B05.10) OX=332648 GN=BCIN_05g07490 PE=4 SV=1	29.5037	30.1522	29.2865	28.9555	29.2483	28.2052	26.2769	26.4032	26.4179	27.2081	27.6502	28.6017	26.1955	25.8647	25.2344	NaN	NaN	NaN	3	3	3	3	3	0	0.000535931	0	3.88259	0.105475	0.379742	0.844468	0.000240392	0	3.28145	1	0.838646	NaN	0.129113	0.0759314	0.982983
A0A384JPY4	tr|A0A384JPY4|A0A384JPY4_BOTFB Bcser2 OS=Botryotinia fuckeliana (strain B05.10) OX=332648 GN=Bcser2 PE=3 SV=1	23.455	22.7359	20.7155	19.9797	25.8417	28.9572	32.7755	30.603	30.5979	34.2805	31.9239	31.578	20.554	21.2325	21.0589	21.3717	22.4243	25.8641	3	3	3	3	3	3	0.184387	0.208424	1.35365	0.39503	0.745992	-2.62405	0.00118091	0.000486486	-9.02331	0.59531	0.926007	1.70617	0.0501801	0.0270863	-7.66795			serine-type endopeptidase activity	GO:0004252
A0A384J5C5	tr|A0A384J5C5|A0A384J5C5_BOTFB Uncharacterized protein OS=Botryotinia fuckeliana (strain B05.10) OX=332648 GN=BCIN_01g04600 PE=3 SV=1	NaN	24.5938	24.5883	24.6412	27.8459	27.8163	28.1685	28.1706	28.751	29.8456	30.577	30.7278	NaN	NaN	NaN	NaN	NaN	NaN	2	3	3	3	0	0	NaN	1	0	0.210986	0.540967	-2.17677	0.000633372	0	-3.77235	1	1	NaN	0.0301041	0.0168372	-3.61563					integral component of membrane	GO:0016021
A0A384JPF6	tr|A0A384JPF6|A0A384JPF6_BOTFB Uncharacterized protein OS=Botryotinia fuckeliana (strain B05.10) OX=332648 GN=BCIN_08g00400 PE=4 SV=1	NaN	NaN	NaN	25.4672	26.7904	25.8148	25.1108	NaN	NaN	NaN	NaN	25.4194	NaN	NaN	NaN	28.4293	28.6098	28.7652	0	3	1	1	0	3	NaN	1	0	1	0.836726	NaN	NaN	1	0	0.00320611	0.08	-2.57733	1	1	0.604694
A0A384JMS0	tr|A0A384JMS0|A0A384JMS0_BOTFB Sphingomyelin phosphodiesterase OS=Botryotinia fuckeliana (strain B05.10) OX=332648 GN=BCIN_07g04350 PE=3 SV=1	NaN	NaN	NaN	29.1707	23.8584	26.0901	NaN	NaN	NaN	27.3102	29.7879	29.3352	NaN	NaN	NaN	NaN	25.5512	26.7512	0	3	0	3	0	2	NaN	1	0	1	0.841756	NaN	NaN	1	0	0.920182	1	0.221855	0.228909	0.192749	-2.43799	sphingomyelin catabolic process	GO:0006685	sphingomyelin phosphodiesterase activity	GO:0004767
A0A384JAC8	tr|A0A384JAC8|A0A384JAC8_BOTFB Bcap2 OS=Botryotinia fuckeliana (strain B05.10) OX=332648 GN=Bcap2 PE=3 SV=1	21.0695	20.1694	22.5224	28.4504	28.4294	26.3431	34.0151	34.2491	34.3835	33.8992	32.7255	33.9404	20.3076	NaN	20.0201	NaN	20.4656	22.5475	3	3	3	3	2	2	0.30876	0.368433	1.08987	0.00269033	0.0346316	-6.48723	4.83426e-05	0	-12.9621	0.0135371	0.141143	6.23443	0.00198678	0.00118644	-5.78072			aspartic-type endopeptidase activity	GO:0004190
A0A384JKB1	tr|A0A384JKB1|A0A384JKB1_BOTFB Beta-galactosidase OS=Botryotinia fuckeliana (strain B05.10) OX=332648 GN=BCIN_06g04500 PE=3 SV=1	25.7708	22.9714	23.2535	26.8356	29.6401	27.6424	23.2029	23.7981	23.8119	26.7671	28.4445	28.8001	NaN	NaN	NaN	29.0557	32.0204	31.0183	3	3	3	3	0	3	1	0.88172	NaN	0.0295439	0.182923	-4.04078	0.687864	1	0.394284	0.0920585	0.309943	-2.65879	0.974529	1	0.035429	carbohydrate metabolic process	GO:0005975	hydrolase activity, hydrolyzing O-glycosyl compounds	GO:0004553			carbohydrate metabolic process	GO:0005975
A0A384JDJ8	tr|A0A384JDJ8|A0A384JDJ8_BOTFB Uncharacterized protein OS=Botryotinia fuckeliana (strain B05.10) OX=332648 GN=BCIN_03g06180 PE=3 SV=1	26.9652	29.1383	29.6516	28.5427	26.4115	29.525	31.1904	29.9124	30.2916	29.38	29.0815	28.7944	NaN	NaN	NaN	NaN	NaN	NaN	3	3	3	3	0	0	1	0.811251	NaN	0.747697	1	0.425281	0.106748	0.0588803	-1.8798	1	0.941338	NaN	0.377968	0.462441	-0.925571	L-serine biosynthetic process	GO:0006564	NAD binding;phosphoglycerate dehydrogenase activity	GO:0004617;GO:0051287
A0A384JNF6	tr|A0A384JNF6|A0A384JNF6_BOTFB Uncharacterized protein OS=Botryotinia fuckeliana (strain B05.10) OX=332648 GN=BCIN_07g05440 PE=4 SV=1	30.5474	30.3781	29.562	28.6787	30.1586	27.3154	27.7769	27.7847	27.5234	25.2256	26.0597	22.0457	32.7603	33.7371	32.843	29.8982	30.694	30.1652	3	3	3	3	3	3	0.0024923	0.00846667	-2.95097	0.174214	0.479578	1.44493	0.00145305	0.00087931	2.46751	0.146562	0.390366	-1.53491	0.0440451	0.0245474	4.2739
A0A384J7K4	tr|A0A384J7K4|A0A384J7K4_BOTFB CVNH domain-containing protein OS=Botryotinia fuckeliana (strain B05.10) OX=332648 GN=BCIN_01g10500 PE=4 SV=1	21.6732	21.7716	NaN	22.6334	28.3722	22.4682	34.3925	33.0741	33.1019	30.504	30.3891	31.9045	NaN	NaN	21.3194	NaN	NaN	NaN	2	3	3	3	1	0	NaN	1	0	0.349882	0.684016	-2.76888	0.000237091	0	-11.8004	1	0.964039	NaN	0.0323225	0.0182792	-6.44123
A0A384JY69	tr|A0A384JY69|A0A384JY69_BOTFB Uncharacterized protein OS=Botryotinia fuckeliana (strain B05.10) OX=332648 GN=BCIN_12g00560 PE=3 SV=1	28.4325	28.6562	28.8644	28.0493	28.363	28.6806	27.2322	27.1441	24.5328	26.3733	25.6477	25.6278	NaN	NaN	NaN	NaN	NaN	NaN	3	3	3	3	0	0	1	1	NaN	0.263873	0.607442	0.286758	0.0584485	0.0301636	2.348	1	1	NaN	0.00125016	0.000926108	2.4814	proline biosynthetic process	GO:0006561	pyrroline-5-carboxylate reductase activity	GO:0004735
A0A384K6F2	tr|A0A384K6F2|A0A384K6F2_BOTFB BcactA OS=Botryotinia fuckeliana (strain B05.10) OX=332648 GN=BcactA PE=3 SV=1	27.7729	27.1475	27.499	26.2925	28.4544	26.4064	34.7321	34.7684	34.8117	33.1385	33.2242	32.6995	23.6563	22.4152	23.7274	18.8825	19.3506	17.0678	3	3	3	3	3	3	0.00081282	0	4.20681	0.591899	0.923811	0.42204	2.3344e-06	0	-7.29759	0.000955321	0.132	8.61746	0.00116132	0.000969072	-5.96964
A0A384JGL7	tr|A0A384JGL7|A0A384JGL7_BOTFB Aldo_ket_red domain-containing protein OS=Botryotinia fuckeliana (strain B05.10) OX=332648 GN=BCIN_05g00010 PE=4 SV=1	21.5382	21.7062	22.0061	25.223	22.3896	25.6582	30.8674	32.3542	32.5424	25.3108	24.1005	NaN	NaN	22.8417	21.6576	22.8379	22.9789	24.7924	3	3	3	2	2	3	0.370491	0.479707	-0.499514	0.0609381	0.274424	-2.67346	4.9291e-05	0	-10.1712	0.501598	0.823353	0.887184	0.852975	1	-0.282063
A0A384JSZ8	tr|A0A384JSZ8|A0A384JSZ8_BOTFB ATP synthase subunit d, mitochondrial OS=Botryotinia fuckeliana (strain B05.10) OX=332648 GN=Bcatp7 PE=3 SV=1	26.5146	27.4117	NaN	26.3909	25.7344	23.0881	33.4871	33.6341	33.5452	31.7812	31.3082	30.6481	NaN	NaN	NaN	23.4316	NaN	NaN	2	3	3	3	0	1	NaN	1	0	0.254333	0.596591	1.89198	0.000296654	0	-6.59235	1	1	1.63954	0.0043494	0.00185897	-6.1747	ATP synthesis coupled proton transport	GO:0015986	proton transmembrane transporter activity	GO:0015078	mitochondrial proton-transporting ATP synthase complex, coupling factor F(o)	GO:0000276
A0A384JP53	tr|A0A384JP53|A0A384JP53_BOTFB Bchex OS=Botryotinia fuckeliana (strain B05.10) OX=332648 GN=Bchex PE=3 SV=1	25.0234	25.484	25.5584	26.4294	29.9644	28.8787	34.7119	33.9094	33.8777	30.9568	30.5932	30.4119	NaN	NaN	NaN	NaN	NaN	NaN	3	3	3	3	0	0	1	1	NaN	0.0441831	0.219067	-3.06891	1.03644e-05	0	-8.81101	1	0.890984	NaN	0.102705	0.0573657	-2.22976	positive regulation of translational elongation	GO:0045901	ribosome binding;translation elongation factor activity	GO:0003746;GO:0043022
A0A384JHI7	tr|A0A384JHI7|A0A384JHI7_BOTFB Uncharacterized protein OS=Botryotinia fuckeliana (strain B05.10) OX=332648 GN=BCIN_05g04380 PE=4 SV=1	NaN	NaN	NaN	22.9737	28.4269	28.1074	29.9262	29.6344	30.5902	29.2223	30.4347	32.099	NaN	NaN	NaN	NaN	29.4398	29.9005	0	3	3	3	0	2	NaN	1	0	1	1	NaN	1	0.740952	NaN	0.260157	0.5168	-3.16748	0.104872	0.0585419	-4.08267
A0A384JFC8	tr|A0A384JFC8|A0A384JFC8_BOTFB Uncharacterized protein OS=Botryotinia fuckeliana (strain B05.10) OX=332648 GN=BCIN_04g03510 PE=4 SV=1	24.456	23.6943	NaN	28.062	27.4269	23.5932	22.9102	22.0656	21.972	NaN	NaN	NaN	24.6288	25.8071	25.0341	27.9596	21.7999	NaN	2	3	3	0	3	2	0.133384	0.146112	-1.08149	0.29902	0.652554	-2.28554	0.034838	0.0164683	1.75922	0.646785	0.948	1.48097	1	0.819925	NaN
A0A384JBX1	tr|A0A384JBX1|A0A384JBX1_BOTFB Uncharacterized protein OS=Botryotinia fuckeliana (strain B05.10) OX=332648 GN=BCIN_03g03840 PE=3 SV=1	NaN	NaN	NaN	29.0726	29.265	28.3484	NaN	23.9149	25.0612	25.4085	NaN	NaN	NaN	NaN	NaN	29.6756	29.6172	28.063	0	3	2	1	0	3	NaN	1	0	1	1	NaN	NaN	1	0	0.727503	1	-0.223273	1	1	3.4868	carbohydrate metabolic process	GO:0005975	hydrolase activity, hydrolyzing O-glycosyl compounds	GO:0004553			carbohydrate metabolic process	GO:0005975
A0A384JZV7	tr|A0A384JZV7|A0A384JZV7_BOTFB Plasma membrane ATPase OS=Botryotinia fuckeliana (strain B05.10) OX=332648 GN=BCIN_12g06020 PE=3 SV=1	23.8836	24.5622	25.4939	28.8165	28.4678	25.4124	34.0721	34.7267	33.9111	33.2112	33.44	33.8176	21.8587	27.8519	24.0494	24.9421	NaN	21.9365	3	3	3	3	3	2	0.975206	1	0.0599136	0.0683182	0.281829	-2.91901	5.45253e-05	0	-9.59005	0.104461	0.322191	4.1263	0.00566598	0.003207	-5.92401	proton export across plasma membrane	GO:0120029	ATP binding;proton-exporting ATPase activity, phosphorylative mechanism	GO:0005524;GO:0008553	integral component of membrane;plasma membrane	GO:0005886;GO:0016021
A0A384JPS0	tr|A0A384JPS0|A0A384JPS0_BOTFB Uncharacterized protein OS=Botryotinia fuckeliana (strain B05.10) OX=332648 GN=BCIN_08g01010 PE=4 SV=1	NaN	NaN	NaN	27.0651	28.3148	27.7048	27.3025	28.5854	28.8963	28.0972	27.9052	27.896	25.7518	NaN	NaN	25.5312	28.2253	29.4925	0	3	3	3	1	3	NaN	1	0	1	0.878633	NaN	1	1	NaN	0.966414	1	-0.0547651	0.500534	0.73334	-0.271264
A0A384JRR0	tr|A0A384JRR0|A0A384JRR0_BOTFB Uncharacterized protein OS=Botryotinia fuckeliana (strain B05.10) OX=332648 GN=BCIN_09g00800 PE=4 SV=1	NaN	NaN	NaN	27.655	27.3356	26.9694	NaN	NaN	NaN	NaN	NaN	NaN	NaN	NaN	NaN	NaN	NaN	NaN	0	3	0	0	0	0	NaN	1	0	1	0.857149	NaN	NaN	1	0	1	1	NaN	1	1	NaN					integral component of membrane	GO:0016021
A0A384JL31	tr|A0A384JL31|A0A384JL31_BOTFB Carboxylic ester hydrolase OS=Botryotinia fuckeliana (strain B05.10) OX=332648 GN=BCIN_06g07020 PE=3 SV=1	26.9583	26.9417	27.1146	26.8214	28.9188	27.1686	23.0319	NaN	NaN	NaN	26.6944	NaN	21.8864	22.1718	21.5408	27.3211	30.2908	30.344	3	3	1	1	3	3	1.12476e-05	0	5.13852	0.387238	0.739847	-0.631451	1	0.885849	3.97294	0.230721	0.501535	-1.68236	1	0.896552	0.941833
A0A384JTW6	tr|A0A384JTW6|A0A384JTW6_BOTFB Glutathione hydrolase OS=Botryotinia fuckeliana (strain B05.10) OX=332648 GN=BCIN_09g07010 PE=4 SV=1	NaN	NaN	27.6605	25.7456	26.9639	26.286	NaN	NaN	NaN	24.0618	25.4726	25.0092	NaN	NaN	22.3922	28.6568	29.6942	29.5375	1	3	0	3	1	3	NaN	1	0	1	0.794253	1.32868	NaN	1	0	0.0034373	0.0711111	-2.96433	0.0527179	0.0277861	1.48398	glutathione catabolic process	GO:0006751	glutathione hydrolase activity	GO:0036374
A0A384JSA4	tr|A0A384JSA4|A0A384JSA4_BOTFB Glucanase OS=Botryotinia fuckeliana (strain B05.10) OX=332648 GN=BCIN_09g01110 PE=3 SV=1	NaN	NaN	NaN	29.4591	29.5839	25.9316	NaN	NaN	NaN	NaN	NaN	NaN	NaN	25.6892	30.6219	29.8533	30.4134	29.3982	0	3	0	0	2	3	NaN	1	0	1	0.869109	NaN	NaN	1	0	0.273461	0.539629	-1.56345	1	1	NaN	carbohydrate metabolic process	GO:0005975	cellulose binding;hydrolase activity, hydrolyzing O-glycosyl compounds	GO:0004553;GO:0030248	extracellular region	GO:0005576	carbohydrate metabolic process	GO:0005975
A0A384JWQ9	tr|A0A384JWQ9|A0A384JWQ9_BOTFB Fructose-bisphosphate aldolase OS=Botryotinia fuckeliana (strain B05.10) OX=332648 GN=Bcfba1 PE=3 SV=1	NaN	22.0853	21.6429	24.3018	28.1783	25.6624	34.3954	34.7583	34.8091	33.4495	32.8997	33.5197	NaN	22.1381	NaN	NaN	NaN	NaN	2	3	3	3	1	0	NaN	1	0	0.0658677	0.278951	-4.18338	1.37515e-05	0	-12.7901	1	1	NaN	0.00327303	0.0013193	-7.24214	glycolytic process	GO:0006096	fructose-bisphosphate aldolase activity;zinc ion binding	GO:0004332;GO:0008270
A0A384K3U3	tr|A0A384K3U3|A0A384K3U3_BOTFB Uncharacterized protein OS=Botryotinia fuckeliana (strain B05.10) OX=332648 GN=BCIN_14g04560 PE=4 SV=1;tr|A0A384K3B2|A0A384K3B2_BOTFB Uncharacterized protein OS=Botryotinia fuckeliana (strain B05.10) OX=332648 GN=BCIN_14g0456	23.603	25.1688	26.2475	27.4633	27.1924	26.8193	NaN	NaN	21.5956	23.9299	NaN	NaN	30.3164	31.6949	31.0401	28.9885	30.437	30.0668	3	3	1	1	3	3	0.00225126	0.00891228	-6.01072	0.0527832	0.253095	-2.15194	1	1	3.41081	0.00482955	0.113474	-2.6724	1	1	3.22849
A0A384J981	tr|A0A384J981|A0A384J981_BOTFB Uncharacterized protein OS=Botryotinia fuckeliana (strain B05.10) OX=332648 GN=BCIN_02g04910 PE=3 SV=1	28.068	29.2572	28.2491	26.9924	28.2745	28.9638	26.2471	25.4502	26.8223	25.4898	26.6065	25.8891	24.1921	NaN	NaN	NaN	NaN	NaN	3	3	3	3	1	0	1	1	4.33264	0.549398	0.908782	0.447888	0.0123612	0.00635028	2.35158	1	1	NaN	0.0349478	0.019697	2.08173			flavin adenine dinucleotide binding;oxidoreductase activity, acting on the CH-CH group of donors	GO:0016627;GO:0050660
A0A384JFG3	tr|A0A384JFG3|A0A384JFG3_BOTFB 40S ribosomal protein S6 OS=Botryotinia fuckeliana (strain B05.10) OX=332648 GN=BCIN_04g05070 PE=3 SV=1	NaN	NaN	21.9571	26.2651	24.3038	27.3422	32.9923	31.7992	31.3255	33.454	32.9071	31.8724	NaN	NaN	24.0232	NaN	NaN	21.4761	1	3	3	3	1	1	NaN	1	0	1	1	-4.01322	1	0.781353	-10.0819	1	0.84218	4.49425	0.00250666	0.00142424	-6.77417	translation	GO:0006412	structural constituent of ribosome	GO:0003735	ribosome	GO:0005840	translation	GO:0006412	structural constituent of ribosome
A0A384JTF2	tr|A0A384JTF2|A0A384JTF2_BOTFB Alpha,alpha-trehalase OS=Botryotinia fuckeliana (strain B05.10) OX=332648 GN=BCIN_09g04490 PE=4 SV=1	26.6767	26.9487	25.0949	29.7844	30.8989	26.4355	25.0324	25.3777	24.6927	28.3843	28.8185	28.7756	29.5997	30.4825	29.2748	28.8375	29.443	28.8304	3	3	3	3	3	3	0.00649871	0.00815385	-3.54556	0.12773	0.401698	-2.79946	0.119611	0.0686303	1.20583	0.998556	1	0.0026118	0.79197	1	0.38015	carbohydrate metabolic process	GO:0005975	carbohydrate binding;catalytic activity	GO:0003824;GO:0030246			carbohydrate metabolic process	GO:0005975
A0A384K190	tr|A0A384K190|A0A384K190_BOTFB 1,3-beta-glucanosyltransferase OS=Botryotinia fuckeliana (strain B05.10) OX=332648 GN=BCIN_13g02330 PE=3 SV=1	26.1175	NaN	NaN	26.0761	27.9492	27.492	27.8762	27.8507	27.5865	27.3166	26.408	25.3103	NaN	NaN	NaN	26.7268	27.8627	23.9111	1	3	3	3	0	3	NaN	1	0	1	0.903391	-1.05491	1	1	-1.6536	0.483294	0.804352	1.00557	0.364166	0.434996	0.82744
A0A384JUZ7	tr|A0A384JUZ7|A0A384JUZ7_BOTFB Uncharacterized protein OS=Botryotinia fuckeliana (strain B05.10) OX=332648 GN=BCIN_10g04180 PE=4 SV=1	24.6246	24.6937	24.3527	24.9017	24.6588	25.9795	29.2735	29.3777	31.1868	33.7478	35.1789	35.1378	NaN	NaN	NaN	NaN	NaN	25.8289	3	3	3	3	0	1	1	1	NaN	0.211233	0.538011	-0.623017	0.00102421	0.000502326	-5.38901	1	1	-0.648846	0.000106311	0	-9.50815
A0A384JK75	tr|A0A384JK75|A0A384JK75_BOTFB Uncharacterized protein OS=Botryotinia fuckeliana (strain B05.10) OX=332648 GN=BCIN_06g03350 PE=3 SV=1	25.7773	21.1194	25.7055	17.3722	21.8467	21.5255	29.6534	30.4177	29.5571	33.8504	33.4275	32.2629	NaN	NaN	NaN	NaN	17.562	21.873	3	3	3	3	0	2	1	0.865222	NaN	0.134268	0.400867	3.95259	0.022215	0.0127937	-5.67535	0.842928	1	0.530626	0.00103924	0.001	-12.9321	translation	GO:0006412	structural constituent of ribosome	GO:0003735	ribosome	GO:0005840	translation	GO:0006412	structural constituent of ribosome
A0A384JHT4	tr|A0A384JHT4|A0A384JHT4_BOTFB Cellulase domain-containing protein OS=Botryotinia fuckeliana (strain B05.10) OX=332648 GN=BCIN_05g03390 PE=3 SV=1	NaN	NaN	NaN	24.8751	28.6836	28.9313	21.7822	NaN	NaN	NaN	25.6859	26.1569	NaN	NaN	NaN	24.4359	29.9772	31.7958	0	3	1	2	0	3	NaN	1	0	1	1	NaN	NaN	1	0	0.655175	0.958434	-1.23963	0.423378	0.563211	1.57528	carbohydrate metabolic process	GO:0005975	hydrolase activity, hydrolyzing O-glycosyl compounds	GO:0004553			carbohydrate metabolic process	GO:0005975
A0A384JAE8	tr|A0A384JAE8|A0A384JAE8_BOTFB FAD-binding FR-type domain-containing protein OS=Botryotinia fuckeliana (strain B05.10) OX=332648 GN=BCIN_02g08040 PE=4 SV=1	28.9383	29.0887	28.8612	26.87	29.1746	27.314	28.1979	28.3383	28.0436	28.3326	27.7468	28.4999	NaN	NaN	NaN	NaN	NaN	NaN	3	3	3	3	0	0	1	1	NaN	0.172407	0.478717	1.17655	0.0020642	0.000832653	0.769451	1	1	NaN	0.612574	0.949366	-0.406899			oxidoreductase activity	GO:0016491					oxidoreductase activity
A0A384JZL6	tr|A0A384JZL6|A0A384JZL6_BOTFB Malate dehydrogenase OS=Botryotinia fuckeliana (strain B05.10) OX=332648 GN=Bcmdh1 PE=3 SV=1	23.1372	22.6602	23.4772	22.5398	25.1696	23.5329	34.0134	34.122	34.0594	31.8386	29.8622	29.8726	NaN	NaN	NaN	NaN	NaN	NaN	3	3	3	3	0	0	1	1	NaN	0.459602	0.801911	-0.655923	1.34664e-06	0	-10.9734	1	1	NaN	0.00256518	0.00140824	-6.77706	carbohydrate metabolic process;malate metabolic process;tricarboxylic acid cycle	GO:0005975;GO:0006099;GO:0006108	L-malate dehydrogenase activity	GO:0030060			carbohydrate metabolic process	GO:0005975
A0A384J5V2	tr|A0A384J5V2|A0A384J5V2_BOTFB Enolase OS=Botryotinia fuckeliana (strain B05.10) OX=332648 GN=Bcenol1 PE=3 SV=1;tr|A0A384J6H0|A0A384J6H0_BOTFB Enolase OS=Botryotinia fuckeliana (strain B05.10) OX=332648 GN=Bcenol1 PE=3 SV=1	NaN	21.3933	23.2391	23.678	29.2803	24.4001	34.6636	34.845	34.873	33.8677	34.1293	34.551	NaN	NaN	NaN	22.3616	23.2069	26.3785	2	3	3	3	0	3	NaN	1	0	0.239901	0.578605	-3.46991	0.00037382	0	-12.4776	0.447246	0.773629	1.80382	0.00902469	0.00599494	-8.39653	glycolytic process	GO:0006096	magnesium ion binding;phosphopyruvate hydratase activity	GO:0000287;GO:0004634	phosphopyruvate hydratase complex	GO:0000015
A0A384K7X4	tr|A0A384K7X4|A0A384K7X4_BOTFB Formate dehydrogenase OS=Botryotinia fuckeliana (strain B05.10) OX=332648 GN=Bcfdh1 PE=3 SV=1;tr|A0A384K7H0|A0A384K7H0_BOTFB Formate dehydrogenase OS=Botryotinia fuckeliana (strain B05.10) OX=332648 GN=Bcfdh1 PE=3 SV=1	20.0579	22.0438	25.1758	23.4741	26.5085	25.7685	34.327	34.4621	34.5382	34.917	34.9063	35.0518	18.0015	NaN	NaN	NaN	NaN	NaN	3	3	3	3	1	0	1	1	4.42429	0.181321	0.481892	-2.82454	0.00128708	0.000477876	-12.0166	1	1	NaN	0.000446059	0.00141353	-9.70803	formate catabolic process	GO:0042183	formate dehydrogenase (NAD+) activity;NAD binding;oxidoreductase activity, acting on the CH-OH group of donors, NAD or NADP as acceptor	GO:0008863;GO:0016616;GO:0051287	cytoplasm	GO:0005737
A0A384J5X7	tr|A0A384J5X7|A0A384J5X7_BOTFB Lysophospholipase OS=Botryotinia fuckeliana (strain B05.10) OX=332648 GN=BCIN_01g06250 PE=3 SV=1	NaN	NaN	NaN	28.5938	27.0221	28.711	25.2536	26.8215	28.2405	30.2144	27.31	28.7386	29.4453	28.3442	27.9428	28.3023	28.2745	31.3266	0	3	3	3	3	3	1	0.97692	NaN	1	1	NaN	1	1	NaN	0.358398	0.634247	-1.19216	0.553761	0.840882	-0.645349	phospholipid catabolic process	GO:0009395	phospholipase activity	GO:0004620
A0A384K1R6	tr|A0A384K1R6|A0A384K1R6_BOTFB Bcarp2 OS=Botryotinia fuckeliana (strain B05.10) OX=332648 GN=Bcarp2 PE=3 SV=1	26.2064	26.626	27.2414	22.8932	23.612	27.1539	30.6247	30.0654	30.1143	29.4535	31.8976	29.3942	NaN	NaN	NaN	NaN	25.5441	NaN	3	3	3	3	0	1	1	1	NaN	0.188591	0.490081	2.13824	0.000515077	0	-3.57686	1	1	-0.99104	0.021479	0.0131673	-5.69539	Arp2/3 complex-mediated actin nucleation	GO:0034314	ATP binding	GO:0005524	Arp2/3 protein complex	GO:0005885
A0A384JV63	tr|A0A384JV63|A0A384JV63_BOTFB Sugar phosphate phosphatase OS=Botryotinia fuckeliana (strain B05.10) OX=332648 GN=BCIN_10g04650 PE=3 SV=1	28.7339	28.0219	27.9666	28.6573	27.5241	29.1097	29.1857	28.3752	28.3988	28.089	28.5155	27.7809	NaN	NaN	NaN	NaN	NaN	NaN	3	3	3	3	0	0	1	1	NaN	0.739745	1	-0.189592	0.319651	0.314291	-0.412456	1	1	NaN	0.59087	0.909661	0.301939			protein carboxyl O-methyltransferase activity	GO:0051998
A0A384J3T9	tr|A0A384J3T9|A0A384J3T9_BOTFB Bcboa3 OS=Botryotinia fuckeliana (strain B05.10) OX=332648 GN=Bcboa3 PE=3 SV=1	28.2276	28.6938	28.9749	28.3012	28.1206	29.0186	24.1939	23.375	27.1948	26.4259	27.3197	26.8049	NaN	NaN	NaN	NaN	NaN	NaN	3	3	3	3	0	0	1	0.981528	NaN	0.686749	1	0.151977	0.0348092	0.0165086	3.71086	1	1	NaN	0.0124358	0.00828037	1.62996			heme binding;iron ion binding;oxidoreductase activity, acting on paired donors, with incorporation or reduction of molecular oxygen	GO:0005506;GO:0016705;GO:0020037
A0A384J691	tr|A0A384J691|A0A384J691_BOTFB Bcrpt4 OS=Botryotinia fuckeliana (strain B05.10) OX=332648 GN=Bcrpt4 PE=3 SV=1	27.6636	27.349	27.2559	26.6078	26.2353	27.3392	31.6017	31.7134	31.5236	30.4417	30.0127	30.0144	NaN	22.6391	21.7677	NaN	22.0461	21.1376	3	3	3	3	2	2	0.000721334	0	5.2194	0.115499	0.385488	0.695412	6.43454e-06	0	-4.19006	0.00244366	0.107636	5.13558	0.00063763	0.00122078	-3.42884	protein catabolic process	GO:0030163	ATP binding;proteasome-activating ATPase activity	GO:0005524;GO:0036402	cytoplasm	GO:0005737
A0A384JBS6	tr|A0A384JBS6|A0A384JBS6_BOTFB Probable endonuclease LCL3 OS=Botryotinia fuckeliana (strain B05.10) OX=332648 GN=BCIN_03g03380 PE=3 SV=1;tr|A0A384JCD6|A0A384JCD6_BOTFB Probable endonuclease LCL3 OS=Botryotinia fuckeliana (strain B05.10) OX=332648 GN=BCIN_0	29.6476	25.7736	29.6724	29.3877	26.3873	26.6914	31.7581	33.5816	33.7024	30.2241	30.3206	30.7081	NaN	NaN	NaN	NaN	NaN	NaN	3	3	3	3	0	0	1	1	NaN	0.615082	0.952854	0.875725	0.0320177	0.0151663	-4.64951	1	1	NaN	0.0385781	0.0226866	-2.92878	gene silencing by RNA	GO:0031047	nuclease activity	GO:0004518	RISC complex	GO:0016442			nuclease activity
A0A384JCW2	tr|A0A384JCW2|A0A384JCW2_BOTFB Bcmyo2 OS=Botryotinia fuckeliana (strain B05.10) OX=332648 GN=Bcmyo2 PE=3 SV=1	29.9946	30.818	31.1362	30.1393	29.2643	30.6774	29.5611	28.8826	27.8857	29.127	28.7913	28.9539	NaN	NaN	25.7568	NaN	NaN	NaN	3	3	3	3	1	0	1	0.924827	4.89278	0.30853	0.647328	0.622555	0.0343417	0.0159804	1.87309	1	1	NaN	0.0647686	0.0328641	1.06961			actin filament binding;ATP binding;motor activity	GO:0003774;GO:0005524;GO:0051015	myosin complex	GO:0016459
A0A384J7R7	tr|A0A384J7R7|A0A384J7R7_BOTFB Uncharacterized protein OS=Botryotinia fuckeliana (strain B05.10) OX=332648 GN=BCIN_02g00430 PE=4 SV=1;tr|A0A384J7P5|A0A384J7P5_BOTFB Uncharacterized protein OS=Botryotinia fuckeliana (strain B05.10) OX=332648 GN=BCIN_02g0043	NaN	NaN	NaN	28.9436	28.0683	27.2101	24.6317	NaN	24.8043	25.752	25.4777	25.9626	NaN	NaN	NaN	25.9285	27.6692	26.2901	0	3	2	3	0	3	NaN	1	0	1	0.972091	NaN	NaN	1	0	0.118615	0.335392	1.44475	0.010753	0.00592308	2.34327			hydrolase activity	GO:0016787
A0A384JA13	tr|A0A384JA13|A0A384JA13_BOTFB Histone H2B OS=Botryotinia fuckeliana (strain B05.10) OX=332648 GN=BCIN_02g06790 PE=3 SV=1	21.2319	23.9476	23.3423	22.1197	26.2026	23.8025	33.7486	33.1372	32.5072	32.3719	32.3051	31.7921	NaN	NaN	24.5069	NaN	NaN	NaN	3	3	3	3	1	0	1	1	-1.66628	0.45193	0.803181	-1.20098	0.000330625	0	-10.2904	1	1	NaN	0.00248475	0.00106464	-8.11477			DNA binding;protein heterodimerization activity	GO:0003677;GO:0046982	nucleosome	GO:0000786			DNA binding
A0A384JBN7	tr|A0A384JBN7|A0A384JBN7_BOTFB Uncharacterized protein OS=Botryotinia fuckeliana (strain B05.10) OX=332648 GN=BCIN_03g02970 PE=4 SV=1	NaN	NaN	NaN	26.2534	27.8939	26.5863	27.3908	27.2404	26.6632	24.1336	NaN	NaN	NaN	NaN	NaN	27.514	26.8458	25.0604	0	3	3	1	0	3	NaN	1	0	1	1	NaN	1	1	NaN	0.647523	0.946719	0.437815	1	1	2.77761	carbohydrate metabolic process	GO:0005975	chitin binding;hydrolase activity, acting on carbon-nitrogen (but not peptide) bonds	GO:0008061;GO:0016810			carbohydrate metabolic process	GO:0005975	hydrolase activity, acting on carbon-nitrogen (but not peptide) bonds
A0A384JSM9	tr|A0A384JSM9|A0A384JSM9_BOTFB Uncharacterized protein OS=Botryotinia fuckeliana (strain B05.10) OX=332648 GN=BCIN_09g04200 PE=4 SV=1	28.2909	28.4202	28.8064	27.8192	28.7059	28.8401	NaN	NaN	NaN	NaN	NaN	NaN	NaN	NaN	NaN	NaN	NaN	NaN	3	3	0	0	0	0	1	1	NaN	0.893469	1	0.0507456	1	1	NaN	1	1	NaN	1	1	NaN
A0A384JEP9	tr|A0A384JEP9|A0A384JEP9_BOTFB Bcrho1 OS=Botryotinia fuckeliana (strain B05.10) OX=332648 GN=Bcrho1 PE=4 SV=1	NaN	24.49	22.9879	28.0724	25.8726	24.4461	31.6658	31.7209	31.429	28.23	31.2987	30.4109	NaN	16.6161	18.4791	NaN	NaN	NaN	2	3	3	3	2	0	NaN	1	0	0.202771	0.523441	-2.3914	0.000830423	0	-7.8663	1	0.86154	NaN	0.0507887	0.0276143	-3.8495	small GTPase mediated signal transduction	GO:0007264	GTP binding;GTPase activity	GO:0003924;GO:0005525					GTPase activity
A0A384JE85	tr|A0A384JE85|A0A384JE85_BOTFB Bcacb1 OS=Botryotinia fuckeliana (strain B05.10) OX=332648 GN=Bcacb1 PE=4 SV=1	NaN	NaN	24.0184	24.7153	27.3522	24.2308	32.9709	33.5889	33.566	31.7351	32.1413	30.6223	NaN	NaN	24.0419	NaN	NaN	NaN	1	3	3	3	1	0	NaN	1	0	1	1	-1.41435	1	0.772271	-9.35685	1	0.854177	NaN	0.0047868	0.00180124	-6.06679			fatty-acyl-CoA binding	GO:0000062
A0A384J6L9	tr|A0A384J6L9|A0A384J6L9_BOTFB Uncharacterized protein OS=Botryotinia fuckeliana (strain B05.10) OX=332648 GN=BCIN_01g06840 PE=3 SV=1	28.5321	28.5269	28.8042	28.07	27.7448	28.4496	NaN	NaN	NaN	NaN	NaN	NaN	NaN	NaN	NaN	NaN	NaN	NaN	3	3	0	0	0	0	1	0.972355	NaN	0.0754572	0.29945	0.532923	1	0.923926	NaN	1	0.983003	NaN	1	0.935498	NaN
A0A384JLU0	tr|A0A384JLU0|A0A384JLU0_BOTFB Hydrolase_4 domain-containing protein OS=Botryotinia fuckeliana (strain B05.10) OX=332648 GN=BCIN_07g01020 PE=3 SV=1	NaN	NaN	NaN	27.7813	27.573	28.4304	24.9997	23.3557	23.288	28.055	28.5418	29.3086	NaN	NaN	NaN	28.5174	29.6681	30.3523	0	3	3	3	0	3	NaN	1	0	1	0.850689	NaN	1	0.817478	NaN	0.05606	0.255636	-1.58436	0.188938	0.133402	-0.706891	lipid catabolic process	GO:0016042	triglyceride lipase activity	GO:0004806
A0A384JQU6	tr|A0A384JQU6|A0A384JQU6_BOTFB Bcmkt1 OS=Botryotinia fuckeliana (strain B05.10) OX=332648 GN=Bcmkt1 PE=3 SV=1	24.56	NaN	26.8081	26.1658	28.5615	25.1867	30.2359	30.5431	30.802	29.2823	26.5891	26.6938	25.0948	23.7829	26.9458	26.5195	28.4822	25.4755	2	3	3	3	3	3	0.796082	1	0.409537	0.579861	0.917133	-0.953956	0.0112219	0.00653488	-4.84299	0.894952	1	-0.187721	0.544014	0.822061	-0.883725	DNA repair	GO:0006281	nuclease activity	GO:0004518					nuclease activity
A0A384JNX6	tr|A0A384JNX6|A0A384JNX6_BOTFB PLCXc domain-containing protein OS=Botryotinia fuckeliana (strain B05.10) OX=332648 GN=BCIN_08g00150 PE=4 SV=1	26.2288	25.1011	28.085	26.3477	26.8369	26.8164	NaN	NaN	NaN	NaN	NaN	NaN	24.9234	25.8228	25.5319	26.5823	27.7371	24.966	3	3	0	0	3	3	0.314275	0.375698	1.04561	0.835998	1	-0.195358	1	1	NaN	0.785458	1	0.238504	1	0.848265	NaN	lipid metabolic process	GO:0006629	phosphoric diester hydrolase activity	GO:0008081			lipid metabolic process	GO:0006629
A0A384JGA7	tr|A0A384JGA7|A0A384JGA7_BOTFB Bcgut2 OS=Botryotinia fuckeliana (strain B05.10) OX=332648 GN=Bcgut2 PE=3 SV=1	24.5352	NaN	24.6445	22.8646	24.8543	26.7591	30.0517	30.66	30.6468	32.9465	31.4161	31.1157	NaN	NaN	NaN	25.1308	NaN	22.7682	2	3	3	3	0	2	NaN	1	0	0.881136	1	-0.236179	0.000195793	0	-5.86301	0.641287	0.94584	0.876535	0.00512582	0.00265861	-7.00009	glycerol-3-phosphate metabolic process	GO:0006072	glycerol-3-phosphate dehydrogenase (quinone) activity	GO:0004368	glycerol-3-phosphate dehydrogenase complex	GO:0009331
A0A384K5E2	tr|A0A384K5E2|A0A384K5E2_BOTFB 1,3-beta-glucanosyltransferase OS=Botryotinia fuckeliana (strain B05.10) OX=332648 GN=Bcgas5 PE=3 SV=1	30.3196	30.728	29.2361	24.7779	24.7218	25.0821	28.5563	27.3234	27.7332	23.8162	NaN	NaN	33.6148	34.4286	33.794	23.6334	24.4416	22.5035	3	3	3	1	3	3	0.00163559	0.00824	-3.85122	0.000337305	0.0157778	5.23399	0.0179388	0.0100916	2.22365	0.0803936	0.303875	1.3344	1	1	1.04442
A0A384JQR0	tr|A0A384JQR0|A0A384JQR0_BOTFB Uncharacterized protein OS=Botryotinia fuckeliana (strain B05.10) OX=332648 GN=BCIN_08g04590 PE=4 SV=1	23.9261	23.3235	24.1404	28.0364	27.6682	27.0238	28.4647	NaN	NaN	24.208	24.0759	25.6889	21.6945	NaN	19.9788	29.535	30.1589	31.4	3	3	1	3	2	3	0.0254079	0.01996	2.96002	0.000596958	0.0238095	-3.77947	1	1	-4.66807	0.011018	0.145241	-2.78853	0.00805036	0.00566057	2.91855			catalytic activity	GO:0003824
A0A384J8N2	tr|A0A384J8N2|A0A384J8N2_BOTFB Bcnrp1 OS=Botryotinia fuckeliana (strain B05.10) OX=332648 GN=Bcnrp1 PE=4 SV=1	28.4784	27.8741	28.4007	27.6256	27.9645	28.0913	29.8963	29.6139	29.7068	30.3955	30.2336	29.8598	NaN	NaN	NaN	NaN	NaN	NaN	3	3	3	3	0	0	1	1	NaN	0.203529	0.522289	0.357246	0.00199177	0.000842975	-1.48796	1	1	NaN	0.000423281	0.00145736	-2.26915			RNA binding	GO:0003723					RNA binding
A0A384JHQ9	tr|A0A384JHQ9|A0A384JHQ9_BOTFB Bclcc4 OS=Botryotinia fuckeliana (strain B05.10) OX=332648 GN=Bclcc4 PE=3 SV=1	NaN	23.9677	NaN	28.5456	26.1768	25.0697	21.9647	NaN	NaN	NaN	26.2707	NaN	NaN	NaN	NaN	25.153	27.5991	28.0491	1	3	1	1	0	3	NaN	1	0	1	1	-2.62965	NaN	1	0	0.817368	1	-0.336353	1	0.780795	0.326668			copper ion binding;oxidoreductase activity	GO:0005507;GO:0016491					oxidoreductase activity
A0A384JA65	tr|A0A384JA65|A0A384JA65_BOTFB Eukaryotic translation initiation factor 3 subunit E OS=Botryotinia fuckeliana (strain B05.10) OX=332648 GN=INT6 PE=3 SV=1	28.0444	24.0315	27.8921	24.1524	26.1724	28.3274	30.3886	30.4345	30.0297	31.7056	31.2913	31.3158	NaN	NaN	23.8503	NaN	NaN	NaN	3	3	3	3	1	0	1	1	2.80566	0.817742	1	0.438592	0.0513536	0.024765	-3.62829	1	1	NaN	0.0126071	0.00874419	-5.22014	formation of cytoplasmic translation initiation complex	GO:0001732	translation initiation factor activity	GO:0003743	eukaryotic 43S preinitiation complex;eukaryotic 48S preinitiation complex;eukaryotic translation initiation factor 3 complex, eIF3e	GO:0016282;GO:0033290;GO:0071540
A0A384J9Y2	tr|A0A384J9Y2|A0A384J9Y2_BOTFB Pyruvate decarboxylase OS=Botryotinia fuckeliana (strain B05.10) OX=332648 GN=BCIN_02g06580 PE=3 SV=1	20.8601	20.3579	20.7194	21.1234	19.6182	24.2282	30.1846	29.8142	32.3107	33.2954	31.8365	32.2068	NaN	20.6598	18.935	NaN	NaN	19.2813	3	3	3	3	2	1	0.295489	0.342231	0.848408	0.500245	0.8568	-1.01079	0.000215925	0	-10.124	1	1	2.37533	0.00163606	0.00125561	-10.7896			carboxy-lyase activity;magnesium ion binding;thiamine pyrophosphate binding	GO:0000287;GO:0016831;GO:0030976
A0A384JDH4	tr|A0A384JDH4|A0A384JDH4_BOTFB Ribonuclease T(2) OS=Botryotinia fuckeliana (strain B05.10) OX=332648 GN=BCIN_03g07320 PE=3 SV=1	NaN	NaN	NaN	26.2607	22.9719	24.6281	NaN	NaN	NaN	NaN	NaN	NaN	26.3666	25.8549	24.7067	28.4197	28.0316	31.1322	0	3	0	0	3	3	1	0.824103	NaN	1	1	NaN	NaN	1	0	0.0282855	0.21432	-4.57428	1	1	NaN			ribonuclease T2 activity;RNA binding	GO:0003723;GO:0033897					RNA binding
A0A384JFC4	tr|A0A384JFC4|A0A384JFC4_BOTFB Bcbrn1 OS=Botryotinia fuckeliana (strain B05.10) OX=332648 GN=Bcbrn1 PE=3 SV=1	23.9706	26.3088	NaN	26.5217	26.3168	26.4148	32.5255	33.4836	31.2266	29.2668	30.8538	30.59	NaN	NaN	NaN	NaN	22.0701	NaN	2	3	3	3	0	1	NaN	1	0	0.240135	0.575653	-1.27806	0.00930127	0.0046988	-7.27221	1	0.844552	4.34765	0.00151362	0.0012963	-3.81906			oxidoreductase activity	GO:0016491					oxidoreductase activity
A0A384JYE0	tr|A0A384JYE0|A0A384JYE0_BOTFB Uncharacterized protein OS=Botryotinia fuckeliana (strain B05.10) OX=332648 GN=BCIN_11g06400 PE=4 SV=1	NaN	NaN	NaN	25.7832	26.8646	26.8316	NaN	21.5967	NaN	NaN	NaN	NaN	24.3951	25.7934	24.7612	28.2305	28.1049	25.6419	0	3	1	0	3	3	1	1	NaN	1	0.807936	NaN	NaN	1	0	0.414049	0.730148	-0.832664	1	1	NaN
A0A384K6D9	tr|A0A384K6D9|A0A384K6D9_BOTFB Bcrny1 OS=Botryotinia fuckeliana (strain B05.10) OX=332648 GN=Bcrny1 PE=3 SV=1	26.3434	26.2254	25.6762	24.1148	24.6842	25.5633	27.398	29.2607	29.5148	28.3793	28.7425	28.6166	32.3663	33.0457	32.0852	NaN	22.2017	27.4395	3	3	3	3	3	2	5.29249e-05	0	-6.41742	0.0508046	0.254609	1.29424	0.0193504	0.0116508	-2.64285	0.987964	1	-0.0331815	0.000950054	0.00102174	-3.79203			ribonuclease T2 activity;RNA binding	GO:0003723;GO:0033897					RNA binding
A0A384JBU2	tr|A0A384JBU2|A0A384JBU2_BOTFB Transaldolase OS=Botryotinia fuckeliana (strain B05.10) OX=332648 GN=BCIN_03g03360 PE=3 SV=1	19.3861	20.5351	21.4548	22.7424	25.6558	24.3333	35.169	34.8899	32.5583	34.7074	35.136	35.221	NaN	NaN	17.5037	20.1098	15.4808	17.9608	3	3	3	3	1	3	1	1	2.95496	0.0215095	0.149371	-3.78517	0.000176244	0	-13.747	0.0155382	0.149579	6.39339	0.000230175	0.000978723	-10.7776	carbohydrate metabolic process;pentose-phosphate shunt	GO:0005975;GO:0006098	sedoheptulose-7-phosphate:D-glyceraldehyde-3-phosphate glyceronetransferase activity	GO:0004801	cytoplasm	GO:0005737	carbohydrate metabolic process	GO:0005975
A0A384J3V4	tr|A0A384J3V4|A0A384J3V4_BOTFB AA_permease domain-containing protein OS=Botryotinia fuckeliana (strain B05.10) OX=332648 GN=BCIN_01g00170 PE=3 SV=1	NaN	23.5109	NaN	28.0544	27.2945	28.5166	26.8364	25.1077	25.7485	26.3454	25.3624	25.1129	NaN	NaN	NaN	NaN	NaN	NaN	1	3	3	3	0	0	NaN	1	0	1	1	-4.44431	1	0.991174	-2.38668	1	0.986237	NaN	0.0105611	0.00593735	2.34827	amino acid transport	GO:0006865	transmembrane transporter activity	GO:0022857	integral component of membrane	GO:0016021			transmembrane transporter activity
A0A384K1G5	tr|A0A384K1G5|A0A384K1G5_BOTFB Alpha-amylase OS=Botryotinia fuckeliana (strain B05.10) OX=332648 GN=BCIN_13g05110 PE=3 SV=1	27.8938	NaN	NaN	25.0637	28.0736	27.7715	29.3191	29.4858	29.4741	28.8651	28.1433	27.0931	NaN	NaN	NaN	27.7079	28.6536	27.9559	1	3	3	3	0	3	NaN	1	0	1	0.904838	0.924142	1	1	-1.53257	0.318461	0.594202	-1.13616	0.382799	0.475474	-1.06416	carbohydrate catabolic process	GO:0016052	alpha-amylase activity;calcium ion binding	GO:0004556;GO:0005509
A0A384JM65	tr|A0A384JM65|A0A384JM65_BOTFB Bcmsp1 OS=Botryotinia fuckeliana (strain B05.10) OX=332648 GN=Bcmsp1 PE=3 SV=1	28.6726	29.4262	28.942	28.2337	28.4808	27.2522	27.6762	27.1399	26.3883	28.2675	28.2744	28.1591	NaN	NaN	NaN	NaN	NaN	NaN	3	3	3	3	0	0	1	0.878	NaN	0.0781139	0.300179	1.02468	0.0109439	0.00596471	1.94546	1	0.935463	NaN	0.551596	0.837372	-0.244774			ATP binding	GO:0005524
A0A384JRB3	tr|A0A384JRB3|A0A384JRB3_BOTFB Triosephosphate isomerase OS=Botryotinia fuckeliana (strain B05.10) OX=332648 GN=BCIN_08g05220 PE=3 SV=1;tr|A0A384JQN0|A0A384JQN0_BOTFB Triosephosphate isomerase OS=Botryotinia fuckeliana (strain B05.10) OX=332648 GN=BCIN_08g	NaN	24.0055	22.1121	22.9647	25.6648	24.6504	34.4281	34.1962	32.0306	30.3503	32.5941	29.8742	NaN	18.9909	19.5626	18.6352	NaN	23.4984	2	3	3	3	2	2	NaN	1	0	0.34968	0.68632	-1.36788	0.00324338	0.00252239	-10.4929	0.204335	0.454243	3.35988	0.0047982	0.00179567	-6.51285	glycolytic process	GO:0006096	triose-phosphate isomerase activity	GO:0004807
A0A384J7K6	tr|A0A384J7K6|A0A384J7K6_BOTFB MFS domain-containing protein OS=Botryotinia fuckeliana (strain B05.10) OX=332648 GN=BCIN_02g00080 PE=3 SV=1	28.2583	24.7659	28.3377	27.0113	28.2653	27.4516	NaN	NaN	NaN	28.4012	27.5546	26.2674	NaN	NaN	NaN	NaN	NaN	NaN	3	3	0	3	0	0	1	0.958912	NaN	0.730707	1	-0.455402	1	0.957831	NaN	1	0.965591	NaN	0.82686	1	0.168312			transmembrane transporter activity	GO:0022857	integral component of membrane	GO:0016021			transmembrane transporter activity
A0A384JFY2	tr|A0A384JFY2|A0A384JFY2_BOTFB Aldo_ket_red domain-containing protein OS=Botryotinia fuckeliana (strain B05.10) OX=332648 GN=BCIN_04g06450 PE=4 SV=1;tr|A0A384JFV3|A0A384JFV3_BOTFB Aldo_ket_red domain-containing protein OS=Botryotinia fuckeliana (strain B05	22.3454	23.2765	22.6052	23.3576	27.899	24.9904	35.0191	34.5001	34.3636	32.7808	33.6563	32.5652	NaN	NaN	NaN	NaN	NaN	NaN	3	3	3	3	0	0	1	0.780811	NaN	0.120131	0.38815	-2.67329	4.08169e-06	0	-11.8852	1	0.816937	NaN	0.00519388	0.00263473	-7.58512			oxidoreductase activity	GO:0016491					oxidoreductase activity
A0A384J7C4	tr|A0A384J7C4|A0A384J7C4_BOTFB 14_3_3 domain-containing protein OS=Botryotinia fuckeliana (strain B05.10) OX=332648 GN=BCIN_01g09310 PE=3 SV=1	22.4373	23.0068	22.2839	25.1902	27.3965	25.084	34.0867	34.2754	34.4456	33.708	33.1812	32.7871	NaN	NaN	NaN	NaN	NaN	NaN	3	3	3	3	0	0	1	0.954514	NaN	0.0134669	0.1164	-3.31422	1.11749e-06	0	-11.6932	1	0.960949	NaN	0.000783927	0.00109942	-7.33523			protein domain specific binding	GO:0019904
A0A384JQ55	tr|A0A384JQ55|A0A384JQ55_BOTFB Uncharacterized protein OS=Botryotinia fuckeliana (strain B05.10) OX=332648 GN=BCIN_08g03150 PE=3 SV=1	26.5767	26.2362	26.5004	26.982	26.3849	26.4744	29.1973	29.7605	29.255	31.1731	31.6676	30.8697	NaN	NaN	NaN	20.6116	NaN	NaN	3	3	3	3	0	1	1	1	NaN	0.454454	0.804208	-0.175947	0.000136465	0	-2.96649	1	0.896311	6.0021	0.000100405	0	-4.62306	glycerol metabolic process	GO:0006071	ATP binding;glycerone kinase activity	GO:0004371;GO:0005524
A0A384JJ96	tr|A0A384JJ96|A0A384JJ96_BOTFB Aldo_ket_red domain-containing protein OS=Botryotinia fuckeliana (strain B05.10) OX=332648 GN=BCIN_06g00400 PE=4 SV=1	27.7721	26.3667	26.2686	25.2785	28.0697	27.8216	27.7987	28.2839	28.9601	27.2048	27.5597	27.6935	NaN	NaN	NaN	NaN	NaN	NaN	3	3	3	3	0	0	1	0.908672	NaN	0.814719	1	-0.254153	0.0591427	0.0303129	-1.54513	1	0.871558	NaN	0.659501	1	-0.429375			oxidoreductase activity	GO:0016491					oxidoreductase activity
A0A384JJU5	tr|A0A384JJU5|A0A384JJU5_BOTFB Uncharacterized protein OS=Botryotinia fuckeliana (strain B05.10) OX=332648 GN=BCIN_06g01600 PE=3 SV=1	NaN	NaN	NaN	26.345	27.4281	27.3233	NaN	NaN	NaN	NaN	NaN	NaN	NaN	NaN	NaN	26.9537	27.9284	28.865	0	3	0	0	0	3	NaN	1	0	1	1	NaN	NaN	1	0	0.246062	0.518926	-0.883568	1	0.876083	NaN	carbohydrate metabolic process	GO:0005975	hydrolase activity, hydrolyzing O-glycosyl compounds	GO:0004553			carbohydrate metabolic process	GO:0005975
A0A384JQ39	tr|A0A384JQ39|A0A384JQ39_BOTFB Bccdc48 OS=Botryotinia fuckeliana (strain B05.10) OX=332648 GN=Bccdc48 PE=4 SV=1	27.1939	25.5128	22.9936	25.5282	25.254	27.4292	32.7609	32.9422	32.8504	31.9988	33.5899	33.2283	22.5098	NaN	NaN	NaN	NaN	NaN	3	3	3	3	1	0	1	1	2.72363	0.581911	0.91588	-0.836997	0.00337011	0.00247619	-7.61771	1	0.894973	NaN	0.00119873	0.000944724	-6.86857			ATP binding;hydrolase activity	GO:0005524;GO:0016787
A0A384JG51	tr|A0A384JG51|A0A384JG51_BOTFB Uncharacterized protein OS=Botryotinia fuckeliana (strain B05.10) OX=332648 GN=BCIN_05g00180 PE=3 SV=1	20.8304	22.2201	22.7928	22.1836	27.2636	24.2878	34.8592	34.9176	34.6281	35.7858	34.7323	34.6357	NaN	24.2352	21.713	21.6635	17.6864	24.6404	3	3	3	3	2	3	0.4566	0.643088	-1.02628	0.172254	0.481747	-2.6305	2.61401e-05	0	-12.8538	0.263003	0.523423	3.2482	0.00232004	0.00108949	-10.473
A0A384K2R9	tr|A0A384K2R9|A0A384K2R9_BOTFB Bclcc2 OS=Botryotinia fuckeliana (strain B05.10) OX=332648 GN=Bclcc2 PE=3 SV=1	30.4693	28.5209	28.833	26.8257	27.017	25.8222	29.0007	26.8413	26.3154	NaN	NaN	NaN	34.0265	28.4979	33.398	28.57	28.9046	29.2429	3	3	3	0	3	3	0.218058	0.247629	-2.69973	0.0185085	0.13725	2.71942	0.137703	0.0837273	1.88855	0.00493002	0.1078	-2.35086	1	1	NaN			copper ion binding;oxidoreductase activity	GO:0005507;GO:0016491					oxidoreductase activity
A0A384JIM8	tr|A0A384JIM8|A0A384JIM8_BOTFB Uncharacterized protein OS=Botryotinia fuckeliana (strain B05.10) OX=332648 GN=BCIN_05g07640 PE=3 SV=1	27.1765	27.2273	27.2515	26.528	26.4293	26.6855	29.5275	30.7142	30.7911	29.6601	27.2148	26.7685	NaN	NaN	NaN	23.7269	23.5285	NaN	3	3	3	3	0	2	1	0.894994	NaN	0.0009955	0.0232593	0.670849	0.00158301	0.000868085	-3.12584	0.000157683	0.108	2.91989	0.213322	0.164714	-1.33352			heme binding;iron ion binding;oxidoreductase activity, acting on paired donors, with incorporation or reduction of molecular oxygen	GO:0005506;GO:0016705;GO:0020037
A0A384JMJ6	tr|A0A384JMJ6|A0A384JMJ6_BOTFB Uncharacterized protein OS=Botryotinia fuckeliana (strain B05.10) OX=332648 GN=BCIN_07g02940 PE=4 SV=1	NaN	NaN	24.3924	22.8081	26.9993	25.6904	NaN	NaN	NaN	NaN	23.4171	23.9362	19.2442	NaN	NaN	27.8136	29.9001	31.697	1	3	0	2	1	3	NaN	1	0	1	0.843015	-0.77353	NaN	1	0	0.0500397	0.252676	-4.63766	0.423158	0.562883	1.48926
A0A384JX00	tr|A0A384JX00|A0A384JX00_BOTFB S-adenosylmethionine synthase OS=Botryotinia fuckeliana (strain B05.10) OX=332648 GN=BCIN_11g03520 PE=3 SV=1	22.5464	24.0992	NaN	23.5667	25.3045	25.5595	31.6305	31.5165	31.3696	30.7638	30.6196	30.3454	NaN	NaN	NaN	23.5971	NaN	NaN	2	3	3	3	0	1	NaN	1	0	0.231485	0.565021	-1.48742	0.00079879	0	-8.18272	1	1	1.21316	0.000830379	0.00108046	-5.76606	S-adenosylmethionine biosynthetic process	GO:0006556	ATP binding;methionine adenosyltransferase activity	GO:0004478;GO:0005524
A0A384JCR8	tr|A0A384JCR8|A0A384JCR8_BOTFB Uncharacterized protein OS=Botryotinia fuckeliana (strain B05.10) OX=332648 GN=BCIN_03g03610 PE=4 SV=1	24.945	25.6973	25.4709	27.5846	29.4883	24.695	27.4249	27.8953	27.7131	25.7261	27.4321	27.9322	28.2609	25.0974	29.2118	28.2575	29.7848	28.5906	3	3	3	3	3	3	0.163674	0.182719	-2.15231	0.252563	0.594059	-1.88491	0.000911921	0	-2.30676	0.331434	0.607696	-1.62165	0.890887	1	0.225798			carbohydrate binding;catalytic activity	GO:0003824;GO:0030246
A0A384JIX1	tr|A0A384JIX1|A0A384JIX1_BOTFB Uncharacterized protein OS=Botryotinia fuckeliana (strain B05.10) OX=332648 GN=BCIN_06g00050 PE=4 SV=1	23.3737	23.7617	23.7715	27.1039	28.3096	26.2004	NaN	22.4732	22.465	25.8042	27.564	28.6833	22.2769	23.2451	22.6982	27.4148	30.9511	29.3355	3	3	2	3	3	3	0.0443621	0.043283	0.895573	0.004647	0.0510222	-3.56896	0.00624621	0.00254545	1.16656	0.163574	0.400526	-2.02917	0.894937	1	-0.145871
A0A384K3Q4	tr|A0A384K3Q4|A0A384K3Q4_BOTFB Bchex5 OS=Botryotinia fuckeliana (strain B05.10) OX=332648 GN=Bchex5 PE=3 SV=1	NaN	NaN	NaN	27.0913	27.4697	28.547	25.7619	NaN	25.2326	28.2816	27.9048	27.1808	NaN	NaN	NaN	NaN	NaN	NaN	0	3	2	3	0	0	NaN	1	0	1	0.92255	NaN	NaN	1	0	1	1	NaN	0.88121	1	-0.086401			transmembrane transporter activity	GO:0022857	integral component of membrane	GO:0016021			transmembrane transporter activity
A0A384K2W8	tr|A0A384K2W8|A0A384K2W8_BOTFB Uncharacterized protein OS=Botryotinia fuckeliana (strain B05.10) OX=332648 GN=BCIN_14g03270 PE=4 SV=1	21.1656	22.1521	22.005	23.2341	28.4996	25.3499	35.9931	36.5576	36.0837	28.8653	30.8206	29.2027	NaN	20.5831	22.3712	19.8567	20.0899	21.2669	3	3	3	3	2	3	0.727194	1	0.297089	0.065883	0.276269	-3.92028	2.15056e-06	0	-14.4372	0.0292316	0.216235	5.29001	0.0749372	0.0398773	-3.935
A0A384JDE5	tr|A0A384JDE5|A0A384JDE5_BOTFB Bcbrn2 OS=Botryotinia fuckeliana (strain B05.10) OX=332648 GN=Bcbrn2 PE=3 SV=1	25.4216	25.5347	26.1513	22.0507	27.4002	25.5783	32.3962	32.6851	32.9506	29.8139	31.4676	31.1037	NaN	NaN	NaN	NaN	23.623	21.9426	3	3	3	3	0	2	1	0.820852	NaN	0.684882	1	0.692804	1.4889e-05	0	-6.97475	0.370997	0.65439	2.22693	0.0246813	0.0152792	-5.78533			oxidoreductase activity	GO:0016491					oxidoreductase activity
A0A384K4G2	tr|A0A384K4G2|A0A384K4G2_BOTFB Peptide hydrolase OS=Botryotinia fuckeliana (strain B05.10) OX=332648 GN=Bcape3 PE=3 SV=1	NaN	NaN	NaN	25.1107	27.3427	26.8099	31.1846	30.5291	30.8176	29.7517	30.5363	29.7614	NaN	NaN	NaN	22.2115	27.3084	27.711	0	3	3	3	0	3	NaN	1	0	1	0.925575	NaN	1	1	NaN	0.738573	1	0.677514	0.0075792	0.00582796	-3.59534			aminopeptidase activity	GO:0004177
A0A384K2H3	tr|A0A384K2H3|A0A384K2H3_BOTFB Transketolase OS=Botryotinia fuckeliana (strain B05.10) OX=332648 GN=BCIN_14g01980 PE=3 SV=1	22.4179	22.3176	22.4264	23.3377	25.8842	23.859	35.5891	34.9467	34.7054	35.9336	34.6377	34.643	22.8574	23.0551	19.9362	NaN	NaN	NaN	3	3	3	3	3	0	0.686754	1	0.437746	0.064134	0.280356	-1.97297	1.15414e-06	0	-12.6931	1	1	NaN	0.000271235	0.000910891	-10.7111			transketolase activity	GO:0004802
A0A384JGQ4	tr|A0A384JGQ4|A0A384JGQ4_BOTFB Cellulase domain-containing protein OS=Botryotinia fuckeliana (strain B05.10) OX=332648 GN=BCIN_05g01660 PE=3 SV=1	27.0783	NaN	24.6082	25.7943	28.606	27.6415	28.5831	28.6761	28.6181	26.1274	27.5989	27.6836	NaN	NaN	NaN	27.2805	29.4652	29.0938	2	3	3	3	0	3	NaN	1	0	0.363642	0.711352	-1.50406	0.0567369	0.0285297	-2.78252	0.300658	0.570467	-1.26586	0.838263	1	0.210656	carbohydrate metabolic process	GO:0005975	hydrolase activity, hydrolyzing O-glycosyl compounds	GO:0004553			carbohydrate metabolic process	GO:0005975
A0A384JTN4	tr|A0A384JTN4|A0A384JTN4_BOTFB Bczrt1 OS=Botryotinia fuckeliana (strain B05.10) OX=332648 GN=Bczrt1 PE=3 SV=1	26.7612	27.7197	26.7669	26.456	26.3415	24.7951	31.9983	32.4478	32.641	21.7818	25.3446	22.3701	NaN	NaN	22.7662	NaN	NaN	NaN	3	3	3	3	1	0	1	1	4.31632	0.122239	0.395731	1.21836	0.000141747	0	-5.27979	1	1	NaN	0.0925021	0.0519934	2.69872			zinc ion transmembrane transporter activity	GO:0005385	integral component of membrane	GO:0016021
A0A384JTW9	tr|A0A384JTW9|A0A384JTW9_BOTFB Single-stranded DNA-binding protein OS=Botryotinia fuckeliana (strain B05.10) OX=332648 GN=BCIN_10g00600 PE=4 SV=1	27.0494	26.9968	27.1173	26.5538	26.2618	27.3202	29.1946	28.2046	28.3996	26.0613	NaN	26.4316	NaN	NaN	NaN	NaN	NaN	NaN	3	3	3	2	0	0	1	1	NaN	0.341339	0.675093	0.342587	0.00713215	0.00383648	-1.54511	1	1	NaN	0.358467	0.422978	0.465462	DNA replication	GO:0006260	single-stranded DNA binding	GO:0003697
A0A384JFP6	tr|A0A384JFP6|A0A384JFP6_BOTFB Uncharacterized protein OS=Botryotinia fuckeliana (strain B05.10) OX=332648 GN=BCIN_04g04500 PE=4 SV=1	23.7681	22.8602	NaN	23.8819	27.3309	26.4817	34.1909	34.2499	34.0323	31.4777	31.3394	28.3797	NaN	NaN	NaN	NaN	NaN	NaN	2	3	3	3	0	0	NaN	1	0	0.15819	0.450813	-2.58401	7.2992e-05	0	-10.8436	1	0.815826	NaN	0.0359505	0.0203465	-4.50076			voltage-gated anion channel activity	GO:0008308	mitochondrial outer membrane	GO:0005741
A0A384JP76	tr|A0A384JP76|A0A384JP76_BOTFB Endo/exonuclease/phosphatase domain-containing protein OS=Botryotinia fuckeliana (strain B05.10) OX=332648 GN=BCIN_07g06810 PE=4 SV=1	NaN	NaN	NaN	25.1043	24.9342	25.8145	22.3558	21.8606	23.9941	30.8056	30.5603	31.5866	NaN	NaN	22.5027	25.9118	26.8899	28.7005	0	3	3	3	1	3	NaN	1	0	1	0.832985	NaN	1	1	NaN	0.093798	0.306667	-1.88308	0.000155809	0	-5.69983
A0A384JZF2	tr|A0A384JZF2|A0A384JZF2_BOTFB MFS domain-containing protein OS=Botryotinia fuckeliana (strain B05.10) OX=332648 GN=BCIN_12g02300 PE=3 SV=1	NaN	NaN	NaN	27.067	26.3018	27.202	26.4441	26.1869	26.3856	28.4305	28.6481	27.1194	23.167	NaN	NaN	NaN	NaN	NaN	0	3	3	3	1	0	NaN	1	0	1	0.916651	NaN	1	1	NaN	1	1	NaN	0.0943386	0.0529689	-1.20911			transmembrane transporter activity	GO:0022857	integral component of membrane	GO:0016021			transmembrane transporter activity
A0A384JNK6	tr|A0A384JNK6|A0A384JNK6_BOTFB Thiamine thiazole synthase OS=Botryotinia fuckeliana (strain B05.10) OX=332648 GN=Bcthi4 PE=3 SV=1	NaN	23.0753	22.2461	21.8513	27.8827	24.079	35.0085	33.8825	34.0144	32.4123	29.498	29.076	NaN	NaN	NaN	NaN	NaN	NaN	2	3	3	3	0	0	NaN	1	0	0.459117	0.804658	-1.94358	0.000234728	0	-11.6411	1	0.884413	NaN	0.049158	0.0262206	-5.72445	thiamine biosynthetic process;thiazole biosynthetic process	GO:0009228;GO:0052837			cytosol	GO:0005829
A0A384JCX3	tr|A0A384JCX3|A0A384JCX3_BOTFB 40S ribosomal protein S1 OS=Botryotinia fuckeliana (strain B05.10) OX=332648 GN=RPS1 PE=3 SV=1	22.1736	20.782	21.4746	21.1508	24.3406	20.8487	32.8734	33.5475	33.3134	34.6042	34.0869	34.0171	NaN	18.7367	22.1216	NaN	NaN	NaN	3	3	3	3	2	0	0.498364	0.731121	1.04758	0.62018	0.958624	-0.636625	1.24442e-05	0	-11.7681	1	1	NaN	0.000431199	0.00143511	-12.1227	translation	GO:0006412	structural constituent of ribosome	GO:0003735	cytosolic small ribosomal subunit	GO:0022627	translation	GO:0006412	structural constituent of ribosome
A0A384K7K0	tr|A0A384K7K0|A0A384K7K0_BOTFB Uncharacterized protein OS=Botryotinia fuckeliana (strain B05.10) OX=332648 GN=BCIN_16g02790 PE=3 SV=1	29.1219	29.881	29.5166	28.5257	28.1416	27.2855	27.6113	27.6583	27.5811	30.6754	29.8867	29.4248	32.7065	33.7636	32.9027	25.6784	27.6353	27.6628	3	3	3	3	3	3	0.000763883	0	-3.61777	0.023497	0.163389	1.52221	0.00101545	0.000507042	1.88958	0.257684	0.512563	0.99208	0.0177225	0.0109636	-2.01139			serine-type peptidase activity	GO:0008236
A0A384K0K8	tr|A0A384K0K8|A0A384K0K8_BOTFB Uncharacterized protein OS=Botryotinia fuckeliana (strain B05.10) OX=332648 GN=BCIN_13g02010 PE=4 SV=1	NaN	NaN	NaN	26.1355	26.425	27.0845	NaN	NaN	NaN	29.2467	27.3888	27.461	NaN	NaN	23.76	25.5634	23.7744	NaN	0	3	0	3	1	2	NaN	1	0	1	0.897604	NaN	NaN	1	0	0.0895495	0.299346	1.87937	0.0909367	0.0499044	-1.48385
A0A384JLE7	tr|A0A384JLE7|A0A384JLE7_BOTFB FAD-binding PCMH-type domain-containing protein OS=Botryotinia fuckeliana (strain B05.10) OX=332648 GN=BCIN_06g07150 PE=4 SV=1	NaN	NaN	NaN	26.1078	25.2889	28.0626	NaN	NaN	NaN	NaN	NaN	27.5336	NaN	NaN	NaN	NaN	24.5117	26.5402	0	3	0	1	0	2	NaN	1	0	1	0.846822	NaN	NaN	1	0	0.514682	0.824309	0.960496	1	0.901146	-1.04722			FAD binding;oxidoreductase activity	GO:0016491;GO:0071949					oxidoreductase activity
A0A384K1A0	tr|A0A384K1A0|A0A384K1A0_BOTFB Histone H4 OS=Botryotinia fuckeliana (strain B05.10) OX=332648 GN=BCIN_13g04420 PE=3 SV=1	22.1672	20.8221	22.8624	22.9172	22.225	23.6391	30.9387	31.2736	31.3197	33.7653	33.4111	33.3918	NaN	NaN	NaN	NaN	NaN	NaN	3	3	3	3	0	0	1	1	NaN	0.249145	0.590786	-0.976489	0.000111914	0	-9.22677	1	1	NaN	1.54999e-05	0	-10.5957	nucleosome assembly	GO:0006334	DNA binding;protein heterodimerization activity	GO:0003677;GO:0046982	nucleosome;nucleus	GO:0000786;GO:0005634			DNA binding
A0A384J9Y3	tr|A0A384J9Y3|A0A384J9Y3_BOTFB Aconitate hydratase, mitochondrial OS=Botryotinia fuckeliana (strain B05.10) OX=332648 GN=Bcaco1 PE=3 SV=1	20.4853	21.1837	19.4063	22.0848	24.3184	23.0055	35.4802	35.2538	35.0677	34.0018	34.3025	32.4784	18.1075	17.7148	17.6018	NaN	NaN	NaN	3	3	3	3	3	0	0.00910659	0.0101176	2.5504	0.0285508	0.187147	-2.77781	9.5438e-06	0	-14.9088	1	1	NaN	0.000261889	0.000929293	-10.458	tricarboxylic acid cycle	GO:0006099	4 iron, 4 sulfur cluster binding;aconitate hydratase activity;metal ion binding	GO:0003994;GO:0046872;GO:0051539
A0A384JRT5	tr|A0A384JRT5|A0A384JRT5_BOTFB SGNH_hydro domain-containing protein OS=Botryotinia fuckeliana (strain B05.10) OX=332648 GN=BCIN_09g01800 PE=4 SV=1	25.1976	25.7587	26.4901	25.8906	26.3814	26.1902	24.3695	NaN	NaN	NaN	NaN	NaN	NaN	NaN	NaN	25.6089	24.5984	NaN	3	3	1	0	0	2	1	1	NaN	0.445483	0.797852	-0.338605	1	1	1.44599	0.0873046	0.301059	1.0504	1	1	NaN
A0A384J9L1	tr|A0A384J9L1|A0A384J9L1_BOTFB Peptidase_M14 domain-containing protein OS=Botryotinia fuckeliana (strain B05.10) OX=332648 GN=BCIN_02g04800 PE=3 SV=1	NaN	NaN	NaN	26.1478	26.0315	27.3475	NaN	NaN	NaN	24.6761	24.3679	25.1025	NaN	22.778	21.8639	27.2967	27.6077	29.3254	0	3	0	3	2	3	NaN	1	0	1	1	NaN	NaN	1	0	0.107517	0.318891	-1.5677	0.0190409	0.0114405	1.79339			metallocarboxypeptidase activity;zinc ion binding	GO:0004181;GO:0008270
A0A384JL52	tr|A0A384JL52|A0A384JL52_BOTFB 60S acidic ribosomal protein P0 OS=Botryotinia fuckeliana (strain B05.10) OX=332648 GN=Bcrpp0 PE=3 SV=1	NaN	20.9198	23.2036	20.4301	24.6055	22.9979	33.3553	32.8583	32.732	33.4347	33.5083	33.1448	NaN	21.7411	NaN	NaN	NaN	NaN	2	3	3	3	1	0	NaN	1	0	0.752821	1	-0.616163	0.00115002	0.000490909	-10.9202	1	0.921094	NaN	0.000939752	0.00102732	-10.6847	ribosome biogenesis	GO:0042254					ribosome biogenesis	GO:0042254
A0A384JFC6	tr|A0A384JFC6|A0A384JFC6_BOTFB Uncharacterized protein OS=Botryotinia fuckeliana (strain B05.10) OX=332648 GN=BCIN_04g03040 PE=3 SV=1	25.7223	25.2529	23.4396	23.9822	23.8141	24.5101	31.0705	31.2978	30.8757	32.3741	28.915	31.3353	21.9636	NaN	24.0013	22.2863	20.4423	24.3805	3	3	3	3	2	3	0.219107	0.247518	1.8225	0.388344	0.737435	0.702829	0.000887473	0	-6.27639	0.208584	0.461669	1.73241	0.00293179	0.00136727	-6.77267			ATP binding;formate-tetrahydrofolate ligase activity;methylenetetrahydrofolate dehydrogenase (NADP+) activity	GO:0004329;GO:0004488;GO:0005524
A0A384K1P5	tr|A0A384K1P5|A0A384K1P5_BOTFB Uncharacterized protein OS=Botryotinia fuckeliana (strain B05.10) OX=332648 GN=BCIN_13g05770 PE=4 SV=1	23.5971	23.104	23.4765	26.9179	27.4715	26.5945	25.6476	23.5807	24.1987	24.7326	22.0661	25.6947	25.7094	26.6498	26.5264	29.2502	29.0047	28.9468	3	3	3	3	3	3	0.000924375	0.0064	-2.90268	0.000261566	0.00575	-3.60207	0.16082	0.0987097	-1.08312	0.00160206	0.12	-2.07259	0.0641199	0.0327051	2.83016
A0A384K026	tr|A0A384K026|A0A384K026_BOTFB Aminotran_1_2 domain-containing protein OS=Botryotinia fuckeliana (strain B05.10) OX=332648 GN=BCIN_12g06520 PE=4 SV=1	27.1021	27.632	NaN	27.179	26.9466	27.869	27.8934	27.0915	27.3889	26.9588	26.8926	26.0039	NaN	NaN	NaN	NaN	NaN	NaN	2	3	3	3	0	0	NaN	1	0	0.93618	1	0.0355228	0.817486	1	-0.0908734	1	1	NaN	0.160186	0.105674	0.713091	biosynthetic process	GO:0009058	catalytic activity;pyridoxal phosphate binding	GO:0003824;GO:0030170			biosynthetic process	GO:0009058
A0A384JNJ8	tr|A0A384JNJ8|A0A384JNJ8_BOTFB Uncharacterized protein OS=Botryotinia fuckeliana (strain B05.10) OX=332648 GN=BCIN_07g05950 PE=3 SV=1	NaN	NaN	NaN	26.3232	27.0069	26.8715	NaN	NaN	NaN	NaN	26.4416	25.2423	NaN	NaN	NaN	NaN	NaN	25.4311	0	3	0	2	0	1	NaN	1	0	1	0.830542	NaN	NaN	1	0	1	0.88311	1.30273	0.186111	0.129961	0.891904
A0A384K318	tr|A0A384K318|A0A384K318_BOTFB Proteasome subunit alpha type OS=Botryotinia fuckeliana (strain B05.10) OX=332648 GN=Bcpre8 PE=3 SV=1	25.9922	NaN	NaN	25.6253	25.7211	26.3657	29.72	29.6732	29.1699	26.9708	23.6147	23.3187	24.0193	24.7042	NaN	NaN	NaN	NaN	1	3	3	3	2	0	NaN	1	0	1	0.949111	0.0881926	1	1	-3.52877	1	1	NaN	0.347671	0.398169	1.26932	ubiquitin-dependent protein catabolic process	GO:0006511	threonine-type endopeptidase activity	GO:0004298	proteasome core complex, alpha-subunit complex	GO:0019773
A0A384JWF9	tr|A0A384JWF9|A0A384JWF9_BOTFB Obg-like ATPase 1 OS=Botryotinia fuckeliana (strain B05.10) OX=332648 GN=BCIN_11g02610 PE=3 SV=1	26.7365	25.2823	26.117	24.4366	24.0939	27.0996	31.3139	31.3428	32.9738	30.9506	30.7582	30.2663	NaN	NaN	NaN	NaN	NaN	NaN	3	3	3	3	0	0	1	1	NaN	0.466605	0.804389	0.835217	0.00108383	0.000497696	-5.83159	1	1	NaN	0.00496686	0.00206098	-5.44834			ATP binding;ATPase activity;GTP binding;ribosomal large subunit binding;ribosome binding	GO:0005524;GO:0005525;GO:0016887;GO:0043022;GO:0043023	cytoplasm	GO:0005737			ATPase activity
A0A384K7G7	tr|A0A384K7G7|A0A384K7G7_BOTFB Peptidase A1 domain-containing protein OS=Botryotinia fuckeliana (strain B05.10) OX=332648 GN=BCIN_16g04150 PE=4 SV=1	NaN	NaN	NaN	26.4416	27.5223	25.9736	25.6575	NaN	NaN	23.8925	24.2343	NaN	NaN	NaN	NaN	25.851	28.4209	27.968	0	3	1	2	0	3	NaN	1	0	1	0.893724	NaN	NaN	1	0	0.448908	0.767171	-0.767454	0.0236579	0.01456	2.58244
A0A384JUM7	tr|A0A384JUM7|A0A384JUM7_BOTFB Uncharacterized protein OS=Botryotinia fuckeliana (strain B05.10) OX=332648 GN=BCIN_10g02780 PE=4 SV=1	NaN	NaN	NaN	28.181	27.5882	27.7032	NaN	NaN	NaN	NaN	23.9559	NaN	28.4544	27.9296	28.5666	30.0346	28.4378	26.7074	0	3	0	1	3	3	1	1	NaN	1	0.801022	NaN	NaN	1	0	0.59173	0.926134	-0.569136	1	1	3.86825
A0A384JVJ6	tr|A0A384JVJ6|A0A384JVJ6_BOTFB Bchsp104 OS=Botryotinia fuckeliana (strain B05.10) OX=332648 GN=Bchsp104 PE=3 SV=1	26.4865	27.5332	27.5073	27.0822	27.1736	28.1521	30.53	30.967	30.9402	33.1663	32.9852	32.6832	21.1227	NaN	19.7586	NaN	21.2099	NaN	3	3	3	3	2	1	0.0021477	0.00749091	6.73503	0.578204	0.918545	-0.293623	0.000616922	0	-3.63671	1	1	6.25946	0.000121728	0	-5.4756	protein metabolic process	GO:0019538	ATP binding	GO:0005524
A0A384JUA9	tr|A0A384JUA9|A0A384JUA9_BOTFB Bcprx9 OS=Botryotinia fuckeliana (strain B05.10) OX=332648 GN=Bcprx9 PE=3 SV=1	NaN	NaN	NaN	23.54	25.9862	22.9065	33.546	32.7005	32.9881	32.8096	32.8094	32.8063	NaN	NaN	NaN	NaN	NaN	NaN	0	3	3	3	0	0	NaN	1	0	1	0.797629	NaN	1	1	NaN	1	1	NaN	0.000766565	0.00110588	-8.66419			oxidoreductase activity	GO:0016491					oxidoreductase activity
A0A384J6U1	tr|A0A384J6U1|A0A384J6U1_BOTFB Bclgd1 OS=Botryotinia fuckeliana (strain B05.10) OX=332648 GN=Bclgd1 PE=4 SV=1;tr|A0A384J6S6|A0A384J6S6_BOTFB Bclgd1 OS=Botryotinia fuckeliana (strain B05.10) OX=332648 GN=Bclgd1 PE=4 SV=1	NaN	24.3781	NaN	23.4171	27.4577	26.3243	30.1817	29.0834	30.223	32.4503	32.7393	32.799	NaN	NaN	NaN	NaN	NaN	NaN	1	3	3	3	0	0	NaN	1	0	1	1	-1.35495	1	0.931779	-5.4513	1	0.978192	NaN	0.00457547	0.00181818	-6.92982	carbohydrate catabolic process;cellular amino acid catabolic process	GO:0009063;GO:0016052	L-fuconate dehydratase activity	GO:0050023
A0A384JDW6	tr|A0A384JDW6|A0A384JDW6_BOTFB Derlin OS=Botryotinia fuckeliana (strain B05.10) OX=332648 GN=BCIN_03g09290 PE=3 SV=1	27.0003	25.8896	27.8407	25.5554	26.4969	27.0925	26.4847	25.4402	26.2904	NaN	26.0586	26.4608	NaN	NaN	NaN	NaN	NaN	26.4082	3	3	3	2	0	1	1	0.829028	NaN	0.503983	0.858397	0.528597	0.266412	0.236802	0.838477	1	0.85175	-0.0265363	0.851178	1	0.121937
A0A384J564	tr|A0A384J564|A0A384J564_BOTFB UTP--glucose-1-phosphate uridylyltransferase OS=Botryotinia fuckeliana (strain B05.10) OX=332648 GN=Bcugp1 PE=3 SV=1	21.8074	21.8901	24.969	22.8874	24.1834	24.9861	34.5617	34.8138	34.5797	31.9857	31.8848	32.1029	21.7318	22.7123	NaN	24.6039	25.0888	22.5468	3	3	3	3	2	3	0.664647	1	0.666821	0.402025	0.753338	-1.13011	0.000352914	0	-11.7629	0.953928	1	-0.0608883	0.000203817	0.00108235	-7.97215	UDP-glucose metabolic process	GO:0006011	UTP:glucose-1-phosphate uridylyltransferase activity	GO:0003983
A0A384JTW8	tr|A0A384JTW8|A0A384JTW8_BOTFB HATPase_c domain-containing protein OS=Botryotinia fuckeliana (strain B05.10) OX=332648 GN=BCIN_10g00300 PE=3 SV=1	21.1695	19.8079	21.2356	21.8223	27.3368	24.3951	35.3142	35.7497	35.2777	34.3298	33.6922	34.857	NaN	NaN	19.265	NaN	19.703	18.6104	3	3	3	3	1	2	1	1	1.47263	0.0849866	0.319414	-3.78042	7.29609e-06	0	-14.7095	0.0834181	0.307423	5.36134	0.00387491	0.00123684	-9.77492	protein folding	GO:0006457	ATP binding;unfolded protein binding	GO:0005524;GO:0051082			protein folding	GO:0006457	unfolded protein binding
A0A384J3W5	tr|A0A384J3W5|A0A384J3W5_BOTFB Threonine dehydratase OS=Botryotinia fuckeliana (strain B05.10) OX=332648 GN=Bcilv1 PE=3 SV=1	27.7479	25.9805	28.2484	27.8458	27.6583	28.4844	26.1582	26.1045	26.3077	23.5417	NaN	NaN	NaN	NaN	NaN	NaN	NaN	NaN	3	3	3	1	0	0	1	0.983849	NaN	0.411432	0.764015	-0.670539	0.175456	0.111401	1.1355	1	0.987862	NaN	1	0.992235	4.45448	isoleucine biosynthetic process	GO:0009097	L-threonine ammonia-lyase activity;pyridoxal phosphate binding	GO:0004794;GO:0030170
A0A384JDK9	tr|A0A384JDK9|A0A384JDK9_BOTFB Bcccg1 OS=Botryotinia fuckeliana (strain B05.10) OX=332648 GN=Bcccg1 PE=4 SV=1	NaN	NaN	NaN	26.1945	25.4499	21.8335	31.1467	31.565	31.3512	30.673	26.6629	27.4785	NaN	NaN	NaN	NaN	NaN	NaN	0	3	3	3	0	0	NaN	1	0	1	1	NaN	1	1	NaN	1	0.939862	NaN	0.106423	0.0599101	-3.77888
A0A384JX46	tr|A0A384JX46|A0A384JX46_BOTFB Uncharacterized protein OS=Botryotinia fuckeliana (strain B05.10) OX=332648 GN=BCIN_11g04620 PE=3 SV=1	NaN	NaN	23.3237	23.5693	24.603	26.7234	29.753	31.2676	31.1475	27.8695	27.9338	29.9319	NaN	NaN	NaN	NaN	NaN	NaN	1	3	3	3	0	0	NaN	1	0	1	0.816076	-1.64147	1	1	-7.39896	1	1	NaN	0.0346904	0.0197343	-3.61317			GTP binding	GO:0005525
A0A384JUB9	tr|A0A384JUB9|A0A384JUB9_BOTFB EthD domain-containing protein OS=Botryotinia fuckeliana (strain B05.10) OX=332648 GN=BCIN_10g00030 PE=3 SV=1	NaN	23.8426	22.8984	22.9859	24.4949	23.9446	33.8819	32.8778	33.122	34.224	34.3616	34.0935	NaN	NaN	NaN	NaN	NaN	NaN	2	3	3	3	0	0	NaN	1	0	0.559491	0.915988	-0.437969	0.000324238	0	-9.92342	1	1	NaN	2.02019e-05	0	-10.4179
A0A384K284	tr|A0A384K284|A0A384K284_BOTFB Bchex2 OS=Botryotinia fuckeliana (strain B05.10) OX=332648 GN=Bchex2 PE=3 SV=1	NaN	NaN	NaN	24.4601	22.6087	26.6249	NaN	NaN	21.9418	29.0036	31.5615	31.7055	NaN	NaN	NaN	25.4091	NaN	NaN	0	3	1	3	0	1	NaN	1	0	1	0.941108	NaN	NaN	1	0	1	1	-0.844476	0.0130977	0.0086836	-6.19226			transmembrane transporter activity	GO:0022857	integral component of membrane	GO:0016021			transmembrane transporter activity
A0A384J4D5	tr|A0A384J4D5|A0A384J4D5_BOTFB Uncharacterized protein OS=Botryotinia fuckeliana (strain B05.10) OX=332648 GN=BCIN_01g01710 PE=4 SV=1	NaN	24.9675	25.8336	21.8474	24.4244	25.9731	31.0068	27.5756	27.2171	29.6933	29.7057	29.7005	20.5681	NaN	19.6796	20.6467	NaN	NaN	2	3	3	3	2	1	NaN	1	0	0.466799	0.801699	1.31888	0.138118	0.0834836	-3.19933	1	0.992768	3.43498	0.00952443	0.00589055	-5.6182			GTP binding;GTPase activity	GO:0003924;GO:0005525					GTPase activity
A0A384J4J0	tr|A0A384J4J0|A0A384J4J0_BOTFB Uncharacterized protein OS=Botryotinia fuckeliana (strain B05.10) OX=332648 GN=BCIN_01g02200 PE=3 SV=1	21.2941	NaN	21.2557	20.9809	22.4769	24.3247	31.3517	32.297	31.6551	33.6796	32.5979	32.8704	NaN	NaN	NaN	21.8717	20.9311	22.7535	2	3	3	3	0	3	NaN	1	0	0.368233	0.715247	-1.31927	8.8687e-05	0	-10.4931	0.537222	0.852887	0.742093	0.000510984	0.00133333	-10.4551	translation	GO:0006412	rRNA binding;structural constituent of ribosome	GO:0003735;GO:0019843	small ribosomal subunit	GO:0015935	translation	GO:0006412	rRNA binding;structural constituent of ribosome
A0A384J912	tr|A0A384J912|A0A384J912_BOTFB Uncharacterized protein OS=Botryotinia fuckeliana (strain B05.10) OX=332648 GN=BCIN_02g04320 PE=4 SV=1	NaN	22.913	NaN	27.494	27.2333	25.2005	25.3819	25.2896	25.8275	25.9476	25.0075	NaN	25.0943	25.2581	27.5645	28.3597	28.7891	27.6751	1	3	3	2	3	3	1	1	-3.05926	1	0.96709	-3.72958	1	1	-2.58664	0.109099	0.313082	-1.63199	0.327956	0.361088	1.16507
A0A384JN02	tr|A0A384JN02|A0A384JN02_BOTFB Uncharacterized protein OS=Botryotinia fuckeliana (strain B05.10) OX=332648 GN=BCIN_07g04990 PE=3 SV=1	24.8817	25.9022	26.0517	25.3805	25.4655	26.3214	30.5071	31.1283	30.9487	27.9973	27.0964	25.518	NaN	NaN	NaN	NaN	NaN	NaN	3	3	3	3	0	0	1	1	NaN	0.827249	1	-0.110596	0.000217282	0	-5.24949	1	0.904422	NaN	0.217122	0.170585	-1.14809			oxidoreductase activity	GO:0016491					oxidoreductase activity
A0A384JTG0	tr|A0A384JTG0|A0A384JTG0_BOTFB GMC_OxRdtase_N domain-containing protein OS=Botryotinia fuckeliana (strain B05.10) OX=332648 GN=BCIN_09g04570 PE=3 SV=1	NaN	NaN	NaN	26.8385	28.4443	27.3046	NaN	NaN	NaN	NaN	NaN	NaN	NaN	NaN	NaN	27.8622	28.888	27.5397	0	3	0	0	0	3	NaN	1	0	1	0.824443	NaN	NaN	1	0	0.416377	0.729805	-0.5675	1	1	NaN			flavin adenine dinucleotide binding;oxidoreductase activity, acting on CH-OH group of donors	GO:0016614;GO:0050660
A0A384JNJ2	tr|A0A384JNJ2|A0A384JNJ2_BOTFB 3-isopropylmalate dehydratase OS=Botryotinia fuckeliana (strain B05.10) OX=332648 GN=Bcleu1 PE=3 SV=1	27.984	27.506	29.5744	27.9523	24.9329	27.3781	29.7668	28.6518	31.1202	31.0375	31.5367	30.9958	24.6865	25.4711	25.8048	NaN	NaN	NaN	3	3	3	3	3	0	0.0127705	0.0110562	3.03402	0.225233	0.554063	1.60039	0.191056	0.126802	-1.49145	1	0.880517	NaN	0.00924521	0.00596474	-4.43561	leucine biosynthetic process	GO:0009098	3-isopropylmalate dehydratase activity;4 iron, 4 sulfur cluster binding	GO:0003861;GO:0051539	3-isopropylmalate dehydratase complex	GO:0009316
A0A384JTS2	tr|A0A384JTS2|A0A384JTS2_BOTFB Uncharacterized protein OS=Botryotinia fuckeliana (strain B05.10) OX=332648 GN=BCIN_10g00140 PE=3 SV=1	23.0266	25.0859	20.7512	25.4269	24.2245	21.1799	30.7781	32.6686	31.3499	20.1689	20.9491	20.3941	NaN	NaN	NaN	NaN	21.145	NaN	3	3	3	3	0	1	1	1	NaN	0.731037	1	-0.655873	0.00323716	0.00253184	-8.64426	1	1	2.46544	0.072957	0.0381265	3.10642			oxidoreductase activity	GO:0016491					oxidoreductase activity
A0A384JFT4	tr|A0A384JFT4|A0A384JFT4_BOTFB BcPG3 OS=Botryotinia fuckeliana (strain B05.10) OX=332648 GN=BcPG3 PE=3 SV=1	NaN	NaN	NaN	26.6811	26.8387	23.8841	NaN	NaN	NaN	NaN	26.1929	NaN	NaN	NaN	NaN	27.3009	27.9025	27.8688	0	3	0	1	0	3	NaN	1	0	1	1	NaN	NaN	1	0	0.125911	0.354656	-1.88944	1	0.809236	-0.391559	carbohydrate metabolic process	GO:0005975	polygalacturonase activity	GO:0004650			carbohydrate metabolic process	GO:0005975
A0A384J8S2	tr|A0A384J8S2|A0A384J8S2_BOTFB Citrate synthase OS=Botryotinia fuckeliana (strain B05.10) OX=332648 GN=BCIN_02g02750 PE=3 SV=1	19.5833	20.2299	21.7103	19.7294	25.152	23.3545	34.0916	34.2221	34.358	33.985	32.608	32.5738	NaN	NaN	NaN	NaN	NaN	21.4154	3	3	3	3	0	1	1	1	NaN	0.261886	0.606068	-2.23748	2.70421e-05	0	-13.7161	1	1	1.3299	0.00342743	0.00130556	-10.3103	tricarboxylic acid cycle	GO:0006099	citrate (Si)-synthase activity	GO:0004108
A0A384J776	tr|A0A384J776|A0A384J776_BOTFB Pyruvate carboxylase OS=Botryotinia fuckeliana (strain B05.10) OX=332648 GN=BCIN_01g09950 PE=4 SV=1	23.8471	23.0357	26.7166	23.7894	29.1951	25.7277	36.2449	36.0167	35.6336	34.3832	34.1392	33.8874	21.8009	19.4416	21.3061	NaN	NaN	22.1474	3	3	3	3	3	1	0.0501009	0.0503273	3.68358	0.428327	0.779942	-1.70429	0.000538652	0	-11.4319	1	0.957879	4.09005	0.00762162	0.00579679	-7.89919	gluconeogenesis;pyruvate metabolic process	GO:0006090;GO:0006094	ATP binding;biotin binding;metal ion binding;pyruvate carboxylase activity	GO:0004736;GO:0005524;GO:0009374;GO:0046872
A0A384J414	tr|A0A384J414|A0A384J414_BOTFB Bcsui2 OS=Botryotinia fuckeliana (strain B05.10) OX=332648 GN=Bcsui2 PE=3 SV=1	25.5427	26.4581	26.6471	25.6956	25.4743	26.6518	30.5582	30.8775	30.535	30.6382	30.1943	30.377	NaN	NaN	25.6752	28.291	26.5089	25.9866	3	3	3	3	1	3	1	0.98618	0.540675	0.608985	0.947144	0.275334	0.000244039	0	-4.44096	0.276829	0.541411	-0.988242	0.000312042	0.00175701	-4.46255			translation initiation factor activity	GO:0003743
A0A384K606	tr|A0A384K606|A0A384K606_BOTFB Lysine--tRNA ligase OS=Botryotinia fuckeliana (strain B05.10) OX=332648 GN=Bckrs1 PE=3 SV=1	25.1404	24.7559	25.4487	25.4106	25.5699	26.0608	32.1405	30.9749	30.7642	30.7008	28.3412	28.5108	NaN	NaN	23.1881	NaN	NaN	NaN	3	3	3	3	1	0	1	1	1.92695	0.113659	0.38375	-0.565403	0.000197627	0	-6.17819	1	1	NaN	0.0111122	0.00615311	-3.50386	lysyl-tRNA aminoacylation	GO:0006430	ATP binding;lysine-tRNA ligase activity;nucleic acid binding	GO:0003676;GO:0004824;GO:0005524	cytoplasm	GO:0005737
A0A384JEU9	tr|A0A384JEU9|A0A384JEU9_BOTFB Bcprx1 OS=Botryotinia fuckeliana (strain B05.10) OX=332648 GN=Bcprx1 PE=4 SV=1	27.9143	27.7653	26.0298	27.4149	25.9536	27.7844	29.5127	31.0347	31.3291	29.6836	30.9313	30.4208	NaN	NaN	NaN	NaN	NaN	NaN	3	3	3	3	0	0	1	0.840752	NaN	0.832836	1	0.185502	0.014832	0.00773407	-3.389	1	0.86652	NaN	0.00778315	0.00570526	-3.29425	cell redox homeostasis	GO:0045454	antioxidant activity;oxidoreductase activity	GO:0016209;GO:0016491	cell	GO:0005623			oxidoreductase activity
A0A384JJK0	tr|A0A384JJK0|A0A384JJK0_BOTFB Bcssz1 OS=Botryotinia fuckeliana (strain B05.10) OX=332648 GN=Bcssz1 PE=3 SV=1	23.2366	NaN	NaN	25.5997	24.0828	26.7782	31.9348	31.9155	31.0944	28.4263	29.4474	30.9459	NaN	NaN	NaN	23.0211	21.6472	NaN	1	3	3	3	0	2	NaN	1	0	1	1	-2.25031	1	0.860132	-8.41166	0.0683961	0.27209	3.15273	0.0182755	0.0108936	-4.1197
A0A384JHT7	tr|A0A384JHT7|A0A384JHT7_BOTFB PH_6 domain-containing protein OS=Botryotinia fuckeliana (strain B05.10) OX=332648 GN=BCIN_05g04910 PE=4 SV=1	NaN	21.9521	NaN	26.5602	23.7368	21.4517	31.5826	32.9506	33.7006	31.3282	30.1484	29.5785	NaN	NaN	NaN	NaN	21.1904	18.7266	1	3	3	3	0	2	NaN	1	0	1	1	-1.96418	1	0.747775	-10.7926	0.158315	0.396324	3.95772	0.0146969	0.00982705	-6.43546
A0A384JUQ4	tr|A0A384JUQ4|A0A384JUQ4_BOTFB Bcgrx1 OS=Botryotinia fuckeliana (strain B05.10) OX=332648 GN=Bcgrx1 PE=4 SV=1	NaN	21.9246	22.5955	21.7634	20.5768	23.5652	30.9194	29.7453	28.7097	21.0427	20.6992	20.8758	NaN	20.1822	NaN	NaN	NaN	NaN	2	3	3	3	1	0	NaN	1	0	0.816087	1	0.29158	0.00314768	0.00256061	-7.53142	1	1	NaN	0.278351	0.276713	1.0959	cell redox homeostasis	GO:0045454	electron transfer activity;protein disulfide oxidoreductase activity	GO:0009055;GO:0015035	cell	GO:0005623
A0A384J4E4	tr|A0A384J4E4|A0A384J4E4_BOTFB Bchom2 OS=Botryotinia fuckeliana (strain B05.10) OX=332648 GN=Bchom2 PE=4 SV=1	26.6591	26.4864	26.4405	25.6298	25.9741	26.2517	28.9489	28.5704	28.57	28.469	27.9042	28.0651	NaN	NaN	NaN	NaN	NaN	NaN	3	3	3	3	0	0	1	0.998005	NaN	0.0396648	0.218361	0.576782	0.00010954	0	-2.16777	1	0.996066	NaN	0.00087544	0.00106818	-2.19423	cellular amino acid biosynthetic process	GO:0008652	NAD binding;NADP binding;oxidoreductase activity, acting on the aldehyde or oxo group of donors, NAD or NADP as acceptor;protein dimerization activity	GO:0016620;GO:0046983;GO:0050661;GO:0051287	cytoplasm	GO:0005737
A0A384J6U8	tr|A0A384J6U8|A0A384J6U8_BOTFB Amine oxidase OS=Botryotinia fuckeliana (strain B05.10) OX=332648 GN=BCIN_01g08900 PE=3 SV=1	25.9429	NaN	NaN	27.7851	27.2998	28.3948	23.3166	24.0874	23.5304	25.3739	27.4601	28.9161	NaN	NaN	NaN	NaN	NaN	NaN	1	3	3	3	0	0	NaN	1	0	1	1	-1.8837	1	0.930593	2.29807	1	0.947286	NaN	0.620368	0.960787	0.576544	amine metabolic process	GO:0009308	copper ion binding;primary amine oxidase activity;quinone binding	GO:0005507;GO:0008131;GO:0048038
A0A384JUA0	tr|A0A384JUA0|A0A384JUA0_BOTFB TNT domain-containing protein OS=Botryotinia fuckeliana (strain B05.10) OX=332648 GN=BCIN_10g01780 PE=4 SV=1	NaN	NaN	24.5522	25.5691	27.7079	26.8305	NaN	25.2537	25.5856	24.6849	29.6805	29.4214	25.3953	25.0914	25.9049	25.2246	26.9061	26.0637	1	3	2	3	3	3	1	1	-0.91165	1	0.796514	-2.15031	NaN	1	0	0.463737	0.782369	0.637718	0.519416	0.771714	-1.2264
A0A384JXH5	tr|A0A384JXH5|A0A384JXH5_BOTFB Adenosylhomocysteinase OS=Botryotinia fuckeliana (strain B05.10) OX=332648 GN=Bcsah1 PE=3 SV=1	21.7689	19.9312	22.6029	21.602	27.5492	24.4862	34.2089	34.3077	34.28	33.7509	33.994	34.3668	NaN	NaN	NaN	NaN	NaN	NaN	3	3	3	3	0	0	1	1	NaN	0.175003	0.476957	-3.11148	8.39649e-05	0	-12.8312	1	1	NaN	0.00533547	0.00325444	-9.49143	S-adenosylhomocysteine catabolic process	GO:0019510	adenosylhomocysteinase activity;NAD binding	GO:0004013;GO:0051287
A0A384J3V1	tr|A0A384J3V1|A0A384J3V1_BOTFB Bcboa17 OS=Botryotinia fuckeliana (strain B05.10) OX=332648 GN=Bcboa17 PE=3 SV=1	NaN	NaN	NaN	23.8086	26.3829	24.8371	33.5677	34.621	34.4051	29.5868	27.244	26.5662	NaN	NaN	NaN	NaN	NaN	19.755	0	3	3	3	0	1	NaN	1	0	1	1	NaN	1	0.991622	NaN	1	0.984617	5.2545	0.0776592	0.0418685	-2.78947
A0A384JT83	tr|A0A384JT83|A0A384JT83_BOTFB Fn3_like domain-containing protein OS=Botryotinia fuckeliana (strain B05.10) OX=332648 GN=BCIN_09g04850 PE=3 SV=1	NaN	NaN	27.0903	27.2263	25.4789	25.3217	30.8147	32.1514	32.399	31.1911	30.846	30.512	23.051	NaN	NaN	26.4732	26.5716	25.9659	1	3	3	3	1	3	NaN	1	0	1	0.874539	1.0814	1	1	-4.69806	0.634617	0.942336	-0.327947	0.00164811	0.00124444	-4.84075	carbohydrate metabolic process	GO:0005975	hydrolase activity, hydrolyzing O-glycosyl compounds	GO:0004553			carbohydrate metabolic process	GO:0005975
A0A384JNE9	tr|A0A384JNE9|A0A384JNE9_BOTFB Structural maintenance of chromosomes protein OS=Botryotinia fuckeliana (strain B05.10) OX=332648 GN=Bcsmc2 PE=3 SV=1	27.9896	28.2883	28.1074	27.7242	27.7886	28.8679	26.8044	26.9125	26.3155	28.8503	28.9798	29.3218	NaN	NaN	NaN	NaN	NaN	NaN	3	3	3	3	0	0	1	1	NaN	0.996986	1	0.00153097	0.00203341	0.000839506	1.45097	1	0.879226	NaN	0.0804025	0.0426555	-0.923731	chromosome organization	GO:0051276	ATP binding	GO:0005524	chromosome	GO:0005694	chromosome organization	GO:0051276
A0A384JTS1	tr|A0A384JTS1|A0A384JTS1_BOTFB Uncharacterized protein OS=Botryotinia fuckeliana (strain B05.10) OX=332648 GN=BCIN_09g07130 PE=4 SV=1	21.2105	21.8719	22.0108	21.2997	25.4828	23.0101	33.6021	34.3937	32.9938	33.6401	33.741	31.5838	19.2605	21.4697	19.8599	NaN	NaN	22.142	3	3	3	3	3	1	0.100055	0.108661	1.50106	0.274812	0.626094	-1.56644	1.46899e-05	0	-11.9655	1	1	1.12223	0.00227505	0.00111554	-9.72412
A0A384JXV2	tr|A0A384JXV2|A0A384JXV2_BOTFB FAD-binding PCMH-type domain-containing protein OS=Botryotinia fuckeliana (strain B05.10) OX=332648 GN=BCIN_11g06120 PE=3 SV=1	22.8606	NaN	NaN	27.1991	28.1926	26.5475	23.788	22.8279	23.5738	26.1798	26.9159	26.478	20.0642	NaN	NaN	25.8625	29.3965	28.452	1	3	3	3	1	3	NaN	1	0	1	0.822032	-4.45248	1	1	-0.535953	0.637372	0.943411	-0.590551	0.206749	0.157689	0.788503			FAD binding;oxidoreductase activity	GO:0016491;GO:0071949					oxidoreductase activity
A0A384JEL4	tr|A0A384JEL4|A0A384JEL4_BOTFB Bcmet17 OS=Botryotinia fuckeliana (strain B05.10) OX=332648 GN=Bcmet17 PE=3 SV=1	NaN	NaN	NaN	28.6344	25.2735	29.7327	29.5928	28.561	29.0726	28.433	28.6455	28.4717	NaN	NaN	NaN	NaN	NaN	NaN	0	3	3	3	0	0	NaN	1	0	1	1	NaN	1	0.766332	NaN	1	0.859072	NaN	0.660232	1	-0.636527	cellular amino acid metabolic process	GO:0006520	pyridoxal phosphate binding;transferase activity, transferring alkyl or aryl (other than methyl) groups	GO:0016765;GO:0030170			cellular amino acid metabolic process	GO:0006520	transferase activity, transferring alkyl or aryl (other than methyl) groups
A0A384J6L3	tr|A0A384J6L3|A0A384J6L3_BOTFB Proteasome subunit alpha type OS=Botryotinia fuckeliana (strain B05.10) OX=332648 GN=Bcpre10 PE=3 SV=1	25.6833	27.2295	26.7272	25.6206	25.3109	26.2006	31.6677	31.4225	31.3888	29.0938	29.0699	29.1035	NaN	26.4011	NaN	NaN	NaN	NaN	3	3	3	3	1	0	1	0.974632	0.145559	0.186378	0.488282	0.835934	0.000437804	0	-4.94635	1	1	NaN	0.000205272	0.00106977	-3.37838	ubiquitin-dependent protein catabolic process	GO:0006511	threonine-type endopeptidase activity	GO:0004298	proteasome core complex, alpha-subunit complex	GO:0019773
A0A384J9Q1	tr|A0A384J9Q1|A0A384J9Q1_BOTFB Phosphoglycerate mutase (2,3-diphosphoglycerate-independent) OS=Botryotinia fuckeliana (strain B05.10) OX=332648 GN=BCIN_02g06270 PE=3 SV=1	22.9949	25.7651	26.2665	25.9244	26.6955	28.177	31.962	30.0705	30.6634	31.3694	31.9078	31.8537	NaN	23.2262	22.7969	NaN	NaN	NaN	3	3	3	3	2	0	0.2283	0.257222	1.99728	0.188036	0.49293	-1.9235	0.00710628	0.00384858	-5.88981	1	1	NaN	0.00219447	0.0011336	-4.77799	glucose catabolic process	GO:0006007	manganese ion binding;phosphoglycerate mutase activity	GO:0004619;GO:0030145	cytoplasm	GO:0005737
A0A384JIZ5	tr|A0A384JIZ5|A0A384JIZ5_BOTFB Bctpp2 OS=Botryotinia fuckeliana (strain B05.10) OX=332648 GN=Bctpp2 PE=4 SV=1	27.5231	23.7904	23.582	26.9044	22.2996	24.9625	26.0144	26.6319	28.2707	31.9679	31.9426	32.4679	24.2471	22.3155	NaN	NaN	22.5236	27.0218	3	3	3	3	2	2	0.419204	0.56709	1.68389	0.901804	1	0.243026	0.237571	0.200502	-2.00718	0.984538	1	-0.0505721	0.00532031	0.00261905	-7.40399			metal ion binding;serine-type endopeptidase activity	GO:0004252;GO:0046872
A0A384K529	tr|A0A384K529|A0A384K529_BOTFB Bcpom33 OS=Botryotinia fuckeliana (strain B05.10) OX=332648 GN=Bcpom33 PE=3 SV=1	23.7576	25.2478	25.8014	25.5122	24.7841	25.9455	30.9687	31.3085	31.3454	30.3583	29.4737	30.0615	NaN	NaN	NaN	NaN	NaN	NaN	3	3	3	3	0	0	1	1	NaN	0.530804	0.890971	-0.478374	0.000544051	0	-6.27198	1	1	NaN	0.000439275	0.00142424	-4.55053					integral component of membrane	GO:0016021
A0A384JYG0	tr|A0A384JYG0|A0A384JYG0_BOTFB NmrA domain-containing protein OS=Botryotinia fuckeliana (strain B05.10) OX=332648 GN=BCIN_12g00030 PE=4 SV=1	26.921	26.9148	NaN	26.6179	26.4874	27.368	29.0638	30.0893	28.8252	26.894	27.856	27.2229	NaN	NaN	NaN	NaN	NaN	NaN	2	3	3	3	0	0	NaN	1	0	0.808965	1	0.0934769	0.017106	0.0101739	-2.40818	1	1	NaN	0.273036	0.266522	-0.499858
A0A384K5Q3	tr|A0A384K5Q3|A0A384K5Q3_BOTFB FAD-binding PCMH-type domain-containing protein OS=Botryotinia fuckeliana (strain B05.10) OX=332648 GN=BCIN_16g00080 PE=3 SV=1	NaN	23.4742	NaN	24.8333	27.6988	26.8048	NaN	22.1899	22.4115	23.337	25.2861	23.687	NaN	NaN	NaN	25.7059	29.2086	27.4332	1	3	2	3	0	3	NaN	1	0	1	0.889467	-2.97142	NaN	1	0	0.489016	0.814046	-1.00362	0.0869143	0.0476086	2.34226			FAD binding;oxidoreductase activity	GO:0016491;GO:0071949					oxidoreductase activity
A0A384JC90	tr|A0A384JC90|A0A384JC90_BOTFB NAD(P)-bd_dom domain-containing protein OS=Botryotinia fuckeliana (strain B05.10) OX=332648 GN=BCIN_03g03060 PE=4 SV=1;tr|A0A384JBP0|A0A384JBP0_BOTFB NAD(P)-bd_dom domain-containing protein OS=Botryotinia fuckeliana (strain B	29.781	28.4387	27.3765	27.0841	28.3799	28.9445	27.7231	27.7788	28.7221	28.7547	29.1816	30.4724	26.7317	NaN	NaN	NaN	NaN	NaN	3	3	3	3	1	0	1	1	1.80037	0.678542	1	0.395908	0.583262	0.959207	0.457428	1	1	NaN	0.152091	0.0970263	-1.33341
A0A384JL40	tr|A0A384JL40|A0A384JL40_BOTFB TauD domain-containing protein OS=Botryotinia fuckeliana (strain B05.10) OX=332648 GN=BCIN_06g06240 PE=4 SV=1	26.8181	27.5468	27.9515	27.042	26.8503	27.8013	25.2794	25.5053	23.618	26.4841	24.6517	25.0387	NaN	NaN	NaN	NaN	NaN	NaN	3	3	3	3	0	0	1	0.856321	NaN	0.662163	1	0.207619	0.0179564	0.0100375	2.63794	1	0.918273	NaN	0.0429751	0.0243683	1.83969			oxidoreductase activity	GO:0016491					oxidoreductase activity
A0A384JKH6	tr|A0A384JKH6|A0A384JKH6_BOTFB Uncharacterized protein OS=Botryotinia fuckeliana (strain B05.10) OX=332648 GN=BCIN_06g04320 PE=4 SV=1;tr|A0A384JKA4|A0A384JKA4_BOTFB Uncharacterized protein OS=Botryotinia fuckeliana (strain B05.10) OX=332648 GN=BCIN_06g0432	NaN	NaN	NaN	27.174	25.5505	25.0394	NaN	NaN	NaN	NaN	NaN	NaN	NaN	NaN	NaN	NaN	NaN	NaN	0	3	0	0	0	0	NaN	1	0	1	1	NaN	NaN	1	0	1	0.911295	NaN	1	0.906565	NaN					plasma membrane	GO:0005886
A0A384JCP6	tr|A0A384JCP6|A0A384JCP6_BOTFB Uncharacterized protein OS=Botryotinia fuckeliana (strain B05.10) OX=332648 GN=BCIN_03g06510 PE=4 SV=1	27.0727	27.5109	28.1974	27.2063	26.8321	27.8413	25.5324	25.6959	23.6968	NaN	NaN	NaN	NaN	NaN	NaN	NaN	NaN	NaN	3	3	3	0	0	0	1	0.926886	NaN	0.532537	0.891244	0.300419	0.021986	0.0128272	2.6186	1	1	NaN	1	1	NaN
A0A384JUJ2	tr|A0A384JUJ2|A0A384JUJ2_BOTFB Bcyta7 OS=Botryotinia fuckeliana (strain B05.10) OX=332648 GN=Bcyta7 PE=3 SV=1	28.1985	31.6244	28.3084	30.5214	29.7958	27.9586	24.4159	27.2595	27.3899	28.8516	28.7978	29.0325	27.5176	NaN	NaN	NaN	19.4898	NaN	3	3	3	3	1	1	1	1	1.85954	0.973427	1	-0.0481415	0.111571	0.0625362	3.022	1	1	9.93543	0.526109	0.784376	0.531267			ATP binding	GO:0005524
A0A384JV88	tr|A0A384JV88|A0A384JV88_BOTFB 4-aminobutyrate aminotransferase OS=Botryotinia fuckeliana (strain B05.10) OX=332648 GN=Bcuga1 PE=3 SV=1	22.1645	22.8402	23.1885	22.5838	23.2497	22.6561	34.3357	33.8827	34.3899	35.4144	33.9574	34.0765	NaN	NaN	NaN	NaN	22.5679	NaN	3	3	3	3	0	1	1	1	NaN	0.801253	1	-0.0987733	4.65174e-06	0	-11.4717	1	1	0.261899	2.21639e-05	0	-11.6529	gamma-aminobutyric acid metabolic process	GO:0009448	4-aminobutyrate transaminase activity;pyridoxal phosphate binding	GO:0003867;GO:0030170
A0A384JAS2	tr|A0A384JAS2|A0A384JAS2_BOTFB Bcrps20 OS=Botryotinia fuckeliana (strain B05.10) OX=332648 GN=Bcrps20 PE=3 SV=1	20.4959	20.3703	22.1203	20.3405	23.4085	21.9546	28.463	32.3485	32.105	33.6131	34.03	33.9708	NaN	NaN	NaN	NaN	NaN	NaN	3	3	3	3	0	0	1	1	NaN	0.43706	0.793978	-0.905691	0.00192703	0.000846473	-9.97669	1	1	NaN	0.00018118	0	-11.9701	translation	GO:0006412	RNA binding;structural constituent of ribosome	GO:0003723;GO:0003735	small ribosomal subunit	GO:0015935	translation	GO:0006412	RNA binding;structural constituent of ribosome
A0A384J4N4	tr|A0A384J4N4|A0A384J4N4_BOTFB 14_3_3 domain-containing protein OS=Botryotinia fuckeliana (strain B05.10) OX=332648 GN=BCIN_01g02580 PE=3 SV=1	20.1074	19.6489	19.6526	23.932	24.7663	19.9332	33.4598	34.2442	34.4141	31.9827	32.1364	31.5959	NaN	NaN	19.0456	18.0726	18.6407	NaN	3	3	3	3	1	2	1	1	0.757415	0.109642	0.382222	-3.07417	1.74663e-06	0	-14.2364	0.101822	0.318246	4.5205	0.00384083	0.00124092	-9.02782			protein domain specific binding	GO:0019904
A0A384K6Y9	tr|A0A384K6Y9|A0A384K6Y9_BOTFB Bcltv1 OS=Botryotinia fuckeliana (strain B05.10) OX=332648 GN=Bcltv1 PE=3 SV=1	27.6441	27.0783	26.2324	25.3844	27.0476	27.2468	26.3848	26.8776	27.1169	NaN	NaN	NaN	NaN	NaN	NaN	NaN	NaN	NaN	3	3	3	0	0	0	1	1	NaN	0.585926	0.919786	0.425326	0.700144	1	0.191813	1	1	NaN	1	1	NaN
A0A384J7J8	tr|A0A384J7J8|A0A384J7J8_BOTFB Uncharacterized protein OS=Botryotinia fuckeliana (strain B05.10) OX=332648 GN=BCIN_01g10140 PE=4 SV=1	NaN	22.5757	23.2646	24.0784	25.818	25.9616	28.6696	26.4681	27.3103	29.9818	33.6986	33.296	NaN	NaN	NaN	NaN	27.4751	29.6106	2	3	3	3	0	2	NaN	1	0	0.0637035	0.28208	-2.3659	0.0133639	0.00654749	-4.56255	0.0614865	0.272099	-3.25687	0.00601854	0.00378223	-7.03947			cofactor binding	GO:0048037
A0A384K7A2	tr|A0A384K7A2|A0A384K7A2_BOTFB Glutamate dehydrogenase OS=Botryotinia fuckeliana (strain B05.10) OX=332648 GN=BCIN_16g04050 PE=3 SV=1	25.6131	27.4271	28.1185	27.0208	25.725	28.9644	26.822	27.0764	28.235	28.307	28.4154	27.3486	NaN	NaN	NaN	NaN	NaN	NaN	3	3	3	3	0	0	1	1	NaN	0.885825	1	-0.183836	0.726078	1	-0.324923	1	1	NaN	0.475551	0.680952	-0.786914	cellular amino acid metabolic process	GO:0006520	oxidoreductase activity, acting on the CH-NH2 group of donors, NAD or NADP as acceptor	GO:0016639			cellular amino acid metabolic process	GO:0006520
A0A384JH17	tr|A0A384JH17|A0A384JH17_BOTFB PHB domain-containing protein OS=Botryotinia fuckeliana (strain B05.10) OX=332648 GN=BCIN_05g01240 PE=3 SV=1	NaN	NaN	NaN	27.5004	26.6501	26.7326	29.9224	28.7071	28.7854	29.404	29.435	29.1015	NaN	NaN	NaN	NaN	NaN	NaN	0	3	3	3	0	0	NaN	1	0	1	1	NaN	1	0.750077	NaN	1	0.829367	NaN	0.00127068	0.000917073	-2.35245					membrane	GO:0016020
A0A384J9Q6	tr|A0A384J9Q6|A0A384J9Q6_BOTFB Uncharacterized protein OS=Botryotinia fuckeliana (strain B05.10) OX=332648 GN=BCIN_02g06440 PE=4 SV=1	23.9914	26.4118	24.6555	25.5484	23.8109	24.8458	33.046	32.1909	32.77	28.8912	27.6892	26.7718	NaN	NaN	NaN	NaN	NaN	NaN	3	3	3	3	0	0	1	1	NaN	0.762855	1	0.284557	0.000561419	0	-7.64941	1	1	NaN	0.0184965	0.0107563	-3.04904			RNA binding	GO:0003723					RNA binding
A0A384JTE5	tr|A0A384JTE5|A0A384JTE5_BOTFB F5/8 type C domain-containing protein OS=Botryotinia fuckeliana (strain B05.10) OX=332648 GN=BCIN_09g04410 PE=4 SV=1	NaN	22.2236	NaN	26.0909	25.0148	25.0501	22.6341	22.7175	22.6089	20.1048	22.3843	22.2984	19.6183	NaN	NaN	29.3969	29.3059	31.1091	1	3	3	3	1	3	NaN	1	0	1	0.855834	-3.16166	1	1	-0.429852	0.00265471	0.0910769	-4.552	0.0100901	0.00574757	3.78946
A0A384JNK1	tr|A0A384JNK1|A0A384JNK1_BOTFB Uncharacterized protein OS=Botryotinia fuckeliana (strain B05.10) OX=332648 GN=BCIN_07g06700 PE=3 SV=1;tr|A0A384JNL8|A0A384JNL8_BOTFB Uncharacterized protein OS=Botryotinia fuckeliana (strain B05.10) OX=332648 GN=BCIN_07g0670	NaN	NaN	22.3118	23.7112	28.769	26.3301	NaN	22.2574	22.1231	29.8729	29.7391	29.8318	NaN	NaN	NaN	24.6189	25.5629	26.7234	1	3	2	3	0	3	NaN	1	0	1	0.831773	-3.95836	NaN	1	0	0.708628	1	0.635095	0.0722751	0.0378425	-3.54446	carbohydrate metabolic process	GO:0005975	hydrolase activity, hydrolyzing O-glycosyl compounds	GO:0004553			carbohydrate metabolic process	GO:0005975
A0A384JRC7	tr|A0A384JRC7|A0A384JRC7_BOTFB Cyanate hydratase OS=Botryotinia fuckeliana (strain B05.10) OX=332648 GN=cyn1 PE=3 SV=1	NaN	NaN	NaN	24.2075	22.9541	24.8651	31.6334	30.9797	31.1402	31.2713	31.2368	31.5263	NaN	20.8762	NaN	NaN	NaN	NaN	0	3	3	3	1	0	NaN	1	0	1	0.859778	NaN	1	1	NaN	1	1	NaN	0.00020714	0.00105747	-7.3359	cyanate metabolic process	GO:0009439	cyanate hydratase activity;DNA binding	GO:0003677;GO:0008824					DNA binding
A0A384J801	tr|A0A384J801|A0A384J801_BOTFB Uncharacterized protein OS=Botryotinia fuckeliana (strain B05.10) OX=332648 GN=BCIN_01g11160 PE=3 SV=1	NaN	NaN	NaN	25.5172	26.7703	25.1915	NaN	NaN	NaN	NaN	NaN	NaN	22.809	23.5854	22.2544	27.5023	27.108	27.393	0	3	0	0	3	3	1	0.970089	NaN	1	0.97713	NaN	NaN	1	0	0.0382425	0.224525	-1.50808	1	0.965013	NaN	carbohydrate metabolic process	GO:0005975	polygalacturonase activity	GO:0004650			carbohydrate metabolic process	GO:0005975
A0A384JWA4	tr|A0A384JWA4|A0A384JWA4_BOTFB Uncharacterized protein OS=Botryotinia fuckeliana (strain B05.10) OX=332648 GN=BCIN_11g02050 PE=3 SV=1	NaN	27.0394	26.4493	26.2177	25.9621	27.2109	NaN	NaN	NaN	NaN	NaN	NaN	NaN	NaN	NaN	NaN	NaN	NaN	2	3	0	0	0	0	NaN	1	0	0.638224	0.982513	0.280756	NaN	1	0	1	1	NaN	1	1	NaN			oxidoreductase activity	GO:0016491					oxidoreductase activity
A0A384K383	tr|A0A384K383|A0A384K383_BOTFB 40S ribosomal protein S24 OS=Botryotinia fuckeliana (strain B05.10) OX=332648 GN=BCIN_14g02680 PE=3 SV=1	NaN	21.7545	19.7847	20.5405	21.3381	20.6391	32.2141	31.6692	31.1995	33.0454	33.4962	33.1029	19.2447	NaN	NaN	NaN	22.2863	21.1917	2	3	3	3	1	2	NaN	1	0	0.936386	1	-0.0695588	0.000933626	0	-10.9246	0.182609	0.42116	-0.899789	1.75935e-06	0	-12.3757	translation	GO:0006412	structural constituent of ribosome	GO:0003735	ribosome	GO:0005840	translation	GO:0006412	structural constituent of ribosome
A0A384JCN1	tr|A0A384JCN1|A0A384JCN1_BOTFB Imidazoleglycerol-phosphate dehydratase OS=Botryotinia fuckeliana (strain B05.10) OX=332648 GN=Bchis3 PE=3 SV=1	NaN	24.1406	NaN	24.4031	26.0991	26.2074	28.0342	27.7579	28.4252	25.8667	27.6798	27.2875	NaN	NaN	NaN	22.2479	27.8674	31.0119	1	3	3	3	0	3	NaN	1	0	1	1	-1.42924	1	1	-3.93179	0.605301	0.925283	-1.47252	0.162006	0.107281	-1.3748	histidine biosynthetic process	GO:0000105	imidazoleglycerol-phosphate dehydratase activity	GO:0004424
A0A384JBJ5	tr|A0A384JBJ5|A0A384JBJ5_BOTFB Uncharacterized protein OS=Botryotinia fuckeliana (strain B05.10) OX=332648 GN=BCIN_03g01520 PE=3 SV=1;tr|A0A384JBR0|A0A384JBR0_BOTFB Uncharacterized protein OS=Botryotinia fuckeliana (strain B05.10) OX=332648 GN=BCIN_03g0152	NaN	NaN	NaN	28.2009	27.6523	26.5502	NaN	NaN	NaN	32.2719	28.4537	30.4595	NaN	NaN	NaN	NaN	NaN	NaN	0	3	0	3	0	0	NaN	1	0	1	1	NaN	NaN	1	0	1	1	NaN	0.0720077	0.0379074	-2.92725			oxidoreductase activity;zinc ion binding	GO:0008270;GO:0016491					oxidoreductase activity
A0A384JPR1	tr|A0A384JPR1|A0A384JPR1_BOTFB Bcbgl2 OS=Botryotinia fuckeliana (strain B05.10) OX=332648 GN=Bcbgl2 PE=3 SV=1	NaN	NaN	NaN	23.7309	27.6549	24.447	NaN	23.9421	24.6033	26.9625	25.8969	25.7786	NaN	NaN	NaN	25.3093	27.6905	27.7658	0	3	2	3	0	3	NaN	1	0	1	0.877264	NaN	NaN	1	0	0.320517	0.596475	-1.6443	0.500444	0.734321	-0.935104	carbohydrate metabolic process	GO:0005975	hydrolase activity, hydrolyzing O-glycosyl compounds	GO:0004553			carbohydrate metabolic process	GO:0005975
A0A384JTX1	tr|A0A384JTX1|A0A384JTX1_BOTFB Glutathione synthetase OS=Botryotinia fuckeliana (strain B05.10) OX=332648 GN=Bcgsh2 PE=3 SV=1	26.6063	26.5443	NaN	27.3546	28.0479	28.5584	28.3627	27.9498	28.4794	27.4919	26.1874	26.3402	NaN	NaN	NaN	NaN	NaN	NaN	2	3	3	3	0	0	NaN	1	0	0.0520495	0.254638	-1.41169	0.00394324	0.00239716	-1.68872	1	1	NaN	0.0716341	0.0375395	1.31375			ATP binding;glutathione binding;glutathione synthase activity;magnesium ion binding;protein homodimerization activity	GO:0000287;GO:0004363;GO:0005524;GO:0042803;GO:0043295
A0A384JLN1	tr|A0A384JLN1|A0A384JLN1_BOTFB Uncharacterized protein OS=Botryotinia fuckeliana (strain B05.10) OX=332648 GN=BCIN_07g01290 PE=4 SV=1;tr|A0A384JMA7|A0A384JMA7_BOTFB Uncharacterized protein OS=Botryotinia fuckeliana (strain B05.10) OX=332648 GN=BCIN_07g0129	20.9685	25.7054	20.255	27.3229	20.8196	28.5342	31.746	33.1344	33.7605	29.8881	30.928	29.969	21.0011	NaN	NaN	17.5417	21.1486	NaN	3	3	3	3	1	2	1	0.867025	1.30856	0.33155	0.664708	-3.24927	0.00429382	0.0023554	-10.5707	0.16258	0.402358	6.21376	0.123733	0.0728553	-4.7028
A0A384J5A2	tr|A0A384J5A2|A0A384J5A2_BOTFB AB hydrolase-1 domain-containing protein OS=Botryotinia fuckeliana (strain B05.10) OX=332648 GN=BCIN_01g04530 PE=4 SV=1	NaN	NaN	NaN	24.8143	25.986	25.3231	23.492	23.4968	24.4801	27.4713	24.8117	25.0576	22.7084	NaN	26.6845	27.5186	30.7853	30.9178	0	3	3	3	2	3	NaN	1	0	1	1	NaN	1	1	NaN	0.0198324	0.175349	-4.36614	0.680017	1	-0.405711
A0A384JQL6	tr|A0A384JQL6|A0A384JQL6_BOTFB TYR_PHOSPHATASE_2 domain-containing protein OS=Botryotinia fuckeliana (strain B05.10) OX=332648 GN=BCIN_08g04510 PE=4 SV=1	NaN	NaN	NaN	26.8494	26.9397	27.711	25.9723	25.655	25.9076	27.1719	26.9738	27.0904	NaN	NaN	NaN	NaN	NaN	24.3672	0	3	3	3	0	1	NaN	1	0	1	0.882753	NaN	1	1	NaN	1	0.901702	2.79948	0.768573	1	0.0879847			protein tyrosine phosphatase activity	GO:0004725
A0A384JXF3	tr|A0A384JXF3|A0A384JXF3_BOTFB Phosphoglucomutase (alpha-D-glucose-1,6-bisphosphate-dependent) OS=Botryotinia fuckeliana (strain B05.10) OX=332648 GN=BCIN_11g02490 PE=3 SV=1	NaN	NaN	NaN	24.1181	28.4213	25.1199	34.4106	34.3488	34.3079	33.8112	33.7645	33.8063	NaN	NaN	NaN	NaN	NaN	NaN	0	3	3	3	0	0	NaN	1	0	1	0.818463	NaN	1	1	NaN	1	1	NaN	0.0036935	0.00127458	-7.90754	carbohydrate metabolic process	GO:0005975	intramolecular transferase activity, phosphotransferases	GO:0016868			carbohydrate metabolic process	GO:0005975
A0A384JW18	tr|A0A384JW18|A0A384JW18_BOTFB Uncharacterized protein OS=Botryotinia fuckeliana (strain B05.10) OX=332648 GN=BCIN_10g04590 PE=3 SV=1	21.7048	20.6954	21.5193	21.6639	24.7691	21.4621	32.0791	31.6441	31.3365	31.2591	31.6337	31.5773	NaN	NaN	NaN	NaN	NaN	NaN	3	3	3	3	0	0	1	1	NaN	0.300117	0.647628	-1.32518	1.04212e-05	0	-10.38	1	1	NaN	0.00118949	0.000954315	-8.85834	translation	GO:0006412	structural constituent of ribosome	GO:0003735	ribosome	GO:0005840	translation	GO:0006412	structural constituent of ribosome
A0A384JAU5	tr|A0A384JAU5|A0A384JAU5_BOTFB Metallophos domain-containing protein OS=Botryotinia fuckeliana (strain B05.10) OX=332648 GN=BCIN_03g00290 PE=4 SV=1	25.9184	24.7223	24.6384	27.1392	26.7778	26.3259	23.602	24.477	25.4372	25.7121	25.8266	28.0214	30.0648	29.9487	30.6961	27.2236	28.1085	30.0329	3	3	3	3	3	3	0.000409758	0	-5.14351	0.0253794	0.177973	-1.65461	0.431293	0.570864	0.587659	0.118704	0.33011	-1.70736	0.786874	1	0.227622	sphingomyelin catabolic process	GO:0006685	sphingomyelin phosphodiesterase activity	GO:0004767
A0A384J910	tr|A0A384J910|A0A384J910_BOTFB Uncharacterized protein OS=Botryotinia fuckeliana (strain B05.10) OX=332648 GN=BCIN_02g03530 PE=3 SV=1	NaN	NaN	NaN	24.3527	24.2343	22.5585	31.7443	33.3678	33.5252	33.7455	32.1072	33.3657	NaN	NaN	NaN	NaN	NaN	NaN	0	3	3	3	0	0	NaN	1	0	1	0.965421	NaN	1	1	NaN	1	1	NaN	0.000252639	0.000948454	-9.35767	translational elongation	GO:0006414	structural constituent of ribosome	GO:0003735	ribosome	GO:0005840			structural constituent of ribosome
A0A384JJD9	tr|A0A384JJD9|A0A384JJD9_BOTFB Uncharacterized protein OS=Botryotinia fuckeliana (strain B05.10) OX=332648 GN=BCIN_06g00680 PE=4 SV=1	26.0899	25.4815	24.4845	26.8202	24.4203	25.884	NaN	NaN	27.7774	25.6405	NaN	22.621	29.7659	29.8279	29.5015	24.8533	27.8139	26.2967	3	3	1	2	3	3	0.000814551	0	-4.34646	0.693546	1	-0.356206	1	0.86318	-2.42546	0.608148	0.923521	-0.613138	0.35394	0.412821	1.5774
A0A384JF14	tr|A0A384JF14|A0A384JF14_BOTFB H(+)-transporting two-sector ATPase OS=Botryotinia fuckeliana (strain B05.10) OX=332648 GN=Bcvma1 PE=3 SV=1	23.4726	23.9359	24.4508	23.2082	25.3468	24.3782	33.3506	34.0629	33.9568	31.6583	31.7611	31.1779	NaN	NaN	NaN	22.4682	22.049	21.125	3	3	3	3	0	3	1	0.82738	NaN	0.626332	0.96182	-0.357944	1.05751e-05	0	-9.837	0.0297033	0.214154	2.4303	0.00035987	0.00157983	-7.22141	ATP hydrolysis coupled proton transport;ATP metabolic process	GO:0015991;GO:0046034	ATP binding;proton-transporting ATPase activity, rotational mechanism	GO:0005524;GO:0046961	proton-transporting V-type ATPase, V1 domain	GO:0033180
A0A384JX20	tr|A0A384JX20|A0A384JX20_BOTFB MFS domain-containing protein OS=Botryotinia fuckeliana (strain B05.10) OX=332648 GN=BCIN_11g03760 PE=3 SV=1	NaN	NaN	NaN	28.0007	26.8596	26.7674	23.6085	NaN	23.1327	26.2396	25.5495	26.3731	NaN	NaN	NaN	NaN	NaN	NaN	0	3	2	3	0	0	NaN	1	0	1	0.814896	NaN	NaN	1	0	1	1	NaN	0.0705046	0.0373838	1.15514			transmembrane transporter activity	GO:0022857	integral component of membrane	GO:0016021			transmembrane transporter activity
A0A384JAG8	tr|A0A384JAG8|A0A384JAG8_BOTFB Bcnif3 OS=Botryotinia fuckeliana (strain B05.10) OX=332648 GN=Bcnif3 PE=3 SV=1	NaN	NaN	NaN	26.1456	26.4823	25.9256	27.7712	27.1131	27.5797	26.7515	25.6773	NaN	NaN	NaN	NaN	NaN	NaN	NaN	0	3	3	2	0	0	NaN	1	0	1	0.98572	NaN	1	1	NaN	1	1	NaN	0.951351	1	-0.0299145
A0A384J7P6	tr|A0A384J7P6|A0A384J7P6_BOTFB Tubulin alpha chain OS=Botryotinia fuckeliana (strain B05.10) OX=332648 GN=BCIN_02g00900 PE=3 SV=1	27.4065	24.5066	27.989	27.3421	24.9107	27.8105	31.7499	31.8268	31.7615	30.1162	32.0991	31.2851	NaN	NaN	24.3643	NaN	NaN	NaN	3	3	3	3	1	0	1	0.961127	2.26972	0.971291	1	-0.0537103	0.00879681	0.00472727	-5.14536	1	0.967148	NaN	0.0137297	0.00903167	-4.47904	microtubule-based process	GO:0007017	GTP binding;GTPase activity;structural constituent of cytoskeleton	GO:0003924;GO:0005200;GO:0005525	microtubule	GO:0005874			GTPase activity
A0A384JYC3	tr|A0A384JYC3|A0A384JYC3_BOTFB Phosphoglycerate kinase OS=Botryotinia fuckeliana (strain B05.10) OX=332648 GN=Bcpgk1 PE=3 SV=1	20.6045	23.5436	23.6495	23.4248	25.3232	23.8768	33.5368	33.9857	33.726	32.9683	32.9572	32.9396	NaN	NaN	23.3911	NaN	NaN	NaN	3	3	3	3	1	0	1	1	-0.791929	0.234462	0.568247	-1.60906	0.000377264	0	-11.1503	1	1	NaN	0.0001071	0	-8.74675	glycolytic process	GO:0006096	phosphoglycerate kinase activity	GO:0004618
A0A384J8G7	tr|A0A384J8G7|A0A384J8G7_BOTFB Bcape1 OS=Botryotinia fuckeliana (strain B05.10) OX=332648 GN=Bcape1 PE=3 SV=1	NaN	23.8825	23.6724	23.2064	28.0498	24.9744	29.7926	29.4153	29.5033	31.2858	30.2335	31.8339	NaN	NaN	NaN	21.7851	26.8203	22.9034	2	3	3	3	0	3	NaN	1	0	0.437674	0.792849	-1.63275	5.23747e-05	0	-5.79296	0.491652	0.815924	1.57392	0.018647	0.0109937	-5.70753			aminopeptidase activity;zinc ion binding	GO:0004177;GO:0008270
A0A384JQ79	tr|A0A384JQ79|A0A384JQ79_BOTFB Amb_all domain-containing protein OS=Botryotinia fuckeliana (strain B05.10) OX=332648 GN=BCIN_08g03820 PE=3 SV=1	NaN	NaN	NaN	26.9802	27.0976	26.3166	NaN	NaN	NaN	NaN	NaN	NaN	NaN	NaN	NaN	26.098	25.639	24.3189	0	3	0	0	0	3	NaN	1	0	1	0.879987	NaN	NaN	1	0	0.0691332	0.270133	1.44617	1	1	NaN
A0A384K3T6	tr|A0A384K3T6|A0A384K3T6_BOTFB Bcrpn10 OS=Botryotinia fuckeliana (strain B05.10) OX=332648 GN=Bcrpn10 PE=3 SV=1	25.4123	26.6387	27.1052	25.928	25.5171	27.2767	25.4598	25.4491	25.4448	NaN	NaN	NaN	NaN	NaN	NaN	NaN	NaN	NaN	3	3	3	0	0	0	1	1	NaN	0.853023	1	0.144814	0.137942	0.0832115	0.934145	1	1	NaN	1	1	NaN	ubiquitin-dependent protein catabolic process	GO:0006511			proteasome regulatory particle, base subcomplex	GO:0008540
A0A384JU72	tr|A0A384JU72|A0A384JU72_BOTFB Uncharacterized protein OS=Botryotinia fuckeliana (strain B05.10) OX=332648 GN=BCIN_10g01550 PE=3 SV=1	NaN	NaN	NaN	24.7086	24.7093	27.3319	NaN	22.8993	NaN	26.7728	27.2739	28.0706	NaN	NaN	NaN	NaN	NaN	NaN	0	3	1	3	0	0	NaN	1	0	1	0.795379	NaN	NaN	1	0	1	1	NaN	0.133516	0.0792025	-1.78918			transmembrane transporter activity	GO:0022857	membrane	GO:0016020			transmembrane transporter activity
A0A384JLV2	tr|A0A384JLV2|A0A384JLV2_BOTFB Elongation factor 2 OS=Botryotinia fuckeliana (strain B05.10) OX=332648 GN=BCIN_07g01540 PE=3 SV=1	21.6352	20.6531	23.0815	18.6568	24.3977	21.7016	34.6779	34.6903	34.1277	35.8844	35.399	35.3981	19.0157	18.9821	19.1621	18.9601	NaN	24.0123	3	3	3	3	3	2	0.0180197	0.0172211	2.73659	0.915107	1	0.204521	6.36534e-05	0	-12.7087	0.974428	1	0.0992053	0.00110542	0.000984293	-13.9751			GTP binding;GTPase activity	GO:0003924;GO:0005525					GTPase activity
A0A384J811	tr|A0A384J811|A0A384J811_BOTFB Uncharacterized protein OS=Botryotinia fuckeliana (strain B05.10) OX=332648 GN=BCIN_02g01370 PE=3 SV=1	25.3129	26.7016	26.0167	24.6532	23.7958	25.1437	32.5505	33.1639	32.657	30.4385	30.366	30.1654	NaN	NaN	NaN	NaN	20.8799	23.9806	3	3	3	3	0	2	1	1	NaN	0.0580388	0.26532	1.47947	0.000106603	0	-6.78008	0.19472	0.445629	2.10069	0.000135193	0	-5.79237	ATP synthesis coupled electron transport	GO:0042773	electron transfer activity;iron-sulfur cluster binding;NADH dehydrogenase (ubiquinone) activity	GO:0008137;GO:0009055;GO:0051536	membrane	GO:0016020
A0A384JBA2	tr|A0A384JBA2|A0A384JBA2_BOTFB Glutathione peroxidase OS=Botryotinia fuckeliana (strain B05.10) OX=332648 GN=Bcgpx3 PE=3 SV=1	22.8752	NaN	22.8176	24.3571	24.2264	23.0798	32.6539	31.8801	31.7447	32.7409	32.4049	31.9308	NaN	NaN	NaN	NaN	23.47	NaN	2	3	3	3	0	1	NaN	1	0	0.141184	0.4192	-1.04136	0.000136271	0	-9.24647	1	1	0.417782	5.51802e-05	0	-8.47109	response to oxidative stress	GO:0006979	glutathione peroxidase activity	GO:0004602
A0A384K1P6	tr|A0A384K1P6|A0A384K1P6_BOTFB Aldedh domain-containing protein OS=Botryotinia fuckeliana (strain B05.10) OX=332648 GN=BCIN_13g05810 PE=3 SV=1	NaN	NaN	NaN	23.4269	27.7018	23.9374	34.1751	33.7876	33.757	34.3972	33.2121	34.2445	NaN	NaN	NaN	NaN	25.1513	NaN	0	3	3	3	0	1	NaN	1	0	1	0.934826	NaN	1	1	NaN	1	1	-0.129284	0.00308714	0.00133808	-8.92922			oxidoreductase activity, acting on the aldehyde or oxo group of donors, NAD or NADP as acceptor	GO:0016620
A0A384J6U2	tr|A0A384J6U2|A0A384J6U2_BOTFB Phospho-2-dehydro-3-deoxyheptonate aldolase OS=Botryotinia fuckeliana (strain B05.10) OX=332648 GN=BCIN_01g08780 PE=3 SV=1	26.7542	24.1467	25.2843	26.542	23.2247	26.8938	30.6963	30.842	30.5128	29.1259	29.8376	29.7885	NaN	NaN	NaN	NaN	NaN	NaN	3	3	3	3	0	0	1	0.933112	NaN	0.91483	1	-0.158425	0.00224935	0.000822581	-5.28861	1	0.945792	NaN	0.0276891	0.0166016	-4.0305	aromatic amino acid family biosynthetic process	GO:0009073	3-deoxy-7-phosphoheptulonate synthase activity	GO:0003849
A0A384JNB8	tr|A0A384JNB8|A0A384JNB8_BOTFB MFS domain-containing protein OS=Botryotinia fuckeliana (strain B05.10) OX=332648 GN=BCIN_07g05910 PE=3 SV=1	24.32	25.4175	25.9256	23.4801	25.4607	25.9651	25.5045	NaN	24.181	29.0046	28.9706	28.6688	NaN	NaN	NaN	NaN	23.2212	23.9868	3	3	2	3	0	2	1	1	NaN	0.791769	1	0.252373	0.663187	1	0.378246	0.273216	0.541804	1.36467	0.00693902	0.00505263	-3.91268			transmembrane transporter activity	GO:0022857	integral component of membrane	GO:0016021			transmembrane transporter activity
A0A384J4W7	tr|A0A384J4W7|A0A384J4W7_BOTFB Dipeptidyl-peptidase V OS=Botryotinia fuckeliana (strain B05.10) OX=332648 GN=BCIN_01g03230 PE=3 SV=1	NaN	NaN	23.9283	25.828	26.2036	27.6796	30.1726	29.9393	28.5395	31.3102	30.6398	30.732	24.7403	20.2996	23.4004	NaN	27.0607	28.4205	1	3	3	3	3	2	1	1	1.11489	1	1	-2.64208	1	0.979221	-5.62213	0.279267	0.539407	-1.17024	0.00200032	0.00118143	-4.32359			serine-type peptidase activity	GO:0008236
A0A384JTN7	tr|A0A384JTN7|A0A384JTN7_BOTFB Beta-glucosidase OS=Botryotinia fuckeliana (strain B05.10) OX=332648 GN=BCIN_09g06990 PE=3 SV=1;tr|A0A384JU81|A0A384JU81_BOTFB Beta-glucosidase OS=Botryotinia fuckeliana (strain B05.10) OX=332648 GN=BCIN_09g06990 PE=3 SV=1;tr	NaN	NaN	NaN	24.8198	28.1022	26.6931	24.7029	NaN	NaN	24.7552	25.0896	NaN	NaN	NaN	NaN	25.4661	27.5634	26.063	0	3	1	2	0	3	NaN	1	0	1	0.793131	NaN	NaN	1	0	0.885663	1	0.174199	0.281506	0.283742	1.61596	carbohydrate metabolic process	GO:0005975	hydrolase activity, hydrolyzing O-glycosyl compounds	GO:0004553			carbohydrate metabolic process	GO:0005975
A0A384J747	tr|A0A384J747|A0A384J747_BOTFB Uncharacterized protein OS=Botryotinia fuckeliana (strain B05.10) OX=332648 GN=BCIN_01g10250 PE=4 SV=1	25.7527	27.123	NaN	26.4858	26.3167	27.3853	NaN	24.5753	NaN	27.471	26.5591	26.4073	NaN	NaN	NaN	NaN	NaN	NaN	2	3	1	3	0	0	NaN	1	0	0.691433	1	-0.291451	NaN	1	0	1	0.95331	NaN	0.867946	1	-0.0831839			catalytic activity	GO:0003824
A0A384JZC3	tr|A0A384JZC3|A0A384JZC3_BOTFB Uncharacterized protein OS=Botryotinia fuckeliana (strain B05.10) OX=332648 GN=BCIN_12g04380 PE=3 SV=1	20.8441	20.9493	24.3813	19.4374	23.5738	22.3616	33.5568	33.7569	33.6762	34.5596	34.8965	33.6337	NaN	NaN	NaN	18.7909	16.8355	NaN	3	3	3	3	0	2	1	1	NaN	0.882022	1	0.267281	0.000567385	0	-11.6051	0.10691	0.323282	3.97774	0.000610489	0.00122876	-12.5723			ATP binding;ATPase activity	GO:0005524;GO:0016887					ATPase activity
A0A384JSA7	tr|A0A384JSA7|A0A384JSA7_BOTFB Fumarate hydratase OS=Botryotinia fuckeliana (strain B05.10) OX=332648 GN=Bcfum1 PE=3 SV=1	27.0942	25.8832	25.9626	25.2937	24.4151	25.787	31.6517	31.7403	31.2202	29.9156	28.8102	27.2281	NaN	NaN	NaN	22.0801	22.6222	23.9161	3	3	3	3	0	3	1	1	NaN	0.109806	0.379213	1.14808	0.000246555	0	-5.22409	0.027556	0.216735	2.29247	0.0164711	0.0108286	-3.48605	fumarate metabolic process;tricarboxylic acid cycle	GO:0006099;GO:0006106	fumarate hydratase activity	GO:0004333	tricarboxylic acid cycle enzyme complex	GO:0045239
A0A384JJF1	tr|A0A384JJF1|A0A384JJF1_BOTFB Glyco_hydro_79C domain-containing protein OS=Botryotinia fuckeliana (strain B05.10) OX=332648 GN=BCIN_06g01630 PE=4 SV=1	NaN	NaN	NaN	25.0365	25.83	25.558	NaN	NaN	NaN	24.5329	24.5653	24.5237	NaN	NaN	NaN	27.3995	27.4679	27.0798	0	3	0	3	0	3	NaN	1	0	1	1	NaN	NaN	1	0	0.00215287	0.1088	-1.84091	0.0160348	0.0104891	0.934186
A0A384J9T2	tr|A0A384J9T2|A0A384J9T2_BOTFB Bcrpn9 OS=Botryotinia fuckeliana (strain B05.10) OX=332648 GN=Bcrpn9 PE=3 SV=1	NaN	29.6935	29.8532	28.7862	29.4819	28.6875	29.5852	29.3428	28.3082	27.3807	26.8794	26.7029	NaN	25.1744	26.5053	NaN	NaN	NaN	2	3	3	3	2	0	NaN	1	0	0.0957168	0.349256	0.788183	0.265713	0.23678	0.694617	1	1	NaN	0.0034358	0.00130104	1.99754
A0A384K021	tr|A0A384K021|A0A384K021_BOTFB Uncharacterized protein OS=Botryotinia fuckeliana (strain B05.10) OX=332648 GN=BCIN_12g06430 PE=3 SV=1	NaN	20.5909	22.3732	22.0031	24.9783	20.7861	32.6162	33.9701	33.9072	25.5809	27.0802	26.2553	22.5862	NaN	NaN	NaN	NaN	NaN	2	3	3	3	1	0	NaN	1	0	0.569685	0.917337	-1.10708	0.000835599	0	-12.0158	1	1	NaN	0.047892	0.0260725	-3.71631
A0A384JKA3	tr|A0A384JKA3|A0A384JKA3_BOTFB Uncharacterized protein OS=Botryotinia fuckeliana (strain B05.10) OX=332648 GN=BCIN_06g03610 PE=3 SV=1	NaN	NaN	NaN	25.5435	24.4776	27.34	NaN	22.6108	23.8731	27.5245	22.4626	22.7218	NaN	NaN	NaN	NaN	NaN	NaN	0	3	2	3	0	0	NaN	1	0	1	1	NaN	NaN	1	0	1	0.912682	NaN	0.448079	0.62477	1.55071	transmembrane transport	GO:0055085					transmembrane transport	GO:0055085
A0A384K0D3	tr|A0A384K0D3|A0A384K0D3_BOTFB Endoplasmic reticulum chaperone BiP OS=Botryotinia fuckeliana (strain B05.10) OX=332648 GN=Bckar2 PE=3 SV=1	NaN	20.0577	NaN	20.1679	24.7677	21.0965	34.1906	34.4119	34.2008	34.4946	36.4564	34.753	23.6812	NaN	23.8507	NaN	NaN	25.1595	1	3	3	3	2	1	NaN	1	0	1	0.912177	-1.95297	1	1	-14.21	1	1	-3.14875	0.000993564	0.00100535	-13.2239
A0A384JXW9	tr|A0A384JXW9|A0A384JXW9_BOTFB Uncharacterized protein OS=Botryotinia fuckeliana (strain B05.10) OX=332648 GN=BCIN_12g00320 PE=3 SV=1	25.9936	NaN	27.81	26.8831	23.0372	27.8118	27.9076	29.3675	29.3185	30.045	29.5193	30.0339	NaN	NaN	NaN	NaN	23.8277	NaN	2	3	3	3	0	1	NaN	1	0	0.654948	0.999886	0.99113	0.121704	0.0707975	-1.9627	1	1	2.08295	0.0548046	0.0294565	-3.95538	protein glycosylation	GO:0006486	mannosyltransferase activity	GO:0000030	membrane	GO:0016020
A0A384JYD9	tr|A0A384JYD9|A0A384JYD9_BOTFB Metallophos domain-containing protein OS=Botryotinia fuckeliana (strain B05.10) OX=332648 GN=BCIN_11g05480 PE=4 SV=1	24.8911	24.8153	25.4043	25.3383	26.711	25.6843	25.421	25.4026	25.4171	24.2892	25.5071	25.3375	22.0288	23.6715	23.4561	23.5922	NaN	26.1656	3	3	3	3	3	2	0.0222735	0.0188687	1.98473	0.125065	0.403881	-0.874299	0.111594	0.0624034	-0.376668	0.41602	0.731755	1.03232	0.197401	0.143555	0.866627			hydrolase activity	GO:0016787
A0A384JKG7	tr|A0A384JKG7|A0A384JKG7_BOTFB Bcrho3 OS=Botryotinia fuckeliana (strain B05.10) OX=332648 GN=Bcrho3 PE=4 SV=1	NaN	NaN	NaN	23.8679	24.623	26.1124	25.8533	25.6111	25.7795	25.0434	25.6622	25.5151	NaN	NaN	NaN	NaN	NaN	NaN	0	3	3	3	0	0	NaN	1	0	1	1	NaN	1	0.884063	NaN	1	0.914073	NaN	0.475433	0.681572	-0.539149	small GTPase mediated signal transduction	GO:0007264	GTP binding;GTPase activity	GO:0003924;GO:0005525					GTPase activity
A0A384JCV6	tr|A0A384JCV6|A0A384JCV6_BOTFB Endo-1,3(4)-beta-glucanase OS=Botryotinia fuckeliana (strain B05.10) OX=332648 GN=BCIN_03g05200 PE=3 SV=1	24.3477	NaN	NaN	27.0752	28.9756	25.1318	NaN	NaN	NaN	NaN	NaN	NaN	NaN	NaN	NaN	24.3318	30.073	29.3013	1	3	0	0	0	3	NaN	1	0	1	1	-2.71317	NaN	1	0	0.710969	1	-0.84121	1	1	NaN			glucan endo-1,3-beta-glucanase activity, C-3 substituted reducing group	GO:0052861
A0A384JKX5	tr|A0A384JKX5|A0A384JKX5_BOTFB Dipeptidase OS=Botryotinia fuckeliana (strain B05.10) OX=332648 GN=BCIN_06g06630 PE=3 SV=1	27.0162	26.6501	25.6399	26.417	27.182	25.7889	23.4972	25.1451	24.5955	27.7774	26.697	27.7775	NaN	NaN	NaN	NaN	24.7335	25.2202	3	3	3	3	0	2	1	0.852811	NaN	0.964522	1	-0.0272528	0.0334621	0.0158227	2.02279	0.0739147	0.280553	1.48581	0.151997	0.0970279	-0.954673			dipeptidase activity;metal ion binding	GO:0016805;GO:0046872
A0A384JGC8	tr|A0A384JGC8|A0A384JGC8_BOTFB 5-methyltetrahydropteroyltriglutamate--homocysteine S-methyltransferase OS=Botryotinia fuckeliana (strain B05.10) OX=332648 GN=Bcmet6 PE=3 SV=1	21.1233	23.0992	23.377	22.6943	27.2436	22.0086	35.1374	35.2425	35.2615	34.3346	33.4004	33.6855	NaN	NaN	NaN	21.1757	NaN	20.8276	3	3	3	3	0	2	1	0.783751	NaN	0.463486	0.80327	-1.449	5.79337e-05	0	-12.6806	0.255259	0.517653	2.98048	0.00413425	0.00187702	-9.82468	methionine biosynthetic process	GO:0009086	5-methyltetrahydropteroyltriglutamate-homocysteine S-methyltransferase activity;zinc ion binding	GO:0003871;GO:0008270
A0A384JEU4	tr|A0A384JEU4|A0A384JEU4_BOTFB Eukaryotic translation initiation factor 3 subunit I OS=Botryotinia fuckeliana (strain B05.10) OX=332648 GN=Bctif34 PE=3 SV=1	NaN	NaN	24.7755	25.2782	26.409	26.2541	29.7475	29.2999	28.1403	26.8506	26.6392	27.2782	NaN	NaN	NaN	26.233	NaN	NaN	1	3	3	3	0	1	NaN	1	0	1	1	-1.20497	1	0.794375	-4.28714	1	0.86527	-0.252533	0.078424	0.0425657	-0.942219	formation of cytoplasmic translation initiation complex	GO:0001732	translation initiation factor activity	GO:0003743	eukaryotic 43S preinitiation complex;eukaryotic 48S preinitiation complex;eukaryotic translation initiation factor 3 complex	GO:0005852;GO:0016282;GO:0033290
A0A384JBQ4	tr|A0A384JBQ4|A0A384JBQ4_BOTFB Ribosomal_L2_C domain-containing protein OS=Botryotinia fuckeliana (strain B05.10) OX=332648 GN=BCIN_03g02530 PE=4 SV=1	19.623	20.7424	21.7836	20.1116	22.5988	21.3092	33.0278	31.7978	31.2926	33.1141	33.4131	33.1412	NaN	NaN	NaN	NaN	NaN	NaN	3	3	3	3	0	0	1	1	NaN	0.547971	0.907924	-0.623502	0.000151259	0	-11.323	1	1	NaN	8.08859e-05	0	-11.8829	translation	GO:0006412	structural constituent of ribosome	GO:0003735	ribosome	GO:0005840	translation	GO:0006412	structural constituent of ribosome
A0A384JHR7	tr|A0A384JHR7|A0A384JHR7_BOTFB Superoxide dismutase OS=Botryotinia fuckeliana (strain B05.10) OX=332648 GN=Bcsod4 PE=3 SV=1	NaN	NaN	NaN	23.1451	25.1282	23.6259	30.5548	32.3418	31.3388	27.7501	26.7701	26.106	NaN	NaN	23.6263	NaN	NaN	NaN	0	3	3	3	1	0	NaN	1	0	1	1	NaN	1	0.744474	NaN	1	0.833981	NaN	0.0190336	0.0114644	-2.909			metal ion binding;superoxide dismutase activity	GO:0004784;GO:0046872
A0A384JPP5	tr|A0A384JPP5|A0A384JPP5_BOTFB Uncharacterized protein OS=Botryotinia fuckeliana (strain B05.10) OX=332648 GN=BCIN_08g02380 PE=3 SV=1	NaN	22.8498	NaN	22.2837	25.7719	25.3591	32.8364	33.1759	33.5517	32.2471	31.3752	30.5638	23.1137	NaN	NaN	21.9202	NaN	NaN	1	3	3	3	1	1	NaN	1	0	1	0.85453	-1.62175	1	1	-10.3382	1	0.893639	2.5514	0.00451916	0.0018239	-6.92384	cell redox homeostasis	GO:0045454	isomerase activity	GO:0016853	endoplasmic reticulum	GO:0005783			isomerase activity
A0A384J5E2	tr|A0A384J5E2|A0A384J5E2_BOTFB Bcsam50 OS=Botryotinia fuckeliana (strain B05.10) OX=332648 GN=Bcsam50 PE=4 SV=1	25.4195	26.8116	26.6531	27.3785	26.3665	27.2855	28.4413	29.4685	29.1725	28.659	26.6717	27.5751	NaN	NaN	23.0768	25.4973	26.554	28.1398	3	3	3	3	1	3	1	1	3.21794	0.260109	0.600369	-0.715439	0.00696944	0.00388535	-2.73267	0.753798	1	0.279853	0.396591	0.506099	-0.625085					outer membrane	GO:0019867
A0A384JB76	tr|A0A384JB76|A0A384JB76_BOTFB Bcmir1 OS=Botryotinia fuckeliana (strain B05.10) OX=332648 GN=Bcmir1 PE=3 SV=1	20.8636	24.3151	24.2408	23.0123	24.5987	24.3856	32.887	32.4244	32.3587	31.9229	31.9621	31.7647	NaN	NaN	NaN	NaN	NaN	NaN	3	3	3	3	0	0	1	1	NaN	0.527256	0.889935	-0.85903	0.00121319	0.000482143	-9.41686	1	1	NaN	9.50743e-05	0	-7.88436			transmembrane transporter activity	GO:0022857	integral component of membrane	GO:0016021			transmembrane transporter activity
A0A384JB16	tr|A0A384JB16|A0A384JB16_BOTFB Bcrpt3 OS=Botryotinia fuckeliana (strain B05.10) OX=332648 GN=Bcrpt3 PE=3 SV=1	25.5892	25.2219	25.8073	24.8781	26.0782	27.266	31.5324	31.3316	31.2075	31.3785	28.8954	30.3345	NaN	NaN	NaN	NaN	NaN	NaN	3	3	3	3	0	0	1	1	NaN	0.49344	0.848185	-0.534628	7.56243e-06	0	-5.81769	1	1	NaN	0.0143471	0.00940225	-4.12869	protein catabolic process	GO:0030163	ATP binding;proteasome-activating ATPase activity	GO:0005524;GO:0036402	cytoplasm	GO:0005737
A0A384JYW1	tr|A0A384JYW1|A0A384JYW1_BOTFB NADPH--cytochrome P450 reductase OS=Botryotinia fuckeliana (strain B05.10) OX=332648 GN=Bccpr1 PE=3 SV=1	NaN	NaN	25.6186	25.0432	24.2239	24.8827	30.7388	31.5098	32.1432	30.1776	29.6163	28.9636	NaN	NaN	NaN	NaN	NaN	NaN	1	3	3	3	0	0	NaN	1	0	1	0.811419	0.901979	1	1	-5.84534	1	1	NaN	0.00035028	0.00160684	-4.86924	ergosterol biosynthetic process	GO:0006696	flavin adenine dinucleotide binding;FMN binding;NADP binding;NADPH-hemoprotein reductase activity	GO:0003958;GO:0010181;GO:0050660;GO:0050661	endoplasmic reticulum membrane;mitochondrion;plasma membrane	GO:0005739;GO:0005789;GO:0005886
A0A384J419	tr|A0A384J419|A0A384J419_BOTFB Bclcc8 OS=Botryotinia fuckeliana (strain B05.10) OX=332648 GN=Bclcc8 PE=3 SV=1	25.002	NaN	NaN	26.8905	26.9139	25.9923	27.0047	27.6833	27.4552	26.4148	27.8736	26.9275	29.5206	29.904	30.6682	28.4637	29.1246	28.1754	1	3	3	3	3	3	1	0.988523	-5.02889	1	1	-1.59686	1	1	-2.37904	0.00858356	0.140296	-1.989	0.41771	0.554216	-0.473045			copper ion binding;oxidoreductase activity	GO:0005507;GO:0016491					oxidoreductase activity
A0A384JH70	tr|A0A384JH70|A0A384JH70_BOTFB Uncharacterized protein OS=Botryotinia fuckeliana (strain B05.10) OX=332648 GN=BCIN_05g03230 PE=3 SV=1	22.8846	22.4125	23.771	22.2523	21.8531	24.3227	31.5969	32.7994	32.8936	34.8947	33.598	34.064	NaN	NaN	NaN	20.3865	18.2541	20.0841	3	3	3	3	0	3	1	0.798795	NaN	0.816879	1	0.213334	8.27626e-05	0	-9.40727	0.0332897	0.219714	3.23449	0.000183759	0	-11.3762	carbohydrate metabolic process	GO:0005975	aldehyde-lyase activity	GO:0016832			carbohydrate metabolic process	GO:0005975
A0A384J6L5	tr|A0A384J6L5|A0A384J6L5_BOTFB Tubulin beta chain OS=Botryotinia fuckeliana (strain B05.10) OX=332648 GN=BctubA PE=3 SV=1	NaN	24.1844	NaN	22.6903	23.9566	21.6787	33.4404	33.2352	33.8634	32.6906	32.4416	31.5757	NaN	NaN	18.6164	NaN	24.3368	NaN	1	3	3	3	1	1	NaN	1	0	1	1	1.40923	1	0.924315	-9.32857	1	1	-1.56161	0.000216287	0.00102222	-9.4608	microtubule-based process	GO:0007017	GTP binding;GTPase activity;structural constituent of cytoskeleton	GO:0003924;GO:0005200;GO:0005525	microtubule	GO:0005874			GTPase activity
A0A384K373	tr|A0A384K373|A0A384K373_BOTFB Protein-serine/threonine kinase OS=Botryotinia fuckeliana (strain B05.10) OX=332648 GN=BCIN_14g03890 PE=3 SV=1	NaN	NaN	NaN	26.6099	26.4205	26.8229	27.8859	27.2167	27.4432	27.6917	27.3206	27.3009	NaN	NaN	NaN	NaN	NaN	NaN	0	3	3	3	0	0	NaN	1	0	1	0.952349	NaN	1	1	NaN	1	1	NaN	0.00889735	0.00550254	-0.819989			protein kinase activity	GO:0004672
A0A384JLP3	tr|A0A384JLP3|A0A384JLP3_BOTFB Bcrpn3 OS=Botryotinia fuckeliana (strain B05.10) OX=332648 GN=Bcrpn3 PE=3 SV=1	26.4699	23.9071	25.2447	25.9299	26.7249	26.7253	30.1438	31.2275	30.991	31.0144	28.0559	28.5835	NaN	NaN	NaN	NaN	NaN	26.0842	3	3	3	3	0	1	1	0.868835	NaN	0.186204	0.490438	-1.25285	0.00232564	0.000819277	-5.58022	1	0.925358	0.375898	0.0438246	0.0245923	-2.75787	regulation of protein catabolic process	GO:0042176	enzyme regulator activity	GO:0030234	proteasome complex	GO:0000502			enzyme regulator activity
A0A384JEX2	tr|A0A384JEX2|A0A384JEX2_BOTFB Aspartate aminotransferase OS=Botryotinia fuckeliana (strain B05.10) OX=332648 GN=Bcpio13 PE=3 SV=1	23.416	NaN	NaN	24.4428	24.7747	23.8848	33.6225	32.7671	32.636	30.8432	30.5158	29.2129	NaN	NaN	NaN	NaN	NaN	NaN	1	3	3	3	0	0	NaN	1	0	1	1	-0.951495	1	0.792939	-9.5926	1	0.867774	NaN	0.000488161	0.00138235	-5.82317	biosynthetic process;cellular amino acid metabolic process	GO:0006520;GO:0009058	pyridoxal phosphate binding;transaminase activity	GO:0008483;GO:0030170			biosynthetic process;cellular amino acid metabolic process	GO:0006520;GO:0009058
A0A384K0P5	tr|A0A384K0P5|A0A384K0P5_BOTFB ATP citrate synthase OS=Botryotinia fuckeliana (strain B05.10) OX=332648 GN=CND6 PE=4 SV=1	20.4609	20.1275	NaN	23.1044	26.5523	23.2828	33.4422	34.2307	34.0861	33.3985	33.6188	33.2779	NaN	22.4547	NaN	NaN	NaN	NaN	2	3	3	3	1	0	NaN	1	0	0.0697143	0.284038	-4.01891	3.31871e-05	0	-13.6254	1	1	NaN	0.00126026	0.000921569	-9.11861			cofactor binding;transferase activity, transferring acyl groups, acyl groups converted into alkyl on transfer	GO:0046912;GO:0048037
A0A384JX34	tr|A0A384JX34|A0A384JX34_BOTFB Bcerv29 OS=Botryotinia fuckeliana (strain B05.10) OX=332648 GN=Bcerv29 PE=3 SV=1	26.029	26.4907	27.0512	26.0124	26.5956	26.5088	26.6676	27.3358	27.1738	26.6475	26.1282	26.7107	NaN	NaN	NaN	NaN	NaN	NaN	3	3	3	3	0	0	1	1	NaN	0.685099	1	0.151386	0.208627	0.150514	-0.535428	1	1	NaN	0.659044	1	-0.123207					integral component of membrane	GO:0016021
A0A384JUZ5	tr|A0A384JUZ5|A0A384JUZ5_BOTFB Carboxypeptidase OS=Botryotinia fuckeliana (strain B05.10) OX=332648 GN=Bccp4 PE=3 SV=1	NaN	NaN	NaN	24.6301	25.8239	24.0415	33.5147	33.5089	33.2494	32.4835	32.1194	31.8284	21.7416	NaN	NaN	NaN	NaN	NaN	0	3	3	3	1	0	NaN	1	0	1	0.784337	NaN	1	1	NaN	1	1	NaN	0.000195165	0	-7.31197			serine-type carboxypeptidase activity	GO:0004185	vacuole	GO:0005773
A0A384JDU7	tr|A0A384JDU7|A0A384JDU7_BOTFB 40S ribosomal protein S12 OS=Botryotinia fuckeliana (strain B05.10) OX=332648 GN=Bcrps12 PE=3 SV=1	NaN	19.8734	NaN	19.7262	22.9591	21.8802	31.5124	31.639	31.3503	31.9505	32.2301	32.0268	NaN	NaN	NaN	NaN	NaN	NaN	1	3	3	3	0	0	NaN	1	0	1	1	-1.64839	1	0.771999	-11.6272	1	0.849337	NaN	0.000380516	0.00149206	-10.5473	translation	GO:0006412	structural constituent of ribosome	GO:0003735	ribosome	GO:0005840	translation	GO:0006412	structural constituent of ribosome
A0A384JKN5	tr|A0A384JKN5|A0A384JKN5_BOTFB Bcrax2 OS=Botryotinia fuckeliana (strain B05.10) OX=332648 GN=Bcrax2 PE=4 SV=1	NaN	NaN	25.4159	27.3477	26.9413	25.9451	28.1437	28.1763	28.6401	29.1199	29.2293	28.5732	26.0059	27.1478	25.0191	27.7875	27.1769	27.3785	1	3	3	3	3	3	1	0.849331	-0.641733	1	1	-1.32884	1	0.880159	-2.90417	0.196268	0.44419	-0.702929	0.00858399	0.00554476	-2.22943
A0A384JUY7	tr|A0A384JUY7|A0A384JUY7_BOTFB Translationally-controlled tumor protein homolog OS=Botryotinia fuckeliana (strain B05.10) OX=332648 GN=Bctma19 PE=3 SV=1	24.318	22.7299	22.4487	22.6137	22.2478	23.3881	31.9132	33.8665	33.2576	30.4514	30.9339	31.2304	NaN	NaN	NaN	NaN	23.8976	25.028	3	3	3	3	0	2	1	1	NaN	0.569709	0.914532	0.415666	0.000275024	0	-9.84687	0.0660698	0.271395	-1.71297	3.67096e-05	0	-8.12202
A0A384K476	tr|A0A384K476|A0A384K476_BOTFB Protein Bcsey1 OS=Botryotinia fuckeliana (strain B05.10) OX=332648 GN=Bcsey1 PE=3 SV=1	24.5789	27.1044	27.0984	26.3553	25.5663	24.6511	28.0765	29.422	28.2135	31.4759	32.3854	32.1672	NaN	NaN	NaN	NaN	21.9597	NaN	3	3	3	3	0	1	1	1	NaN	0.49191	0.848477	0.73633	0.0705151	0.0370869	-2.31014	1	1	3.56448	0.000325616	0.00167857	-6.48526	endoplasmic reticulum organization	GO:0007029	GTP binding;GTPase activity	GO:0003924;GO:0005525	endoplasmic reticulum membrane	GO:0005789			GTPase activity
A0A384JQB9	tr|A0A384JQB9|A0A384JQB9_BOTFB Bcap10 OS=Botryotinia fuckeliana (strain B05.10) OX=332648 GN=Bcap10 PE=3 SV=1	26.2686	26.2496	24.6965	26.3615	22.7681	23.064	24.089	24.6219	23.3574	21.783	NaN	20.5108	31.9512	33.3073	33.1613	26.9653	25.5453	26.2367	3	3	3	2	3	3	0.000470865	0	-7.06838	0.256055	0.596431	1.67368	0.0544736	0.0263632	1.71542	0.148463	0.388722	-2.18456	0.158317	0.103599	2.91759			aspartic-type endopeptidase activity	GO:0004190
A0A384K1A1	tr|A0A384K1A1|A0A384K1A1_BOTFB ATP citrate synthase OS=Botryotinia fuckeliana (strain B05.10) OX=332648 GN=CND16 PE=4 SV=1	NaN	NaN	22.7434	20.6701	24.1909	21.8811	32.997	34.0528	33.8025	30.103	32.7829	33.1588	NaN	NaN	NaN	21.9222	22.2507	23.7077	1	3	3	3	0	3	NaN	1	0	1	0.906257	0.496037	1	1	-10.874	0.761824	1	-0.379474	0.00228825	0.00110672	-9.76752
A0A384J5P0	tr|A0A384J5P0|A0A384J5P0_BOTFB ATP-dependent RNA helicase eIF4A OS=Botryotinia fuckeliana (strain B05.10) OX=332648 GN=BCIN_01g05590 PE=3 SV=1	22.3645	20.9877	22.1211	22.6317	25.3413	22.792	33.9368	33.0048	33.2165	30.523	29.1354	29.281	NaN	22.9166	NaN	22.8858	NaN	NaN	3	3	3	3	1	1	1	1	-1.09219	0.144656	0.425324	-1.76386	2.23342e-05	0	-11.5616	1	1	0.702465	0.00350453	0.00129655	-6.05819			ATP binding;ATP-dependent RNA helicase activity;translation initiation factor activity	GO:0003743;GO:0004004;GO:0005524
A0A384K141	tr|A0A384K141|A0A384K141_BOTFB NB-ARC domain-containing protein OS=Botryotinia fuckeliana (strain B05.10) OX=332648 GN=BCIN_13g03710 PE=4 SV=1	NaN	NaN	NaN	24.5461	28.9866	24.657	NaN	NaN	NaN	NaN	NaN	NaN	NaN	NaN	NaN	23.3819	22.8555	NaN	0	3	0	0	0	2	NaN	1	0	1	0.901929	NaN	NaN	1	0	0.218535	0.475218	2.94453	1	1	NaN			ADP binding	GO:0043531
A0A384JSI4	tr|A0A384JSI4|A0A384JSI4_BOTFB Amidase domain-containing protein OS=Botryotinia fuckeliana (strain B05.10) OX=332648 GN=BCIN_09g03430 PE=4 SV=1	24.5456	NaN	NaN	23.7711	26.4413	24.7162	28.5772	29.2333	29.4501	27.9251	29.6037	28.8011	NaN	NaN	19.7445	25.3677	25.6139	23.9152	1	3	3	3	1	3	NaN	1	0	1	0.871819	-0.430581	1	1	-4.54125	0.991559	1	0.0106297	0.0144715	0.00963758	-3.80043
A0A384K801	tr|A0A384K801|A0A384K801_BOTFB Ribosomal_L28e domain-containing protein OS=Botryotinia fuckeliana (strain B05.10) OX=332648 GN=BCIN_16g04810 PE=3 SV=1	NaN	NaN	22.6226	22.4216	24.3086	22.3117	31.7775	31.7575	32.1507	31.3247	31.6717	30.7296	NaN	NaN	NaN	NaN	NaN	NaN	1	3	3	3	0	0	NaN	1	0	1	0.896592	-0.391389	1	1	-9.27267	1	1	NaN	0.000306533	0.00179048	-8.22804	translation	GO:0006412	structural constituent of ribosome	GO:0003735	ribosome	GO:0005840	translation	GO:0006412	structural constituent of ribosome
A0A384JT00	tr|A0A384JT00|A0A384JT00_BOTFB Bcsec17 OS=Botryotinia fuckeliana (strain B05.10) OX=332648 GN=Bcsec17 PE=3 SV=1	24.4098	27.2392	28.4629	26.9059	27.335	24.2692	31.4428	29.7316	29.992	27.7686	28.5822	28.6649	23.4301	NaN	NaN	28.596	29.6208	27.3221	3	3	3	3	1	3	1	1	3.27389	0.745649	1	0.533936	0.0484943	0.0232634	-3.68484	0.114991	0.329203	-2.34294	0.0960153	0.054075	-2.16852	intracellular protein transport	GO:0006886			cell	GO:0005623
A0A384J6V6	tr|A0A384J6V6|A0A384J6V6_BOTFB Bccyt1 OS=Botryotinia fuckeliana (strain B05.10) OX=332648 GN=Bccyt1 PE=4 SV=1	22.2775	23.643	24.7144	23.4564	23.7347	23.9762	29.8696	31.67	31.7638	31.3451	31.1268	30.6816	NaN	NaN	NaN	NaN	NaN	NaN	3	3	3	3	0	0	1	0.935209	NaN	0.8177	1	-0.177455	0.00128207	0.00048	-7.55616	1	0.948785	NaN	7.59883e-06	0	-7.32874			electron transfer activity;heme binding	GO:0009055;GO:0020037
A0A384JQL9	tr|A0A384JQL9|A0A384JQL9_BOTFB Vacuolar protein 8 OS=Botryotinia fuckeliana (strain B05.10) OX=332648 GN=Bcvac8 PE=3 SV=1	27.3933	24.5154	25.0225	25.2326	24.5966	24.9159	29.4205	31.3541	30.4281	29.5851	28.3043	30.6921	23.1689	24.1934	25.3083	NaN	NaN	NaN	3	3	3	3	3	0	0.259164	0.29973	1.42019	0.466202	0.807098	0.728671	0.0105048	0.00533333	-4.75714	1	0.90306	NaN	0.00295659	0.0013574	-4.6121
A0A384JAJ6	tr|A0A384JAJ6|A0A384JAJ6_BOTFB Structural maintenance of chromosomes protein OS=Botryotinia fuckeliana (strain B05.10) OX=332648 GN=Bcsmc4 PE=3 SV=1	26.7052	24.4752	27.2335	28.4425	28.992	25.6779	26.0956	27.3122	27.2706	26.4357	25.2554	27.1236	26.9817	NaN	26.8921	28.2941	26.6948	28.4292	3	3	3	3	2	3	0.517249	0.766943	-0.798986	0.303911	0.644487	-1.56615	0.464582	0.67142	-0.754845	0.934589	1	-0.101938	0.284975	0.286865	1.43253	chromosome organization	GO:0051276	ATP binding	GO:0005524	chromosome	GO:0005694	chromosome organization	GO:0051276
A0A384K4Y6	tr|A0A384K4Y6|A0A384K4Y6_BOTFB Probable electron transfer flavoprotein subunit alpha OS=Botryotinia fuckeliana (strain B05.10) OX=332648 GN=Bcaim45 PE=3 SV=1	26.1083	NaN	NaN	26.4934	22.9472	26.0906	30.3778	30.6042	30.8345	27.8492	27.6596	24.5377	NaN	NaN	NaN	NaN	NaN	NaN	1	3	3	3	0	0	NaN	1	0	1	0.93019	0.931225	1	1	-4.4972	1	1	NaN	0.387133	0.486036	-1.50507			electron transfer activity;flavin adenine dinucleotide binding	GO:0009055;GO:0050660
A0A384J5E9	tr|A0A384J5E9|A0A384J5E9_BOTFB Aminopeptidase OS=Botryotinia fuckeliana (strain B05.10) OX=332648 GN=BCIN_01g05060 PE=3 SV=1;tr|A0A384J5N3|A0A384J5N3_BOTFB Aminopeptidase OS=Botryotinia fuckeliana (strain B05.10) OX=332648 GN=BCIN_01g05060 PE=3 SV=1	23.5787	22.6243	24.3331	23.4194	25.2029	26.8544	33.347	32.1422	32.0589	30.1664	30.263	30.6384	24.5971	23.7917	23.6606	NaN	26.8611	29.1132	3	3	3	3	3	2	0.429571	0.589357	-0.504433	0.211459	0.532714	-1.64686	0.000153917	0	-9.00403	0.161851	0.4036	-2.82829	0.00658103	0.00397753	-5.19705			metallopeptidase activity;zinc ion binding	GO:0008237;GO:0008270
A0A384JB18	tr|A0A384JB18|A0A384JB18_BOTFB Cytochrome b5 heme-binding domain-containing protein OS=Botryotinia fuckeliana (strain B05.10) OX=332648 GN=BCIN_03g00800 PE=4 SV=1	NaN	NaN	NaN	24.6417	25.5026	25.3887	26.6245	27.8962	27.832	29.6187	29.1946	29.558	NaN	NaN	NaN	NaN	NaN	NaN	0	3	3	3	0	0	NaN	1	0	1	0.994436	NaN	1	1	NaN	1	1	NaN	0.000141614	0	-4.27945
A0A384JGL0	tr|A0A384JGL0|A0A384JGL0_BOTFB NADH-cytochrome b5 reductase OS=Botryotinia fuckeliana (strain B05.10) OX=332648 GN=BCIN_05g01380 PE=3 SV=1	25.1613	25.4507	26.5342	24.8067	24.1931	25.2993	31.7882	31.6874	30.2201	28.2833	28.068	27.9023	NaN	NaN	NaN	NaN	NaN	NaN	3	3	3	3	0	0	1	0.791202	NaN	0.145667	0.426121	0.94905	0.00109956	0.000495413	-5.51647	1	0.825939	NaN	0.000606732	0.00124503	-3.31818			oxidoreductase activity	GO:0016491					oxidoreductase activity
A0A384J9W4	tr|A0A384J9W4|A0A384J9W4_BOTFB Elongation of fatty acids protein OS=Botryotinia fuckeliana (strain B05.10) OX=332648 GN=BCIN_02g04240 PE=3 SV=1	25.4164	25.7667	25.5395	25.4977	25.4902	24.8561	26.6417	26.7864	26.3767	26.066	24.8814	24.9013	NaN	NaN	NaN	NaN	NaN	NaN	3	3	3	3	0	0	1	1	NaN	0.282549	0.636093	0.292894	0.00287744	0.00262016	-1.02739	1	1	NaN	0.997388	1	-0.00155195					integral component of membrane	GO:0016021
A0A384JYI9	tr|A0A384JYI9|A0A384JYI9_BOTFB Uncharacterized protein OS=Botryotinia fuckeliana (strain B05.10) OX=332648 GN=BCIN_11g05920 PE=3 SV=1	23.0137	24.3494	24.3173	22.5466	23.8679	23.6812	31.93	31.3039	31.2295	33.4225	31.691	31.7325	NaN	NaN	NaN	NaN	NaN	NaN	3	3	3	3	0	0	1	1	NaN	0.430716	0.784681	0.528236	0.000103518	0	-7.59434	1	1	NaN	0.000223922	0.001	-8.91679	translation	GO:0006412	rRNA binding;structural constituent of ribosome	GO:0003735;GO:0019843	ribosome	GO:0005840	translation	GO:0006412	rRNA binding;structural constituent of ribosome
A0A384K734	tr|A0A384K734|A0A384K734_BOTFB AMP_N domain-containing protein OS=Botryotinia fuckeliana (strain B05.10) OX=332648 GN=BCIN_16g03530 PE=3 SV=1	26.1567	26.5119	27.3022	26.2589	26.0879	27.3662	NaN	25.0158	24.3816	25.2635	26.4677	25.266	NaN	NaN	NaN	NaN	NaN	NaN	3	3	2	3	0	0	1	1	NaN	0.877836	1	0.085914	0.029116	0.0148571	1.9582	1	1	NaN	0.185491	0.129448	0.905279			aminopeptidase activity;manganese ion binding	GO:0004177;GO:0030145
A0A384JQF7	tr|A0A384JQF7|A0A384JQF7_BOTFB Septin-type G domain-containing protein OS=Botryotinia fuckeliana (strain B05.10) OX=332648 GN=BCIN_08g02770 PE=3 SV=1	NaN	NaN	NaN	24.2096	25.6475	24.0417	32.6083	32.1965	32.3672	29.8439	29.6181	28.8797	NaN	NaN	NaN	NaN	NaN	NaN	0	3	3	3	0	0	NaN	1	0	1	0.881359	NaN	1	1	NaN	1	0.900348	NaN	0.00120348	0.00094	-4.81431			GTP binding	GO:0005525
A0A384J9G0	tr|A0A384J9G0|A0A384J9G0_BOTFB Aldedh domain-containing protein OS=Botryotinia fuckeliana (strain B05.10) OX=332648 GN=BCIN_02g03910 PE=4 SV=1	NaN	25.7333	NaN	24.862	25.7344	26.8186	NaN	26.3285	24.5912	27.0429	26.28	26.5792	NaN	NaN	NaN	NaN	NaN	NaN	1	3	2	3	0	0	NaN	1	0	1	1	-0.07175	NaN	1	0	1	1	NaN	0.244337	0.219206	-0.829018			oxidoreductase activity, acting on the aldehyde or oxo group of donors, NAD or NADP as acceptor	GO:0016620
A0A384JM46	tr|A0A384JM46|A0A384JM46_BOTFB Peptidyl-prolyl cis-trans isomerase OS=Botryotinia fuckeliana (strain B05.10) OX=332648 GN=BCIN_07g00840 PE=3 SV=1;tr|A0A384JLI6|A0A384JLI6_BOTFB Peptidyl-prolyl cis-trans isomerase OS=Botryotinia fuckeliana (strain B05.10) O	NaN	NaN	NaN	21.6564	25.8704	22.4077	32.2402	32.1877	31.6556	31.3093	31.0783	31.1153	NaN	NaN	NaN	NaN	NaN	NaN	0	3	3	3	0	0	NaN	1	0	1	0.851963	NaN	1	0.813233	NaN	1	0.934006	NaN	0.00377818	0.00125333	-7.85617	protein folding	GO:0006457	peptidyl-prolyl cis-trans isomerase activity	GO:0003755			protein folding	GO:0006457
A0A384K3A6	tr|A0A384K3A6|A0A384K3A6_BOTFB Bcrpl5 OS=Botryotinia fuckeliana (strain B05.10) OX=332648 GN=Bcrpl5 PE=3 SV=1	20.4639	NaN	NaN	21.0307	24.6164	22.4616	32.0288	31.8993	32.8234	32.7001	29.6281	28.766	NaN	21.765	21.6946	NaN	19.5968	NaN	1	3	3	3	2	1	NaN	1	0	1	0.933266	-2.23897	1	1	-11.7866	1	1	3.10611	0.00843198	0.00560207	-7.66183	translation	GO:0006412	5S rRNA binding;structural constituent of ribosome	GO:0003735;GO:0008097	ribosome	GO:0005840	translation	GO:0006412	structural constituent of ribosome
A0A384JGJ5	tr|A0A384JGJ5|A0A384JGJ5_BOTFB Ribonucleoside-diphosphate reductase OS=Botryotinia fuckeliana (strain B05.10) OX=332648 GN=BCIN_04g06740 PE=3 SV=1	26.3191	23.7941	NaN	24.8597	24.64	27.7664	26.8141	28.2334	28.215	29.112	28.5476	28.5633	24.4046	25.8461	24.7633	NaN	25.4898	26.1427	2	3	3	3	3	2	0.965131	1	0.0519511	0.692784	1	-0.69876	0.095089	0.051905	-2.69755	0.966188	1	-0.0608927	0.0434891	0.0242789	-2.98557	DNA replication	GO:0006260	ATP binding;ribonucleoside-diphosphate reductase activity, thioredoxin disulfide as acceptor	GO:0004748;GO:0005524
A0A384K5M6	tr|A0A384K5M6|A0A384K5M6_BOTFB Mannitol-1-phosphate 5-dehydrogenase OS=Botryotinia fuckeliana (strain B05.10) OX=332648 GN=CND9 PE=3 SV=1	21.9803	19.6736	22.0508	20.2941	23.9372	21.1626	33.8021	34.0016	34.459	32.205	33.2093	34.0415	NaN	20.4192	NaN	NaN	NaN	NaN	3	3	3	3	1	0	1	1	0.81573	0.697573	1	-0.563091	8.98566e-05	0	-12.8527	1	1	NaN	0.000742244	0.00113253	-11.3539	mannitol metabolic process	GO:0019594	coenzyme binding;mannitol-1-phosphate 5-dehydrogenase activity	GO:0008926;GO:0050662
A0A384JIV3	tr|A0A384JIV3|A0A384JIV3_BOTFB Bcmsb1 OS=Botryotinia fuckeliana (strain B05.10) OX=332648 GN=Bcmsb1 PE=4 SV=1	26.0786	26.9117	26.8356	26.5972	26.7329	27.0501	26.4891	27.0426	28.1354	23.958	25.6626	25.6579	NaN	NaN	NaN	NaN	NaN	NaN	3	3	3	3	0	0	1	0.900805	NaN	0.568689	0.921605	-0.184743	0.328472	0.327017	-0.613731	1	0.837475	NaN	0.0433929	0.0243235	1.70054
A0A384J4Z8	tr|A0A384J4Z8|A0A384J4Z8_BOTFB Alpha-mannosidase OS=Botryotinia fuckeliana (strain B05.10) OX=332648 GN=Bcams1 PE=3 SV=1;tr|A0A384J4Y0|A0A384J4Y0_BOTFB Alpha-mannosidase OS=Botryotinia fuckeliana (strain B05.10) OX=332648 GN=Bcams1 PE=3 SV=1	20.9338	22.1317	22.8164	21.4648	21.0114	22.9703	32.9811	32.5187	32.2545	34.5676	34.5702	34.838	18.4816	NaN	17.6071	19.8495	19.1364	22.4864	3	3	3	3	2	3	0.0152939	0.0162553	3.91627	0.866254	1	0.145089	5.57982e-05	0	-10.6241	0.323812	0.597158	1.32478	2.79486e-05	0	-12.8431	mannose metabolic process	GO:0006013	alpha-mannosidase activity;carbohydrate binding	GO:0004559;GO:0030246
A0A384J5I1	tr|A0A384J5I1|A0A384J5I1_BOTFB Glutamine--fructose-6-phosphate transaminase (isomerizing) OS=Botryotinia fuckeliana (strain B05.10) OX=332648 GN=BCIN_01g06470 PE=4 SV=1	NaN	20.5441	21.7021	22.1322	22.726	25.6501	32.9632	34.0708	33.3406	33.9523	33.4319	34.0393	NaN	NaN	NaN	20.3174	20.0294	NaN	2	3	3	3	0	2	NaN	1	0	0.203579	0.519403	-2.37965	0.000254193	0	-12.3351	0.0989507	0.317586	3.32934	0.000732521	0.00113939	-10.3051	carbohydrate derivative metabolic process	GO:1901135	carbohydrate derivative binding	GO:0097367
A0A384K2N4	tr|A0A384K2N4|A0A384K2N4_BOTFB Bcnam7 OS=Botryotinia fuckeliana (strain B05.10) OX=332648 GN=Bcnam7 PE=3 SV=1	27.2543	27.6668	27.4391	27.0944	27.638	27.57	26.4065	26.2797	27.1281	26.9834	27.1289	26.5133	NaN	NaN	NaN	NaN	NaN	NaN	3	3	3	3	0	0	1	1	NaN	0.930833	1	0.0192629	0.0429239	0.0217872	0.848645	1	1	NaN	0.0912501	0.0505987	0.558963	nuclear-transcribed mRNA catabolic process, nonsense-mediated decay	GO:0000184	ATP binding;DNA binding;helicase activity;zinc ion binding	GO:0003677;GO:0004386;GO:0005524;GO:0008270	cytoplasm	GO:0005737			DNA binding;helicase activity
A0A384K008	tr|A0A384K008|A0A384K008_BOTFB Uncharacterized protein OS=Botryotinia fuckeliana (strain B05.10) OX=332648 GN=BCIN_12g06330 PE=4 SV=1	NaN	22.8789	23.0233	22.8855	23.6935	23.3627	22.2311	NaN	NaN	NaN	23.8268	NaN	28.0484	29.0063	27.7869	24.6121	26.198	26.5422	2	3	1	1	3	3	0.00158007	0.00858333	-5.32938	0.323124	0.653411	-0.36277	NaN	1	0	0.0180557	0.154286	-2.47019	1	1	-0.512877			structural constituent of cell wall	GO:0005199	cell wall	GO:0005618
A0A384JSH8	tr|A0A384JSH8|A0A384JSH8_BOTFB Uncharacterized protein OS=Botryotinia fuckeliana (strain B05.10) OX=332648 GN=BCIN_09g01850 PE=3 SV=1	NaN	NaN	NaN	26.2598	24.7414	23.7601	30.6554	32.0102	30.8252	29.3065	29.3461	28.6574	NaN	NaN	NaN	NaN	26.4607	NaN	0	3	3	3	0	1	NaN	1	0	1	0.870465	NaN	1	1	NaN	1	1	-1.54029	0.00533028	0.00326409	-4.18295			oxidoreductase activity	GO:0016491	mitochondrion	GO:0005739			oxidoreductase activity
A0A384JR41	tr|A0A384JR41|A0A384JR41_BOTFB Carboxypeptidase OS=Botryotinia fuckeliana (strain B05.10) OX=332648 GN=Bccp6 PE=3 SV=1	NaN	NaN	NaN	24.6369	25.0273	25.5111	NaN	NaN	NaN	NaN	NaN	NaN	NaN	NaN	NaN	25.1249	24.471	NaN	0	3	0	0	0	2	NaN	1	0	1	0.875887	NaN	NaN	1	0	0.568024	0.899827	0.260474	1	1	NaN			serine-type carboxypeptidase activity	GO:0004185
A0A384J453	tr|A0A384J453|A0A384J453_BOTFB S5 DRBM domain-containing protein OS=Botryotinia fuckeliana (strain B05.10) OX=332648 GN=BCIN_01g00980 PE=3 SV=1	21.5017	22.1032	21.4711	20.5131	22.9557	21.6363	29.615	32.7199	33.1479	33.172	31.8657	33.2826	NaN	NaN	NaN	NaN	21.1583	NaN	3	3	3	3	0	1	1	0.993241	NaN	0.990159	1	-0.00964801	0.000860869	0	-10.1356	1	0.991127	0.543423	0.000191228	0	-11.0718	translation	GO:0006412	RNA binding;structural constituent of ribosome	GO:0003723;GO:0003735	small ribosomal subunit	GO:0015935	translation	GO:0006412	RNA binding;structural constituent of ribosome
A0A384JAP1	tr|A0A384JAP1|A0A384JAP1_BOTFB Uncharacterized protein OS=Botryotinia fuckeliana (strain B05.10) OX=332648 GN=BCIN_02g07930 PE=3 SV=1	26.7714	25.7864	NaN	24.951	25.7473	26.3972	26.6071	27.5748	28.1364	27.1187	25.6892	25.5403	NaN	NaN	NaN	NaN	NaN	NaN	2	3	3	3	0	0	NaN	1	0	0.439494	0.791986	0.580406	0.188106	0.124453	-1.16052	1	1	NaN	0.558038	0.849169	-0.41757			oxidoreductase activity	GO:0016491					oxidoreductase activity
A0A384K7Y1	tr|A0A384K7Y1|A0A384K7Y1_BOTFB Malate dehydrogenase OS=Botryotinia fuckeliana (strain B05.10) OX=332648 GN=BCIN_16g04800 PE=3 SV=1;tr|A0A384K7Q5|A0A384K7Q5_BOTFB Malate dehydrogenase OS=Botryotinia fuckeliana (strain B05.10) OX=332648 GN=BCIN_16g04800 PE=3	NaN	NaN	NaN	21.0483	22.7949	21.0317	33.6538	32.6411	32.74	33.5191	33.377	33.4217	NaN	NaN	22.546	20.7212	21.4468	24.5342	0	3	3	3	1	3	NaN	1	0	1	0.895152	NaN	1	1	NaN	0.665483	0.972367	-0.609111	3.58494e-05	0	-11.8143	carbohydrate metabolic process;malate metabolic process;tricarboxylic acid cycle	GO:0005975;GO:0006099;GO:0006108	L-malate dehydrogenase activity	GO:0030060			carbohydrate metabolic process	GO:0005975
A0A384JWQ3	tr|A0A384JWQ3|A0A384JWQ3_BOTFB Uncharacterized protein OS=Botryotinia fuckeliana (strain B05.10) OX=332648 GN=BCIN_11g03220 PE=4 SV=1	NaN	27.4678	27.5152	27.2865	26.8243	27.7568	27.4044	26.966	26.7586	29.0408	29.3079	29.186	NaN	NaN	NaN	NaN	26.0885	26.6854	2	3	3	3	0	2	NaN	1	0	0.60181	0.937294	0.202283	0.166266	0.104008	0.448482	0.116614	0.331032	0.902276	0.00251722	0.00141887	-1.88904
A0A384J984	tr|A0A384J984|A0A384J984_BOTFB Meth_synt_2 domain-containing protein OS=Botryotinia fuckeliana (strain B05.10) OX=332648 GN=BCIN_02g04770 PE=4 SV=1	NaN	NaN	23.5917	24.7054	25.0592	25.2275	26.5004	26.1766	26.6583	30.5036	30.2417	30.3963	NaN	NaN	NaN	NaN	NaN	22.4117	1	3	3	3	0	1	NaN	1	0	1	0.990904	-1.40564	1	1	-2.85338	1	1	2.58563	6.15343e-06	0	-5.38319	methionine biosynthetic process	GO:0009086	5-methyltetrahydropteroyltriglutamate-homocysteine S-methyltransferase activity;zinc ion binding	GO:0003871;GO:0008270
A0A384J9N8	tr|A0A384J9N8|A0A384J9N8_BOTFB Uncharacterized protein OS=Botryotinia fuckeliana (strain B05.10) OX=332648 GN=BCIN_02g04600 PE=4 SV=1	NaN	NaN	NaN	25.8567	26.5996	25.9103	28.2951	28.3504	29.5236	27.2662	27.983	27.7286	NaN	NaN	NaN	NaN	27.8608	27.2451	0	3	3	3	0	2	NaN	1	0	1	1	NaN	1	1	NaN	0.0338342	0.21586	-1.43074	0.00845532	0.00558763	-1.53713
A0A384JVY5	tr|A0A384JVY5|A0A384JVY5_BOTFB Uncharacterized protein OS=Botryotinia fuckeliana (strain B05.10) OX=332648 GN=BCIN_11g01040 PE=4 SV=1	NaN	24.9168	NaN	24.7772	21.3673	20.7318	31.1876	31.6053	31.7123	32.7079	33.8244	33.3863	NaN	NaN	NaN	NaN	21.6322	NaN	1	3	3	3	0	1	NaN	1	0	1	0.788718	2.62472	1	1	-6.58495	1	1	0.659844	0.00105536	0.000994709	-11.0141
A0A384JKB6	tr|A0A384JKB6|A0A384JKB6_BOTFB Feruloyl esterase OS=Botryotinia fuckeliana (strain B05.10) OX=332648 GN=BCIN_06g04820 PE=4 SV=1;tr|A0A384JKB8|A0A384JKB8_BOTFB Feruloyl esterase OS=Botryotinia fuckeliana (strain B05.10) OX=332648 GN=BCIN_06g04820 PE=4 SV=1	NaN	NaN	NaN	24.1636	25.3441	23.9706	NaN	NaN	NaN	NaN	NaN	NaN	24.8707	NaN	25.8261	25.4219	27.5227	28.6586	0	3	0	0	2	3	NaN	1	0	1	1	NaN	NaN	1	0	0.0599072	0.269316	-2.70828	1	0.908908	NaN
A0A384JDH6	tr|A0A384JDH6|A0A384JDH6_BOTFB Superoxide dismutase 1 copper chaperone OS=Botryotinia fuckeliana (strain B05.10) OX=332648 GN=Bcccs1 PE=3 SV=1	NaN	24.9115	NaN	24.8335	24.7567	24.9684	25.9541	26.0137	26.1551	24.3277	25.5404	27.1781	NaN	NaN	NaN	NaN	NaN	NaN	1	3	3	3	0	0	NaN	1	0	1	1	0.0586154	1	1	-1.12947	1	0.981394	NaN	0.373404	0.453886	-0.829159	metal ion transport;superoxide metabolic process	GO:0006801;GO:0030001	metal ion binding	GO:0046872
A0A384J557	tr|A0A384J557|A0A384J557_BOTFB MFS domain-containing protein OS=Botryotinia fuckeliana (strain B05.10) OX=332648 GN=BCIN_01g03940 PE=3 SV=1	NaN	23.5099	NaN	24.2361	23.886	25.8257	22.946	22.6541	NaN	29.0945	28.7823	29.0662	NaN	NaN	NaN	NaN	NaN	NaN	1	3	2	3	0	0	NaN	1	0	1	1	-1.13937	NaN	1	0	1	1	NaN	0.00201525	0.00117155	-4.33173			transmembrane transporter activity	GO:0022857	integral component of membrane	GO:0016021			transmembrane transporter activity
A0A384JLG1	tr|A0A384JLG1|A0A384JLG1_BOTFB Transmembrane 9 superfamily member OS=Botryotinia fuckeliana (strain B05.10) OX=332648 GN=BCIN_06g07570 PE=3 SV=1	27.4892	27.347	27.4874	26.8255	26.7058	27.8718	27.7586	27.0243	27.5544	27.1306	27.1408	28.091	NaN	NaN	NaN	NaN	NaN	NaN	3	3	3	3	0	0	1	0.847601	NaN	0.457317	0.804344	0.306807	0.984743	1	-0.00455348	1	0.923932	NaN	0.548428	0.829947	-0.319736					integral component of membrane	GO:0016021
A0A384JT75	tr|A0A384JT75|A0A384JT75_BOTFB Leukotriene A(4) hydrolase OS=Botryotinia fuckeliana (strain B05.10) OX=332648 GN=Bclap2 PE=3 SV=1	25.0944	24.3621	25.9089	24.5167	24.5341	26.3809	30.0578	30.182	29.8838	29.7885	29.2718	29.6523	21.898	NaN	NaN	NaN	23.0015	26.1905	3	3	3	3	1	2	1	1	3.2238	0.978261	1	-0.0221195	0.000415194	0	-4.91938	0.727476	1	0.547894	0.00225965	0.00112	-4.42698			metallopeptidase activity;zinc ion binding	GO:0008237;GO:0008270
A0A384JLT5	tr|A0A384JLT5|A0A384JLT5_BOTFB Orotate phosphoribosyltransferase OS=Botryotinia fuckeliana (strain B05.10) OX=332648 GN=BCIN_07g01590 PE=3 SV=1	25.31	24.826	25.3071	25.5672	24.6199	24.8694	28.7722	27.7659	29.8645	27.1963	27.2926	27.5968	NaN	NaN	NaN	NaN	NaN	NaN	3	3	3	3	0	0	1	0.870653	NaN	0.712818	1	0.128832	0.00432202	0.00233103	-3.65318	1	0.926788	NaN	0.00160423	0.00126697	-2.34305	nucleoside metabolic process;pyrimidine nucleotide biosynthetic process	GO:0006221;GO:0009116	orotate phosphoribosyltransferase activity	GO:0004588
A0A384J6W8	tr|A0A384J6W8|A0A384J6W8_BOTFB Bccne1 OS=Botryotinia fuckeliana (strain B05.10) OX=332648 GN=Bccne1 PE=3 SV=1	NaN	22.5666	21.0124	21.4305	22.9408	19.1531	32.9447	33.5429	33.7317	33.6013	34.0153	33.524	NaN	NaN	21.1331	19.7357	19.3804	18.9552	2	3	3	3	1	3	NaN	1	0	0.715587	1	0.614692	0.000391098	0	-11.6169	0.181076	0.421975	1.8177	0.000351717	0.00159322	-12.5388	protein folding	GO:0006457	calcium ion binding;unfolded protein binding	GO:0005509;GO:0051082	endoplasmic reticulum	GO:0005783	protein folding	GO:0006457	unfolded protein binding
A0A384JZN2	tr|A0A384JZN2|A0A384JZN2_BOTFB Acetyltransferase component of pyruvate dehydrogenase complex OS=Botryotinia fuckeliana (strain B05.10) OX=332648 GN=Bclat1 PE=3 SV=1	25.1697	NaN	25.3664	26.3724	26.9029	24.4818	33.3084	32.3761	32.0124	30.1042	29.8489	29.1959	NaN	NaN	NaN	NaN	NaN	NaN	2	3	3	3	0	0	NaN	1	0	0.542944	0.905045	-0.650972	0.000712514	0	-7.29756	1	1	NaN	0.00833953	0.00563117	-3.79731	pyruvate metabolic process	GO:0006090	dihydrolipoyllysine-residue acetyltransferase activity	GO:0004742	pyruvate dehydrogenase complex	GO:0045254
A0A384JLH2	tr|A0A384JLH2|A0A384JLH2_BOTFB Bcnqo1 OS=Botryotinia fuckeliana (strain B05.10) OX=332648 GN=Bcnqo1 PE=3 SV=1	NaN	NaN	23.977	22.6224	22.4263	21.3198	29.8474	29.1765	29.7036	25.0157	23.3932	24.6835	NaN	NaN	NaN	20.6658	19.0073	20.9395	1	3	3	3	0	3	NaN	1	0	1	0.848109	1.85416	1	0.820537	-5.59882	0.0576714	0.263795	1.91865	0.024821	0.015249	-2.2413			FMN binding;NAD(P)H dehydrogenase (quinone) activity	GO:0003955;GO:0010181
A0A384JVY1	tr|A0A384JVY1|A0A384JVY1_BOTFB Hydroxymethylglutaryl-CoA synthase OS=Botryotinia fuckeliana (strain B05.10) OX=332648 GN=Bcerg13 PE=3 SV=1	26.0734	25.9095	NaN	25.4788	26.0084	24.6213	30.481	28.0429	29.0237	27.5645	25.9628	26.3868	24.2316	NaN	NaN	NaN	23.6809	NaN	2	3	3	3	1	1	NaN	1	0	0.321702	0.65155	0.621938	0.0399959	0.0195524	-3.19107	1	1	1.6886	0.113008	0.0647604	-1.26854	isoprenoid biosynthetic process	GO:0008299	hydroxymethylglutaryl-CoA synthase activity	GO:0004421
A0A384JZI0	tr|A0A384JZI0|A0A384JZI0_BOTFB Uncharacterized protein OS=Botryotinia fuckeliana (strain B05.10) OX=332648 GN=BCIN_12g04690 PE=3 SV=1	24.5862	23.8429	23.3705	24.3564	23.4248	25.2386	29.1364	28.9432	28.9663	27.0293	25.4919	25.7928	NaN	NaN	NaN	23.9152	23.1088	NaN	3	3	3	3	0	2	1	1	NaN	0.554911	0.913266	-0.406715	0.000144628	0	-5.08212	0.344644	0.621247	0.827904	0.0662656	0.0346319	-1.76474			acyl-CoA dehydrogenase activity;flavin adenine dinucleotide binding	GO:0003995;GO:0050660
A0A384J4W3	tr|A0A384J4W3|A0A384J4W3_BOTFB Inorganic diphosphatase OS=Botryotinia fuckeliana (strain B05.10) OX=332648 GN=Bcipp1 PE=3 SV=1	NaN	NaN	NaN	22.9638	23.9642	23.6781	32.0429	33.0569	32.8919	30.4993	29.5923	30.3202	NaN	20.2421	NaN	NaN	22.8611	NaN	0	3	3	3	1	1	NaN	1	0	1	1	NaN	1	0.979659	NaN	1	0.999387	0.674273	8.4277e-05	0	-6.60192	phosphate-containing compound metabolic process	GO:0006796	inorganic diphosphatase activity;magnesium ion binding	GO:0000287;GO:0004427	cytoplasm	GO:0005737
A0A384JGI5	tr|A0A384JGI5|A0A384JGI5_BOTFB Oxoglutarate dehydrogenase (succinyl-transferring) OS=Botryotinia fuckeliana (strain B05.10) OX=332648 GN=Bckgd1 PE=3 SV=1	28.5778	28.3865	29.1917	27.2289	24.1629	24.1673	32.7184	33.6623	32.9521	31.8651	31.8894	31.8218	NaN	NaN	NaN	NaN	NaN	25.5586	3	3	3	3	0	1	1	0.788205	NaN	0.0281778	0.188	3.53228	0.000299249	0	-4.39226	1	0.82367	-0.372204	0.00283758	0.00138235	-6.67238	tricarboxylic acid cycle	GO:0006099	oxoglutarate dehydrogenase (succinyl-transferring) activity;thiamine pyrophosphate binding	GO:0004591;GO:0030976
A0A384JGY9	tr|A0A384JGY9|A0A384JGY9_BOTFB Endoplasmic reticulum transmembrane protein OS=Botryotinia fuckeliana (strain B05.10) OX=332648 GN=Bcyet3 PE=3 SV=1	22.4837	24.0709	23.1398	23.7081	23.07	23.5519	29.752	30.1156	28.763	27.4117	26.8014	26.8867	22.8345	NaN	NaN	NaN	NaN	NaN	3	3	3	3	1	0	1	0.797264	0.396976	0.692891	1	-0.211901	0.000500704	0	-6.31209	1	0.827079	NaN	0.000186868	0	-3.58994	intracellular protein transport	GO:0006886			endoplasmic reticulum;integral component of membrane	GO:0005783;GO:0016021
A0A384JSX9	tr|A0A384JSX9|A0A384JSX9_BOTFB Phosphotransferase OS=Botryotinia fuckeliana (strain B05.10) OX=332648 GN=Bcglk PE=3 SV=1	26.1109	26.1054	26.8107	24.4536	26.522	25.6479	31.3433	28.9339	31.4176	30.4932	28.5166	29.3071	NaN	NaN	NaN	NaN	NaN	NaN	3	3	3	3	0	0	1	1	NaN	0.281138	0.635498	0.801184	0.00762356	0.00407453	-4.22261	1	1	NaN	0.0093444	0.00593484	-3.89784	cellular glucose homeostasis;glycolytic process	GO:0001678;GO:0006096	ATP binding;glucose binding;hexokinase activity	GO:0004396;GO:0005524;GO:0005536	cell	GO:0005623
A0A384JSR5	tr|A0A384JSR5|A0A384JSR5_BOTFB Carboxylic ester hydrolase OS=Botryotinia fuckeliana (strain B05.10) OX=332648 GN=BCIN_09g04430 PE=3 SV=1	NaN	NaN	NaN	25.6125	26.2784	24.0883	NaN	NaN	NaN	NaN	NaN	23.7727	NaN	NaN	NaN	23.7776	26.5686	24.5293	0	3	0	1	0	3	NaN	1	0	1	0.873183	NaN	NaN	1	0	0.745139	1	0.367898	1	1	1.55366
A0A384J7C7	tr|A0A384J7C7|A0A384J7C7_BOTFB MGS-like domain-containing protein OS=Botryotinia fuckeliana (strain B05.10) OX=332648 GN=BCIN_01g09580 PE=3 SV=1	23.7304	22.9361	25.9221	26.3982	24.794	26.5474	32.1307	31.2195	31.382	29.1942	30.3572	30.2194	NaN	NaN	NaN	NaN	NaN	NaN	3	3	3	3	0	0	1	0.956708	NaN	0.17885	0.477831	-1.71698	0.00139785	0.00089083	-7.3812	1	0.962491	NaN	0.0039283	0.00122476	-4.01039	purine nucleotide biosynthetic process	GO:0006164	IMP cyclohydrolase activity;phosphoribosylaminoimidazolecarboxamide formyltransferase activity	GO:0003937;GO:0004643
A0A384JV57	tr|A0A384JV57|A0A384JV57_BOTFB Uncharacterized protein OS=Botryotinia fuckeliana (strain B05.10) OX=332648 GN=BCIN_10g04310 PE=3 SV=1	24.3187	25.4414	25.6696	24.5393	24.8638	25.4565	28.837	29.2513	29.7969	27.0241	25.7705	23.6955	NaN	NaN	NaN	NaN	NaN	NaN	3	3	3	3	0	0	1	1	NaN	0.721304	1	0.190046	0.00116247	0.000488688	-4.15182	1	1	NaN	0.618057	0.956663	-0.543484	mature ribosome assembly	GO:0042256
A0A384JA37	tr|A0A384JA37|A0A384JA37_BOTFB Dihydrolipoyl dehydrogenase OS=Botryotinia fuckeliana (strain B05.10) OX=332648 GN=BCIN_02g06400 PE=3 SV=1	21.2081	22.1874	21.7363	20.2078	22.4291	23.1516	33.0723	33.4804	33.3344	31.3413	31.7801	31.6216	18.5735	21.7984	NaN	NaN	NaN	NaN	3	3	3	3	2	0	0.311692	0.36957	1.52461	0.825453	1	-0.218899	2.94996e-06	0	-11.5851	1	1	NaN	0.00041936	0.00146875	-9.6515	cell redox homeostasis	GO:0045454	dihydrolipoyl dehydrogenase activity;electron transfer activity;flavin adenine dinucleotide binding	GO:0004148;GO:0009055;GO:0050660	cell	GO:0005623
A0A384JVM3	tr|A0A384JVM3|A0A384JVM3_BOTFB 2-phosphotransferase OS=Botryotinia fuckeliana (strain B05.10) OX=332648 GN=Bctpt1 PE=3 SV=1	25.0927	25.1422	25.7702	24.6411	24.8727	25.5898	NaN	NaN	25.6605	NaN	NaN	NaN	NaN	NaN	NaN	NaN	NaN	NaN	3	3	1	0	0	0	1	1	NaN	0.45002	0.802797	0.300502	1	1	-0.325455	1	1	NaN	1	1	NaN	tRNA splicing, via endonucleolytic cleavage and ligation	GO:0006388	transferase activity, transferring phosphorus-containing groups	GO:0016772
A0A384JDW2	tr|A0A384JDW2|A0A384JDW2_BOTFB BUB1 N-terminal domain-containing protein OS=Botryotinia fuckeliana (strain B05.10) OX=332648 GN=BCIN_03g08490 PE=4 SV=1;tr|A0A384JDU9|A0A384JDU9_BOTFB Uncharacterized protein OS=Botryotinia fuckeliana (strain B05.10) OX=3326	NaN	NaN	NaN	25.3188	26.0653	25.5342	24.9539	24.5195	24.7879	25.8388	NaN	NaN	NaN	NaN	NaN	NaN	NaN	NaN	0	3	3	1	0	0	NaN	1	0	1	1	NaN	1	0.76983	NaN	1	0.850542	NaN	1	1	-0.19942	mitotic spindle assembly checkpoint	GO:0007094
A0A384J6I8	tr|A0A384J6I8|A0A384J6I8_BOTFB Argininosuccinate synthase OS=Botryotinia fuckeliana (strain B05.10) OX=332648 GN=Bcass1 PE=3 SV=1	23.1501	23.7056	NaN	22.9524	23.7701	25.3225	28.8276	30.8967	31.1553	29.6727	27.6288	28.3593	NaN	NaN	NaN	NaN	NaN	23.2422	2	3	3	3	0	1	NaN	1	0	0.569055	0.92016	-0.587196	0.00585504	0.00259603	-6.86541	1	1	0.772776	0.00776158	0.00572032	-4.5386	arginine biosynthetic process	GO:0006526	argininosuccinate synthase activity;ATP binding	GO:0004055;GO:0005524
A0A384JUH2	tr|A0A384JUH2|A0A384JUH2_BOTFB Peptidase S53 domain-containing protein OS=Botryotinia fuckeliana (strain B05.10) OX=332648 GN=BCIN_10g01890 PE=4 SV=1	22.8768	NaN	NaN	20.5407	24.9434	21.1172	23.4964	24.5179	23.6474	28.507	26.6211	23.6369	30.9569	32.4566	31.7201	25.4821	21.6943	27.4211	1	3	3	3	3	3	1	1	-8.83439	1	0.79988	0.676396	1	1	-1.0104	0.287888	0.55259	-2.66537	0.109914	0.0623488	-4.05457			metal ion binding;serine-type endopeptidase activity	GO:0004252;GO:0046872
A0A384JGJ2	tr|A0A384JGJ2|A0A384JGJ2_BOTFB Uncharacterized protein OS=Botryotinia fuckeliana (strain B05.10) OX=332648 GN=BCIN_04g06830 PE=4 SV=1;tr|A0A384JGK4|A0A384JGK4_BOTFB Uncharacterized protein OS=Botryotinia fuckeliana (strain B05.10) OX=332648 GN=BCIN_04g0683	25.3831	26.1341	26.3191	25.4888	25.9151	25.5493	32.7959	32.7259	30.8863	28.816	32.5644	28.914	NaN	23.1957	NaN	25.1247	24.474	NaN	3	3	3	3	1	2	1	0.7897	2.74975	0.403835	0.752794	0.294383	0.000842624	0	-6.19055	0.0642985	0.272667	0.851727	0.0230739	0.013835	-4.44704
A0A384JQ48	tr|A0A384JQ48|A0A384JQ48_BOTFB ER membrane protein complex subunit 1 OS=Botryotinia fuckeliana (strain B05.10) OX=332648 GN=Bcemc1 PE=3 SV=1	24.2362	24.7018	25.3482	23.7336	24.3285	24.7426	27.0945	29.5438	29.764	25.9241	24.3335	23.9964	NaN	NaN	NaN	24.7322	24.1851	24.2467	3	3	3	3	0	3	1	1	NaN	0.320219	0.650109	0.493832	0.011533	0.00645977	-4.0387	0.74249	1	-0.119783	0.506368	0.747056	-0.483094					ER membrane protein complex	GO:0072546
A0A384JJL6	tr|A0A384JJL6|A0A384JJL6_BOTFB Aspartate--tRNA ligase OS=Botryotinia fuckeliana (strain B05.10) OX=332648 GN=Bcdps1 PE=3 SV=1	NaN	NaN	NaN	24.5801	24.4452	26.1498	30.5683	31.6808	31.7563	28.375	28.403	28.3673	NaN	NaN	NaN	22.8437	NaN	NaN	0	3	3	3	0	1	NaN	1	0	1	1	NaN	1	0.877341	NaN	1	0.843364	2.21467	0.00371319	0.00127027	-3.32339	aspartyl-tRNA aminoacylation	GO:0006422	aspartate-tRNA ligase activity;ATP binding	GO:0004815;GO:0005524	cytoplasm	GO:0005737
A0A384JI80	tr|A0A384JI80|A0A384JI80_BOTFB Histidine biosynthesis trifunctional protein OS=Botryotinia fuckeliana (strain B05.10) OX=332648 GN=Bchis4 PE=3 SV=1	23.6061	24.8987	25.4956	23.8458	23.7031	24.9327	29.8185	29.5422	29.4373	26.9371	26.7174	25.7988	23.8321	NaN	NaN	21.8054	22.6369	NaN	3	3	3	3	1	2	1	0.889256	0.834727	0.497605	0.854737	0.506297	0.000975129	0.000514286	-4.9325	0.0460493	0.244696	1.93936	0.0112159	0.00613842	-2.32391	histidine biosynthetic process	GO:0000105	ATP binding;histidinol dehydrogenase activity;NAD binding;phosphoribosyl-AMP cyclohydrolase activity;phosphoribosyl-ATP diphosphatase activity;zinc ion binding	GO:0004399;GO:0004635;GO:0004636;GO:0005524;GO:0008270;GO:0051287
A0A384JA10	tr|A0A384JA10|A0A384JA10_BOTFB Bcpse1 OS=Botryotinia fuckeliana (strain B05.10) OX=332648 GN=Bcpse1 PE=4 SV=1	25.6115	26.6458	26.0446	26.7021	27.0449	25.2871	28.7715	29.7086	30.4439	29.0397	29.8127	30.0999	NaN	NaN	NaN	NaN	NaN	NaN	3	3	3	3	0	0	1	1	NaN	0.712129	1	-0.244071	0.00340302	0.00246715	-3.5407	1	1	NaN	0.00610189	0.00402273	-3.30603	protein import into nucleus	GO:0006606			cell	GO:0005623
A0A384J5T1	tr|A0A384J5T1|A0A384J5T1_BOTFB GTP-binding nuclear protein OS=Botryotinia fuckeliana (strain B05.10) OX=332648 GN=BCIN_01g06220 PE=3 SV=1	NaN	NaN	NaN	21.2178	24.2227	22.9903	31.9378	31.1559	30.3832	27.7229	27.4597	27.6956	NaN	NaN	NaN	NaN	NaN	NaN	0	3	3	3	0	0	NaN	1	0	1	1	NaN	1	1	NaN	1	1	NaN	0.00533868	0.00324484	-4.81581	nucleocytoplasmic transport	GO:0006913	GTP binding;GTPase activity	GO:0003924;GO:0005525	cell	GO:0005623	nucleocytoplasmic transport	GO:0006913	GTPase activity
A0A384JGF9	tr|A0A384JGF9|A0A384JGF9_BOTFB Uncharacterized protein OS=Botryotinia fuckeliana (strain B05.10) OX=332648 GN=BCIN_05g00090 PE=3 SV=1	23.8871	22.2479	25.1124	22.0719	25.4995	24.596	31.7456	30.8972	31.4492	31.9865	30.0366	30.605	NaN	NaN	NaN	NaN	22.2317	NaN	3	3	3	3	0	1	1	0.78523	NaN	0.827583	1	-0.306695	0.000923492	0	-7.61493	1	0.82254	1.8241	0.00442058	0.00184127	-6.82022			ATP binding;nucleic acid binding	GO:0003676;GO:0005524
A0A384JJU1	tr|A0A384JJU1|A0A384JJU1_BOTFB Bclys12 OS=Botryotinia fuckeliana (strain B05.10) OX=332648 GN=Bclys12 PE=3 SV=1	23.8325	24.434	24.4682	22.8442	24.8427	23.4742	32.0299	30.4907	30.5582	30.5637	27.5813	27.3067	NaN	NaN	NaN	NaN	NaN	23.5821	3	3	3	3	0	1	1	0.920735	NaN	0.448521	0.802765	0.52457	0.000236444	0	-6.78134	1	0.872827	0.138244	0.0164615	0.0108522	-4.76357			magnesium ion binding;NAD binding;oxidoreductase activity, acting on the CH-OH group of donors, NAD or NADP as acceptor	GO:0000287;GO:0016616;GO:0051287
A0A384JEC8	tr|A0A384JEC8|A0A384JEC8_BOTFB Serine hydroxymethyltransferase OS=Botryotinia fuckeliana (strain B05.10) OX=332648 GN=BCIN_04g00550 PE=3 SV=1	22.7504	22.4639	22.4904	23.2308	23.2467	23.3158	31.7852	31.5929	31.5626	30.4055	28.6952	28.6817	NaN	NaN	NaN	NaN	21.3442	NaN	3	3	3	3	0	1	1	0.837368	NaN	0.00184892	0.0317647	-0.696222	1.54008e-07	0	-9.07867	1	0.855395	1.92026	0.000471038	0.00139259	-5.99637	glycine biosynthetic process from serine;tetrahydrofolate interconversion	GO:0019264;GO:0035999	glycine hydroxymethyltransferase activity;pyridoxal phosphate binding	GO:0004372;GO:0030170
A0A384J798	tr|A0A384J798|A0A384J798_BOTFB Uncharacterized protein OS=Botryotinia fuckeliana (strain B05.10) OX=332648 GN=BCIN_01g09620 PE=3 SV=1	NaN	NaN	NaN	24.0731	22.8339	23.8254	33.6545	30.3326	29.9736	32.3781	32.6087	32.072	NaN	NaN	NaN	NaN	NaN	NaN	0	3	3	3	0	0	NaN	1	0	1	1	NaN	1	0.91697	NaN	1	0.959411	NaN	2.79796e-05	0	-8.77545	translation	GO:0006412	structural constituent of ribosome	GO:0003735	ribosome	GO:0005840	translation	GO:0006412	structural constituent of ribosome
A0A384J773	tr|A0A384J773|A0A384J773_BOTFB Protein-synthesizing GTPase OS=Botryotinia fuckeliana (strain B05.10) OX=332648 GN=Bcgcd11 PE=4 SV=1	26.0792	26.4017	27.1706	26.3969	23.8969	27.4141	32.7302	31.021	30.7663	30.5391	29.5268	30.5473	NaN	NaN	NaN	NaN	NaN	NaN	3	3	3	3	0	0	1	0.945836	NaN	0.585551	0.92123	0.647885	0.00206149	0.000836066	-4.9553	1	0.956351	NaN	0.0173069	0.0110583	-4.30176			GTP binding;GTPase activity	GO:0003924;GO:0005525					GTPase activity
A0A384JU06	tr|A0A384JU06|A0A384JU06_BOTFB Bctaf5 OS=Botryotinia fuckeliana (strain B05.10) OX=332648 GN=Bctaf5 PE=3 SV=1	25.3972	25.9217	25.5414	25.4056	25.2394	26.6865	NaN	NaN	NaN	NaN	NaN	NaN	NaN	NaN	NaN	NaN	NaN	NaN	3	3	0	0	0	0	1	1	NaN	0.761439	1	-0.157066	1	1	NaN	1	1	NaN	1	1	NaN					transcription factor TFIID complex	GO:0005669
A0A384JKX2	tr|A0A384JKX2|A0A384JKX2_BOTFB Bcrgd2 OS=Botryotinia fuckeliana (strain B05.10) OX=332648 GN=Bcrgd2 PE=4 SV=1	26.8289	26.0811	NaN	26.0209	27.0382	27.3959	28.4903	28.6355	29.588	27.9408	29.4782	28.0506	NaN	NaN	NaN	NaN	NaN	25.3615	2	3	3	3	0	1	NaN	1	0	0.58777	0.920783	-0.363321	0.0185454	0.009984	-2.44959	1	0.916869	1.45688	0.0603521	0.0314657	-1.67152	intracellular signal transduction	GO:0035556
A0A384JBX9	tr|A0A384JBX9|A0A384JBX9_BOTFB Uncharacterized protein OS=Botryotinia fuckeliana (strain B05.10) OX=332648 GN=BCIN_03g03620 PE=3 SV=1	NaN	NaN	NaN	21.9444	24.1783	24.947	32.6948	32.5183	32.4204	31.3679	30.8524	30.4599	NaN	NaN	NaN	NaN	NaN	NaN	0	3	3	3	0	0	NaN	1	0	1	1	NaN	1	1	NaN	1	1	NaN	0.00154688	0.0012844	-7.2035	translation	GO:0006412	structural constituent of ribosome	GO:0003735	ribosome	GO:0005840	translation	GO:0006412	structural constituent of ribosome
A0A384JDP2	tr|A0A384JDP2|A0A384JDP2_BOTFB Septin-type G domain-containing protein OS=Botryotinia fuckeliana (strain B05.10) OX=332648 GN=BCIN_03g09000 PE=3 SV=1;tr|A0A384JDJ4|A0A384JDJ4_BOTFB Septin-type G domain-containing protein OS=Botryotinia fuckeliana (strain B	NaN	NaN	NaN	22.9221	23.2561	21.2496	32.5302	32.2931	32.21	30.6805	30.7429	30.5272	NaN	NaN	NaN	NaN	NaN	21.8281	0	3	3	3	0	1	NaN	1	0	1	1	NaN	1	0.802517	NaN	1	0.846938	0.647816	0.000196083	0	-8.17429			GTP binding	GO:0005525
A0A384JAE1	tr|A0A384JAE1|A0A384JAE1_BOTFB Mannose-1-phosphate guanyltransferase OS=Botryotinia fuckeliana (strain B05.10) OX=332648 GN=Bcgcd6 PE=3 SV=1	26.8156	26.4232	27.2728	25.5562	26.4808	26.5983	26.5362	25.8097	25.7723	27.2671	26.826	26.5235	NaN	NaN	NaN	NaN	NaN	NaN	3	3	3	3	0	0	1	1	NaN	0.202672	0.526382	0.625394	0.0844738	0.0458246	0.797787	1	1	NaN	0.168974	0.112746	-0.66043	biosynthetic process	GO:0009058	nucleotidyltransferase activity	GO:0016779			biosynthetic process	GO:0009058	nucleotidyltransferase activity
A0A384J888	tr|A0A384J888|A0A384J888_BOTFB Bcqcr2 OS=Botryotinia fuckeliana (strain B05.10) OX=332648 GN=Bcqcr2 PE=4 SV=1	NaN	NaN	NaN	22.3229	25.6844	23.4057	33.0104	33.2399	33.0483	31.1399	30.482	30.5567	NaN	NaN	NaN	NaN	NaN	NaN	0	3	3	3	0	0	NaN	1	0	1	0.96873	NaN	1	0.956995	NaN	1	1	NaN	0.00239247	0.00108108	-6.92189			catalytic activity;metal ion binding	GO:0003824;GO:0046872
A0A384JFU4	tr|A0A384JFU4|A0A384JFU4_BOTFB BcppoA90 OS=Botryotinia fuckeliana (strain B05.10) OX=332648 GN=BcppoA90 PE=4 SV=1	NaN	21.955	19.2774	22.9827	23.3813	22.1093	32.9923	32.7171	33.2782	32.7932	33.0529	33.5447	16.6815	19.145	22.0646	NaN	NaN	NaN	2	3	3	3	3	0	0.597752	0.907551	1.31917	0.140635	0.420694	-2.20821	0.00120247	0.000484305	-12.3797	1	0.840999	NaN	1.89007e-05	0	-10.3059	oxylipin biosynthetic process;response to oxidative stress	GO:0006979;GO:0031408	heme binding;iron ion binding;oxidoreductase activity, acting on paired donors, with incorporation or reduction of molecular oxygen;peroxidase activity	GO:0004601;GO:0005506;GO:0016705;GO:0020037
A0A384JHP3	tr|A0A384JHP3|A0A384JHP3_BOTFB Cytochrome b5 heme-binding domain-containing protein OS=Botryotinia fuckeliana (strain B05.10) OX=332648 GN=BCIN_05g04870 PE=4 SV=1	21.4522	22.2729	21.4471	24.9534	21.2532	23.9903	30.951	30.1398	30.611	31.6915	31.5614	31.3535	NaN	NaN	NaN	NaN	NaN	NaN	3	3	3	3	0	0	1	0.803421	NaN	0.216306	0.536596	-1.67488	1.65569e-05	0	-8.84322	1	0.832822	NaN	0.00186046	0.00121212	-8.13649			succinate dehydrogenase activity	GO:0000104
A0A384JA44	tr|A0A384JA44|A0A384JA44_BOTFB Bccmk2 OS=Botryotinia fuckeliana (strain B05.10) OX=332648 GN=Bccmk2 PE=3 SV=1	NaN	NaN	NaN	26.6665	27.7922	27.0396	27.3953	27.2043	26.6845	27.1493	27.9629	28.157	NaN	NaN	NaN	NaN	NaN	NaN	0	3	3	3	0	0	NaN	1	0	1	0.997928	NaN	1	1	NaN	1	1	NaN	0.262184	0.248576	-0.590286			ATP binding;protein kinase activity	GO:0004672;GO:0005524
A0A384JQW0	tr|A0A384JQW0|A0A384JQW0_BOTFB Uncharacterized protein OS=Botryotinia fuckeliana (strain B05.10) OX=332648 GN=BCIN_08g05100 PE=4 SV=1	26.5501	NaN	NaN	26.2977	26.7201	25.3683	26.0509	25.8062	26.989	26.4022	25.6108	26.0145	NaN	NaN	NaN	26.7511	24.3091	24.0762	1	3	3	3	0	3	NaN	1	0	1	0.88553	0.42135	1	1	0.268003	0.315171	0.595222	1.08324	0.807842	1	0.119519			ATP binding;metal ion binding	GO:0005524;GO:0046872
A0A384K1L3	tr|A0A384K1L3|A0A384K1L3_BOTFB F-actin-capping protein subunit alpha OS=Botryotinia fuckeliana (strain B05.10) OX=332648 GN=Bccap1 PE=3 SV=1	22.3776	23.1229	23.5124	22.0549	23.7793	23.5729	29.3342	31.2676	31.4569	28.9534	27.3449	28.1155	NaN	NaN	NaN	NaN	NaN	NaN	3	3	3	3	0	0	1	1	NaN	0.846792	1	-0.131378	0.000527003	0	-7.68194	1	1	NaN	0.00219748	0.00112903	-5.00223	barbed-end actin filament capping	GO:0051016			F-actin capping protein complex	GO:0008290
A0A384JGC6	tr|A0A384JGC6|A0A384JGC6_BOTFB Uncharacterized protein OS=Botryotinia fuckeliana (strain B05.10) OX=332648 GN=BCIN_05g00830 PE=4 SV=1	NaN	25.7049	25.7521	25.3247	25.8364	25.7345	25.3202	26.1862	25.8267	27.2113	27.1714	28.1466	NaN	NaN	NaN	NaN	NaN	23.5655	2	3	3	3	0	1	NaN	1	0	0.666168	1	0.0966034	0.889142	1	-0.0492274	1	0.82029	2.06641	0.00612445	0.00401133	-1.87789
A0A384K724	tr|A0A384K724|A0A384K724_BOTFB Cystathionine beta-synthase OS=Botryotinia fuckeliana (strain B05.10) OX=332648 GN=Bccys4 PE=3 SV=1	25.3614	25.6843	25.0044	25.9334	25.708	25.3513	27.5274	28.0739	28.1841	30.8844	28.0392	29.839	NaN	NaN	NaN	NaN	NaN	NaN	3	3	3	3	0	0	1	1	NaN	0.292415	0.644757	-0.314191	0.000799135	0	-2.57844	1	1	NaN	0.00983347	0.00580392	-3.92331	cysteine biosynthetic process from serine;cysteine biosynthetic process via cystathionine	GO:0006535;GO:0019343	cystathionine beta-synthase activity	GO:0004122	cytoplasm	GO:0005737
A0A384JTM0	tr|A0A384JTM0|A0A384JTM0_BOTFB Carboxylic ester hydrolase OS=Botryotinia fuckeliana (strain B05.10) OX=332648 GN=Bclip1 PE=3 SV=1	NaN	NaN	NaN	24.41	24.513	24.6896	NaN	NaN	NaN	24.3655	25.3136	24.1126	NaN	NaN	NaN	NaN	NaN	NaN	0	3	0	3	0	0	NaN	1	0	1	0.792017	NaN	NaN	1	0	1	1	NaN	0.881133	1	-0.0596765
A0A384JNL7	tr|A0A384JNL7|A0A384JNL7_BOTFB Bchsp60 OS=Botryotinia fuckeliana (strain B05.10) OX=332648 GN=Bchsp60 PE=3 SV=1	NaN	NaN	24.3509	23.0871	22.7456	24.3403	34.341	33.4738	34.1059	32.7797	32.0757	31.9044	18.6109	20.4324	NaN	23.2311	20.2759	18.0658	1	3	3	3	2	3	NaN	1	0	1	0.82688	0.959895	1	1	-9.62262	0.14244	0.389635	2.86673	8.9199e-05	0	-8.86223	protein refolding	GO:0042026	ATP binding	GO:0005524	cytoplasm	GO:0005737
A0A384JD53	tr|A0A384JD53|A0A384JD53_BOTFB Polyadenylate-binding protein OS=Botryotinia fuckeliana (strain B05.10) OX=332648 GN=BCIN_03g04810 PE=3 SV=1	24.027	NaN	NaN	23.3213	23.3948	24.6697	32.3096	32.4472	32.2208	31.4799	31.2555	31.2807	NaN	NaN	NaN	NaN	NaN	NaN	1	3	3	3	0	0	NaN	1	0	1	1	0.231734	1	1	-8.29888	1	1	NaN	7.00332e-05	0	-7.54345			RNA binding	GO:0003723					RNA binding
A0A384J8N4	tr|A0A384J8N4|A0A384J8N4_BOTFB Alpha-galactosidase OS=Botryotinia fuckeliana (strain B05.10) OX=332648 GN=BCIN_02g01640 PE=3 SV=1	NaN	NaN	NaN	25.7736	25.8868	25.551	NaN	NaN	NaN	26.9336	28.934	27.4112	NaN	NaN	NaN	25.5055	26.7	25.8857	0	3	0	3	0	3	NaN	1	0	1	0.962093	NaN	NaN	1	0	0.467749	0.778806	-0.293248	0.0296824	0.0168699	-2.02245	carbohydrate metabolic process	GO:0005975	hydrolase activity, hydrolyzing O-glycosyl compounds	GO:0004553			carbohydrate metabolic process	GO:0005975
A0A384JET9	tr|A0A384JET9|A0A384JET9_BOTFB Ketol-acid reductoisomerase, mitochondrial OS=Botryotinia fuckeliana (strain B05.10) OX=332648 GN=Bcilv5 PE=3 SV=1	NaN	NaN	22.4867	19.9995	22.642	21.2078	32.694	33.0766	33.0494	32.5425	33.3299	32.9972	18.7216	NaN	NaN	NaN	NaN	NaN	1	3	3	3	1	0	NaN	1	0	1	1	1.20358	1	0.794951	-10.4533	1	0.864023	NaN	0.000126503	0	-11.6734	isoleucine biosynthetic process;valine biosynthetic process	GO:0009097;GO:0009099	ketol-acid reductoisomerase activity;metal ion binding	GO:0004455;GO:0046872	mitochondrion	GO:0005739
A0A384K0M4	tr|A0A384K0M4|A0A384K0M4_BOTFB Bckap123 OS=Botryotinia fuckeliana (strain B05.10) OX=332648 GN=Bckap123 PE=4 SV=1	23.4571	24.3991	23.6584	22.3549	22.9293	22.1783	30.6567	30.292	31.4604	30.0904	31.0026	30.9745	21.3745	20.9797	20.2088	NaN	19.8802	21.7772	3	3	3	3	3	2	0.00260239	0.00832787	2.98388	0.0208764	0.150059	1.35071	0.00010037	0	-6.96479	0.11868	0.33273	1.6588	2.60289e-05	0	-8.20165	protein import into nucleus	GO:0006606	Ran GTPase binding	GO:0008536	cell	GO:0005623
A0A384JJU9	tr|A0A384JJU9|A0A384JJU9_BOTFB RmlD_sub_bind domain-containing protein OS=Botryotinia fuckeliana (strain B05.10) OX=332648 GN=BCIN_06g02380 PE=4 SV=1	NaN	23.0614	NaN	21.8154	22.7195	21.4205	32.6324	32.4038	33.3486	31.9741	30.6335	31.2841	NaN	NaN	22.5291	NaN	NaN	NaN	1	3	3	3	1	0	NaN	1	0	1	1	1.07622	1	0.89343	-9.73359	1	0.907159	NaN	6.90947e-05	0	-9.31209
A0A384JZS6	tr|A0A384JZS6|A0A384JZS6_BOTFB Bcras1 OS=Botryotinia fuckeliana (strain B05.10) OX=332648 GN=Bcras1 PE=4 SV=1	NaN	26.1031	NaN	24.8881	25.3723	23.4764	28.6979	28.5481	29.0504	26.7828	27.8755	28.5	NaN	NaN	NaN	NaN	NaN	NaN	1	3	3	3	0	0	NaN	1	0	1	0.918129	1.52413	1	1	-2.66235	1	1	NaN	0.0143687	0.00938117	-3.14049	signal transduction	GO:0007165	GTP binding;GTPase activity	GO:0003924;GO:0005525	membrane	GO:0016020	signal transduction	GO:0007165	GTPase activity
A0A384K427	tr|A0A384K427|A0A384K427_BOTFB Vacuolar protein sorting/targeting protein 10 OS=Botryotinia fuckeliana (strain B05.10) OX=332648 GN=BCIN_15g01150 PE=4 SV=1	27.4562	27.7407	27.7159	27.0511	26.8741	27.858	25.7006	26.2683	26.6449	27.8721	28.4286	27.8601	NaN	NaN	NaN	NaN	NaN	26.531	3	3	3	3	0	1	1	1	NaN	0.299564	0.65008	0.376525	0.00772539	0.00403692	1.43303	1	1	0.73011	0.0901099	0.0489769	-0.79251					integral component of membrane	GO:0016021
A0A384JFX6	tr|A0A384JFX6|A0A384JFX6_BOTFB Vacuolar proton pump subunit B OS=Botryotinia fuckeliana (strain B05.10) OX=332648 GN=Bcvma2 PE=3 SV=1	NaN	22.9888	22.9321	22.5875	22.4401	23.7528	33.4215	31.748	31.6358	31.0386	32.8028	30.7961	19.8344	21.7004	22.4592	NaN	NaN	NaN	2	3	3	3	3	0	0.204133	0.229362	1.62915	0.953914	1	0.0336577	0.0011087	0.000493151	-9.30798	1	0.818052	NaN	0.000338456	0.00162069	-8.61903	ATP hydrolysis coupled proton transport;ATP metabolic process	GO:0015991;GO:0046034	ATP binding	GO:0005524	proton-transporting V-type ATPase, V1 domain	GO:0033180
A0A384JQ66	tr|A0A384JQ66|A0A384JQ66_BOTFB Bcimh1 OS=Botryotinia fuckeliana (strain B05.10) OX=332648 GN=Bcimh1 PE=4 SV=1	25.5333	25.8493	26.3587	25.8086	25.5375	27.7802	27.5272	26.7313	27.0628	26.8309	25.604	26.3968	NaN	NaN	24.1137	NaN	NaN	NaN	3	3	3	3	1	0	1	1	1.80005	0.569754	0.911744	-0.461684	0.0231634	0.0126615	-1.19337	1	0.897653	NaN	0.907386	1	0.0982068
A0A384K4Q2	tr|A0A384K4Q2|A0A384K4Q2_BOTFB Dolichyl-phosphate-mannose--protein mannosyltransferase OS=Botryotinia fuckeliana (strain B05.10) OX=332648 GN=Bcpmt2 PE=3 SV=1	NaN	25.1661	24.4667	24.1236	24.5638	23.3378	28.0777	29.9694	29.2798	29.4073	30.1992	30.1825	24.2527	24.164	24.6604	23.7656	NaN	NaN	2	3	3	3	3	1	0.256281	0.297823	0.457379	0.225609	0.551644	0.808012	0.0109724	0.00594721	-4.29254	1	1	0.242834	0.000182169	0	-5.92123	protein O-linked glycosylation	GO:0006493	mannosyltransferase activity	GO:0000030	membrane	GO:0016020
A0A384JBD4	tr|A0A384JBD4|A0A384JBD4_BOTFB Bcrps5 OS=Botryotinia fuckeliana (strain B05.10) OX=332648 GN=Bcrps5 PE=3 SV=1	NaN	NaN	NaN	20.5579	23.4022	22.3456	31.9224	32.097	32.4387	29.4107	27.5274	26.3382	NaN	NaN	NaN	24.1858	20.6363	NaN	0	3	3	3	0	2	NaN	1	0	1	1	NaN	1	1	NaN	0.867486	1	-0.309134	0.00976587	0.00581818	-5.65688	translation	GO:0006412	RNA binding;structural constituent of ribosome	GO:0003723;GO:0003735	small ribosomal subunit	GO:0015935	translation	GO:0006412	RNA binding;structural constituent of ribosome
A0A384K717	tr|A0A384K717|A0A384K717_BOTFB vWA-TerF-like domain-containing protein OS=Botryotinia fuckeliana (strain B05.10) OX=332648 GN=BCIN_16g03080 PE=4 SV=1;tr|A0A384K7P0|A0A384K7P0_BOTFB vWA-TerF-like domain-containing protein OS=Botryotinia fuckeliana (strain B	22.4112	22.2903	NaN	20.1933	22.8744	21.459	32.7341	33.4996	32.7162	31.4648	30.9449	30.7296	NaN	NaN	NaN	NaN	NaN	20.0701	2	3	3	3	0	1	NaN	1	0	0.461976	0.802966	0.841849	6.95843e-05	0	-10.6326	1	1	1.43877	0.000289889	0.00182524	-9.53755
A0A384JZ93	tr|A0A384JZ93|A0A384JZ93_BOTFB Proline--tRNA ligase OS=Botryotinia fuckeliana (strain B05.10) OX=332648 GN=BCIN_12g04670 PE=3 SV=1	NaN	NaN	NaN	25.5097	25.8071	25.483	30.0444	29.8076	29.7568	30.3261	30.7514	30.6045	NaN	NaN	NaN	NaN	NaN	NaN	0	3	3	3	0	0	NaN	1	0	1	0.913666	NaN	1	1	NaN	1	1	NaN	6.8248e-06	0	-4.96079	prolyl-tRNA aminoacylation	GO:0006433	ATP binding;proline-tRNA ligase activity	GO:0004827;GO:0005524	cytoplasm	GO:0005737
A0A384JGJ0	tr|A0A384JGJ0|A0A384JGJ0_BOTFB Actin-related protein 2/3 complex subunit 5 OS=Botryotinia fuckeliana (strain B05.10) OX=332648 GN=Bcarc15 PE=3 SV=1	22.3303	NaN	NaN	19.6093	20.9066	25.0255	27.2252	30.3247	30.0902	30.2566	29.8114	30.4042	NaN	NaN	NaN	NaN	NaN	NaN	1	3	3	3	0	0	NaN	1	0	1	1	0.483123	1	0.720972	-6.88309	1	0.824803	NaN	0.00718148	0.0059235	-8.31024	Arp2/3 complex-mediated actin nucleation	GO:0034314			Arp2/3 protein complex	GO:0005885
A0A384J4X7	tr|A0A384J4X7|A0A384J4X7_BOTFB Valine--tRNA ligase OS=Botryotinia fuckeliana (strain B05.10) OX=332648 GN=BCIN_01g03440 PE=3 SV=1	NaN	23.7339	22.4606	21.7154	22.5596	22.8388	32.0239	30.4615	30.2595	30.7011	33.1528	32.8731	18.9725	NaN	NaN	20.4915	20.4117	21.3683	2	3	3	3	1	3	NaN	1	0	0.34191	0.672371	0.725954	0.00283305	0.00166275	-7.81774	0.0240233	0.191217	1.61408	0.00030739	0.00177358	-9.87108	valyl-tRNA aminoacylation	GO:0006438	aminoacyl-tRNA editing activity;ATP binding;valine-tRNA ligase activity	GO:0002161;GO:0004832;GO:0005524
A0A384JMA4	tr|A0A384JMA4|A0A384JMA4_BOTFB Aminopeptidase OS=Botryotinia fuckeliana (strain B05.10) OX=332648 GN=BCIN_07g03080 PE=3 SV=1	23.1471	23.3138	24.5441	23.3294	23.3535	23.999	31.9634	31.4634	31.4563	30.8737	30.363	30.589	NaN	NaN	19.9466	NaN	NaN	19.997	3	3	3	3	1	1	1	1	3.72171	0.83746	1	0.107705	7.21326e-05	0	-7.95937	1	0.938391	3.56364	1.17807e-05	0	-7.0479			metallopeptidase activity;zinc ion binding	GO:0008237;GO:0008270
A0A384JYJ4	tr|A0A384JYJ4|A0A384JYJ4_BOTFB Uncharacterized protein OS=Botryotinia fuckeliana (strain B05.10) OX=332648 GN=BCIN_12g02240 PE=3 SV=1	NaN	NaN	NaN	25.2453	25.6051	26.2586	28.2628	27.0108	27.2008	28.9696	29.0049	29.9701	NaN	NaN	NaN	NaN	NaN	NaN	0	3	3	3	0	0	NaN	1	0	1	0.804473	NaN	1	1	NaN	1	1	NaN	0.00122145	0.000935323	-3.61186					membrane	GO:0016020
A0A384JNQ0	tr|A0A384JNQ0|A0A384JNQ0_BOTFB Rab GDP dissociation inhibitor OS=Botryotinia fuckeliana (strain B05.10) OX=332648 GN=Bcgdi1 PE=3 SV=1	NaN	23.184	23.3689	21.9593	23.316	20.9353	33.0573	32.5842	32.8854	31.2228	30.8282	31.1848	NaN	NaN	NaN	NaN	22.4863	NaN	2	3	3	3	0	1	NaN	1	0	0.26953	0.616648	1.20624	1.76301e-05	0	-9.56586	1	0.88703	-0.416056	0.000211221	0.00104545	-9.00841	protein transport;small GTPase mediated signal transduction	GO:0007264;GO:0015031	Rab GDP-dissociation inhibitor activity	GO:0005093			protein transport	GO:0015031
A0A384JU71	tr|A0A384JU71|A0A384JU71_BOTFB Uncharacterized protein OS=Botryotinia fuckeliana (strain B05.10) OX=332648 GN=BCIN_09g06800 PE=4 SV=1	24.5409	NaN	23.4864	21.7254	24.0669	22.459	34.0385	34.6672	35.0529	32.7502	31.3621	30.6338	NaN	NaN	20.4104	NaN	NaN	22.7025	2	3	3	3	1	1	NaN	1	0	0.285921	0.636566	1.26324	0.000303855	0	-10.5725	1	1	0.0479565	0.000684037	0.00119745	-8.83162
A0A384JID6	tr|A0A384JID6|A0A384JID6_BOTFB Amine oxidase OS=Botryotinia fuckeliana (strain B05.10) OX=332648 GN=BCIN_05g07030 PE=3 SV=1	25.6871	24.9401	NaN	24.3643	25.8781	24.8399	26.3073	25.65	25.4947	27.889	30.3431	30.0462	23.1557	23.3878	22.8561	22.8216	NaN	NaN	2	3	3	3	3	1	0.0078132	0.00785185	2.18037	0.685366	1	0.286178	0.321538	0.317308	-0.503725	1	0.836307	2.2058	0.00790291	0.00567539	-4.39866	amine metabolic process	GO:0009308	copper ion binding;primary amine oxidase activity;quinone binding	GO:0005507;GO:0008131;GO:0048038
A0A384JMN6	tr|A0A384JMN6|A0A384JMN6_BOTFB Uncharacterized protein OS=Botryotinia fuckeliana (strain B05.10) OX=332648 GN=BCIN_07g03500 PE=4 SV=1;tr|A0A384JMF4|A0A384JMF4_BOTFB Uncharacterized protein OS=Botryotinia fuckeliana (strain B05.10) OX=332648 GN=BCIN_07g0350	27.7359	24.6486	27.4987	25.0918	26.5284	26.0161	27.7186	28.3351	26.9096	26.9944	26.5409	26.6649	NaN	NaN	NaN	NaN	22.8464	NaN	3	3	3	3	0	1	1	1	NaN	0.525221	0.888233	0.748929	0.393364	0.464098	-1.02674	1	0.908533	3.0324	0.125055	0.0736013	-0.854635			RNA binding	GO:0003723					RNA binding
A0A384JEF3	tr|A0A384JEF3|A0A384JEF3_BOTFB HTH APSES-type domain-containing protein OS=Botryotinia fuckeliana (strain B05.10) OX=332648 GN=BCIN_04g00280 PE=3 SV=1;tr|A0A384JDZ1|A0A384JDZ1_BOTFB HTH APSES-type domain-containing protein OS=Botryotinia fuckeliana (strain	24.5865	24.4682	24.9848	23.8736	24.4246	24.5761	27.8931	25.2051	24.9123	NaN	NaN	NaN	22.1324	NaN	NaN	NaN	NaN	NaN	3	3	3	0	1	0	1	0.830683	2.54739	0.215942	0.538374	0.388387	0.240581	0.203123	-1.32371	1	0.852962	NaN	1	1	NaN			DNA binding	GO:0003677					DNA binding
A0A384JNM1	tr|A0A384JNM1|A0A384JNM1_BOTFB GYF domain-containing protein OS=Botryotinia fuckeliana (strain B05.10) OX=332648 GN=BCIN_07g05040 PE=4 SV=1	NaN	24.4727	25.1004	24.8983	24.9532	25.2833	25.068	24.7671	25.1258	NaN	NaN	NaN	NaN	NaN	NaN	NaN	NaN	NaN	2	3	3	0	0	0	NaN	1	0	0.425294	0.781088	-0.258378	0.518073	0.819485	-0.200443	1	0.885719	NaN	1	0.867441	NaN					U5 snRNP	GO:0005682
A0A384J3Y3	tr|A0A384J3Y3|A0A384J3Y3_BOTFB PKS_AT domain-containing protein OS=Botryotinia fuckeliana (strain B05.10) OX=332648 GN=BCIN_01g00450 PE=3 SV=1	24.171	22.645	22.8528	23.4897	22.3807	23.0936	32.3943	33.3224	33.365	31.5502	33.427	32.5202	21.9728	20.8866	19.8481	NaN	NaN	22.0097	3	3	3	3	3	1	0.0405661	0.0412427	2.32042	0.705011	1	0.234933	6.8559e-05	0	-9.80431	1	0.989492	0.978265	0.000113334	0	-9.51114	fatty acid biosynthetic process	GO:0006633	enoyl-[acyl-carrier-protein] reductase (NADH) activity	GO:0004318	fatty acid synthase complex	GO:0005835
A0A384JQP0	tr|A0A384JQP0|A0A384JQP0_BOTFB Bcyrb1 OS=Botryotinia fuckeliana (strain B05.10) OX=332648 GN=Bcyrb1 PE=4 SV=1	NaN	NaN	22.8292	22.6679	21.5961	21.8444	32.146	31.779	31.4924	26.4109	29.7787	27.8715	NaN	17.1947	18.8329	NaN	NaN	NaN	1	3	3	3	2	0	NaN	1	0	1	0.884152	0.793097	1	1	-8.97656	1	0.874099	NaN	0.00432804	0.00186495	-5.98423	intracellular transport	GO:0046907			cell	GO:0005623
A0A384JNF8	tr|A0A384JNF8|A0A384JNF8_BOTFB Uncharacterized protein OS=Botryotinia fuckeliana (strain B05.10) OX=332648 GN=BCIN_07g06220 PE=3 SV=1	23.6436	NaN	22.1379	23.2306	22.6586	22.1756	32.4322	33.6319	33.5526	32.5147	31.401	31.1927	NaN	NaN	NaN	NaN	25.3422	23.7708	2	3	3	3	0	2	NaN	1	0	0.786974	1	0.202464	0.000837282	0	-10.3148	0.0771483	0.288463	-1.86822	6.07655e-05	0	-9.01453	protein folding	GO:0006457	ATP binding;unfolded protein binding	GO:0005524;GO:0051082			protein folding	GO:0006457	unfolded protein binding
A0A384K1V9	tr|A0A384K1V9|A0A384K1V9_BOTFB Bcuso1 OS=Botryotinia fuckeliana (strain B05.10) OX=332648 GN=Bcuso1 PE=4 SV=1	NaN	25.169	NaN	24.9003	25.6633	26.5389	25.6948	25.1134	25.2067	25.8535	25.6706	25.7157	NaN	NaN	NaN	NaN	NaN	NaN	1	3	3	3	0	0	NaN	1	0	1	0.937953	-0.531829	1	1	-0.16931	1	1	NaN	0.928081	1	-0.0457884	intracellular protein transport;vesicle fusion with Golgi apparatus	GO:0006886;GO:0048280	protein transporter activity	GO:0008565	Golgi membrane	GO:0000139
A0A384JX18	tr|A0A384JX18|A0A384JX18_BOTFB Phosphoacetylglucosamine mutase OS=Botryotinia fuckeliana (strain B05.10) OX=332648 GN=Bcpcm1 PE=3 SV=1	24.1853	22.7616	23.1795	22.6459	23.3936	22.896	31.8996	31.7179	31.6279	28.8258	27.0978	26.5383	NaN	NaN	NaN	NaN	NaN	NaN	3	3	3	3	0	0	1	1	NaN	0.451421	0.804098	0.396969	4.10123e-05	0	-8.37299	1	1	NaN	0.00336328	0.0013101	-4.50877	carbohydrate metabolic process;UDP-N-acetylglucosamine biosynthetic process	GO:0005975;GO:0006048	magnesium ion binding;phosphoacetylglucosamine mutase activity	GO:0000287;GO:0004610			carbohydrate metabolic process	GO:0005975
A0A384JNX2	tr|A0A384JNX2|A0A384JNX2_BOTFB Sorting nexin MVP1 OS=Botryotinia fuckeliana (strain B05.10) OX=332648 GN=Bcmvp1 PE=3 SV=1;tr|A0A384JPL8|A0A384JPL8_BOTFB Sorting nexin MVP1 OS=Botryotinia fuckeliana (strain B05.10) OX=332648 GN=Bcmvp1 PE=3 SV=1	23.8828	23.581	23.5833	23.6806	24.3668	23.775	27.8314	28.8113	28.3829	24.7705	22.4232	NaN	NaN	NaN	NaN	NaN	NaN	22.8661	3	3	3	2	0	1	1	1	NaN	0.336694	0.670514	-0.258474	0.000101377	0	-4.65956	1	0.888344	1.0747	0.732747	1	0.343922	retrograde transport, endosome to Golgi	GO:0042147	phosphatidylinositol binding	GO:0035091	cytosol	GO:0005829
A0A384K4K4	tr|A0A384K4K4|A0A384K4K4_BOTFB AMP deaminase OS=Botryotinia fuckeliana (strain B05.10) OX=332648 GN=Bcamd1 PE=3 SV=1	25.6171	27.1883	27.8479	26.5471	25.7745	27.2758	27.7148	28.2607	28.7494	26.4116	25.0468	23.9389	NaN	NaN	NaN	NaN	NaN	NaN	3	3	3	3	0	0	1	1	NaN	0.679347	1	0.351974	0.134921	0.0808548	-1.35719	1	1	NaN	0.169375	0.112574	1.40007	IMP salvage	GO:0032264	AMP deaminase activity	GO:0003876
A0A384JIA0	tr|A0A384JIA0|A0A384JIA0_BOTFB Bcg1 OS=Botryotinia fuckeliana (strain B05.10) OX=332648 GN=Bcg1 PE=3 SV=1	NaN	NaN	NaN	23.4992	23.8936	22.8342	27.207	29.8069	29.6598	28.983	28.4963	27.9103	NaN	NaN	NaN	20.7104	NaN	NaN	0	3	3	3	0	1	NaN	1	0	1	1	NaN	1	0.866249	NaN	1	0.835142	2.69856	0.000321694	0.00172477	-5.05416	G protein-coupled receptor signaling pathway	GO:0007186	G protein-coupled receptor binding;G-protein beta/gamma-subunit complex binding;GTP binding;GTPase activity	GO:0001664;GO:0003924;GO:0005525;GO:0031683	heterotrimeric G-protein complex	GO:0005834			GTPase activity
A0A384J5T0	tr|A0A384J5T0|A0A384J5T0_BOTFB alpha-1,2-Mannosidase OS=Botryotinia fuckeliana (strain B05.10) OX=332648 GN=Bcmns1 PE=3 SV=1	NaN	NaN	NaN	24.2974	25.9533	24.8847	25.0646	24.4791	24.2567	25.4476	25.8956	25.3724	NaN	NaN	NaN	22.9384	25.4866	25.1124	0	3	3	3	0	3	NaN	1	0	1	1	NaN	1	1	NaN	0.597701	0.925566	0.532668	0.361298	0.43023	-0.526711			calcium ion binding;mannosyl-oligosaccharide 1,2-alpha-mannosidase activity	GO:0004571;GO:0005509	membrane	GO:0016020
A0A384JEK6	tr|A0A384JEK6|A0A384JEK6_BOTFB Amidohydro-rel domain-containing protein OS=Botryotinia fuckeliana (strain B05.10) OX=332648 GN=BCIN_04g02380 PE=4 SV=1	NaN	25.9504	26.1736	25.925	25.8971	26.1959	23.0635	NaN	NaN	28.8479	28.6367	28.2353	NaN	NaN	NaN	NaN	NaN	NaN	2	3	1	3	0	0	NaN	1	0	0.73129	1	0.0559772	NaN	1	0	1	0.857843	NaN	0.000226707	0.000989247	-2.56725			hydrolase activity, acting on carbon-nitrogen (but not peptide) bonds	GO:0016810					hydrolase activity, acting on carbon-nitrogen (but not peptide) bonds
A0A384JM80	tr|A0A384JM80|A0A384JM80_BOTFB Uncharacterized protein OS=Botryotinia fuckeliana (strain B05.10) OX=332648 GN=BCIN_07g02900 PE=4 SV=1	25.6176	25.5369	25.7549	25.4624	25.0987	26.136	NaN	NaN	NaN	NaN	NaN	NaN	NaN	NaN	NaN	NaN	NaN	NaN	3	3	0	0	0	0	1	0.879856	NaN	0.830899	1	0.070755	1	0.808733	NaN	1	0.936925	NaN	1	0.835504	NaN			ATP binding;ATPase activity, coupled to transmembrane movement of substances	GO:0005524;GO:0042626	integral component of membrane	GO:0016021
A0A384J873	tr|A0A384J873|A0A384J873_BOTFB PX domain-containing protein OS=Botryotinia fuckeliana (strain B05.10) OX=332648 GN=BCIN_02g01850 PE=4 SV=1	22.4043	22.7573	23.6279	23.1086	25.0238	24.1904	26.5134	28.5171	27.9288	29.4526	29.1502	29.3427	NaN	NaN	NaN	24.2518	NaN	NaN	3	3	3	3	0	1	1	1	NaN	0.150319	0.443813	-1.17774	0.00247432	0.000809524	-4.72325	1	0.975011	-0.144251	0.000751315	0.00111905	-5.20759			phosphatidylinositol binding	GO:0035091
A0A384J778	tr|A0A384J778|A0A384J778_BOTFB 1-phosphatidylinositol 4-kinase OS=Botryotinia fuckeliana (strain B05.10) OX=332648 GN=Bcstt4 PE=3 SV=1	NaN	26.7318	NaN	26.5673	26.922	27.9047	NaN	NaN	NaN	NaN	NaN	NaN	24.6872	24.446	24.2463	24.6134	24.3512	24.4256	1	3	0	0	3	3	1	0.950155	2.272	1	1	-0.399474	NaN	1	0	0.00281485	0.0853333	2.6679	1	0.924435	NaN	phosphatidylinositol phosphorylation;phosphatidylinositol-mediated signaling	GO:0046854;GO:0048015	kinase activity	GO:0016301					kinase activity
A0A384JTL4	tr|A0A384JTL4|A0A384JTL4_BOTFB Bcgst10 OS=Botryotinia fuckeliana (strain B05.10) OX=332648 GN=Bcgst10 PE=4 SV=1	24.4441	25.3866	25.4748	23.9432	24.8898	24.6922	28.7167	28.0341	27.7764	25.9596	27.1029	27.0333	NaN	NaN	NaN	25.9921	NaN	NaN	3	3	3	3	0	1	1	1	NaN	0.246988	0.591638	0.593456	0.00207966	0.000829268	-3.07391	1	1	-1.48374	0.00952632	0.00587593	-2.1902			glutathione transferase activity	GO:0004364
A0A384J885	tr|A0A384J885|A0A384J885_BOTFB Bcrpt1 OS=Botryotinia fuckeliana (strain B05.10) OX=332648 GN=Bcrpt1 PE=3 SV=1	NaN	23.3538	22.4252	22.0731	20.7228	21.3754	30.8469	31.5245	31.903	30.8219	30.8742	31.359	20.7084	20.8269	18.956	NaN	NaN	NaN	2	3	3	3	3	0	0.0496639	0.0503704	2.72572	0.091327	0.338271	1.49908	0.000515007	0	-8.53531	1	1	NaN	2.26341e-05	0	-9.62794	protein catabolic process	GO:0030163	ATP binding;proteasome-activating ATPase activity	GO:0005524;GO:0036402	cytoplasm	GO:0005737
A0A384J4Z5	tr|A0A384J4Z5|A0A384J4Z5_BOTFB Uncharacterized protein OS=Botryotinia fuckeliana (strain B05.10) OX=332648 GN=BCIN_01g03500 PE=4 SV=1	NaN	NaN	NaN	24.61	23.8089	25.9273	30.5385	29.4547	29.3508	30.3745	30.3892	30.4813	NaN	NaN	NaN	25.207	24.4292	NaN	0	3	3	3	0	2	NaN	1	0	1	1	NaN	1	1	NaN	0.968816	1	-0.0360012	0.000806056	0.00109302	-5.63289	endoplasmic reticulum-plasma membrane tethering	GO:0061817	lipid binding	GO:0008289					lipid binding
A0A384JQD2	tr|A0A384JQD2|A0A384JQD2_BOTFB Bcxdj1 OS=Botryotinia fuckeliana (strain B05.10) OX=332648 GN=Bcxdj1 PE=3 SV=1	24.5819	23.734	NaN	22.9819	24.741	24.5058	27.4522	29.2482	29.2079	27.7071	26.8591	26.3309	NaN	NaN	NaN	NaN	NaN	23.3562	2	3	3	3	0	1	NaN	1	0	0.9231	1	0.0816689	0.0123564	0.00636827	-4.47818	1	0.898999	0.72003	0.0132769	0.00864368	-2.88945	protein folding;response to heat	GO:0006457;GO:0009408	ATP binding;heat shock protein binding;unfolded protein binding	GO:0005524;GO:0031072;GO:0051082			protein folding	GO:0006457	unfolded protein binding
A0A384J735	tr|A0A384J735|A0A384J735_BOTFB Proteasome subunit beta OS=Botryotinia fuckeliana (strain B05.10) OX=332648 GN=Bcpre3 PE=3 SV=1	23.1211	23.7795	NaN	21.8173	25.2507	23.1324	29.8877	29.9783	30.5317	29.0713	29.0823	27.8548	NaN	NaN	NaN	NaN	NaN	NaN	2	3	3	3	0	0	NaN	1	0	0.971952	1	0.0501636	0.000333918	0	-6.68226	1	0.951797	NaN	0.00816381	0.00564583	-5.26937	proteasome-mediated ubiquitin-dependent protein catabolic process	GO:0043161	threonine-type endopeptidase activity	GO:0004298	proteasome core complex	GO:0005839
A0A384K184	tr|A0A384K184|A0A384K184_BOTFB Aldo_ket_red domain-containing protein OS=Botryotinia fuckeliana (strain B05.10) OX=332648 GN=BCIN_13g04360 PE=4 SV=1	25.3522	24.8419	25.3373	23.9374	25.1813	24.9379	24.7586	27.7391	26.6676	24.4997	26.2533	26.1274	NaN	NaN	NaN	NaN	NaN	NaN	3	3	3	3	0	0	1	1	NaN	0.302685	0.646316	0.491578	0.244074	0.208078	-1.21132	1	1	NaN	0.239079	0.207801	-0.941273			oxidoreductase activity	GO:0016491					oxidoreductase activity
A0A384JNT7	tr|A0A384JNT7|A0A384JNT7_BOTFB Uncharacterized protein OS=Botryotinia fuckeliana (strain B05.10) OX=332648 GN=BCIN_07g06960 PE=4 SV=1	24.6471	23.6457	25.0068	22.0342	23.3191	23.396	32.7214	33.26	33.169	32.8037	32.0129	31.7317	23.6776	21.0619	25.2651	NaN	21.5741	23.2541	3	3	3	3	3	2	0.44293	0.616212	1.09833	0.0650198	0.280471	1.51678	4.00601e-05	0	-8.61691	0.594809	0.92893	0.50231	7.06457e-05	0	-9.26635	fatty acid biosynthetic process	GO:0006633	acetyl-CoA carboxylase activity;ATP binding;metal ion binding	GO:0003989;GO:0005524;GO:0046872
A0A384J851	tr|A0A384J851|A0A384J851_BOTFB Bcede1 OS=Botryotinia fuckeliana (strain B05.10) OX=332648 GN=Bcede1 PE=4 SV=1	NaN	23.8956	NaN	23.0887	21.6701	22.447	30.3699	31.2167	30.3908	31.521	31.0636	31.2434	21.8205	NaN	NaN	NaN	21.0398	21.5088	1	3	3	3	1	2	NaN	1	0	1	0.982279	1.49366	1	0.963302	-6.76354	0.136343	0.371559	1.12765	3.29237e-05	0	-8.87407			calcium ion binding	GO:0005509
A0A384J8P2	tr|A0A384J8P2|A0A384J8P2_BOTFB PKS_ER domain-containing protein OS=Botryotinia fuckeliana (strain B05.10) OX=332648 GN=BCIN_02g01730 PE=4 SV=1	23.0267	23.2345	NaN	23.6512	22.4544	23.1652	32.1607	32.3975	29.8999	28.724	28.6544	28.874	NaN	NaN	NaN	NaN	NaN	NaN	2	3	3	3	0	0	NaN	1	0	0.934932	1	0.0403706	0.00392169	0.00240569	-8.35544	1	1	NaN	8.89476e-05	0	-5.66055			oxidoreductase activity	GO:0016491					oxidoreductase activity
A0A384J725	tr|A0A384J725|A0A384J725_BOTFB Bccsc1 OS=Botryotinia fuckeliana (strain B05.10) OX=332648 GN=Bccsc1 PE=3 SV=1	24.2307	NaN	NaN	25.4045	25.6224	26.2709	27.0332	28.2875	27.1642	26.164	26.4657	26.1786	NaN	NaN	NaN	NaN	NaN	NaN	1	3	3	3	0	0	NaN	1	0	1	1	-1.53526	1	0.907482	-3.26431	1	0.950288	NaN	0.144489	0.0893727	-0.503494					membrane	GO:0016020
A0A384K0H7	tr|A0A384K0H7|A0A384K0H7_BOTFB Uncharacterized protein OS=Botryotinia fuckeliana (strain B05.10) OX=332648 GN=BCIN_13g01760 PE=4 SV=1	26.5876	26.6657	25.7979	27.1476	28.597	28.2627	28.81	31.1831	31.9221	26.0005	28.1718	27.0567	26.577	25.9305	22.0344	NaN	NaN	NaN	3	3	3	3	3	0	0.357157	0.450601	1.50311	0.0333337	0.200099	-1.65201	0.0118681	0.00644126	-4.28795	1	1	NaN	0.292613	0.30008	0.926065
A0A384K7E5	tr|A0A384K7E5|A0A384K7E5_BOTFB Protein kinase domain-containing protein OS=Botryotinia fuckeliana (strain B05.10) OX=332648 GN=BCIN_16g04330 PE=3 SV=1	22.002	22.2651	22.4279	20.7814	21.0864	22.0058	32.4225	32.0114	32.0325	31.5352	30.1252	30.6128	NaN	NaN	NaN	NaN	NaN	20.2442	3	3	3	3	0	1	1	1	NaN	0.0726332	0.288889	0.940435	6.82622e-07	0	-9.92377	1	1	1.04698	6.85442e-05	0	-9.46652			ATP binding;protein kinase activity	GO:0004672;GO:0005524
A0A384J7Y1	tr|A0A384J7Y1|A0A384J7Y1_BOTFB Glycogen debranching enzyme OS=Botryotinia fuckeliana (strain B05.10) OX=332648 GN=Bcgdb1 PE=3 SV=1	21.8509	19.7165	21.5563	22.5681	22.7479	21.9142	32.4807	33.645	33.7836	31.1141	30.4091	31.2494	NaN	20.0063	18.6491	22.5677	21.7516	21.7354	3	3	3	3	2	3	0.184988	0.206857	1.71352	0.12778	0.396	-1.36882	9.82184e-05	0	-12.2619	0.353618	0.63085	0.391804	1.96598e-05	0	-8.51418	glycogen biosynthetic process;glycogen catabolic process	GO:0005978;GO:0005980	4-alpha-glucanotransferase activity;amylo-alpha-1,6-glucosidase activity	GO:0004134;GO:0004135
A0A384K6A0	tr|A0A384K6A0|A0A384K6A0_BOTFB Bccct8 OS=Botryotinia fuckeliana (strain B05.10) OX=332648 GN=Bccct8 PE=3 SV=1	NaN	23.0903	22.6972	22.18	23.2187	23.0023	31.2602	31.2741	30.5502	29.9603	29.119	29.2982	NaN	NaN	24.2965	NaN	22.2038	21.4685	2	3	3	3	1	2	NaN	1	0	0.84343	1	0.0933733	0.000162259	0	-8.13444	0.144798	0.388057	0.964255	8.16191e-05	0	-6.65879	protein folding	GO:0006457	ATP binding;unfolded protein binding	GO:0005524;GO:0051082			protein folding	GO:0006457	unfolded protein binding
A0A384K2W2	tr|A0A384K2W2|A0A384K2W2_BOTFB Bcrpl3 OS=Botryotinia fuckeliana (strain B05.10) OX=332648 GN=Bcrpl3 PE=3 SV=1	NaN	NaN	NaN	21.719	23.3257	20.2614	32.528	32.8767	31.0562	33.4083	32.5486	32.5215	NaN	NaN	NaN	NaN	NaN	NaN	0	3	3	3	0	0	NaN	1	0	1	0.947497	NaN	1	1	NaN	1	1	NaN	0.000288517	0.00184314	-11.0574	translation	GO:0006412	structural constituent of ribosome	GO:0003735	ribosome	GO:0005840	translation	GO:0006412	structural constituent of ribosome
A0A384J9G1	tr|A0A384J9G1|A0A384J9G1_BOTFB Uncharacterized protein OS=Botryotinia fuckeliana (strain B05.10) OX=332648 GN=BCIN_02g05580 PE=4 SV=1	24.6762	24.9103	NaN	23.7651	24.6346	24.8425	23.815	24.7884	24.7204	NaN	24.3616	24.1077	NaN	NaN	NaN	NaN	NaN	NaN	2	3	3	2	0	0	NaN	1	0	0.447463	0.802662	0.379141	0.458035	0.651762	0.351961	1	1	NaN	0.708595	1	0.179415
A0A384JUI2	tr|A0A384JUI2|A0A384JUI2_BOTFB Uncharacterized protein OS=Botryotinia fuckeliana (strain B05.10) OX=332648 GN=BCIN_10g02710 PE=4 SV=1	25.1694	25.4592	25.4812	25.0337	25.402	25.7846	NaN	NaN	NaN	25.9893	25.8517	26.7828	NaN	NaN	NaN	NaN	NaN	NaN	3	3	0	3	0	0	1	1	NaN	0.884952	1	-0.0368334	1	1	NaN	1	1	NaN	0.0914278	0.0507192	-0.801174
A0A384JWP9	tr|A0A384JWP9|A0A384JWP9_BOTFB BcPIO5 OS=Botryotinia fuckeliana (strain B05.10) OX=332648 GN=BcPIO5 PE=4 SV=1	21.3101	21.9958	22.0979	20.8494	22.2639	21.3963	32.5022	32.0527	31.9978	25.7101	26.0692	26.1649	NaN	NaN	NaN	24.4361	26.5036	NaN	3	3	3	3	0	2	1	1	NaN	0.568571	0.924458	0.298045	3.86147e-06	0	-10.383	0.024061	0.187149	-3.96667	0.000499675	0.00136232	-4.47819
A0A384JS69	tr|A0A384JS69|A0A384JS69_BOTFB Bcarg5 OS=Botryotinia fuckeliana (strain B05.10) OX=332648 GN=Bcarg5 PE=3 SV=1	24.8244	24.1249	25.4264	23.3074	23.9845	23.576	31.24	31.0036	31.4723	31.1257	28.5246	28.3103	NaN	NaN	22.103	NaN	24.0977	NaN	3	3	3	3	1	1	1	1	2.68893	0.0511302	0.25286	1.16924	8.64034e-05	0	-6.44673	1	1	-0.475071	0.00354012	0.0012921	-5.69757	arginine biosynthetic process	GO:0006526	acetylglutamate kinase activity;ATP binding;N-acetyl-gamma-glutamyl-phosphate reductase activity;NAD binding	GO:0003942;GO:0003991;GO:0005524;GO:0051287	mitochondrion	GO:0005739
A0A384JS06	tr|A0A384JS06|A0A384JS06_BOTFB Mitogen-activated protein kinase OS=Botryotinia fuckeliana (strain B05.10) OX=332648 GN=Bmp3 PE=3 SV=1	NaN	NaN	NaN	24.8341	24.8195	25.765	30.8722	30.0026	31.5618	29.2856	28.9694	29.1214	NaN	NaN	NaN	23.7986	25.2836	24.1128	0	3	3	3	0	3	NaN	1	0	1	0.866416	NaN	1	1	NaN	0.248718	0.518708	0.741182	0.000256369	0.000938776	-3.98592			ATP binding;MAP kinase activity	GO:0004707;GO:0005524
A0A384JRK5	tr|A0A384JRK5|A0A384JRK5_BOTFB Bcnew1 OS=Botryotinia fuckeliana (strain B05.10) OX=332648 GN=Bcnew1 PE=3 SV=1	20.5454	NaN	NaN	24.2802	25.0652	25.8045	28.8585	31.0902	30.2933	30.0358	29.5666	29.7666	NaN	NaN	NaN	20.2758	NaN	NaN	1	3	3	3	0	1	NaN	1	0	1	0.863759	-4.50459	1	1	-9.53528	1	1	4.77415	0.000503037	0.00135252	-4.73966			ATP binding;ATPase activity	GO:0005524;GO:0016887					ATPase activity
A0A384JU15	tr|A0A384JU15|A0A384JU15_BOTFB Bckap95 OS=Botryotinia fuckeliana (strain B05.10) OX=332648 GN=Bckap95 PE=4 SV=1	24.3116	24.8346	24.0451	23.9395	23.7966	22.1393	31.2566	30.4405	30.2344	30.1146	29.0119	29.3533	20.8411	NaN	NaN	NaN	NaN	NaN	3	3	3	3	1	0	1	1	3.55603	0.150465	0.440874	1.10532	8.77898e-05	0	-6.24674	1	1	NaN	0.000728829	0.00114634	-6.2015	protein import into nucleus	GO:0006606	Ran GTPase binding	GO:0008536	cell	GO:0005623
A0A384JTQ8	tr|A0A384JTQ8|A0A384JTQ8_BOTFB Bcpks7 OS=Botryotinia fuckeliana (strain B05.10) OX=332648 GN=Bcpks7 PE=4 SV=1	26.7617	26.9507	27.6524	25.9902	26.0312	27.513	27.9295	29.2662	29.4297	30.3489	27.4594	27.9966	23.2267	NaN	NaN	NaN	NaN	NaN	3	3	3	3	1	0	1	1	3.89485	0.344344	0.6751	0.610139	0.0327172	0.015901	-1.75358	1	1	NaN	0.109518	0.0621026	-2.09018			phosphopantetheine binding;transferase activity	GO:0016740;GO:0031177
A0A384JQU8	tr|A0A384JQU8|A0A384JQU8_BOTFB Aspartate--tRNA ligase OS=Botryotinia fuckeliana (strain B05.10) OX=332648 GN=BCIN_08g05800 PE=3 SV=1	23.2697	23.2283	24.7856	23.0933	21.9575	23.7352	28.5832	31.0275	30.8858	29.4426	29.4016	29.5513	21.0614	20.8517	23.9841	NaN	NaN	NaN	3	3	3	3	3	0	0.188333	0.212567	1.79547	0.31763	0.649316	0.832524	0.00245913	0.000812749	-6.40431	1	1	NaN	0.000233379	0.000968421	-6.53648	aspartyl-tRNA aminoacylation	GO:0006422	aspartate-tRNA ligase activity;ATP binding	GO:0004815;GO:0005524	cytoplasm	GO:0005737
A0A384JZ78	tr|A0A384JZ78|A0A384JZ78_BOTFB Uncharacterized protein OS=Botryotinia fuckeliana (strain B05.10) OX=332648 GN=BCIN_12g02430 PE=4 SV=1	NaN	NaN	NaN	25.0889	25.6478	26.4537	28.7187	28.0511	28.831	28.7176	26.9108	26.4883	NaN	NaN	26.8162	NaN	NaN	NaN	0	3	3	3	1	0	NaN	1	0	1	0.825657	NaN	1	1	NaN	1	1	NaN	0.106233	0.0598071	-1.6421			pyridoxal phosphate binding;transaminase activity	GO:0008483;GO:0030170
A0A384K0E9	tr|A0A384K0E9|A0A384K0E9_BOTFB Uncharacterized protein OS=Botryotinia fuckeliana (strain B05.10) OX=332648 GN=BCIN_12g06360 PE=4 SV=1	24.1207	NaN	NaN	24.5563	22.5796	24.2604	24.888	NaN	NaN	NaN	NaN	NaN	25.9186	27.8397	28.0685	26.2104	26.8171	25.2	1	3	1	0	3	3	1	1	-3.15491	1	0.910686	0.321903	NaN	1	0	0.0425398	0.251688	-2.27707	1	1	NaN
A0A384JGH7	tr|A0A384JGH7|A0A384JGH7_BOTFB Uncharacterized protein OS=Botryotinia fuckeliana (strain B05.10) OX=332648 GN=BCIN_05g01260 PE=4 SV=1	21.4239	NaN	NaN	22.943	21.8221	19.2556	33.5264	33.3101	34.2923	34.3937	34.7655	33.8211	22.3898	23.74	22.7129	19.2182	18.4692	20.6973	1	3	3	3	3	3	1	0.786715	-1.52364	1	1	0.083683	1	0.721684	-12.2857	0.213931	0.469705	1.87871	0.000322125	0.00170909	-12.9865
A0A384JG48	tr|A0A384JG48|A0A384JG48_BOTFB Bccdc10 OS=Botryotinia fuckeliana (strain B05.10) OX=332648 GN=Bccdc10 PE=3 SV=1	24.1436	NaN	23.6634	21.168	23.0194	20.6334	32.4032	31.9535	31.8381	30.5618	30.0153	29.9552	NaN	NaN	NaN	NaN	NaN	NaN	2	3	3	3	0	0	NaN	1	0	0.0944433	0.3457	2.29656	9.40607e-05	0	-8.1614	1	0.819169	NaN	0.000331501	0.00164912	-8.57051			GTP binding	GO:0005525
A0A384JXG0	tr|A0A384JXG0|A0A384JXG0_BOTFB Bcmsc1 OS=Botryotinia fuckeliana (strain B05.10) OX=332648 GN=Bcmsc1 PE=4 SV=1	NaN	20.5	NaN	21.7671	22.2436	20.8461	31.4378	31.4206	31.6516	30.7361	29.3386	29.233	NaN	NaN	NaN	20.5318	20.8471	20.7792	1	3	3	3	0	3	NaN	1	0	1	0.819642	-1.11896	1	1	-11.0033	0.0995624	0.318786	0.899575	0.000212056	0.00103371	-8.15027
A0A384JS53	tr|A0A384JS53|A0A384JS53_BOTFB Uncharacterized protein OS=Botryotinia fuckeliana (strain B05.10) OX=332648 GN=BCIN_09g02630 PE=4 SV=1	22.7098	22.5726	NaN	23.8359	22.5838	23.1798	29.1744	29.2552	29.8722	27.5399	29.872	29.6708	NaN	NaN	NaN	NaN	NaN	NaN	2	3	3	3	0	0	NaN	1	0	0.319785	0.651933	-0.558611	0.00016888	0	-6.7927	1	1	NaN	0.00215852	0.00113821	-5.82772			RNA binding	GO:0003723					RNA binding
A0A384K4S2	tr|A0A384K4S2|A0A384K4S2_BOTFB Bccdc53 OS=Botryotinia fuckeliana (strain B05.10) OX=332648 GN=Bccdc53 PE=3 SV=1	NaN	26.2432	NaN	26.4802	25.8814	26.9879	28.2245	29.3663	29.4517	28.7637	28.4526	28.4516	NaN	NaN	NaN	NaN	NaN	NaN	1	3	3	3	0	0	NaN	1	0	1	0.92866	-0.206653	1	1	-2.77098	1	1	NaN	0.00331406	0.00131469	-2.10611	ubiquitin-dependent protein catabolic process	GO:0006511	ubiquitin protein ligase binding	GO:0031625	cullin-RING ubiquitin ligase complex	GO:0031461
A0A384JUP3	tr|A0A384JUP3|A0A384JUP3_BOTFB Uncharacterized protein OS=Botryotinia fuckeliana (strain B05.10) OX=332648 GN=BCIN_10g02650 PE=3 SV=1	NaN	NaN	20.5789	19.3402	22.248	20.0946	20.1557	19.7621	23.3063	32.4831	32.8072	32.1994	NaN	NaN	NaN	21.5527	20.7157	20.5074	1	3	3	3	0	3	NaN	1	0	1	0.802172	0.0180276	1	1	-0.495796	0.714619	1	-0.364328	0.000177807	0	-11.9357	carbohydrate metabolic process	GO:0005975	hydrolase activity, hydrolyzing O-glycosyl compounds	GO:0004553			carbohydrate metabolic process	GO:0005975
A0A384K0Z8	tr|A0A384K0Z8|A0A384K0Z8_BOTFB Nudix hydrolase domain-containing protein OS=Botryotinia fuckeliana (strain B05.10) OX=332648 GN=BCIN_13g02790 PE=4 SV=1	NaN	NaN	NaN	23.7126	24.4102	24.3093	24.3695	25.5711	26.3832	24.7384	NaN	NaN	NaN	NaN	NaN	NaN	NaN	NaN	0	3	3	1	0	0	NaN	1	0	1	0.900485	NaN	1	1	NaN	1	1	NaN	1	1	-0.594308			hydrolase activity	GO:0016787
A0A384J4J3	tr|A0A384J4J3|A0A384J4J3_BOTFB Bcsla2 OS=Botryotinia fuckeliana (strain B05.10) OX=332648 GN=Bcsla2 PE=3 SV=1	26.195	24.2314	24.3613	22.6649	24.2447	23.9608	29.6858	31.6129	31.2037	30.3692	29.0877	29.644	NaN	NaN	NaN	NaN	NaN	25.3982	3	3	3	3	0	1	1	0.979219	NaN	0.177546	0.476194	1.30576	0.00239222	0.000816	-5.90489	1	0.997724	-1.77476	0.000576222	0.00129655	-6.07685	endocytosis	GO:0006897	actin binding;clathrin binding;phospholipid binding	GO:0003779;GO:0005543;GO:0030276
A0A384J8Y9	tr|A0A384J8Y9|A0A384J8Y9_BOTFB GFO_IDH_MocA domain-containing protein OS=Botryotinia fuckeliana (strain B05.10) OX=332648 GN=BCIN_02g02320 PE=4 SV=1	NaN	NaN	NaN	26.232	27.1752	26.7632	26.6682	26.8573	26.5213	27.7897	27.9315	27.4933	NaN	NaN	NaN	NaN	NaN	NaN	0	3	3	3	0	0	NaN	1	0	1	0.963751	NaN	1	1	NaN	1	1	NaN	0.0283053	0.016537	-1.01468			oxidoreductase activity	GO:0016491					oxidoreductase activity
A0A384JF29	tr|A0A384JF29|A0A384JF29_BOTFB Uncharacterized protein OS=Botryotinia fuckeliana (strain B05.10) OX=332648 GN=BCIN_04g02660 PE=3 SV=1	NaN	NaN	NaN	21.1304	22.7174	22.4969	22.9489	23.4744	22.961	29.3246	31.0112	30.7697	NaN	NaN	20.8677	NaN	NaN	NaN	0	3	3	3	1	0	NaN	1	0	1	1	NaN	1	0.801344	NaN	1	0.869032	NaN	0.000337079	0.00163478	-8.25355	carbohydrate metabolic process	GO:0005975	carbohydrate binding;hydrolase activity, hydrolyzing O-glycosyl compounds	GO:0004553;GO:0030246			carbohydrate metabolic process	GO:0005975
A0A384K4Y8	tr|A0A384K4Y8|A0A384K4Y8_BOTFB Alpha-1,4 glucan phosphorylase OS=Botryotinia fuckeliana (strain B05.10) OX=332648 GN=Bcgph1 PE=3 SV=1	21.3663	20.5081	25.0304	20.8832	20.4251	21.7162	32.9078	33.3503	33.4586	33.6448	34.2073	34.0135	17.6521	22.1326	21.2604	NaN	NaN	18.5849	3	3	3	3	3	1	0.373253	0.481067	1.95328	0.419042	0.775793	1.29343	0.00143667	0.000883117	-10.9373	1	1	2.42325	6.13222e-06	0	-12.947	carbohydrate metabolic process	GO:0005975	glycogen phosphorylase activity;pyridoxal phosphate binding	GO:0008184;GO:0030170			carbohydrate metabolic process	GO:0005975
A0A384J9S5	tr|A0A384J9S5|A0A384J9S5_BOTFB Threonine--tRNA ligase OS=Botryotinia fuckeliana (strain B05.10) OX=332648 GN=Bcths1 PE=3 SV=1	23.6587	NaN	23.3576	22.7701	23.7013	21.5716	31.4924	30.8909	30.9451	31.7048	31.0524	31.303	NaN	24.1803	NaN	NaN	NaN	NaN	2	3	3	3	1	0	NaN	1	0	0.379106	0.726224	0.82713	0.00010081	0	-7.60132	1	1	NaN	0.000177051	0	-8.6724	threonyl-tRNA aminoacylation	GO:0006435	ATP binding;threonine-tRNA ligase activity	GO:0004829;GO:0005524	cytoplasm	GO:0005737
A0A384K0F7	tr|A0A384K0F7|A0A384K0F7_BOTFB Vacuolar protein sorting-associated protein 27 OS=Botryotinia fuckeliana (strain B05.10) OX=332648 GN=Bcvps27 PE=3 SV=1	25.2094	NaN	NaN	24.2288	24.8003	25.775	25.4757	27.9461	27.8979	27.2293	27.054	28.3246	NaN	23.2214	NaN	24.6253	NaN	23.2597	1	3	3	3	1	2	NaN	1	0	1	0.909201	0.274663	1	1	-1.89721	0.2898	0.554635	0.992194	0.0124	0.00829977	-2.60128	intracellular protein transport	GO:0006886	metal ion binding	GO:0046872	endosome membrane	GO:0010008
A0A384JL49	tr|A0A384JL49|A0A384JL49_BOTFB Bcbfr1 OS=Botryotinia fuckeliana (strain B05.10) OX=332648 GN=Bcbfr1 PE=4 SV=1	NaN	NaN	NaN	23.1042	24.0342	24.1213	32.7119	33.2064	33.184	31.6821	29.9188	31.2876	NaN	23.6729	21.622	NaN	NaN	23.228	0	3	3	3	2	1	NaN	1	0	1	0.84429	NaN	1	0.878044	NaN	1	0.919681	0.525255	0.000323819	0.00169369	-7.20962
A0A384K120	tr|A0A384K120|A0A384K120_BOTFB BSD domain-containing protein OS=Botryotinia fuckeliana (strain B05.10) OX=332648 GN=BCIN_13g02990 PE=4 SV=1	24.5152	24.6512	23.9034	23.5191	24.719	24.0155	26.3372	26.8519	27.9556	26.0956	24.7841	24.6773	NaN	NaN	23.1594	NaN	NaN	NaN	3	3	3	3	1	0	1	1	1.19716	0.549853	0.906226	0.272104	0.00708362	0.00386076	-2.6916	1	1	NaN	0.127355	0.0747524	-1.10115
A0A384K577	tr|A0A384K577|A0A384K577_BOTFB Glutamate synthase (NADH) OS=Botryotinia fuckeliana (strain B05.10) OX=332648 GN=Bcglt1 PE=3 SV=1	24.2007	24.2752	26.0379	25.3074	23.8178	25.0501	31.3621	33.3629	32.8627	29.1019	29.735	29.7526	NaN	24.142	NaN	NaN	22.0907	NaN	3	3	3	3	1	1	1	1	0.695962	0.888635	1	0.112797	0.000825098	0	-7.69132	1	1	2.63444	0.000692079	0.00118987	-4.80474	glutamate biosynthetic process	GO:0006537	flavin adenine dinucleotide binding;FMN binding;glutamate synthase (NADH) activity;iron ion binding;iron-sulfur cluster binding	GO:0005506;GO:0010181;GO:0016040;GO:0050660;GO:0051536
A0A384JLV4	tr|A0A384JLV4|A0A384JLV4_BOTFB Bctps2 OS=Botryotinia fuckeliana (strain B05.10) OX=332648 GN=Bctps2 PE=3 SV=1;tr|A0A384JLU7|A0A384JLU7_BOTFB Bctps2 OS=Botryotinia fuckeliana (strain B05.10) OX=332648 GN=Bctps2 PE=3 SV=1	26.8291	26.8841	27.0915	26.7515	26.6807	26.9355	28.4456	28.3407	28.555	29.1121	28.579	26.8147	NaN	NaN	NaN	NaN	NaN	25.5414	3	3	3	3	0	1	1	0.872478	NaN	0.256871	0.595707	0.145676	0.000116228	0	-1.51219	1	0.929662	1.24788	0.119463	0.0696329	-1.37936	trehalose biosynthetic process	GO:0005992	catalytic activity	GO:0003824
A0A384JN96	tr|A0A384JN96|A0A384JN96_BOTFB AMP-binding domain-containing protein OS=Botryotinia fuckeliana (strain B05.10) OX=332648 GN=BCIN_07g04170 PE=4 SV=1	NaN	NaN	NaN	21.6484	23.0798	22.3923	31.0469	31.7716	32.5988	30.7413	30.3897	29.2112	NaN	NaN	NaN	22.39	NaN	NaN	0	3	3	3	0	1	NaN	1	0	1	0.829331	NaN	1	0.832691	NaN	1	0.877939	-0.0165164	0.000237375	0.000958333	-7.74053			catalytic activity	GO:0003824
A0A384JH13	tr|A0A384JH13|A0A384JH13_BOTFB Vacuolar protein sorting-associated protein OS=Botryotinia fuckeliana (strain B05.10) OX=332648 GN=Bcvps13 PE=3 SV=1	26.9121	26.4603	26.8102	26.7718	26.6443	24.9144	26.4664	28.6763	28.0381	29.2306	28.805	28.0441	22.4903	NaN	21.8965	NaN	NaN	25.9899	3	3	3	3	2	1	0.000529591	0	4.53411	0.371877	0.719328	0.617347	0.210473	0.152252	-0.999411	1	0.828221	0.120269	0.0202749	0.0124107	-2.58309	late endosome to vacuole transport;protein retention in Golgi apparatus	GO:0045053;GO:0045324			Golgi apparatus	GO:0005794
A0A384J4D3	tr|A0A384J4D3|A0A384J4D3_BOTFB Chitinase OS=Botryotinia fuckeliana (strain B05.10) OX=332648 GN=BCIN_01g01760 PE=3 SV=1	22.5004	NaN	NaN	22.7631	23.2282	22.6119	23.7476	24.4651	23.5849	22.0333	22.1859	NaN	NaN	NaN	NaN	22.7711	26.062	23.2508	1	3	3	2	0	3	NaN	1	0	1	1	-0.367366	1	0.976604	-1.43211	0.328315	0.604108	-1.16023	0.0541048	0.0289039	0.758141	carbohydrate metabolic process	GO:0005975	hydrolase activity, hydrolyzing O-glycosyl compounds	GO:0004553			carbohydrate metabolic process	GO:0005975
A0A384K154	tr|A0A384K154|A0A384K154_BOTFB Arf-GAP domain-containing protein OS=Botryotinia fuckeliana (strain B05.10) OX=332648 GN=BCIN_13g04030 PE=4 SV=1	26.3396	25.1709	NaN	23.7612	24.8178	23.9032	26.4218	27.6761	26.3996	26.309	25.9684	26.2748	NaN	NaN	NaN	NaN	NaN	NaN	2	3	3	3	0	0	NaN	1	0	0.0794821	0.305487	1.59452	0.220103	0.166963	-1.07723	1	1	NaN	0.00437148	0.00185304	-2.02337			GTPase activator activity	GO:0005096
A0A384J637	tr|A0A384J637|A0A384J637_BOTFB Histidine kinase OS=Botryotinia fuckeliana (strain B05.10) OX=332648 GN=Bos1 PE=4 SV=1;tr|A0A384J5Y1|A0A384J5Y1_BOTFB Histidine kinase OS=Botryotinia fuckeliana (strain B05.10) OX=332648 GN=Bos1 PE=4 SV=1	NaN	24.9647	25.1897	24.9341	25.3274	25.1377	29.4288	29.8108	29.1841	28.5453	27.9967	27.9413	NaN	24.1361	NaN	25.189	NaN	NaN	2	3	3	3	1	1	NaN	1	0	0.762583	1	-0.0558554	0.000400014	0	-4.39737	1	1	-0.0558828	0.00017243	0	-3.02803			phosphorelay sensor kinase activity	GO:0000155	integral component of membrane	GO:0016021
A0A384JU67	tr|A0A384JU67|A0A384JU67_BOTFB Uncharacterized protein OS=Botryotinia fuckeliana (strain B05.10) OX=332648 GN=BCIN_10g01380 PE=4 SV=1	23.1178	28.5543	28.1696	27.7053	28.0913	25.0389	31.5298	29.8155	30.3257	28.7583	27.8078	28.8204	NaN	NaN	NaN	NaN	NaN	NaN	3	3	3	3	0	0	1	1	NaN	0.876313	1	-0.331257	0.0966697	0.0529138	-3.9431	1	1	NaN	0.208981	0.160335	-1.51699			RNA binding	GO:0003723					RNA binding
A0A384JN68	tr|A0A384JN68|A0A384JN68_BOTFB Structural maintenance of chromosomes protein OS=Botryotinia fuckeliana (strain B05.10) OX=332648 GN=Bcsmc3 PE=3 SV=1	NaN	25.4455	24.8135	25.6675	26.0309	25.1545	29.4123	29.1559	28.8647	28.2788	28.6392	28.6131	22.8789	24.0898	22.631	NaN	NaN	NaN	2	3	3	3	3	0	0.0543847	0.0563964	1.92962	0.31349	0.651402	-0.488118	0.0010106	0.000509434	-4.01478	1	0.876655	NaN	0.000491559	0.00137226	-2.89275	chromosome organization	GO:0051276	ATP binding	GO:0005524	chromosome	GO:0005694	chromosome organization	GO:0051276
A0A384K4P4	tr|A0A384K4P4|A0A384K4P4_BOTFB Bcabp1 OS=Botryotinia fuckeliana (strain B05.10) OX=332648 GN=Bcabp1 PE=4 SV=1	22.4433	24.1183	22.9505	22.102	22.6152	22.0605	31.4343	31.9576	31.2855	27.7582	25.5596	26.4672	NaN	18.7364	NaN	NaN	NaN	NaN	3	3	3	3	1	0	1	1	4.43431	0.158785	0.449128	0.911458	9.74721e-05	0	-8.38843	1	1	NaN	0.00281559	0.00138745	-4.33577			actin binding	GO:0003779
A0A384JR47	tr|A0A384JR47|A0A384JR47_BOTFB Bcagc1 OS=Botryotinia fuckeliana (strain B05.10) OX=332648 GN=Bcagc1 PE=3 SV=1	23.7603	26.4514	26.7083	26.5419	22.9259	26.5849	25.5742	26.6188	25.0164	29.6849	28.4112	28.2379	24.4998	24.8665	24.0035	NaN	NaN	NaN	3	3	3	3	3	0	0.291766	0.338312	1.18341	0.859866	1	0.289102	0.93145	1	-0.0964375	1	1	NaN	0.0572652	0.0303521	-3.4271			calcium ion binding;transmembrane transporter activity	GO:0005509;GO:0022857	integral component of membrane	GO:0016021			transmembrane transporter activity
A0A384K1E9	tr|A0A384K1E9|A0A384K1E9_BOTFB Isoleucine--tRNA ligase OS=Botryotinia fuckeliana (strain B05.10) OX=332648 GN=Bcils1 PE=3 SV=1	NaN	27.8173	26.22	25.4464	24.3955	24.5225	30.6766	32.4083	32.7239	31.2258	31.3534	33.4913	NaN	NaN	24.3625	25.7402	NaN	NaN	2	3	3	3	1	1	NaN	1	0	0.055715	0.258667	2.23051	0.0167571	0.0102016	-4.91763	1	1	-0.952087	0.000852158	0.00107429	-7.2354	isoleucyl-tRNA aminoacylation	GO:0006428	aminoacyl-tRNA editing activity;ATP binding;isoleucine-tRNA ligase activity;tRNA binding	GO:0000049;GO:0002161;GO:0004822;GO:0005524	cytoplasm	GO:0005737
A0A384JRZ6	tr|A0A384JRZ6|A0A384JRZ6_BOTFB Uncharacterized protein OS=Botryotinia fuckeliana (strain B05.10) OX=332648 GN=BCIN_09g02320 PE=4 SV=1	22.8117	NaN	21.6748	20.3262	19.5784	19.9425	30.8183	33.4722	33.1523	25.9769	25.4887	25.494	20.3286	NaN	19.4956	NaN	NaN	18.7225	2	3	3	3	2	1	NaN	1	0	0.0202028	0.145373	2.2942	0.00306539	0.00258015	-10.2377	1	1	1.22654	2.95973e-05	0	-5.70416
A0A384J916	tr|A0A384J916|A0A384J916_BOTFB Phosphoribosylformylglycinamidine synthase OS=Botryotinia fuckeliana (strain B05.10) OX=332648 GN=Bcade6 PE=3 SV=1	24.5762	24.5162	24.5915	24.3104	24.9437	24.6018	27.2645	29.7428	27.3265	30.0314	28.3465	30.0145	NaN	NaN	NaN	NaN	NaN	NaN	3	3	3	3	0	0	1	1	NaN	0.771242	1	-0.0573883	0.0121667	0.00640456	-3.54998	1	1	NaN	0.00118308	0.000959184	-4.84547	'de novo' IMP biosynthetic process;glutamine metabolic process	GO:0006189;GO:0006541	phosphoribosylformylglycinamidine synthase activity	GO:0004642
A0A384JXT2	tr|A0A384JXT2|A0A384JXT2_BOTFB BPK2 OS=Botryotinia fuckeliana (strain B05.10) OX=332648 GN=BPK2 PE=4 SV=1;tr|A0A384JXP9|A0A384JXP9_BOTFB BPK2 OS=Botryotinia fuckeliana (strain B05.10) OX=332648 GN=BPK2 PE=4 SV=1;tr|A0A384JXL2|A0A384JXL2_BOTFB BPK2 OS=Botry	NaN	25.1832	26.0709	23.9701	24.9561	26.0779	30.1311	28.1455	29.8091	28.4985	29.1254	29.3678	NaN	26.3009	NaN	NaN	NaN	NaN	2	3	3	3	1	0	NaN	1	0	0.516306	0.873234	0.625694	0.0225686	0.0127604	-3.73484	1	1	NaN	0.00379173	0.00124917	-3.99585			ATP binding;protein serine/threonine kinase activity	GO:0004674;GO:0005524
A0A384JDR8	tr|A0A384JDR8|A0A384JDR8_BOTFB Bcmrpl3 OS=Botryotinia fuckeliana (strain B05.10) OX=332648 GN=Bcmrpl3 PE=4 SV=1	26.3355	24.1749	NaN	23.7455	24.1625	24.657	26.6675	25.1109	25.4164	25.6632	27.2282	26.8928	NaN	NaN	NaN	NaN	NaN	NaN	2	3	3	3	0	0	NaN	1	0	0.309449	0.64685	1.06688	0.670251	1	-0.476402	1	0.848136	NaN	0.0114641	0.00690047	-2.40644	RNA processing	GO:0006396	ribonuclease III activity	GO:0004525
A0A384K561	tr|A0A384K561|A0A384K561_BOTFB Mitochondrial intermediate peptidase OS=Botryotinia fuckeliana (strain B05.10) OX=332648 GN=BCIN_15g04410 PE=3 SV=1	24.9271	24.9682	24.6637	21.9906	21.8739	24.0581	32.5957	31.1052	30.9697	30.7727	29.6124	30.498	22.9231	NaN	NaN	21.6937	20.8551	NaN	3	3	3	3	1	2	1	1	1.92989	0.0365623	0.208683	2.21211	0.000224198	0	-6.7039	0.252801	0.518564	1.36643	0.000638721	0.0012129	-7.6535			metal ion binding;metalloendopeptidase activity	GO:0004222;GO:0046872
A0A384JBN5	tr|A0A384JBN5|A0A384JBN5_BOTFB Bclhs1 OS=Botryotinia fuckeliana (strain B05.10) OX=332648 GN=Bclhs1 PE=4 SV=1	NaN	24.9478	NaN	25.5409	22.2304	25.1637	30.3337	32.0488	32.4404	31.4688	30.6899	30.6003	NaN	NaN	NaN	19.6554	NaN	NaN	1	3	3	3	0	1	NaN	1	0	1	1	0.636071	1	1	-6.65987	1	1	4.6563	0.00363911	0.00128328	-6.60796
A0A384K5G4	tr|A0A384K5G4|A0A384K5G4_BOTFB Uncharacterized protein OS=Botryotinia fuckeliana (strain B05.10) OX=332648 GN=BCIN_15g03200 PE=4 SV=1	23.5762	NaN	22.4649	23.2189	24.1103	22.2275	29.8412	30.2926	27.8525	29.1317	27.6119	28.4751	NaN	NaN	NaN	NaN	NaN	NaN	2	3	3	3	0	0	NaN	1	0	0.852536	1	-0.164992	0.00930268	0.00468468	-6.30822	1	1	NaN	0.00172284	0.00123348	-5.22068
A0A384J6Q8	tr|A0A384J6Q8|A0A384J6Q8_BOTFB Bcecm29 OS=Botryotinia fuckeliana (strain B05.10) OX=332648 GN=Bcecm29 PE=4 SV=1	26.3482	25.8714	NaN	25.8094	25.8388	26.5107	26.1861	26.7691	25.5883	26.9487	27.1587	26.7303	NaN	NaN	NaN	NaN	NaN	NaN	2	3	3	3	0	0	NaN	1	0	0.879693	1	0.0567967	0.889942	1	-0.0714115	1	0.979791	NaN	0.0265272	0.0159922	-0.892906	proteasome assembly	GO:0043248	protein-containing complex scaffold activity	GO:0032947
A0A384K3C5	tr|A0A384K3C5|A0A384K3C5_BOTFB Protein transport protein SEC31 OS=Botryotinia fuckeliana (strain B05.10) OX=332648 GN=Bcsec31 PE=3 SV=1	NaN	20.2959	NaN	20.301	21.6706	20.2673	30.8503	32.4108	32.3514	31.182	29.6808	27.2889	NaN	NaN	20.9694	23.804	25.2504	22.2197	1	3	3	3	1	3	NaN	1	0	1	0.931706	-0.450373	1	1	-11.5749	0.0382953	0.222903	-3.01174	0.00212824	0.00114286	-8.63758	endoplasmic reticulum to Golgi vesicle-mediated transport	GO:0006888			cytoplasm	GO:0005737
A0A384JVE5	tr|A0A384JVE5|A0A384JVE5_BOTFB Exportin-T OS=Botryotinia fuckeliana (strain B05.10) OX=332648 GN=Bclos1 PE=3 SV=1	NaN	NaN	NaN	25.2651	24.608	23.3361	26.8557	26.6373	28.311	27.263	26.8227	28.8216	NaN	NaN	23.6784	NaN	NaN	NaN	0	3	3	3	1	0	NaN	1	0	1	0.783259	NaN	1	1	NaN	1	1	NaN	0.0175918	0.0109871	-3.23272	tRNA re-export from nucleus	GO:0071528	Ran GTPase binding;tRNA binding	GO:0000049;GO:0008536	cell	GO:0005623
Supplementary Table S3A. Proteins identified in at least 3 replicates of EV fraction under TCW condition
[truncated: 56 more columns]

## Sheet: Supplementary Table S3B
Uniprot ID	Fasta headers	LFQ intensity EV Glucose 1	LFQ intensity EV Glucose 2	LFQ intensity EV Glucose 3	LFQ intensity EV TCW 1	LFQ intensity EV TCW 2	LFQ intensity EV TCW 3	LFQ intensity Mycelia Glucose 1	LFQ intensity Mycelia Glucose 2	LFQ intensity Mycelia Glucose 3	LFQ intensity Mycelia TCW 1	LFQ intensity Mycelia TCW 2	LFQ intensity Mycelia TCW 3	LFQ intensity Supernatant Glu 1	LFQ intensity Supernatant Glu 2	LFQ intensity Supernatant Glu 3	LFQ intensity Supernatant TCW 1	LFQ intensity Supernatant TCW 2	LFQ intensity Supernatant TCW 3	Count EV Glucose	Count EV TCW	Count Mycelia GLU	Count Mycelia TCW	Count Supernatant GLU	Count Supernatant TCW	Student's T-test p-value LFQ intensity EV Glucose_LFQ intensity Supernatant Glu	Student's T-test q-value LFQ intensity EV Glucose_LFQ intensity Supernatant Glu	Student's T-test Difference LFQ intensity EV Glucose_LFQ intensity Supernatant Glu	Student's T-test p-value LFQ intensity EV Glucose_LFQ intensity EV TCW	Student's T-test q-value LFQ intensity EV Glucose_LFQ intensity EV TCW	Student's T-test Difference LFQ intensity EV Glucose_LFQ intensity EV TCW	Student's T-test p-value LFQ intensity EV Glucose_LFQ intensity Mycelia Glucose	Student's T-test q-value LFQ intensity EV Glucose_LFQ intensity Mycelia Glucose	Student's T-test Difference LFQ intensity EV Glucose_LFQ intensity Mycelia Glucose	Student's T-test p-value LFQ intensity EV TCW_LFQ intensity Supernatant TCW	Student's T-test q-value LFQ intensity EV TCW_LFQ intensity Supernatant TCW	Student's T-test Difference LFQ intensity EV TCW_LFQ intensity Supernatant TCW	Student's T-test p-value LFQ intensity EV TCW_LFQ intensity Mycelia TCW	Student's T-test q-value LFQ intensity EV TCW_LFQ intensity Mycelia TCW	Student's T-test Difference LFQ intensity EV TCW_LFQ intensity Mycelia TCW	GOBP name_	GOBP id_	GOMF name_	GOMF id_	GOCC name_	GOCC id_	GOBP slim name_	GOBP slim id_	GOMF slim name_
A0A384J3T9	tr|A0A384J3T9|A0A384J3T9_BOTFB Bcboa3 OS=Botryotinia fuckeliana (strain B05.10) OX=332648 GN=Bcboa3 PE=3 SV=1	28.2276	28.6938	28.9749	28.3012	28.1206	29.0186	24.1939	23.375	27.1948	26.4259	27.3197	26.8049	NaN	NaN	NaN	NaN	NaN	NaN	3	3	3	3	0	0	1	0.981528	NaN	0.686749	1	0.151977	0.0348092	0.0165086	3.71086	1	1	NaN	0.0124358	0.00828037	1.62996			heme binding;iron ion binding;oxidoreductase activity, acting on paired donors, with incorporation or reduction of molecular oxygen	GO:0005506;GO:0016705;GO:0020037
A0A384J3V4	tr|A0A384J3V4|A0A384J3V4_BOTFB AA_permease domain-containing protein OS=Botryotinia fuckeliana (strain B05.10) OX=332648 GN=BCIN_01g00170 PE=3 SV=1	NaN	23.5109	NaN	28.0544	27.2945	28.5166	26.8364	25.1077	25.7485	26.3454	25.3624	25.1129	NaN	NaN	NaN	NaN	NaN	NaN	1	3	3	3	0	0	NaN	1	0	1	1	-4.44431	1	0.991174	-2.38668	1	0.986237	NaN	0.0105611	0.00593735	2.34827	amino acid transport	GO:0006865	transmembrane transporter activity	GO:0022857	integral component of membrane	GO:0016021			transmembrane transporter activity
A0A384J3W5	tr|A0A384J3W5|A0A384J3W5_BOTFB Threonine dehydratase OS=Botryotinia fuckeliana (strain B05.10) OX=332648 GN=Bcilv1 PE=3 SV=1	27.7479	25.9805	28.2484	27.8458	27.6583	28.4844	26.1582	26.1045	26.3077	23.5417	NaN	NaN	NaN	NaN	NaN	NaN	NaN	NaN	3	3	3	1	0	0	1	0.983849	NaN	0.411432	0.764015	-0.670539	0.175456	0.111401	1.1355	1	0.987862	NaN	1	0.992235	4.45448	isoleucine biosynthetic process	GO:0009097	L-threonine ammonia-lyase activity;pyridoxal phosphate binding	GO:0004794;GO:0030170
A0A384J4E4	tr|A0A384J4E4|A0A384J4E4_BOTFB Bchom2 OS=Botryotinia fuckeliana (strain B05.10) OX=332648 GN=Bchom2 PE=4 SV=1	26.6591	26.4864	26.4405	25.6298	25.9741	26.2517	28.9489	28.5704	28.57	28.469	27.9042	28.0651	NaN	NaN	NaN	NaN	NaN	NaN	3	3	3	3	0	0	1	0.998005	NaN	0.0396648	0.218361	0.576782	0.00010954	0	-2.16777	1	0.996066	NaN	0.00087544	0.00106818	-2.19423	cellular amino acid biosynthetic process	GO:0008652	NAD binding;NADP binding;oxidoreductase activity, acting on the aldehyde or oxo group of donors, NAD or NADP as acceptor;protein dimerization activity	GO:0016620;GO:0046983;GO:0050661;GO:0051287	cytoplasm	GO:0005737
A0A384J519	tr|A0A384J519|A0A384J519_BOTFB Uncharacterized protein OS=Botryotinia fuckeliana (strain B05.10) OX=332648 GN=BCIN_01g03890 PE=4 SV=1	NaN	30.3064	NaN	26.5065	28.5331	28.6321	28.5223	27.8776	28.6676	26.9315	27.9298	27.4134	NaN	NaN	NaN	NaN	NaN	NaN	1	3	3	3	0	0	NaN	1	0	1	1	2.4158	1	1	1.95053	1	1	NaN	0.568349	0.867859	0.46573
A0A384J557	tr|A0A384J557|A0A384J557_BOTFB MFS domain-containing protein OS=Botryotinia fuckeliana (strain B05.10) OX=332648 GN=BCIN_01g03940 PE=3 SV=1	NaN	23.5099	NaN	24.2361	23.886	25.8257	22.946	22.6541	NaN	29.0945	28.7823	29.0662	NaN	NaN	NaN	NaN	NaN	NaN	1	3	2	3	0	0	NaN	1	0	1	1	-1.13937	NaN	1	0	1	1	NaN	0.00201525	0.00117155	-4.33173			transmembrane transporter activity	GO:0022857	integral component of membrane	GO:0016021			transmembrane transporter activity
A0A384J5C5	tr|A0A384J5C5|A0A384J5C5_BOTFB Uncharacterized protein OS=Botryotinia fuckeliana (strain B05.10) OX=332648 GN=BCIN_01g04600 PE=3 SV=1	NaN	24.5938	24.5883	24.6412	27.8459	27.8163	28.1685	28.1706	28.751	29.8456	30.577	30.7278	NaN	NaN	NaN	NaN	NaN	NaN	2	3	3	3	0	0	NaN	1	0	0.210986	0.540967	-2.17677	0.000633372	0	-3.77235	1	1	NaN	0.0301041	0.0168372	-3.61563					integral component of membrane	GO:0016021
A0A384J5T1	tr|A0A384J5T1|A0A384J5T1_BOTFB GTP-binding nuclear protein OS=Botryotinia fuckeliana (strain B05.10) OX=332648 GN=BCIN_01g06220 PE=3 SV=1	NaN	NaN	NaN	21.2178	24.2227	22.9903	31.9378	31.1559	30.3832	27.7229	27.4597	27.6956	NaN	NaN	NaN	NaN	NaN	NaN	0	3	3	3	0	0	NaN	1	0	1	1	NaN	1	1	NaN	1	1	NaN	0.00533868	0.00324484	-4.81581	nucleocytoplasmic transport	GO:0006913	GTP binding;GTPase activity	GO:0003924;GO:0005525	cell	GO:0005623	nucleocytoplasmic transport	GO:0006913	GTPase activity
A0A384J6L3	tr|A0A384J6L3|A0A384J6L3_BOTFB Proteasome subunit alpha type OS=Botryotinia fuckeliana (strain B05.10) OX=332648 GN=Bcpre10 PE=3 SV=1	25.6833	27.2295	26.7272	25.6206	25.3109	26.2006	31.6677	31.4225	31.3888	29.0938	29.0699	29.1035	NaN	26.4011	NaN	NaN	NaN	NaN	3	3	3	3	1	0	1	0.974632	0.145559	0.186378	0.488282	0.835934	0.000437804	0	-4.94635	1	1	NaN	0.000205272	0.00106977	-3.37838	ubiquitin-dependent protein catabolic process	GO:0006511	threonine-type endopeptidase activity	GO:0004298	proteasome core complex, alpha-subunit complex	GO:0019773
A0A384J6L9	tr|A0A384J6L9|A0A384J6L9_BOTFB Uncharacterized protein OS=Botryotinia fuckeliana (strain B05.10) OX=332648 GN=BCIN_01g06840 PE=3 SV=1	28.5321	28.5269	28.8042	28.07	27.7448	28.4496	NaN	NaN	NaN	NaN	NaN	NaN	NaN	NaN	NaN	NaN	NaN	NaN	3	3	0	0	0	0	1	0.972355	NaN	0.0754572	0.29945	0.532923	1	0.923926	NaN	1	0.983003	NaN	1	0.935498	NaN
A0A384J6Q8	tr|A0A384J6Q8|A0A384J6Q8_BOTFB Bcecm29 OS=Botryotinia fuckeliana (strain B05.10) OX=332648 GN=Bcecm29 PE=4 SV=1	26.3482	25.8714	NaN	25.8094	25.8388	26.5107	26.1861	26.7691	25.5883	26.9487	27.1587	26.7303	NaN	NaN	NaN	NaN	NaN	NaN	2	3	3	3	0	0	NaN	1	0	0.879693	1	0.0567967	0.889942	1	-0.0714115	1	0.979791	NaN	0.0265272	0.0159922	-0.892906	proteasome assembly	GO:0043248	protein-containing complex scaffold activity	GO:0032947
A0A384J6U1	tr|A0A384J6U1|A0A384J6U1_BOTFB Bclgd1 OS=Botryotinia fuckeliana (strain B05.10) OX=332648 GN=Bclgd1 PE=4 SV=1;tr|A0A384J6S6|A0A384J6S6_BOTFB Bclgd1 OS=Botryotinia fuckeliana (strain B05.10) OX=332648 GN=Bclgd1 PE=4 SV=1	NaN	24.3781	NaN	23.4171	27.4577	26.3243	30.1817	29.0834	30.223	32.4503	32.7393	32.799	NaN	NaN	NaN	NaN	NaN	NaN	1	3	3	3	0	0	NaN	1	0	1	1	-1.35495	1	0.931779	-5.4513	1	0.978192	NaN	0.00457547	0.00181818	-6.92982	carbohydrate catabolic process;cellular amino acid catabolic process	GO:0009063;GO:0016052	L-fuconate dehydratase activity	GO:0050023
A0A384J6U2	tr|A0A384J6U2|A0A384J6U2_BOTFB Phospho-2-dehydro-3-deoxyheptonate aldolase OS=Botryotinia fuckeliana (strain B05.10) OX=332648 GN=BCIN_01g08780 PE=3 SV=1	26.7542	24.1467	25.2843	26.542	23.2247	26.8938	30.6963	30.842	30.5128	29.1259	29.8376	29.7885	NaN	NaN	NaN	NaN	NaN	NaN	3	3	3	3	0	0	1	0.933112	NaN	0.91483	1	-0.158425	0.00224935	0.000822581	-5.28861	1	0.945792	NaN	0.0276891	0.0166016	-4.0305	aromatic amino acid family biosynthetic process	GO:0009073	3-deoxy-7-phosphoheptulonate synthase activity	GO:0003849
A0A384J6U8	tr|A0A384J6U8|A0A384J6U8_BOTFB Amine oxidase OS=Botryotinia fuckeliana (strain B05.10) OX=332648 GN=BCIN_01g08900 PE=3 SV=1	25.9429	NaN	NaN	27.7851	27.2998	28.3948	23.3166	24.0874	23.5304	25.3739	27.4601	28.9161	NaN	NaN	NaN	NaN	NaN	NaN	1	3	3	3	0	0	NaN	1	0	1	1	-1.8837	1	0.930593	2.29807	1	0.947286	NaN	0.620368	0.960787	0.576544	amine metabolic process	GO:0009308	copper ion binding;primary amine oxidase activity;quinone binding	GO:0005507;GO:0008131;GO:0048038
A0A384J6V6	tr|A0A384J6V6|A0A384J6V6_BOTFB Bccyt1 OS=Botryotinia fuckeliana (strain B05.10) OX=332648 GN=Bccyt1 PE=4 SV=1	22.2775	23.643	24.7144	23.4564	23.7347	23.9762	29.8696	31.67	31.7638	31.3451	31.1268	30.6816	NaN	NaN	NaN	NaN	NaN	NaN	3	3	3	3	0	0	1	0.935209	NaN	0.8177	1	-0.177455	0.00128207	0.00048	-7.55616	1	0.948785	NaN	7.59883e-06	0	-7.32874			electron transfer activity;heme binding	GO:0009055;GO:0020037
A0A384J725	tr|A0A384J725|A0A384J725_BOTFB Bccsc1 OS=Botryotinia fuckeliana (strain B05.10) OX=332648 GN=Bccsc1 PE=3 SV=1	24.2307	NaN	NaN	25.4045	25.6224	26.2709	27.0332	28.2875	27.1642	26.164	26.4657	26.1786	NaN	NaN	NaN	NaN	NaN	NaN	1	3	3	3	0	0	NaN	1	0	1	1	-1.53526	1	0.907482	-3.26431	1	0.950288	NaN	0.144489	0.0893727	-0.503494					membrane	GO:0016020
A0A384J735	tr|A0A384J735|A0A384J735_BOTFB Proteasome subunit beta OS=Botryotinia fuckeliana (strain B05.10) OX=332648 GN=Bcpre3 PE=3 SV=1	23.1211	23.7795	NaN	21.8173	25.2507	23.1324	29.8877	29.9783	30.5317	29.0713	29.0823	27.8548	NaN	NaN	NaN	NaN	NaN	NaN	2	3	3	3	0	0	NaN	1	0	0.971952	1	0.0501636	0.000333918	0	-6.68226	1	0.951797	NaN	0.00816381	0.00564583	-5.26937	proteasome-mediated ubiquitin-dependent protein catabolic process	GO:0043161	threonine-type endopeptidase activity	GO:0004298	proteasome core complex	GO:0005839
A0A384J747	tr|A0A384J747|A0A384J747_BOTFB Uncharacterized protein OS=Botryotinia fuckeliana (strain B05.10) OX=332648 GN=BCIN_01g10250 PE=4 SV=1	25.7527	27.123	NaN	26.4858	26.3167	27.3853	NaN	24.5753	NaN	27.471	26.5591	26.4073	NaN	NaN	NaN	NaN	NaN	NaN	2	3	1	3	0	0	NaN	1	0	0.691433	1	-0.291451	NaN	1	0	1	0.95331	NaN	0.867946	1	-0.0831839			catalytic activity	GO:0003824
A0A384J757	tr|A0A384J757|A0A384J757_BOTFB ULP_PROTEASE domain-containing protein OS=Botryotinia fuckeliana (strain B05.10) OX=332648 GN=BCIN_01g10520 PE=3 SV=1	30.6426	28.1667	31.7055	30.8867	29.2412	27.836	27.479	23.8091	27.9086	NaN	NaN	NaN	NaN	NaN	NaN	NaN	NaN	NaN	3	3	3	0	0	0	1	0.941557	NaN	0.568377	0.926932	0.850285	0.0868529	0.0463755	3.77271	1	0.954828	NaN	1	0.922011	NaN			cysteine-type peptidase activity	GO:0008234
A0A384J773	tr|A0A384J773|A0A384J773_BOTFB Protein-synthesizing GTPase OS=Botryotinia fuckeliana (strain B05.10) OX=332648 GN=Bcgcd11 PE=4 SV=1	26.0792	26.4017	27.1706	26.3969	23.8969	27.4141	32.7302	31.021	30.7663	30.5391	29.5268	30.5473	NaN	NaN	NaN	NaN	NaN	NaN	3	3	3	3	0	0	1	0.945836	NaN	0.585551	0.92123	0.647885	0.00206149	0.000836066	-4.9553	1	0.956351	NaN	0.0173069	0.0110583	-4.30176			GTP binding;GTPase activity	GO:0003924;GO:0005525					GTPase activity
A0A384J798	tr|A0A384J798|A0A384J798_BOTFB Uncharacterized protein OS=Botryotinia fuckeliana (strain B05.10) OX=332648 GN=BCIN_01g09620 PE=3 SV=1	NaN	NaN	NaN	24.0731	22.8339	23.8254	33.6545	30.3326	29.9736	32.3781	32.6087	32.072	NaN	NaN	NaN	NaN	NaN	NaN	0	3	3	3	0	0	NaN	1	0	1	1	NaN	1	0.91697	NaN	1	0.959411	NaN	2.79796e-05	0	-8.77545	translation	GO:0006412	structural constituent of ribosome	GO:0003735	ribosome	GO:0005840	translation	GO:0006412	structural constituent of ribosome
A0A384J7C4	tr|A0A384J7C4|A0A384J7C4_BOTFB 14_3_3 domain-containing protein OS=Botryotinia fuckeliana (strain B05.10) OX=332648 GN=BCIN_01g09310 PE=3 SV=1	22.4373	23.0068	22.2839	25.1902	27.3965	25.084	34.0867	34.2754	34.4456	33.708	33.1812	32.7871	NaN	NaN	NaN	NaN	NaN	NaN	3	3	3	3	0	0	1	0.954514	NaN	0.0134669	0.1164	-3.31422	1.11749e-06	0	-11.6932	1	0.960949	NaN	0.000783927	0.00109942	-7.33523			protein domain specific binding	GO:0019904
A0A384J7C7	tr|A0A384J7C7|A0A384J7C7_BOTFB MGS-like domain-containing protein OS=Botryotinia fuckeliana (strain B05.10) OX=332648 GN=BCIN_01g09580 PE=3 SV=1	23.7304	22.9361	25.9221	26.3982	24.794	26.5474	32.1307	31.2195	31.382	29.1942	30.3572	30.2194	NaN	NaN	NaN	NaN	NaN	NaN	3	3	3	3	0	0	1	0.956708	NaN	0.17885	0.477831	-1.71698	0.00139785	0.00089083	-7.3812	1	0.962491	NaN	0.0039283	0.00122476	-4.01039	purine nucleotide biosynthetic process	GO:0006164	IMP cyclohydrolase activity;phosphoribosylaminoimidazolecarboxamide formyltransferase activity	GO:0003937;GO:0004643
A0A384J7K4	tr|A0A384J7K4|A0A384J7K4_BOTFB CVNH domain-containing protein OS=Botryotinia fuckeliana (strain B05.10) OX=332648 GN=BCIN_01g10500 PE=4 SV=1	21.6732	21.7716	NaN	22.6334	28.3722	22.4682	34.3925	33.0741	33.1019	30.504	30.3891	31.9045	NaN	NaN	21.3194	NaN	NaN	NaN	2	3	3	3	1	0	NaN	1	0	0.349882	0.684016	-2.76888	0.000237091	0	-11.8004	1	0.964039	NaN	0.0323225	0.0182792	-6.44123
A0A384J7K6	tr|A0A384J7K6|A0A384J7K6_BOTFB MFS domain-containing protein OS=Botryotinia fuckeliana (strain B05.10) OX=332648 GN=BCIN_02g00080 PE=3 SV=1	28.2583	24.7659	28.3377	27.0113	28.2653	27.4516	NaN	NaN	NaN	28.4012	27.5546	26.2674	NaN	NaN	NaN	NaN	NaN	NaN	3	3	0	3	0	0	1	0.958912	NaN	0.730707	1	-0.455402	1	0.957831	NaN	1	0.965591	NaN	0.82686	1	0.168312			transmembrane transporter activity	GO:0022857	integral component of membrane	GO:0016021			transmembrane transporter activity
A0A384J7P6	tr|A0A384J7P6|A0A384J7P6_BOTFB Tubulin alpha chain OS=Botryotinia fuckeliana (strain B05.10) OX=332648 GN=BCIN_02g00900 PE=3 SV=1	27.4065	24.5066	27.989	27.3421	24.9107	27.8105	31.7499	31.8268	31.7615	30.1162	32.0991	31.2851	NaN	NaN	24.3643	NaN	NaN	NaN	3	3	3	3	1	0	1	0.961127	2.26972	0.971291	1	-0.0537103	0.00879681	0.00472727	-5.14536	1	0.967148	NaN	0.0137297	0.00903167	-4.47904	microtubule-based process	GO:0007017	GTP binding;GTPase activity;structural constituent of cytoskeleton	GO:0003924;GO:0005200;GO:0005525	microtubule	GO:0005874			GTPase activity
A0A384J7W5	tr|A0A384J7W5|A0A384J7W5_BOTFB Uncharacterized protein OS=Botryotinia fuckeliana (strain B05.10) OX=332648 GN=BCIN_02g00160 PE=4 SV=1	29.7776	29.0452	28.7975	29.6849	30.9087	29.1716	35.0578	35.4347	35.6038	34.277	33.7915	34.2132	NaN	NaN	NaN	NaN	NaN	NaN	3	3	3	3	0	0	1	0.963352	NaN	0.294606	0.645543	-0.715008	5.18676e-05	0	-6.15873	1	0.970278	NaN	0.00148258	0.00130841	-4.17218
A0A384J7X5	tr|A0A384J7X5|A0A384J7X5_BOTFB Nucleoside diphosphate kinase OS=Botryotinia fuckeliana (strain B05.10) OX=332648 GN=Bcynk1 PE=3 SV=1	24.9175	24.9033	27.0262	26.6862	30.1214	28.3715	34.5109	34.6403	34.8205	34.7337	35.5779	35.1397	NaN	NaN	NaN	NaN	NaN	NaN	3	3	3	3	0	0	1	0.965587	NaN	0.0845762	0.321113	-2.77734	0.000220231	0	-9.04156	1	0.971851	NaN	0.00270479	0.00139259	-6.7574	CTP biosynthetic process;GTP biosynthetic process;UTP biosynthetic process	GO:0006183;GO:0006228;GO:0006241	nucleoside diphosphate kinase activity	GO:0004550
A0A384J885	tr|A0A384J885|A0A384J885_BOTFB Bcrpt1 OS=Botryotinia fuckeliana (strain B05.10) OX=332648 GN=Bcrpt1 PE=3 SV=1	NaN	23.3538	22.4252	22.0731	20.7228	21.3754	30.8469	31.5245	31.903	30.8219	30.8742	31.359	20.7084	20.8269	18.956	NaN	NaN	NaN	2	3	3	3	3	0	0.0496639	0.0503704	2.72572	0.091327	0.338271	1.49908	0.000515007	0	-8.53531	1	1	NaN	2.26341e-05	0	-9.62794	protein catabolic process	GO:0030163	ATP binding;proteasome-activating ATPase activity	GO:0005524;GO:0036402	cytoplasm	GO:0005737
A0A384J888	tr|A0A384J888|A0A384J888_BOTFB Bcqcr2 OS=Botryotinia fuckeliana (strain B05.10) OX=332648 GN=Bcqcr2 PE=4 SV=1	NaN	NaN	NaN	22.3229	25.6844	23.4057	33.0104	33.2399	33.0483	31.1399	30.482	30.5567	NaN	NaN	NaN	NaN	NaN	NaN	0	3	3	3	0	0	NaN	1	0	1	0.96873	NaN	1	0.956995	NaN	1	1	NaN	0.00239247	0.00108108	-6.92189			catalytic activity;metal ion binding	GO:0003824;GO:0046872
A0A384J8N2	tr|A0A384J8N2|A0A384J8N2_BOTFB Bcnrp1 OS=Botryotinia fuckeliana (strain B05.10) OX=332648 GN=Bcnrp1 PE=4 SV=1	28.4784	27.8741	28.4007	27.6256	27.9645	28.0913	29.8963	29.6139	29.7068	30.3955	30.2336	29.8598	NaN	NaN	NaN	NaN	NaN	NaN	3	3	3	3	0	0	1	1	NaN	0.203529	0.522289	0.357246	0.00199177	0.000842975	-1.48796	1	1	NaN	0.000423281	0.00145736	-2.26915			RNA binding	GO:0003723					RNA binding
A0A384J8P2	tr|A0A384J8P2|A0A384J8P2_BOTFB PKS_ER domain-containing protein OS=Botryotinia fuckeliana (strain B05.10) OX=332648 GN=BCIN_02g01730 PE=4 SV=1	23.0267	23.2345	NaN	23.6512	22.4544	23.1652	32.1607	32.3975	29.8999	28.724	28.6544	28.874	NaN	NaN	NaN	NaN	NaN	NaN	2	3	3	3	0	0	NaN	1	0	0.934932	1	0.0403706	0.00392169	0.00240569	-8.35544	1	1	NaN	8.89476e-05	0	-5.66055			oxidoreductase activity	GO:0016491					oxidoreductase activity
A0A384J8Y9	tr|A0A384J8Y9|A0A384J8Y9_BOTFB GFO_IDH_MocA domain-containing protein OS=Botryotinia fuckeliana (strain B05.10) OX=332648 GN=BCIN_02g02320 PE=4 SV=1	NaN	NaN	NaN	26.232	27.1752	26.7632	26.6682	26.8573	26.5213	27.7897	27.9315	27.4933	NaN	NaN	NaN	NaN	NaN	NaN	0	3	3	3	0	0	NaN	1	0	1	0.963751	NaN	1	1	NaN	1	1	NaN	0.0283053	0.016537	-1.01468			oxidoreductase activity	GO:0016491					oxidoreductase activity
A0A384J910	tr|A0A384J910|A0A384J910_BOTFB Uncharacterized protein OS=Botryotinia fuckeliana (strain B05.10) OX=332648 GN=BCIN_02g03530 PE=3 SV=1	NaN	NaN	NaN	24.3527	24.2343	22.5585	31.7443	33.3678	33.5252	33.7455	32.1072	33.3657	NaN	NaN	NaN	NaN	NaN	NaN	0	3	3	3	0	0	NaN	1	0	1	0.965421	NaN	1	1	NaN	1	1	NaN	0.000252639	0.000948454	-9.35767	translational elongation	GO:0006414	structural constituent of ribosome	GO:0003735	ribosome	GO:0005840			structural constituent of ribosome
A0A384J916	tr|A0A384J916|A0A384J916_BOTFB Phosphoribosylformylglycinamidine synthase OS=Botryotinia fuckeliana (strain B05.10) OX=332648 GN=Bcade6 PE=3 SV=1	24.5762	24.5162	24.5915	24.3104	24.9437	24.6018	27.2645	29.7428	27.3265	30.0314	28.3465	30.0145	NaN	NaN	NaN	NaN	NaN	NaN	3	3	3	3	0	0	1	1	NaN	0.771242	1	-0.0573883	0.0121667	0.00640456	-3.54998	1	1	NaN	0.00118308	0.000959184	-4.84547	'de novo' IMP biosynthetic process;glutamine metabolic process	GO:0006189;GO:0006541	phosphoribosylformylglycinamidine synthase activity	GO:0004642
A0A384J981	tr|A0A384J981|A0A384J981_BOTFB Uncharacterized protein OS=Botryotinia fuckeliana (strain B05.10) OX=332648 GN=BCIN_02g04910 PE=3 SV=1	28.068	29.2572	28.2491	26.9924	28.2745	28.9638	26.2471	25.4502	26.8223	25.4898	26.6065	25.8891	24.1921	NaN	NaN	NaN	NaN	NaN	3	3	3	3	1	0	1	1	4.33264	0.549398	0.908782	0.447888	0.0123612	0.00635028	2.35158	1	1	NaN	0.0349478	0.019697	2.08173			flavin adenine dinucleotide binding;oxidoreductase activity, acting on the CH-CH group of donors	GO:0016627;GO:0050660
A0A384J9G0	tr|A0A384J9G0|A0A384J9G0_BOTFB Aldedh domain-containing protein OS=Botryotinia fuckeliana (strain B05.10) OX=332648 GN=BCIN_02g03910 PE=4 SV=1	NaN	25.7333	NaN	24.862	25.7344	26.8186	NaN	26.3285	24.5912	27.0429	26.28	26.5792	NaN	NaN	NaN	NaN	NaN	NaN	1	3	2	3	0	0	NaN	1	0	1	1	-0.07175	NaN	1	0	1	1	NaN	0.244337	0.219206	-0.829018			oxidoreductase activity, acting on the aldehyde or oxo group of donors, NAD or NADP as acceptor	GO:0016620
A0A384J9G1	tr|A0A384J9G1|A0A384J9G1_BOTFB Uncharacterized protein OS=Botryotinia fuckeliana (strain B05.10) OX=332648 GN=BCIN_02g05580 PE=4 SV=1	24.6762	24.9103	NaN	23.7651	24.6346	24.8425	23.815	24.7884	24.7204	NaN	24.3616	24.1077	NaN	NaN	NaN	NaN	NaN	NaN	2	3	3	2	0	0	NaN	1	0	0.447463	0.802662	0.379141	0.458035	0.651762	0.351961	1	1	NaN	0.708595	1	0.179415
A0A384J9Q1	tr|A0A384J9Q1|A0A384J9Q1_BOTFB Phosphoglycerate mutase (2,3-diphosphoglycerate-independent) OS=Botryotinia fuckeliana (strain B05.10) OX=332648 GN=BCIN_02g06270 PE=3 SV=1	22.9949	25.7651	26.2665	25.9244	26.6955	28.177	31.962	30.0705	30.6634	31.3694	31.9078	31.8537	NaN	23.2262	22.7969	NaN	NaN	NaN	3	3	3	3	2	0	0.2283	0.257222	1.99728	0.188036	0.49293	-1.9235	0.00710628	0.00384858	-5.88981	1	1	NaN	0.00219447	0.0011336	-4.77799	glucose catabolic process	GO:0006007	manganese ion binding;phosphoglycerate mutase activity	GO:0004619;GO:0030145	cytoplasm	GO:0005737
A0A384J9Q6	tr|A0A384J9Q6|A0A384J9Q6_BOTFB Uncharacterized protein OS=Botryotinia fuckeliana (strain B05.10) OX=332648 GN=BCIN_02g06440 PE=4 SV=1	23.9914	26.4118	24.6555	25.5484	23.8109	24.8458	33.046	32.1909	32.77	28.8912	27.6892	26.7718	NaN	NaN	NaN	NaN	NaN	NaN	3	3	3	3	0	0	1	1	NaN	0.762855	1	0.284557	0.000561419	0	-7.64941	1	1	NaN	0.0184965	0.0107563	-3.04904			RNA binding	GO:0003723					RNA binding
A0A384J9S5	tr|A0A384J9S5|A0A384J9S5_BOTFB Threonine--tRNA ligase OS=Botryotinia fuckeliana (strain B05.10) OX=332648 GN=Bcths1 PE=3 SV=1	23.6587	NaN	23.3576	22.7701	23.7013	21.5716	31.4924	30.8909	30.9451	31.7048	31.0524	31.303	NaN	24.1803	NaN	NaN	NaN	NaN	2	3	3	3	1	0	NaN	1	0	0.379106	0.726224	0.82713	0.00010081	0	-7.60132	1	1	NaN	0.000177051	0	-8.6724	threonyl-tRNA aminoacylation	GO:0006435	ATP binding;threonine-tRNA ligase activity	GO:0004829;GO:0005524	cytoplasm	GO:0005737
A0A384J9T2	tr|A0A384J9T2|A0A384J9T2_BOTFB Bcrpn9 OS=Botryotinia fuckeliana (strain B05.10) OX=332648 GN=Bcrpn9 PE=3 SV=1	NaN	29.6935	29.8532	28.7862	29.4819	28.6875	29.5852	29.3428	28.3082	27.3807	26.8794	26.7029	NaN	25.1744	26.5053	NaN	NaN	NaN	2	3	3	3	2	0	NaN	1	0	0.0957168	0.349256	0.788183	0.265713	0.23678	0.694617	1	1	NaN	0.0034358	0.00130104	1.99754
A0A384J9W4	tr|A0A384J9W4|A0A384J9W4_BOTFB Elongation of fatty acids protein OS=Botryotinia fuckeliana (strain B05.10) OX=332648 GN=BCIN_02g04240 PE=3 SV=1	25.4164	25.7667	25.5395	25.4977	25.4902	24.8561	26.6417	26.7864	26.3767	26.066	24.8814	24.9013	NaN	NaN	NaN	NaN	NaN	NaN	3	3	3	3	0	0	1	1	NaN	0.282549	0.636093	0.292894	0.00287744	0.00262016	-1.02739	1	1	NaN	0.997388	1	-0.00155195					integral component of membrane	GO:0016021
A0A384J9Y3	tr|A0A384J9Y3|A0A384J9Y3_BOTFB Aconitate hydratase, mitochondrial OS=Botryotinia fuckeliana (strain B05.10) OX=332648 GN=Bcaco1 PE=3 SV=1	20.4853	21.1837	19.4063	22.0848	24.3184	23.0055	35.4802	35.2538	35.0677	34.0018	34.3025	32.4784	18.1075	17.7148	17.6018	NaN	NaN	NaN	3	3	3	3	3	0	0.00910659	0.0101176	2.5504	0.0285508	0.187147	-2.77781	9.5438e-06	0	-14.9088	1	1	NaN	0.000261889	0.000929293	-10.458	tricarboxylic acid cycle	GO:0006099	4 iron, 4 sulfur cluster binding;aconitate hydratase activity;metal ion binding	GO:0003994;GO:0046872;GO:0051539
A0A384JA10	tr|A0A384JA10|A0A384JA10_BOTFB Bcpse1 OS=Botryotinia fuckeliana (strain B05.10) OX=332648 GN=Bcpse1 PE=4 SV=1	25.6115	26.6458	26.0446	26.7021	27.0449	25.2871	28.7715	29.7086	30.4439	29.0397	29.8127	30.0999	NaN	NaN	NaN	NaN	NaN	NaN	3	3	3	3	0	0	1	1	NaN	0.712129	1	-0.244071	0.00340302	0.00246715	-3.5407	1	1	NaN	0.00610189	0.00402273	-3.30603	protein import into nucleus	GO:0006606			cell	GO:0005623
A0A384JA13	tr|A0A384JA13|A0A384JA13_BOTFB Histone H2B OS=Botryotinia fuckeliana (strain B05.10) OX=332648 GN=BCIN_02g06790 PE=3 SV=1	21.2319	23.9476	23.3423	22.1197	26.2026	23.8025	33.7486	33.1372	32.5072	32.3719	32.3051	31.7921	NaN	NaN	24.5069	NaN	NaN	NaN	3	3	3	3	1	0	1	1	-1.66628	0.45193	0.803181	-1.20098	0.000330625	0	-10.2904	1	1	NaN	0.00248475	0.00106464	-8.11477			DNA binding;protein heterodimerization activity	GO:0003677;GO:0046982	nucleosome	GO:0000786			DNA binding
A0A384JA37	tr|A0A384JA37|A0A384JA37_BOTFB Dihydrolipoyl dehydrogenase OS=Botryotinia fuckeliana (strain B05.10) OX=332648 GN=BCIN_02g06400 PE=3 SV=1	21.2081	22.1874	21.7363	20.2078	22.4291	23.1516	33.0723	33.4804	33.3344	31.3413	31.7801	31.6216	18.5735	21.7984	NaN	NaN	NaN	NaN	3	3	3	3	2	0	0.311692	0.36957	1.52461	0.825453	1	-0.218899	2.94996e-06	0	-11.5851	1	1	NaN	0.00041936	0.00146875	-9.6515	cell redox homeostasis	GO:0045454	dihydrolipoyl dehydrogenase activity;electron transfer activity;flavin adenine dinucleotide binding	GO:0004148;GO:0009055;GO:0050660	cell	GO:0005623
A0A384JA44	tr|A0A384JA44|A0A384JA44_BOTFB Bccmk2 OS=Botryotinia fuckeliana (strain B05.10) OX=332648 GN=Bccmk2 PE=3 SV=1	NaN	NaN	NaN	26.6665	27.7922	27.0396	27.3953	27.2043	26.6845	27.1493	27.9629	28.157	NaN	NaN	NaN	NaN	NaN	NaN	0	3	3	3	0	0	NaN	1	0	1	0.997928	NaN	1	1	NaN	1	1	NaN	0.262184	0.248576	-0.590286			ATP binding;protein kinase activity	GO:0004672;GO:0005524
A0A384JA65	tr|A0A384JA65|A0A384JA65_BOTFB Eukaryotic translation initiation factor 3 subunit E OS=Botryotinia fuckeliana (strain B05.10) OX=332648 GN=INT6 PE=3 SV=1	28.0444	24.0315	27.8921	24.1524	26.1724	28.3274	30.3886	30.4345	30.0297	31.7056	31.2913	31.3158	NaN	NaN	23.8503	NaN	NaN	NaN	3	3	3	3	1	0	1	1	2.80566	0.817742	1	0.438592	0.0513536	0.024765	-3.62829	1	1	NaN	0.0126071	0.00874419	-5.22014	formation of cytoplasmic translation initiation complex	GO:0001732	translation initiation factor activity	GO:0003743	eukaryotic 43S preinitiation complex;eukaryotic 48S preinitiation complex;eukaryotic translation initiation factor 3 complex, eIF3e	GO:0016282;GO:0033290;GO:0071540
A0A384JAE1	tr|A0A384JAE1|A0A384JAE1_BOTFB Mannose-1-phosphate guanyltransferase OS=Botryotinia fuckeliana (strain B05.10) OX=332648 GN=Bcgcd6 PE=3 SV=1	26.8156	26.4232	27.2728	25.5562	26.4808	26.5983	26.5362	25.8097	25.7723	27.2671	26.826	26.5235	NaN	NaN	NaN	NaN	NaN	NaN	3	3	3	3	0	0	1	1	NaN	0.202672	0.526382	0.625394	0.0844738	0.0458246	0.797787	1	1	NaN	0.168974	0.112746	-0.66043	biosynthetic process	GO:0009058	nucleotidyltransferase activity	GO:0016779			biosynthetic process	GO:0009058	nucleotidyltransferase activity
A0A384JAE8	tr|A0A384JAE8|A0A384JAE8_BOTFB FAD-binding FR-type domain-containing protein OS=Botryotinia fuckeliana (strain B05.10) OX=332648 GN=BCIN_02g08040 PE=4 SV=1	28.9383	29.0887	28.8612	26.87	29.1746	27.314	28.1979	28.3383	28.0436	28.3326	27.7468	28.4999	NaN	NaN	NaN	NaN	NaN	NaN	3	3	3	3	0	0	1	1	NaN	0.172407	0.478717	1.17655	0.0020642	0.000832653	0.769451	1	1	NaN	0.612574	0.949366	-0.406899			oxidoreductase activity	GO:0016491					oxidoreductase activity
A0A384JAG8	tr|A0A384JAG8|A0A384JAG8_BOTFB Bcnif3 OS=Botryotinia fuckeliana (strain B05.10) OX=332648 GN=Bcnif3 PE=3 SV=1	NaN	NaN	NaN	26.1456	26.4823	25.9256	27.7712	27.1131	27.5797	26.7515	25.6773	NaN	NaN	NaN	NaN	NaN	NaN	NaN	0	3	3	2	0	0	NaN	1	0	1	0.98572	NaN	1	1	NaN	1	1	NaN	0.951351	1	-0.0299145
A0A384JAP1	tr|A0A384JAP1|A0A384JAP1_BOTFB Uncharacterized protein OS=Botryotinia fuckeliana (strain B05.10) OX=332648 GN=BCIN_02g07930 PE=3 SV=1	26.7714	25.7864	NaN	24.951	25.7473	26.3972	26.6071	27.5748	28.1364	27.1187	25.6892	25.5403	NaN	NaN	NaN	NaN	NaN	NaN	2	3	3	3	0	0	NaN	1	0	0.439494	0.791986	0.580406	0.188106	0.124453	-1.16052	1	1	NaN	0.558038	0.849169	-0.41757			oxidoreductase activity	GO:0016491					oxidoreductase activity
A0A384JAS2	tr|A0A384JAS2|A0A384JAS2_BOTFB Bcrps20 OS=Botryotinia fuckeliana (strain B05.10) OX=332648 GN=Bcrps20 PE=3 SV=1	20.4959	20.3703	22.1203	20.3405	23.4085	21.9546	28.463	32.3485	32.105	33.6131	34.03	33.9708	NaN	NaN	NaN	NaN	NaN	NaN	3	3	3	3	0	0	1	1	NaN	0.43706	0.793978	-0.905691	0.00192703	0.000846473	-9.97669	1	1	NaN	0.00018118	0	-11.9701	translation	GO:0006412	RNA binding;structural constituent of ribosome	GO:0003723;GO:0003735	small ribosomal subunit	GO:0015935	translation	GO:0006412	RNA binding;structural constituent of ribosome
A0A384JB16	tr|A0A384JB16|A0A384JB16_BOTFB Bcrpt3 OS=Botryotinia fuckeliana (strain B05.10) OX=332648 GN=Bcrpt3 PE=3 SV=1	25.5892	25.2219	25.8073	24.8781	26.0782	27.266	31.5324	31.3316	31.2075	31.3785	28.8954	30.3345	NaN	NaN	NaN	NaN	NaN	NaN	3	3	3	3	0	0	1	1	NaN	0.49344	0.848185	-0.534628	7.56243e-06	0	-5.81769	1	1	NaN	0.0143471	0.00940225	-4.12869	protein catabolic process	GO:0030163	ATP binding;proteasome-activating ATPase activity	GO:0005524;GO:0036402	cytoplasm	GO:0005737
A0A384JB18	tr|A0A384JB18|A0A384JB18_BOTFB Cytochrome b5 heme-binding domain-containing protein OS=Botryotinia fuckeliana (strain B05.10) OX=332648 GN=BCIN_03g00800 PE=4 SV=1	NaN	NaN	NaN	24.6417	25.5026	25.3887	26.6245	27.8962	27.832	29.6187	29.1946	29.558	NaN	NaN	NaN	NaN	NaN	NaN	0	3	3	3	0	0	NaN	1	0	1	0.994436	NaN	1	1	NaN	1	1	NaN	0.000141614	0	-4.27945
A0A384JB76	tr|A0A384JB76|A0A384JB76_BOTFB Bcmir1 OS=Botryotinia fuckeliana (strain B05.10) OX=332648 GN=Bcmir1 PE=3 SV=1	20.8636	24.3151	24.2408	23.0123	24.5987	24.3856	32.887	32.4244	32.3587	31.9229	31.9621	31.7647	NaN	NaN	NaN	NaN	NaN	NaN	3	3	3	3	0	0	1	1	NaN	0.527256	0.889935	-0.85903	0.00121319	0.000482143	-9.41686	1	1	NaN	9.50743e-05	0	-7.88436			transmembrane transporter activity	GO:0022857	integral component of membrane	GO:0016021			transmembrane transporter activity
A0A384JBJ5	tr|A0A384JBJ5|A0A384JBJ5_BOTFB Uncharacterized protein OS=Botryotinia fuckeliana (strain B05.10) OX=332648 GN=BCIN_03g01520 PE=3 SV=1;tr|A0A384JBR0|A0A384JBR0_BOTFB Uncharacterized protein OS=Botryotinia fuckeliana (strain B05.10) OX=332648 GN=BCIN_03g0152	NaN	NaN	NaN	28.2009	27.6523	26.5502	NaN	NaN	NaN	32.2719	28.4537	30.4595	NaN	NaN	NaN	NaN	NaN	NaN	0	3	0	3	0	0	NaN	1	0	1	1	NaN	NaN	1	0	1	1	NaN	0.0720077	0.0379074	-2.92725			oxidoreductase activity;zinc ion binding	GO:0008270;GO:0016491					oxidoreductase activity
A0A384JBQ4	tr|A0A384JBQ4|A0A384JBQ4_BOTFB Ribosomal_L2_C domain-containing protein OS=Botryotinia fuckeliana (strain B05.10) OX=332648 GN=BCIN_03g02530 PE=4 SV=1	19.623	20.7424	21.7836	20.1116	22.5988	21.3092	33.0278	31.7978	31.2926	33.1141	33.4131	33.1412	NaN	NaN	NaN	NaN	NaN	NaN	3	3	3	3	0	0	1	1	NaN	0.547971	0.907924	-0.623502	0.000151259	0	-11.323	1	1	NaN	8.08859e-05	0	-11.8829	translation	GO:0006412	structural constituent of ribosome	GO:0003735	ribosome	GO:0005840	translation	GO:0006412	structural constituent of ribosome
A0A384JBS6	tr|A0A384JBS6|A0A384JBS6_BOTFB Probable endonuclease LCL3 OS=Botryotinia fuckeliana (strain B05.10) OX=332648 GN=BCIN_03g03380 PE=3 SV=1;tr|A0A384JCD6|A0A384JCD6_BOTFB Probable endonuclease LCL3 OS=Botryotinia fuckeliana (strain B05.10) OX=332648 GN=BCIN_0	29.6476	25.7736	29.6724	29.3877	26.3873	26.6914	31.7581	33.5816	33.7024	30.2241	30.3206	30.7081	NaN	NaN	NaN	NaN	NaN	NaN	3	3	3	3	0	0	1	1	NaN	0.615082	0.952854	0.875725	0.0320177	0.0151663	-4.64951	1	1	NaN	0.0385781	0.0226866	-2.92878	gene silencing by RNA	GO:0031047	nuclease activity	GO:0004518	RISC complex	GO:0016442			nuclease activity
A0A384JBX9	tr|A0A384JBX9|A0A384JBX9_BOTFB Uncharacterized protein OS=Botryotinia fuckeliana (strain B05.10) OX=332648 GN=BCIN_03g03620 PE=3 SV=1	NaN	NaN	NaN	21.9444	24.1783	24.947	32.6948	32.5183	32.4204	31.3679	30.8524	30.4599	NaN	NaN	NaN	NaN	NaN	NaN	0	3	3	3	0	0	NaN	1	0	1	1	NaN	1	1	NaN	1	1	NaN	0.00154688	0.0012844	-7.2035	translation	GO:0006412	structural constituent of ribosome	GO:0003735	ribosome	GO:0005840	translation	GO:0006412	structural constituent of ribosome
A0A384JC90	tr|A0A384JC90|A0A384JC90_BOTFB NAD(P)-bd_dom domain-containing protein OS=Botryotinia fuckeliana (strain B05.10) OX=332648 GN=BCIN_03g03060 PE=4 SV=1;tr|A0A384JBP0|A0A384JBP0_BOTFB NAD(P)-bd_dom domain-containing protein OS=Botryotinia fuckeliana (strain B	29.781	28.4387	27.3765	27.0841	28.3799	28.9445	27.7231	27.7788	28.7221	28.7547	29.1816	30.4724	26.7317	NaN	NaN	NaN	NaN	NaN	3	3	3	3	1	0	1	1	1.80037	0.678542	1	0.395908	0.583262	0.959207	0.457428	1	1	NaN	0.152091	0.0970263	-1.33341
A0A384JCP6	tr|A0A384JCP6|A0A384JCP6_BOTFB Uncharacterized protein OS=Botryotinia fuckeliana (strain B05.10) OX=332648 GN=BCIN_03g06510 PE=4 SV=1	27.0727	27.5109	28.1974	27.2063	26.8321	27.8413	25.5324	25.6959	23.6968	NaN	NaN	NaN	NaN	NaN	NaN	NaN	NaN	NaN	3	3	3	0	0	0	1	0.926886	NaN	0.532537	0.891244	0.300419	0.021986	0.0128272	2.6186	1	1	NaN	1	1	NaN
A0A384JCW2	tr|A0A384JCW2|A0A384JCW2_BOTFB Bcmyo2 OS=Botryotinia fuckeliana (strain B05.10) OX=332648 GN=Bcmyo2 PE=3 SV=1	29.9946	30.818	31.1362	30.1393	29.2643	30.6774	29.5611	28.8826	27.8857	29.127	28.7913	28.9539	NaN	NaN	25.7568	NaN	NaN	NaN	3	3	3	3	1	0	1	0.924827	4.89278	0.30853	0.647328	0.622555	0.0343417	0.0159804	1.87309	1	1	NaN	0.0647686	0.0328641	1.06961			actin filament binding;ATP binding;motor activity	GO:0003774;GO:0005524;GO:0051015	myosin complex	GO:0016459
A0A384JCX3	tr|A0A384JCX3|A0A384JCX3_BOTFB 40S ribosomal protein S1 OS=Botryotinia fuckeliana (strain B05.10) OX=332648 GN=RPS1 PE=3 SV=1	22.1736	20.782	21.4746	21.1508	24.3406	20.8487	32.8734	33.5475	33.3134	34.6042	34.0869	34.0171	NaN	18.7367	22.1216	NaN	NaN	NaN	3	3	3	3	2	0	0.498364	0.731121	1.04758	0.62018	0.958624	-0.636625	1.24442e-05	0	-11.7681	1	1	NaN	0.000431199	0.00143511	-12.1227	translation	GO:0006412	structural constituent of ribosome	GO:0003735	cytosolic small ribosomal subunit	GO:0022627	translation	GO:0006412	structural constituent of ribosome
A0A384JD53	tr|A0A384JD53|A0A384JD53_BOTFB Polyadenylate-binding protein OS=Botryotinia fuckeliana (strain B05.10) OX=332648 GN=BCIN_03g04810 PE=3 SV=1	24.027	NaN	NaN	23.3213	23.3948	24.6697	32.3096	32.4472	32.2208	31.4799	31.2555	31.2807	NaN	NaN	NaN	NaN	NaN	NaN	1	3	3	3	0	0	NaN	1	0	1	1	0.231734	1	1	-8.29888	1	1	NaN	7.00332e-05	0	-7.54345			RNA binding	GO:0003723					RNA binding
A0A384JDH6	tr|A0A384JDH6|A0A384JDH6_BOTFB Superoxide dismutase 1 copper chaperone OS=Botryotinia fuckeliana (strain B05.10) OX=332648 GN=Bcccs1 PE=3 SV=1	NaN	24.9115	NaN	24.8335	24.7567	24.9684	25.9541	26.0137	26.1551	24.3277	25.5404	27.1781	NaN	NaN	NaN	NaN	NaN	NaN	1	3	3	3	0	0	NaN	1	0	1	1	0.0586154	1	1	-1.12947	1	0.981394	NaN	0.373404	0.453886	-0.829159	metal ion transport;superoxide metabolic process	GO:0006801;GO:0030001	metal ion binding	GO:0046872
A0A384JDJ8	tr|A0A384JDJ8|A0A384JDJ8_BOTFB Uncharacterized protein OS=Botryotinia fuckeliana (strain B05.10) OX=332648 GN=BCIN_03g06180 PE=3 SV=1	26.9652	29.1383	29.6516	28.5427	26.4115	29.525	31.1904	29.9124	30.2916	29.38	29.0815	28.7944	NaN	NaN	NaN	NaN	NaN	NaN	3	3	3	3	0	0	1	0.811251	NaN	0.747697	1	0.425281	0.106748	0.0588803	-1.8798	1	0.941338	NaN	0.377968	0.462441	-0.925571	L-serine biosynthetic process	GO:0006564	NAD binding;phosphoglycerate dehydrogenase activity	GO:0004617;GO:0051287
A0A384JDK9	tr|A0A384JDK9|A0A384JDK9_BOTFB Bcccg1 OS=Botryotinia fuckeliana (strain B05.10) OX=332648 GN=Bcccg1 PE=4 SV=1	NaN	NaN	NaN	26.1945	25.4499	21.8335	31.1467	31.565	31.3512	30.673	26.6629	27.4785	NaN	NaN	NaN	NaN	NaN	NaN	0	3	3	3	0	0	NaN	1	0	1	1	NaN	1	1	NaN	1	0.939862	NaN	0.106423	0.0599101	-3.77888
A0A384JDR8	tr|A0A384JDR8|A0A384JDR8_BOTFB Bcmrpl3 OS=Botryotinia fuckeliana (strain B05.10) OX=332648 GN=Bcmrpl3 PE=4 SV=1	26.3355	24.1749	NaN	23.7455	24.1625	24.657	26.6675	25.1109	25.4164	25.6632	27.2282	26.8928	NaN	NaN	NaN	NaN	NaN	NaN	2	3	3	3	0	0	NaN	1	0	0.309449	0.64685	1.06688	0.670251	1	-0.476402	1	0.848136	NaN	0.0114641	0.00690047	-2.40644	RNA processing	GO:0006396	ribonuclease III activity	GO:0004525
A0A384JDU7	tr|A0A384JDU7|A0A384JDU7_BOTFB 40S ribosomal protein S12 OS=Botryotinia fuckeliana (strain B05.10) OX=332648 GN=Bcrps12 PE=3 SV=1	NaN	19.8734	NaN	19.7262	22.9591	21.8802	31.5124	31.639	31.3503	31.9505	32.2301	32.0268	NaN	NaN	NaN	NaN	NaN	NaN	1	3	3	3	0	0	NaN	1	0	1	1	-1.64839	1	0.771999	-11.6272	1	0.849337	NaN	0.000380516	0.00149206	-10.5473	translation	GO:0006412	structural constituent of ribosome	GO:0003735	ribosome	GO:0005840	translation	GO:0006412	structural constituent of ribosome
A0A384JDW2	tr|A0A384JDW2|A0A384JDW2_BOTFB BUB1 N-terminal domain-containing protein OS=Botryotinia fuckeliana (strain B05.10) OX=332648 GN=BCIN_03g08490 PE=4 SV=1;tr|A0A384JDU9|A0A384JDU9_BOTFB Uncharacterized protein OS=Botryotinia fuckeliana (strain B05.10) OX=3326	NaN	NaN	NaN	25.3188	26.0653	25.5342	24.9539	24.5195	24.7879	25.8388	NaN	NaN	NaN	NaN	NaN	NaN	NaN	NaN	0	3	3	1	0	0	NaN	1	0	1	1	NaN	1	0.76983	NaN	1	0.850542	NaN	1	1	-0.19942	mitotic spindle assembly checkpoint	GO:0007094
A0A384JEF3	tr|A0A384JEF3|A0A384JEF3_BOTFB HTH APSES-type domain-containing protein OS=Botryotinia fuckeliana (strain B05.10) OX=332648 GN=BCIN_04g00280 PE=3 SV=1;tr|A0A384JDZ1|A0A384JDZ1_BOTFB HTH APSES-type domain-containing protein OS=Botryotinia fuckeliana (strain	24.5865	24.4682	24.9848	23.8736	24.4246	24.5761	27.8931	25.2051	24.9123	NaN	NaN	NaN	22.1324	NaN	NaN	NaN	NaN	NaN	3	3	3	0	1	0	1	0.830683	2.54739	0.215942	0.538374	0.388387	0.240581	0.203123	-1.32371	1	0.852962	NaN	1	1	NaN			DNA binding	GO:0003677					DNA binding
A0A384JE85	tr|A0A384JE85|A0A384JE85_BOTFB Bcacb1 OS=Botryotinia fuckeliana (strain B05.10) OX=332648 GN=Bcacb1 PE=4 SV=1	NaN	NaN	24.0184	24.7153	27.3522	24.2308	32.9709	33.5889	33.566	31.7351	32.1413	30.6223	NaN	NaN	24.0419	NaN	NaN	NaN	1	3	3	3	1	0	NaN	1	0	1	1	-1.41435	1	0.772271	-9.35685	1	0.854177	NaN	0.0047868	0.00180124	-6.06679			fatty-acyl-CoA binding	GO:0000062
A0A384JEK6	tr|A0A384JEK6|A0A384JEK6_BOTFB Amidohydro-rel domain-containing protein OS=Botryotinia fuckeliana (strain B05.10) OX=332648 GN=BCIN_04g02380 PE=4 SV=1	NaN	25.9504	26.1736	25.925	25.8971	26.1959	23.0635	NaN	NaN	28.8479	28.6367	28.2353	NaN	NaN	NaN	NaN	NaN	NaN	2	3	1	3	0	0	NaN	1	0	0.73129	1	0.0559772	NaN	1	0	1	0.857843	NaN	0.000226707	0.000989247	-2.56725			hydrolase activity, acting on carbon-nitrogen (but not peptide) bonds	GO:0016810					hydrolase activity, acting on carbon-nitrogen (but not peptide) bonds
A0A384JEL4	tr|A0A384JEL4|A0A384JEL4_BOTFB Bcmet17 OS=Botryotinia fuckeliana (strain B05.10) OX=332648 GN=Bcmet17 PE=3 SV=1	NaN	NaN	NaN	28.6344	25.2735	29.7327	29.5928	28.561	29.0726	28.433	28.6455	28.4717	NaN	NaN	NaN	NaN	NaN	NaN	0	3	3	3	0	0	NaN	1	0	1	1	NaN	1	0.766332	NaN	1	0.859072	NaN	0.660232	1	-0.636527	cellular amino acid metabolic process	GO:0006520	pyridoxal phosphate binding;transferase activity, transferring alkyl or aryl (other than methyl) groups	GO:0016765;GO:0030170			cellular amino acid metabolic process	GO:0006520	transferase activity, transferring alkyl or aryl (other than methyl) groups
A0A384JEP9	tr|A0A384JEP9|A0A384JEP9_BOTFB Bcrho1 OS=Botryotinia fuckeliana (strain B05.10) OX=332648 GN=Bcrho1 PE=4 SV=1	NaN	24.49	22.9879	28.0724	25.8726	24.4461	31.6658	31.7209	31.429	28.23	31.2987	30.4109	NaN	16.6161	18.4791	NaN	NaN	NaN	2	3	3	3	2	0	NaN	1	0	0.202771	0.523441	-2.3914	0.000830423	0	-7.8663	1	0.86154	NaN	0.0507887	0.0276143	-3.8495	small GTPase mediated signal transduction	GO:0007264	GTP binding;GTPase activity	GO:0003924;GO:0005525					GTPase activity
A0A384JET9	tr|A0A384JET9|A0A384JET9_BOTFB Ketol-acid reductoisomerase, mitochondrial OS=Botryotinia fuckeliana (strain B05.10) OX=332648 GN=Bcilv5 PE=3 SV=1	NaN	NaN	22.4867	19.9995	22.642	21.2078	32.694	33.0766	33.0494	32.5425	33.3299	32.9972	18.7216	NaN	NaN	NaN	NaN	NaN	1	3	3	3	1	0	NaN	1	0	1	1	1.20358	1	0.794951	-10.4533	1	0.864023	NaN	0.000126503	0	-11.6734	isoleucine biosynthetic process;valine biosynthetic process	GO:0009097;GO:0009099	ketol-acid reductoisomerase activity;metal ion binding	GO:0004455;GO:0046872	mitochondrion	GO:0005739
A0A384JEU9	tr|A0A384JEU9|A0A384JEU9_BOTFB Bcprx1 OS=Botryotinia fuckeliana (strain B05.10) OX=332648 GN=Bcprx1 PE=4 SV=1	27.9143	27.7653	26.0298	27.4149	25.9536	27.7844	29.5127	31.0347	31.3291	29.6836	30.9313	30.4208	NaN	NaN	NaN	NaN	NaN	NaN	3	3	3	3	0	0	1	0.840752	NaN	0.832836	1	0.185502	0.014832	0.00773407	-3.389	1	0.86652	NaN	0.00778315	0.00570526	-3.29425	cell redox homeostasis	GO:0045454	antioxidant activity;oxidoreductase activity	GO:0016209;GO:0016491	cell	GO:0005623			oxidoreductase activity
A0A384JEX2	tr|A0A384JEX2|A0A384JEX2_BOTFB Aspartate aminotransferase OS=Botryotinia fuckeliana (strain B05.10) OX=332648 GN=Bcpio13 PE=3 SV=1	23.416	NaN	NaN	24.4428	24.7747	23.8848	33.6225	32.7671	32.636	30.8432	30.5158	29.2129	NaN	NaN	NaN	NaN	NaN	NaN	1	3	3	3	0	0	NaN	1	0	1	1	-0.951495	1	0.792939	-9.5926	1	0.867774	NaN	0.000488161	0.00138235	-5.82317	biosynthetic process;cellular amino acid metabolic process	GO:0006520;GO:0009058	pyridoxal phosphate binding;transaminase activity	GO:0008483;GO:0030170			biosynthetic process;cellular amino acid metabolic process	GO:0006520;GO:0009058
A0A384JF29	tr|A0A384JF29|A0A384JF29_BOTFB Uncharacterized protein OS=Botryotinia fuckeliana (strain B05.10) OX=332648 GN=BCIN_04g02660 PE=3 SV=1	NaN	NaN	NaN	21.1304	22.7174	22.4969	22.9489	23.4744	22.961	29.3246	31.0112	30.7697	NaN	NaN	20.8677	NaN	NaN	NaN	0	3	3	3	1	0	NaN	1	0	1	1	NaN	1	0.801344	NaN	1	0.869032	NaN	0.000337079	0.00163478	-8.25355	carbohydrate metabolic process	GO:0005975	carbohydrate binding;hydrolase activity, hydrolyzing O-glycosyl compounds	GO:0004553;GO:0030246			carbohydrate metabolic process	GO:0005975
A0A384JFP6	tr|A0A384JFP6|A0A384JFP6_BOTFB Uncharacterized protein OS=Botryotinia fuckeliana (strain B05.10) OX=332648 GN=BCIN_04g04500 PE=4 SV=1	23.7681	22.8602	NaN	23.8819	27.3309	26.4817	34.1909	34.2499	34.0323	31.4777	31.3394	28.3797	NaN	NaN	NaN	NaN	NaN	NaN	2	3	3	3	0	0	NaN	1	0	0.15819	0.450813	-2.58401	7.2992e-05	0	-10.8436	1	0.815826	NaN	0.0359505	0.0203465	-4.50076			voltage-gated anion channel activity	GO:0008308	mitochondrial outer membrane	GO:0005741
A0A384JFU4	tr|A0A384JFU4|A0A384JFU4_BOTFB BcppoA90 OS=Botryotinia fuckeliana (strain B05.10) OX=332648 GN=BcppoA90 PE=4 SV=1	NaN	21.955	19.2774	22.9827	23.3813	22.1093	32.9923	32.7171	33.2782	32.7932	33.0529	33.5447	16.6815	19.145	22.0646	NaN	NaN	NaN	2	3	3	3	3	0	0.597752	0.907551	1.31917	0.140635	0.420694	-2.20821	0.00120247	0.000484305	-12.3797	1	0.840999	NaN	1.89007e-05	0	-10.3059	oxylipin biosynthetic process;response to oxidative stress	GO:0006979;GO:0031408	heme binding;iron ion binding;oxidoreductase activity, acting on paired donors, with incorporation or reduction of molecular oxygen;peroxidase activity	GO:0004601;GO:0005506;GO:0016705;GO:0020037
A0A384JFY2	tr|A0A384JFY2|A0A384JFY2_BOTFB Aldo_ket_red domain-containing protein OS=Botryotinia fuckeliana (strain B05.10) OX=332648 GN=BCIN_04g06450 PE=4 SV=1;tr|A0A384JFV3|A0A384JFV3_BOTFB Aldo_ket_red domain-containing protein OS=Botryotinia fuckeliana (strain B05	22.3454	23.2765	22.6052	23.3576	27.899	24.9904	35.0191	34.5001	34.3636	32.7808	33.6563	32.5652	NaN	NaN	NaN	NaN	NaN	NaN	3	3	3	3	0	0	1	0.780811	NaN	0.120131	0.38815	-2.67329	4.08169e-06	0	-11.8852	1	0.816937	NaN	0.00519388	0.00263473	-7.58512			oxidoreductase activity	GO:0016491					oxidoreductase activity
A0A384JFX6	tr|A0A384JFX6|A0A384JFX6_BOTFB Vacuolar proton pump subunit B OS=Botryotinia fuckeliana (strain B05.10) OX=332648 GN=Bcvma2 PE=3 SV=1	NaN	22.9888	22.9321	22.5875	22.4401	23.7528	33.4215	31.748	31.6358	31.0386	32.8028	30.7961	19.8344	21.7004	22.4592	NaN	NaN	NaN	2	3	3	3	3	0	0.204133	0.229362	1.62915	0.953914	1	0.0336577	0.0011087	0.000493151	-9.30798	1	0.818052	NaN	0.000338456	0.00162069	-8.61903	ATP hydrolysis coupled proton transport;ATP metabolic process	GO:0015991;GO:0046034	ATP binding	GO:0005524	proton-transporting V-type ATPase, V1 domain	GO:0033180
A0A384JG48	tr|A0A384JG48|A0A384JG48_BOTFB Bccdc10 OS=Botryotinia fuckeliana (strain B05.10) OX=332648 GN=Bccdc10 PE=3 SV=1	24.1436	NaN	23.6634	21.168	23.0194	20.6334	32.4032	31.9535	31.8381	30.5618	30.0153	29.9552	NaN	NaN	NaN	NaN	NaN	NaN	2	3	3	3	0	0	NaN	1	0	0.0944433	0.3457	2.29656	9.40607e-05	0	-8.1614	1	0.819169	NaN	0.000331501	0.00164912	-8.57051			GTP binding	GO:0005525
A0A384JGF3	tr|A0A384JGF3|A0A384JGF3_BOTFB Aa_trans domain-containing protein OS=Botryotinia fuckeliana (strain B05.10) OX=332648 GN=BCIN_05g01060 PE=3 SV=1	NaN	NaN	NaN	27.9488	27.5797	29.4383	24.2824	25.4	25.163	27.8963	26.6346	26.9871	NaN	NaN	NaN	NaN	NaN	NaN	0	3	3	3	0	0	NaN	1	0	1	1	NaN	1	0.722874	NaN	1	0.821414	NaN	0.166736	0.110773	1.14963
A0A384JGJ0	tr|A0A384JGJ0|A0A384JGJ0_BOTFB Actin-related protein 2/3 complex subunit 5 OS=Botryotinia fuckeliana (strain B05.10) OX=332648 GN=Bcarc15 PE=3 SV=1	22.3303	NaN	NaN	19.6093	20.9066	25.0255	27.2252	30.3247	30.0902	30.2566	29.8114	30.4042	NaN	NaN	NaN	NaN	NaN	NaN	1	3	3	3	0	0	NaN	1	0	1	1	0.483123	1	0.720972	-6.88309	1	0.824803	NaN	0.00718148	0.0059235	-8.31024	Arp2/3 complex-mediated actin nucleation	GO:0034314			Arp2/3 protein complex	GO:0005885
A0A384JGL0	tr|A0A384JGL0|A0A384JGL0_BOTFB NADH-cytochrome b5 reductase OS=Botryotinia fuckeliana (strain B05.10) OX=332648 GN=BCIN_05g01380 PE=3 SV=1	25.1613	25.4507	26.5342	24.8067	24.1931	25.2993	31.7882	31.6874	30.2201	28.2833	28.068	27.9023	NaN	NaN	NaN	NaN	NaN	NaN	3	3	3	3	0	0	1	0.791202	NaN	0.145667	0.426121	0.94905	0.00109956	0.000495413	-5.51647	1	0.825939	NaN	0.000606732	0.00124503	-3.31818			oxidoreductase activity	GO:0016491					oxidoreductase activity
A0A384JGY9	tr|A0A384JGY9|A0A384JGY9_BOTFB Endoplasmic reticulum transmembrane protein OS=Botryotinia fuckeliana (strain B05.10) OX=332648 GN=Bcyet3 PE=3 SV=1	22.4837	24.0709	23.1398	23.7081	23.07	23.5519	29.752	30.1156	28.763	27.4117	26.8014	26.8867	22.8345	NaN	NaN	NaN	NaN	NaN	3	3	3	3	1	0	1	0.797264	0.396976	0.692891	1	-0.211901	0.000500704	0	-6.31209	1	0.827079	NaN	0.000186868	0	-3.58994	intracellular protein transport	GO:0006886			endoplasmic reticulum;integral component of membrane	GO:0005783;GO:0016021
A0A384JH17	tr|A0A384JH17|A0A384JH17_BOTFB PHB domain-containing protein OS=Botryotinia fuckeliana (strain B05.10) OX=332648 GN=BCIN_05g01240 PE=3 SV=1	NaN	NaN	NaN	27.5004	26.6501	26.7326	29.9224	28.7071	28.7854	29.404	29.435	29.1015	NaN	NaN	NaN	NaN	NaN	NaN	0	3	3	3	0	0	NaN	1	0	1	1	NaN	1	0.750077	NaN	1	0.829367	NaN	0.00127068	0.000917073	-2.35245					membrane	GO:0016020
A0A384JHP3	tr|A0A384JHP3|A0A384JHP3_BOTFB Cytochrome b5 heme-binding domain-containing protein OS=Botryotinia fuckeliana (strain B05.10) OX=332648 GN=BCIN_05g04870 PE=4 SV=1	21.4522	22.2729	21.4471	24.9534	21.2532	23.9903	30.951	30.1398	30.611	31.6915	31.5614	31.3535	NaN	NaN	NaN	NaN	NaN	NaN	3	3	3	3	0	0	1	0.803421	NaN	0.216306	0.536596	-1.67488	1.65569e-05	0	-8.84322	1	0.832822	NaN	0.00186046	0.00121212	-8.13649			succinate dehydrogenase activity	GO:0000104
A0A384JHR7	tr|A0A384JHR7|A0A384JHR7_BOTFB Superoxide dismutase OS=Botryotinia fuckeliana (strain B05.10) OX=332648 GN=Bcsod4 PE=3 SV=1	NaN	NaN	NaN	23.1451	25.1282	23.6259	30.5548	32.3418	31.3388	27.7501	26.7701	26.106	NaN	NaN	23.6263	NaN	NaN	NaN	0	3	3	3	1	0	NaN	1	0	1	1	NaN	1	0.744474	NaN	1	0.833981	NaN	0.0190336	0.0114644	-2.909			metal ion binding;superoxide dismutase activity	GO:0004784;GO:0046872
A0A384JIV3	tr|A0A384JIV3|A0A384JIV3_BOTFB Bcmsb1 OS=Botryotinia fuckeliana (strain B05.10) OX=332648 GN=Bcmsb1 PE=4 SV=1	26.0786	26.9117	26.8356	26.5972	26.7329	27.0501	26.4891	27.0426	28.1354	23.958	25.6626	25.6579	NaN	NaN	NaN	NaN	NaN	NaN	3	3	3	3	0	0	1	0.900805	NaN	0.568689	0.921605	-0.184743	0.328472	0.327017	-0.613731	1	0.837475	NaN	0.0433929	0.0243235	1.70054
A0A384JJ17	tr|A0A384JJ17|A0A384JJ17_BOTFB Lactamase_B domain-containing protein OS=Botryotinia fuckeliana (strain B05.10) OX=332648 GN=BCIN_05g07490 PE=4 SV=1	29.5037	30.1522	29.2865	28.9555	29.2483	28.2052	26.2769	26.4032	26.4179	27.2081	27.6502	28.6017	26.1955	25.8647	25.2344	NaN	NaN	NaN	3	3	3	3	3	0	0.000535931	0	3.88259	0.105475	0.379742	0.844468	0.000240392	0	3.28145	1	0.838646	NaN	0.129113	0.0759314	0.982983
A0A384JJ66	tr|A0A384JJ66|A0A384JJ66_BOTFB Small nuclear ribonucleoprotein G OS=Botryotinia fuckeliana (strain B05.10) OX=332648 GN=Bcsmx2 PE=3 SV=1	26.5592	27.0979	27.6314	27.154	26.9238	27.7855	27.4291	26.3823	25.6123	26.8271	26.1242	25.9708	NaN	NaN	NaN	NaN	NaN	NaN	3	3	3	3	0	0	1	0.904722	NaN	0.659015	1	-0.191609	0.366336	0.399781	0.621597	1	0.839821	NaN	0.0563914	0.0302332	0.980396	spliceosomal snRNP assembly	GO:0000387	RNA binding	GO:0003723	spliceosomal complex	GO:0005681			RNA binding
A0A384JJ96	tr|A0A384JJ96|A0A384JJ96_BOTFB Aldo_ket_red domain-containing protein OS=Botryotinia fuckeliana (strain B05.10) OX=332648 GN=BCIN_06g00400 PE=4 SV=1	27.7721	26.3667	26.2686	25.2785	28.0697	27.8216	27.7987	28.2839	28.9601	27.2048	27.5597	27.6935	NaN	NaN	NaN	NaN	NaN	NaN	3	3	3	3	0	0	1	0.908672	NaN	0.814719	1	-0.254153	0.0591427	0.0303129	-1.54513	1	0.871558	NaN	0.659501	1	-0.429375			oxidoreductase activity	GO:0016491					oxidoreductase activity
A0A384JJU9	tr|A0A384JJU9|A0A384JJU9_BOTFB RmlD_sub_bind domain-containing protein OS=Botryotinia fuckeliana (strain B05.10) OX=332648 GN=BCIN_06g02380 PE=4 SV=1	NaN	23.0614	NaN	21.8154	22.7195	21.4205	32.6324	32.4038	33.3486	31.9741	30.6335	31.2841	NaN	NaN	22.5291	NaN	NaN	NaN	1	3	3	3	1	0	NaN	1	0	1	1	1.07622	1	0.89343	-9.73359	1	0.907159	NaN	6.90947e-05	0	-9.31209
A0A384JKH6	tr|A0A384JKH6|A0A384JKH6_BOTFB Uncharacterized protein OS=Botryotinia fuckeliana (strain B05.10) OX=332648 GN=BCIN_06g04320 PE=4 SV=1;tr|A0A384JKA4|A0A384JKA4_BOTFB Uncharacterized protein OS=Botryotinia fuckeliana (strain B05.10) OX=332648 GN=BCIN_06g0432	NaN	NaN	NaN	27.174	25.5505	25.0394	NaN	NaN	NaN	NaN	NaN	NaN	NaN	NaN	NaN	NaN	NaN	NaN	0	3	0	0	0	0	NaN	1	0	1	1	NaN	NaN	1	0	1	0.911295	NaN	1	0.906565	NaN					plasma membrane	GO:0005886
A0A384JKA3	tr|A0A384JKA3|A0A384JKA3_BOTFB Uncharacterized protein OS=Botryotinia fuckeliana (strain B05.10) OX=332648 GN=BCIN_06g03610 PE=3 SV=1	NaN	NaN	NaN	25.5435	24.4776	27.34	NaN	22.6108	23.8731	27.5245	22.4626	22.7218	NaN	NaN	NaN	NaN	NaN	NaN	0	3	2	3	0	0	NaN	1	0	1	1	NaN	NaN	1	0	1	0.912682	NaN	0.448079	0.62477	1.55071	transmembrane transport	GO:0055085					transmembrane transport	GO:0055085
A0A384JKG7	tr|A0A384JKG7|A0A384JKG7_BOTFB Bcrho3 OS=Botryotinia fuckeliana (strain B05.10) OX=332648 GN=Bcrho3 PE=4 SV=1	NaN	NaN	NaN	23.8679	24.623	26.1124	25.8533	25.6111	25.7795	25.0434	25.6622	25.5151	NaN	NaN	NaN	NaN	NaN	NaN	0	3	3	3	0	0	NaN	1	0	1	1	NaN	1	0.884063	NaN	1	0.914073	NaN	0.475433	0.681572	-0.539149	small GTPase mediated signal transduction	GO:0007264	GTP binding;GTPase activity	GO:0003924;GO:0005525					GTPase activity
A0A384JL40	tr|A0A384JL40|A0A384JL40_BOTFB TauD domain-containing protein OS=Botryotinia fuckeliana (strain B05.10) OX=332648 GN=BCIN_06g06240 PE=4 SV=1	26.8181	27.5468	27.9515	27.042	26.8503	27.8013	25.2794	25.5053	23.618	26.4841	24.6517	25.0387	NaN	NaN	NaN	NaN	NaN	NaN	3	3	3	3	0	0	1	0.856321	NaN	0.662163	1	0.207619	0.0179564	0.0100375	2.63794	1	0.918273	NaN	0.0429751	0.0243683	1.83969			oxidoreductase activity	GO:0016491					oxidoreductase activity
A0A384JL52	tr|A0A384JL52|A0A384JL52_BOTFB 60S acidic ribosomal protein P0 OS=Botryotinia fuckeliana (strain B05.10) OX=332648 GN=Bcrpp0 PE=3 SV=1	NaN	20.9198	23.2036	20.4301	24.6055	22.9979	33.3553	32.8583	32.732	33.4347	33.5083	33.1448	NaN	21.7411	NaN	NaN	NaN	NaN	2	3	3	3	1	0	NaN	1	0	0.752821	1	-0.616163	0.00115002	0.000490909	-10.9202	1	0.921094	NaN	0.000939752	0.00102732	-10.6847	ribosome biogenesis	GO:0042254					ribosome biogenesis	GO:0042254
A0A384JLG1	tr|A0A384JLG1|A0A384JLG1_BOTFB Transmembrane 9 superfamily member OS=Botryotinia fuckeliana (strain B05.10) OX=332648 GN=BCIN_06g07570 PE=3 SV=1	27.4892	27.347	27.4874	26.8255	26.7058	27.8718	27.7586	27.0243	27.5544	27.1306	27.1408	28.091	NaN	NaN	NaN	NaN	NaN	NaN	3	3	3	3	0	0	1	0.847601	NaN	0.457317	0.804344	0.306807	0.984743	1	-0.00455348	1	0.923932	NaN	0.548428	0.829947	-0.319736					integral component of membrane	GO:0016021
A0A384JLT5	tr|A0A384JLT5|A0A384JLT5_BOTFB Orotate phosphoribosyltransferase OS=Botryotinia fuckeliana (strain B05.10) OX=332648 GN=BCIN_07g01590 PE=3 SV=1	25.31	24.826	25.3071	25.5672	24.6199	24.8694	28.7722	27.7659	29.8645	27.1963	27.2926	27.5968	NaN	NaN	NaN	NaN	NaN	NaN	3	3	3	3	0	0	1	0.870653	NaN	0.712818	1	0.128832	0.00432202	0.00233103	-3.65318	1	0.926788	NaN	0.00160423	0.00126697	-2.34305	nucleoside metabolic process;pyrimidine nucleotide biosynthetic process	GO:0006221;GO:0009116	orotate phosphoribosyltransferase activity	GO:0004588
A0A384JM46	tr|A0A384JM46|A0A384JM46_BOTFB Peptidyl-prolyl cis-trans isomerase OS=Botryotinia fuckeliana (strain B05.10) OX=332648 GN=BCIN_07g00840 PE=3 SV=1;tr|A0A384JLI6|A0A384JLI6_BOTFB Peptidyl-prolyl cis-trans isomerase OS=Botryotinia fuckeliana (strain B05.10) O	NaN	NaN	NaN	21.6564	25.8704	22.4077	32.2402	32.1877	31.6556	31.3093	31.0783	31.1153	NaN	NaN	NaN	NaN	NaN	NaN	0	3	3	3	0	0	NaN	1	0	1	0.851963	NaN	1	0.813233	NaN	1	0.934006	NaN	0.00377818	0.00125333	-7.85617	protein folding	GO:0006457	peptidyl-prolyl cis-trans isomerase activity	GO:0003755			protein folding	GO:0006457
A0A384JM65	tr|A0A384JM65|A0A384JM65_BOTFB Bcmsp1 OS=Botryotinia fuckeliana (strain B05.10) OX=332648 GN=Bcmsp1 PE=3 SV=1	28.6726	29.4262	28.942	28.2337	28.4808	27.2522	27.6762	27.1399	26.3883	28.2675	28.2744	28.1591	NaN	NaN	NaN	NaN	NaN	NaN	3	3	3	3	0	0	1	0.878	NaN	0.0781139	0.300179	1.02468	0.0109439	0.00596471	1.94546	1	0.935463	NaN	0.551596	0.837372	-0.244774			ATP binding	GO:0005524
A0A384JM80	tr|A0A384JM80|A0A384JM80_BOTFB Uncharacterized protein OS=Botryotinia fuckeliana (strain B05.10) OX=332648 GN=BCIN_07g02900 PE=4 SV=1	25.6176	25.5369	25.7549	25.4624	25.0987	26.136	NaN	NaN	NaN	NaN	NaN	NaN	NaN	NaN	NaN	NaN	NaN	NaN	3	3	0	0	0	0	1	0.879856	NaN	0.830899	1	0.070755	1	0.808733	NaN	1	0.936925	NaN	1	0.835504	NaN			ATP binding;ATPase activity, coupled to transmembrane movement of substances	GO:0005524;GO:0042626	integral component of membrane	GO:0016021
A0A384JN02	tr|A0A384JN02|A0A384JN02_BOTFB Uncharacterized protein OS=Botryotinia fuckeliana (strain B05.10) OX=332648 GN=BCIN_07g04990 PE=3 SV=1	24.8817	25.9022	26.0517	25.3805	25.4655	26.3214	30.5071	31.1283	30.9487	27.9973	27.0964	25.518	NaN	NaN	NaN	NaN	NaN	NaN	3	3	3	3	0	0	1	1	NaN	0.827249	1	-0.110596	0.000217282	0	-5.24949	1	0.904422	NaN	0.217122	0.170585	-1.14809			oxidoreductase activity	GO:0016491					oxidoreductase activity
A0A384JN68	tr|A0A384JN68|A0A384JN68_BOTFB Structural maintenance of chromosomes protein OS=Botryotinia fuckeliana (strain B05.10) OX=332648 GN=Bcsmc3 PE=3 SV=1	NaN	25.4455	24.8135	25.6675	26.0309	25.1545	29.4123	29.1559	28.8647	28.2788	28.6392	28.6131	22.8789	24.0898	22.631	NaN	NaN	NaN	2	3	3	3	3	0	0.0543847	0.0563964	1.92962	0.31349	0.651402	-0.488118	0.0010106	0.000509434	-4.01478	1	0.876655	NaN	0.000491559	0.00137226	-2.89275	chromosome organization	GO:0051276	ATP binding	GO:0005524	chromosome	GO:0005694	chromosome organization	GO:0051276
A0A384JNE9	tr|A0A384JNE9|A0A384JNE9_BOTFB Structural maintenance of chromosomes protein OS=Botryotinia fuckeliana (strain B05.10) OX=332648 GN=Bcsmc2 PE=3 SV=1	27.9896	28.2883	28.1074	27.7242	27.7886	28.8679	26.8044	26.9125	26.3155	28.8503	28.9798	29.3218	NaN	NaN	NaN	NaN	NaN	NaN	3	3	3	3	0	0	1	1	NaN	0.996986	1	0.00153097	0.00203341	0.000839506	1.45097	1	0.879226	NaN	0.0804025	0.0426555	-0.923731	chromosome organization	GO:0051276	ATP binding	GO:0005524	chromosome	GO:0005694	chromosome organization	GO:0051276
A0A384JNJ2	tr|A0A384JNJ2|A0A384JNJ2_BOTFB 3-isopropylmalate dehydratase OS=Botryotinia fuckeliana (strain B05.10) OX=332648 GN=Bcleu1 PE=3 SV=1	27.984	27.506	29.5744	27.9523	24.9329	27.3781	29.7668	28.6518	31.1202	31.0375	31.5367	30.9958	24.6865	25.4711	25.8048	NaN	NaN	NaN	3	3	3	3	3	0	0.0127705	0.0110562	3.03402	0.225233	0.554063	1.60039	0.191056	0.126802	-1.49145	1	0.880517	NaN	0.00924521	0.00596474	-4.43561	leucine biosynthetic process	GO:0009098	3-isopropylmalate dehydratase activity;4 iron, 4 sulfur cluster binding	GO:0003861;GO:0051539	3-isopropylmalate dehydratase complex	GO:0009316
A0A384JNK6	tr|A0A384JNK6|A0A384JNK6_BOTFB Thiamine thiazole synthase OS=Botryotinia fuckeliana (strain B05.10) OX=332648 GN=Bcthi4 PE=3 SV=1	NaN	23.0753	22.2461	21.8513	27.8827	24.079	35.0085	33.8825	34.0144	32.4123	29.498	29.076	NaN	NaN	NaN	NaN	NaN	NaN	2	3	3	3	0	0	NaN	1	0	0.459117	0.804658	-1.94358	0.000234728	0	-11.6411	1	0.884413	NaN	0.049158	0.0262206	-5.72445	thiamine biosynthetic process;thiazole biosynthetic process	GO:0009228;GO:0052837			cytosol	GO:0005829
A0A384JNM1	tr|A0A384JNM1|A0A384JNM1_BOTFB GYF domain-containing protein OS=Botryotinia fuckeliana (strain B05.10) OX=332648 GN=BCIN_07g05040 PE=4 SV=1	NaN	24.4727	25.1004	24.8983	24.9532	25.2833	25.068	24.7671	25.1258	NaN	NaN	NaN	NaN	NaN	NaN	NaN	NaN	NaN	2	3	3	0	0	0	NaN	1	0	0.425294	0.781088	-0.258378	0.518073	0.819485	-0.200443	1	0.885719	NaN	1	0.867441	NaN					U5 snRNP	GO:0005682
A0A384JP53	tr|A0A384JP53|A0A384JP53_BOTFB Bchex OS=Botryotinia fuckeliana (strain B05.10) OX=332648 GN=Bchex PE=3 SV=1	25.0234	25.484	25.5584	26.4294	29.9644	28.8787	34.7119	33.9094	33.8777	30.9568	30.5932	30.4119	NaN	NaN	NaN	NaN	NaN	NaN	3	3	3	3	0	0	1	1	NaN	0.0441831	0.219067	-3.06891	1.03644e-05	0	-8.81101	1	0.890984	NaN	0.102705	0.0573657	-2.22976	positive regulation of translational elongation	GO:0045901	ribosome binding;translation elongation factor activity	GO:0003746;GO:0043022
A0A384JQ39	tr|A0A384JQ39|A0A384JQ39_BOTFB Bccdc48 OS=Botryotinia fuckeliana (strain B05.10) OX=332648 GN=Bccdc48 PE=4 SV=1	27.1939	25.5128	22.9936	25.5282	25.254	27.4292	32.7609	32.9422	32.8504	31.9988	33.5899	33.2283	22.5098	NaN	NaN	NaN	NaN	NaN	3	3	3	3	1	0	1	1	2.72363	0.581911	0.91588	-0.836997	0.00337011	0.00247619	-7.61771	1	0.894973	NaN	0.00119873	0.000944724	-6.86857			ATP binding;hydrolase activity	GO:0005524;GO:0016787
A0A384JQ66	tr|A0A384JQ66|A0A384JQ66_BOTFB Bcimh1 OS=Botryotinia fuckeliana (strain B05.10) OX=332648 GN=Bcimh1 PE=4 SV=1	25.5333	25.8493	26.3587	25.8086	25.5375	27.7802	27.5272	26.7313	27.0628	26.8309	25.604	26.3968	NaN	NaN	24.1137	NaN	NaN	NaN	3	3	3	3	1	0	1	1	1.80005	0.569754	0.911744	-0.461684	0.0231634	0.0126615	-1.19337	1	0.897653	NaN	0.907386	1	0.0982068
A0A384JQF7	tr|A0A384JQF7|A0A384JQF7_BOTFB Septin-type G domain-containing protein OS=Botryotinia fuckeliana (strain B05.10) OX=332648 GN=BCIN_08g02770 PE=3 SV=1	NaN	NaN	NaN	24.2096	25.6475	24.0417	32.6083	32.1965	32.3672	29.8439	29.6181	28.8797	NaN	NaN	NaN	NaN	NaN	NaN	0	3	3	3	0	0	NaN	1	0	1	0.881359	NaN	1	1	NaN	1	0.900348	NaN	0.00120348	0.00094	-4.81431			GTP binding	GO:0005525
A0A384JQL9	tr|A0A384JQL9|A0A384JQL9_BOTFB Vacuolar protein 8 OS=Botryotinia fuckeliana (strain B05.10) OX=332648 GN=Bcvac8 PE=3 SV=1	27.3933	24.5154	25.0225	25.2326	24.5966	24.9159	29.4205	31.3541	30.4281	29.5851	28.3043	30.6921	23.1689	24.1934	25.3083	NaN	NaN	NaN	3	3	3	3	3	0	0.259164	0.29973	1.42019	0.466202	0.807098	0.728671	0.0105048	0.00533333	-4.75714	1	0.90306	NaN	0.00295659	0.0013574	-4.6121
A0A384JQP0	tr|A0A384JQP0|A0A384JQP0_BOTFB Bcyrb1 OS=Botryotinia fuckeliana (strain B05.10) OX=332648 GN=Bcyrb1 PE=4 SV=1	NaN	NaN	22.8292	22.6679	21.5961	21.8444	32.146	31.779	31.4924	26.4109	29.7787	27.8715	NaN	17.1947	18.8329	NaN	NaN	NaN	1	3	3	3	2	0	NaN	1	0	1	0.884152	0.793097	1	1	-8.97656	1	0.874099	NaN	0.00432804	0.00186495	-5.98423	intracellular transport	GO:0046907			cell	GO:0005623
A0A384JQU8	tr|A0A384JQU8|A0A384JQU8_BOTFB Aspartate--tRNA ligase OS=Botryotinia fuckeliana (strain B05.10) OX=332648 GN=BCIN_08g05800 PE=3 SV=1	23.2697	23.2283	24.7856	23.0933	21.9575	23.7352	28.5832	31.0275	30.8858	29.4426	29.4016	29.5513	21.0614	20.8517	23.9841	NaN	NaN	NaN	3	3	3	3	3	0	0.188333	0.212567	1.79547	0.31763	0.649316	0.832524	0.00245913	0.000812749	-6.40431	1	1	NaN	0.000233379	0.000968421	-6.53648	aspartyl-tRNA aminoacylation	GO:0006422	aspartate-tRNA ligase activity;ATP binding	GO:0004815;GO:0005524	cytoplasm	GO:0005737
A0A384JR47	tr|A0A384JR47|A0A384JR47_BOTFB Bcagc1 OS=Botryotinia fuckeliana (strain B05.10) OX=332648 GN=Bcagc1 PE=3 SV=1	23.7603	26.4514	26.7083	26.5419	22.9259	26.5849	25.5742	26.6188	25.0164	29.6849	28.4112	28.2379	24.4998	24.8665	24.0035	NaN	NaN	NaN	3	3	3	3	3	0	0.291766	0.338312	1.18341	0.859866	1	0.289102	0.93145	1	-0.0964375	1	1	NaN	0.0572652	0.0303521	-3.4271			calcium ion binding;transmembrane transporter activity	GO:0005509;GO:0022857	integral component of membrane	GO:0016021			transmembrane transporter activity
A0A384JRC7	tr|A0A384JRC7|A0A384JRC7_BOTFB Cyanate hydratase OS=Botryotinia fuckeliana (strain B05.10) OX=332648 GN=cyn1 PE=3 SV=1	NaN	NaN	NaN	24.2075	22.9541	24.8651	31.6334	30.9797	31.1402	31.2713	31.2368	31.5263	NaN	20.8762	NaN	NaN	NaN	NaN	0	3	3	3	1	0	NaN	1	0	1	0.859778	NaN	1	1	NaN	1	1	NaN	0.00020714	0.00105747	-7.3359	cyanate metabolic process	GO:0009439	cyanate hydratase activity;DNA binding	GO:0003677;GO:0008824					DNA binding
A0A384JRR0	tr|A0A384JRR0|A0A384JRR0_BOTFB Uncharacterized protein OS=Botryotinia fuckeliana (strain B05.10) OX=332648 GN=BCIN_09g00800 PE=4 SV=1	NaN	NaN	NaN	27.655	27.3356	26.9694	NaN	NaN	NaN	NaN	NaN	NaN	NaN	NaN	NaN	NaN	NaN	NaN	0	3	0	0	0	0	NaN	1	0	1	0.857149	NaN	NaN	1	0	1	1	NaN	1	1	NaN					integral component of membrane	GO:0016021
A0A384JS53	tr|A0A384JS53|A0A384JS53_BOTFB Uncharacterized protein OS=Botryotinia fuckeliana (strain B05.10) OX=332648 GN=BCIN_09g02630 PE=4 SV=1	22.7098	22.5726	NaN	23.8359	22.5838	23.1798	29.1744	29.2552	29.8722	27.5399	29.872	29.6708	NaN	NaN	NaN	NaN	NaN	NaN	2	3	3	3	0	0	NaN	1	0	0.319785	0.651933	-0.558611	0.00016888	0	-6.7927	1	1	NaN	0.00215852	0.00113821	-5.82772			RNA binding	GO:0003723					RNA binding
A0A384JSM9	tr|A0A384JSM9|A0A384JSM9_BOTFB Uncharacterized protein OS=Botryotinia fuckeliana (strain B05.10) OX=332648 GN=BCIN_09g04200 PE=4 SV=1	28.2909	28.4202	28.8064	27.8192	28.7059	28.8401	NaN	NaN	NaN	NaN	NaN	NaN	NaN	NaN	NaN	NaN	NaN	NaN	3	3	0	0	0	0	1	1	NaN	0.893469	1	0.0507456	1	1	NaN	1	1	NaN	1	1	NaN
A0A384JSX9	tr|A0A384JSX9|A0A384JSX9_BOTFB Phosphotransferase OS=Botryotinia fuckeliana (strain B05.10) OX=332648 GN=Bcglk PE=3 SV=1	26.1109	26.1054	26.8107	24.4536	26.522	25.6479	31.3433	28.9339	31.4176	30.4932	28.5166	29.3071	NaN	NaN	NaN	NaN	NaN	NaN	3	3	3	3	0	0	1	1	NaN	0.281138	0.635498	0.801184	0.00762356	0.00407453	-4.22261	1	1	NaN	0.0093444	0.00593484	-3.89784	cellular glucose homeostasis;glycolytic process	GO:0001678;GO:0006096	ATP binding;glucose binding;hexokinase activity	GO:0004396;GO:0005524;GO:0005536	cell	GO:0005623
A0A384JTM0	tr|A0A384JTM0|A0A384JTM0_BOTFB Carboxylic ester hydrolase OS=Botryotinia fuckeliana (strain B05.10) OX=332648 GN=Bclip1 PE=3 SV=1	NaN	NaN	NaN	24.41	24.513	24.6896	NaN	NaN	NaN	24.3655	25.3136	24.1126	NaN	NaN	NaN	NaN	NaN	NaN	0	3	0	3	0	0	NaN	1	0	1	0.792017	NaN	NaN	1	0	1	1	NaN	0.881133	1	-0.0596765
A0A384JTN4	tr|A0A384JTN4|A0A384JTN4_BOTFB Bczrt1 OS=Botryotinia fuckeliana (strain B05.10) OX=332648 GN=Bczrt1 PE=3 SV=1	26.7612	27.7197	26.7669	26.456	26.3415	24.7951	31.9983	32.4478	32.641	21.7818	25.3446	22.3701	NaN	NaN	22.7662	NaN	NaN	NaN	3	3	3	3	1	0	1	1	4.31632	0.122239	0.395731	1.21836	0.000141747	0	-5.27979	1	1	NaN	0.0925021	0.0519934	2.69872			zinc ion transmembrane transporter activity	GO:0005385	integral component of membrane	GO:0016021
A0A384JTQ8	tr|A0A384JTQ8|A0A384JTQ8_BOTFB Bcpks7 OS=Botryotinia fuckeliana (strain B05.10) OX=332648 GN=Bcpks7 PE=4 SV=1	26.7617	26.9507	27.6524	25.9902	26.0312	27.513	27.9295	29.2662	29.4297	30.3489	27.4594	27.9966	23.2267	NaN	NaN	NaN	NaN	NaN	3	3	3	3	1	0	1	1	3.89485	0.344344	0.6751	0.610139	0.0327172	0.015901	-1.75358	1	1	NaN	0.109518	0.0621026	-2.09018			phosphopantetheine binding;transferase activity	GO:0016740;GO:0031177
A0A384JTW9	tr|A0A384JTW9|A0A384JTW9_BOTFB Single-stranded DNA-binding protein OS=Botryotinia fuckeliana (strain B05.10) OX=332648 GN=BCIN_10g00600 PE=4 SV=1	27.0494	26.9968	27.1173	26.5538	26.2618	27.3202	29.1946	28.2046	28.3996	26.0613	NaN	26.4316	NaN	NaN	NaN	NaN	NaN	NaN	3	3	3	2	0	0	1	1	NaN	0.341339	0.675093	0.342587	0.00713215	0.00383648	-1.54511	1	1	NaN	0.358467	0.422978	0.465462	DNA replication	GO:0006260	single-stranded DNA binding	GO:0003697
A0A384JTX1	tr|A0A384JTX1|A0A384JTX1_BOTFB Glutathione synthetase OS=Botryotinia fuckeliana (strain B05.10) OX=332648 GN=Bcgsh2 PE=3 SV=1	26.6063	26.5443	NaN	27.3546	28.0479	28.5584	28.3627	27.9498	28.4794	27.4919	26.1874	26.3402	NaN	NaN	NaN	NaN	NaN	NaN	2	3	3	3	0	0	NaN	1	0	0.0520495	0.254638	-1.41169	0.00394324	0.00239716	-1.68872	1	1	NaN	0.0716341	0.0375395	1.31375			ATP binding;glutathione binding;glutathione synthase activity;magnesium ion binding;protein homodimerization activity	GO:0000287;GO:0004363;GO:0005524;GO:0042803;GO:0043295
A0A384JU06	tr|A0A384JU06|A0A384JU06_BOTFB Bctaf5 OS=Botryotinia fuckeliana (strain B05.10) OX=332648 GN=Bctaf5 PE=3 SV=1	25.3972	25.9217	25.5414	25.4056	25.2394	26.6865	NaN	NaN	NaN	NaN	NaN	NaN	NaN	NaN	NaN	NaN	NaN	NaN	3	3	0	0	0	0	1	1	NaN	0.761439	1	-0.157066	1	1	NaN	1	1	NaN	1	1	NaN					transcription factor TFIID complex	GO:0005669
A0A384JU15	tr|A0A384JU15|A0A384JU15_BOTFB Bckap95 OS=Botryotinia fuckeliana (strain B05.10) OX=332648 GN=Bckap95 PE=4 SV=1	24.3116	24.8346	24.0451	23.9395	23.7966	22.1393	31.2566	30.4405	30.2344	30.1146	29.0119	29.3533	20.8411	NaN	NaN	NaN	NaN	NaN	3	3	3	3	1	0	1	1	3.55603	0.150465	0.440874	1.10532	8.77898e-05	0	-6.24674	1	1	NaN	0.000728829	0.00114634	-6.2015	protein import into nucleus	GO:0006606	Ran GTPase binding	GO:0008536	cell	GO:0005623
A0A384JU67	tr|A0A384JU67|A0A384JU67_BOTFB Uncharacterized protein OS=Botryotinia fuckeliana (strain B05.10) OX=332648 GN=BCIN_10g01380 PE=4 SV=1	23.1178	28.5543	28.1696	27.7053	28.0913	25.0389	31.5298	29.8155	30.3257	28.7583	27.8078	28.8204	NaN	NaN	NaN	NaN	NaN	NaN	3	3	3	3	0	0	1	1	NaN	0.876313	1	-0.331257	0.0966697	0.0529138	-3.9431	1	1	NaN	0.208981	0.160335	-1.51699			RNA binding	GO:0003723					RNA binding
A0A384JU72	tr|A0A384JU72|A0A384JU72_BOTFB Uncharacterized protein OS=Botryotinia fuckeliana (strain B05.10) OX=332648 GN=BCIN_10g01550 PE=3 SV=1	NaN	NaN	NaN	24.7086	24.7093	27.3319	NaN	22.8993	NaN	26.7728	27.2739	28.0706	NaN	NaN	NaN	NaN	NaN	NaN	0	3	1	3	0	0	NaN	1	0	1	0.795379	NaN	NaN	1	0	1	1	NaN	0.133516	0.0792025	-1.78918			transmembrane transporter activity	GO:0022857	membrane	GO:0016020			transmembrane transporter activity
A0A384JUA9	tr|A0A384JUA9|A0A384JUA9_BOTFB Bcprx9 OS=Botryotinia fuckeliana (strain B05.10) OX=332648 GN=Bcprx9 PE=3 SV=1	NaN	NaN	NaN	23.54	25.9862	22.9065	33.546	32.7005	32.9881	32.8096	32.8094	32.8063	NaN	NaN	NaN	NaN	NaN	NaN	0	3	3	3	0	0	NaN	1	0	1	0.797629	NaN	1	1	NaN	1	1	NaN	0.000766565	0.00110588	-8.66419			oxidoreductase activity	GO:0016491					oxidoreductase activity
A0A384JUB9	tr|A0A384JUB9|A0A384JUB9_BOTFB EthD domain-containing protein OS=Botryotinia fuckeliana (strain B05.10) OX=332648 GN=BCIN_10g00030 PE=3 SV=1	NaN	23.8426	22.8984	22.9859	24.4949	23.9446	33.8819	32.8778	33.122	34.224	34.3616	34.0935	NaN	NaN	NaN	NaN	NaN	NaN	2	3	3	3	0	0	NaN	1	0	0.559491	0.915988	-0.437969	0.000324238	0	-9.92342	1	1	NaN	2.02019e-05	0	-10.4179
A0A384JUI2	tr|A0A384JUI2|A0A384JUI2_BOTFB Uncharacterized protein OS=Botryotinia fuckeliana (strain B05.10) OX=332648 GN=BCIN_10g02710 PE=4 SV=1	25.1694	25.4592	25.4812	25.0337	25.402	25.7846	NaN	NaN	NaN	25.9893	25.8517	26.7828	NaN	NaN	NaN	NaN	NaN	NaN	3	3	0	3	0	0	1	1	NaN	0.884952	1	-0.0368334	1	1	NaN	1	1	NaN	0.0914278	0.0507192	-0.801174
A0A384JUQ4	tr|A0A384JUQ4|A0A384JUQ4_BOTFB Bcgrx1 OS=Botryotinia fuckeliana (strain B05.10) OX=332648 GN=Bcgrx1 PE=4 SV=1	NaN	21.9246	22.5955	21.7634	20.5768	23.5652	30.9194	29.7453	28.7097	21.0427	20.6992	20.8758	NaN	20.1822	NaN	NaN	NaN	NaN	2	3	3	3	1	0	NaN	1	0	0.816087	1	0.29158	0.00314768	0.00256061	-7.53142	1	1	NaN	0.278351	0.276713	1.0959	cell redox homeostasis	GO:0045454	electron transfer activity;protein disulfide oxidoreductase activity	GO:0009055;GO:0015035	cell	GO:0005623
A0A384JUU4	tr|A0A384JUU4|A0A384JUU4_BOTFB Guanine nucleotide-binding protein subunit gamma OS=Botryotinia fuckeliana (strain B05.10) OX=332648 GN=Bcgg1 PE=4 SV=1	27.2389	28.019	28.0445	26.5554	26.2544	28.4946	27.5923	27.0902	27.5759	26.7393	27.1265	26.6034	NaN	NaN	NaN	NaN	NaN	NaN	3	3	3	3	0	0	1	1	NaN	0.424787	0.78397	0.665991	0.32648	0.323588	0.347993	1	1	NaN	0.718427	1	0.278393	G protein-coupled receptor signaling pathway	GO:0007186
A0A384JUZ5	tr|A0A384JUZ5|A0A384JUZ5_BOTFB Carboxypeptidase OS=Botryotinia fuckeliana (strain B05.10) OX=332648 GN=Bccp4 PE=3 SV=1	NaN	NaN	NaN	24.6301	25.8239	24.0415	33.5147	33.5089	33.2494	32.4835	32.1194	31.8284	21.7416	NaN	NaN	NaN	NaN	NaN	0	3	3	3	1	0	NaN	1	0	1	0.784337	NaN	1	1	NaN	1	1	NaN	0.000195165	0	-7.31197			serine-type carboxypeptidase activity	GO:0004185	vacuole	GO:0005773
A0A384JV57	tr|A0A384JV57|A0A384JV57_BOTFB Uncharacterized protein OS=Botryotinia fuckeliana (strain B05.10) OX=332648 GN=BCIN_10g04310 PE=3 SV=1	24.3187	25.4414	25.6696	24.5393	24.8638	25.4565	28.837	29.2513	29.7969	27.0241	25.7705	23.6955	NaN	NaN	NaN	NaN	NaN	NaN	3	3	3	3	0	0	1	1	NaN	0.721304	1	0.190046	0.00116247	0.000488688	-4.15182	1	1	NaN	0.618057	0.956663	-0.543484	mature ribosome assembly	GO:0042256
A0A384JV63	tr|A0A384JV63|A0A384JV63_BOTFB Sugar phosphate phosphatase OS=Botryotinia fuckeliana (strain B05.10) OX=332648 GN=BCIN_10g04650 PE=3 SV=1	28.7339	28.0219	27.9666	28.6573	27.5241	29.1097	29.1857	28.3752	28.3988	28.089	28.5155	27.7809	NaN	NaN	NaN	NaN	NaN	NaN	3	3	3	3	0	0	1	1	NaN	0.739745	1	-0.189592	0.319651	0.314291	-0.412456	1	1	NaN	0.59087	0.909661	0.301939			protein carboxyl O-methyltransferase activity	GO:0051998
A0A384JVE5	tr|A0A384JVE5|A0A384JVE5_BOTFB Exportin-T OS=Botryotinia fuckeliana (strain B05.10) OX=332648 GN=Bclos1 PE=3 SV=1	NaN	NaN	NaN	25.2651	24.608	23.3361	26.8557	26.6373	28.311	27.263	26.8227	28.8216	NaN	NaN	23.6784	NaN	NaN	NaN	0	3	3	3	1	0	NaN	1	0	1	0.783259	NaN	1	1	NaN	1	1	NaN	0.0175918	0.0109871	-3.23272	tRNA re-export from nucleus	GO:0071528	Ran GTPase binding;tRNA binding	GO:0000049;GO:0008536	cell	GO:0005623
A0A384JVM3	tr|A0A384JVM3|A0A384JVM3_BOTFB 2-phosphotransferase OS=Botryotinia fuckeliana (strain B05.10) OX=332648 GN=Bctpt1 PE=3 SV=1	25.0927	25.1422	25.7702	24.6411	24.8727	25.5898	NaN	NaN	25.6605	NaN	NaN	NaN	NaN	NaN	NaN	NaN	NaN	NaN	3	3	1	0	0	0	1	1	NaN	0.45002	0.802797	0.300502	1	1	-0.325455	1	1	NaN	1	1	NaN	tRNA splicing, via endonucleolytic cleavage and ligation	GO:0006388	transferase activity, transferring phosphorus-containing groups	GO:0016772
A0A384JW18	tr|A0A384JW18|A0A384JW18_BOTFB Uncharacterized protein OS=Botryotinia fuckeliana (strain B05.10) OX=332648 GN=BCIN_10g04590 PE=3 SV=1	21.7048	20.6954	21.5193	21.6639	24.7691	21.4621	32.0791	31.6441	31.3365	31.2591	31.6337	31.5773	NaN	NaN	NaN	NaN	NaN	NaN	3	3	3	3	0	0	1	1	NaN	0.300117	0.647628	-1.32518	1.04212e-05	0	-10.38	1	1	NaN	0.00118949	0.000954315	-8.85834	translation	GO:0006412	structural constituent of ribosome	GO:0003735	ribosome	GO:0005840	translation	GO:0006412	structural constituent of ribosome
A0A384JWA4	tr|A0A384JWA4|A0A384JWA4_BOTFB Uncharacterized protein OS=Botryotinia fuckeliana (strain B05.10) OX=332648 GN=BCIN_11g02050 PE=3 SV=1	NaN	27.0394	26.4493	26.2177	25.9621	27.2109	NaN	NaN	NaN	NaN	NaN	NaN	NaN	NaN	NaN	NaN	NaN	NaN	2	3	0	0	0	0	NaN	1	0	0.638224	0.982513	0.280756	NaN	1	0	1	1	NaN	1	1	NaN			oxidoreductase activity	GO:0016491					oxidoreductase activity
A0A384JWF9	tr|A0A384JWF9|A0A384JWF9_BOTFB Obg-like ATPase 1 OS=Botryotinia fuckeliana (strain B05.10) OX=332648 GN=BCIN_11g02610 PE=3 SV=1	26.7365	25.2823	26.117	24.4366	24.0939	27.0996	31.3139	31.3428	32.9738	30.9506	30.7582	30.2663	NaN	NaN	NaN	NaN	NaN	NaN	3	3	3	3	0	0	1	1	NaN	0.466605	0.804389	0.835217	0.00108383	0.000497696	-5.83159	1	1	NaN	0.00496686	0.00206098	-5.44834			ATP binding;ATPase activity;GTP binding;ribosomal large subunit binding;ribosome binding	GO:0005524;GO:0005525;GO:0016887;GO:0043022;GO:0043023	cytoplasm	GO:0005737			ATPase activity
A0A384JWQ9	tr|A0A384JWQ9|A0A384JWQ9_BOTFB Fructose-bisphosphate aldolase OS=Botryotinia fuckeliana (strain B05.10) OX=332648 GN=Bcfba1 PE=3 SV=1	NaN	22.0853	21.6429	24.3018	28.1783	25.6624	34.3954	34.7583	34.8091	33.4495	32.8997	33.5197	NaN	22.1381	NaN	NaN	NaN	NaN	2	3	3	3	1	0	NaN	1	0	0.0658677	0.278951	-4.18338	1.37515e-05	0	-12.7901	1	1	NaN	0.00327303	0.0013193	-7.24214	glycolytic process	GO:0006096	fructose-bisphosphate aldolase activity;zinc ion binding	GO:0004332;GO:0008270
A0A384JX18	tr|A0A384JX18|A0A384JX18_BOTFB Phosphoacetylglucosamine mutase OS=Botryotinia fuckeliana (strain B05.10) OX=332648 GN=Bcpcm1 PE=3 SV=1	24.1853	22.7616	23.1795	22.6459	23.3936	22.896	31.8996	31.7179	31.6279	28.8258	27.0978	26.5383	NaN	NaN	NaN	NaN	NaN	NaN	3	3	3	3	0	0	1	1	NaN	0.451421	0.804098	0.396969	4.10123e-05	0	-8.37299	1	1	NaN	0.00336328	0.0013101	-4.50877	carbohydrate metabolic process;UDP-N-acetylglucosamine biosynthetic process	GO:0005975;GO:0006048	magnesium ion binding;phosphoacetylglucosamine mutase activity	GO:0000287;GO:0004610			carbohydrate metabolic process	GO:0005975
A0A384JX20	tr|A0A384JX20|A0A384JX20_BOTFB MFS domain-containing protein OS=Botryotinia fuckeliana (strain B05.10) OX=332648 GN=BCIN_11g03760 PE=3 SV=1	NaN	NaN	NaN	28.0007	26.8596	26.7674	23.6085	NaN	23.1327	26.2396	25.5495	26.3731	NaN	NaN	NaN	NaN	NaN	NaN	0	3	2	3	0	0	NaN	1	0	1	0.814896	NaN	NaN	1	0	1	1	NaN	0.0705046	0.0373838	1.15514			transmembrane transporter activity	GO:0022857	integral component of membrane	GO:0016021			transmembrane transporter activity
A0A384JX34	tr|A0A384JX34|A0A384JX34_BOTFB Bcerv29 OS=Botryotinia fuckeliana (strain B05.10) OX=332648 GN=Bcerv29 PE=3 SV=1	26.029	26.4907	27.0512	26.0124	26.5956	26.5088	26.6676	27.3358	27.1738	26.6475	26.1282	26.7107	NaN	NaN	NaN	NaN	NaN	NaN	3	3	3	3	0	0	1	1	NaN	0.685099	1	0.151386	0.208627	0.150514	-0.535428	1	1	NaN	0.659044	1	-0.123207					integral component of membrane	GO:0016021
A0A384JX46	tr|A0A384JX46|A0A384JX46_BOTFB Uncharacterized protein OS=Botryotinia fuckeliana (strain B05.10) OX=332648 GN=BCIN_11g04620 PE=3 SV=1	NaN	NaN	23.3237	23.5693	24.603	26.7234	29.753	31.2676	31.1475	27.8695	27.9338	29.9319	NaN	NaN	NaN	NaN	NaN	NaN	1	3	3	3	0	0	NaN	1	0	1	0.816076	-1.64147	1	1	-7.39896	1	1	NaN	0.0346904	0.0197343	-3.61317			GTP binding	GO:0005525
A0A384JXD2	tr|A0A384JXD2|A0A384JXD2_BOTFB Mitochondrial import inner membrane translocase subunit TIM54 OS=Botryotinia fuckeliana (strain B05.10) OX=332648 GN=Bctim54 PE=3 SV=1	30.9127	30.6547	30.5021	30.7331	31.1025	30.7456	24.7142	24.6154	24.7104	27.1192	27.0958	23.6817	NaN	NaN	NaN	NaN	NaN	NaN	3	3	3	3	0	0	1	1	NaN	0.373406	0.720451	-0.170562	1.08801e-06	0	6.00985	1	1	NaN	0.0130274	0.0087037	4.89482
A0A384JXF3	tr|A0A384JXF3|A0A384JXF3_BOTFB Phosphoglucomutase (alpha-D-glucose-1,6-bisphosphate-dependent) OS=Botryotinia fuckeliana (strain B05.10) OX=332648 GN=BCIN_11g02490 PE=3 SV=1	NaN	NaN	NaN	24.1181	28.4213	25.1199	34.4106	34.3488	34.3079	33.8112	33.7645	33.8063	NaN	NaN	NaN	NaN	NaN	NaN	0	3	3	3	0	0	NaN	1	0	1	0.818463	NaN	1	1	NaN	1	1	NaN	0.0036935	0.00127458	-7.90754	carbohydrate metabolic process	GO:0005975	intramolecular transferase activity, phosphotransferases	GO:0016868			carbohydrate metabolic process	GO:0005975
A0A384JXH5	tr|A0A384JXH5|A0A384JXH5_BOTFB Adenosylhomocysteinase OS=Botryotinia fuckeliana (strain B05.10) OX=332648 GN=Bcsah1 PE=3 SV=1	21.7689	19.9312	22.6029	21.602	27.5492	24.4862	34.2089	34.3077	34.28	33.7509	33.994	34.3668	NaN	NaN	NaN	NaN	NaN	NaN	3	3	3	3	0	0	1	1	NaN	0.175003	0.476957	-3.11148	8.39649e-05	0	-12.8312	1	1	NaN	0.00533547	0.00325444	-9.49143	S-adenosylhomocysteine catabolic process	GO:0019510	adenosylhomocysteinase activity;NAD binding	GO:0004013;GO:0051287
A0A384JXJ0	tr|A0A384JXJ0|A0A384JXJ0_BOTFB Dipeptidyl peptidase 3 OS=Botryotinia fuckeliana (strain B05.10) OX=332648 GN=BCIN_11g05910 PE=3 SV=1	29.1258	29.0947	29.5584	29.1748	27.4481	30.3228	30.5883	31.9538	32.0939	31.5071	32.6969	32.6238	NaN	NaN	NaN	NaN	NaN	NaN	3	3	3	3	0	0	1	1	NaN	0.759907	1	0.277725	0.0104651	0.00534911	-2.28569	1	1	NaN	0.0231485	0.0138072	-3.29403			dipeptidyl-peptidase activity;metallopeptidase activity	GO:0008237;GO:0008239	cytoplasm	GO:0005737
A0A384JXT2	tr|A0A384JXT2|A0A384JXT2_BOTFB BPK2 OS=Botryotinia fuckeliana (strain B05.10) OX=332648 GN=BPK2 PE=4 SV=1;tr|A0A384JXP9|A0A384JXP9_BOTFB BPK2 OS=Botryotinia fuckeliana (strain B05.10) OX=332648 GN=BPK2 PE=4 SV=1;tr|A0A384JXL2|A0A384JXL2_BOTFB BPK2 OS=Botry	NaN	25.1832	26.0709	23.9701	24.9561	26.0779	30.1311	28.1455	29.8091	28.4985	29.1254	29.3678	NaN	26.3009	NaN	NaN	NaN	NaN	2	3	3	3	1	0	NaN	1	0	0.516306	0.873234	0.625694	0.0225686	0.0127604	-3.73484	1	1	NaN	0.00379173	0.00124917	-3.99585			ATP binding;protein serine/threonine kinase activity	GO:0004674;GO:0005524
A0A384JXR4	tr|A0A384JXR4|A0A384JXR4_BOTFB Uncharacterized protein OS=Botryotinia fuckeliana (strain B05.10) OX=332648 GN=BCIN_11g05930 PE=4 SV=1	30.0316	28.1818	28.4636	25.6456	29.5029	30.5272	28.1518	26.9371	28.369	27.2483	28.217	27.8025	27.2462	27.8472	27.6214	NaN	NaN	NaN	3	3	3	3	3	0	0.0931068	0.101042	1.3207	0.844372	1	0.33371	0.214368	0.158772	1.07303	1	1	NaN	0.623717	0.96492	0.802671
A0A384JXU3	tr|A0A384JXU3|A0A384JXU3_BOTFB 2EXR domain-containing protein OS=Botryotinia fuckeliana (strain B05.10) OX=332648 GN=BCIN_11g06190 PE=4 SV=1	31.692	31.187	31.3456	30.72	30.8218	31.4162	NaN	NaN	NaN	NaN	29.0737	31.2739	NaN	NaN	NaN	NaN	NaN	NaN	3	3	0	2	0	0	1	1	NaN	0.184248	0.488738	0.422132	1	1	NaN	1	1	NaN	0.417723	0.553459	0.812243
A0A384JY69	tr|A0A384JY69|A0A384JY69_BOTFB Uncharacterized protein OS=Botryotinia fuckeliana (strain B05.10) OX=332648 GN=BCIN_12g00560 PE=3 SV=1	28.4325	28.6562	28.8644	28.0493	28.363	28.6806	27.2322	27.1441	24.5328	26.3733	25.6477	25.6278	NaN	NaN	NaN	NaN	NaN	NaN	3	3	3	3	0	0	1	1	NaN	0.263873	0.607442	0.286758	0.0584485	0.0301636	2.348	1	1	NaN	0.00125016	0.000926108	2.4814	proline biosynthetic process	GO:0006561	pyrroline-5-carboxylate reductase activity	GO:0004735
A0A384JYC3	tr|A0A384JYC3|A0A384JYC3_BOTFB Phosphoglycerate kinase OS=Botryotinia fuckeliana (strain B05.10) OX=332648 GN=Bcpgk1 PE=3 SV=1	20.6045	23.5436	23.6495	23.4248	25.3232	23.8768	33.5368	33.9857	33.726	32.9683	32.9572	32.9396	NaN	NaN	23.3911	NaN	NaN	NaN	3	3	3	3	1	0	1	1	-0.791929	0.234462	0.568247	-1.60906	0.000377264	0	-11.1503	1	1	NaN	0.0001071	0	-8.74675	glycolytic process	GO:0006096	phosphoglycerate kinase activity	GO:0004618
A0A384JYC5	tr|A0A384JYC5|A0A384JYC5_BOTFB Uncharacterized protein OS=Botryotinia fuckeliana (strain B05.10) OX=332648 GN=BCIN_12g01200 PE=4 SV=1	27.9395	27.9737	28.3201	28.5823	28.6611	28.2873	NaN	NaN	NaN	NaN	NaN	NaN	NaN	NaN	NaN	NaN	NaN	NaN	3	3	0	0	0	0	1	1	NaN	0.0602162	0.275959	-0.432447	1	1	NaN	1	1	NaN	1	1	NaN
A0A384JYG0	tr|A0A384JYG0|A0A384JYG0_BOTFB NmrA domain-containing protein OS=Botryotinia fuckeliana (strain B05.10) OX=332648 GN=BCIN_12g00030 PE=4 SV=1	26.921	26.9148	NaN	26.6179	26.4874	27.368	29.0638	30.0893	28.8252	26.894	27.856	27.2229	NaN	NaN	NaN	NaN	NaN	NaN	2	3	3	3	0	0	NaN	1	0	0.808965	1	0.0934769	0.017106	0.0101739	-2.40818	1	1	NaN	0.273036	0.266522	-0.499858
A0A384JYI9	tr|A0A384JYI9|A0A384JYI9_BOTFB Uncharacterized protein OS=Botryotinia fuckeliana (strain B05.10) OX=332648 GN=BCIN_11g05920 PE=3 SV=1	23.0137	24.3494	24.3173	22.5466	23.8679	23.6812	31.93	31.3039	31.2295	33.4225	31.691	31.7325	NaN	NaN	NaN	NaN	NaN	NaN	3	3	3	3	0	0	1	1	NaN	0.430716	0.784681	0.528236	0.000103518	0	-7.59434	1	1	NaN	0.000223922	0.001	-8.91679	translation	GO:0006412	rRNA binding;structural constituent of ribosome	GO:0003735;GO:0019843	ribosome	GO:0005840	translation	GO:0006412	rRNA binding;structural constituent of ribosome
A0A384JYJ4	tr|A0A384JYJ4|A0A384JYJ4_BOTFB Uncharacterized protein OS=Botryotinia fuckeliana (strain B05.10) OX=332648 GN=BCIN_12g02240 PE=3 SV=1	NaN	NaN	NaN	25.2453	25.6051	26.2586	28.2628	27.0108	27.2008	28.9696	29.0049	29.9701	NaN	NaN	NaN	NaN	NaN	NaN	0	3	3	3	0	0	NaN	1	0	1	0.804473	NaN	1	1	NaN	1	1	NaN	0.00122145	0.000935323	-3.61186					membrane	GO:0016020
A0A384JYW1	tr|A0A384JYW1|A0A384JYW1_BOTFB NADPH--cytochrome P450 reductase OS=Botryotinia fuckeliana (strain B05.10) OX=332648 GN=Bccpr1 PE=3 SV=1	NaN	NaN	25.6186	25.0432	24.2239	24.8827	30.7388	31.5098	32.1432	30.1776	29.6163	28.9636	NaN	NaN	NaN	NaN	NaN	NaN	1	3	3	3	0	0	NaN	1	0	1	0.811419	0.901979	1	1	-5.84534	1	1	NaN	0.00035028	0.00160684	-4.86924	ergosterol biosynthetic process	GO:0006696	flavin adenine dinucleotide binding;FMN binding;NADP binding;NADPH-hemoprotein reductase activity	GO:0003958;GO:0010181;GO:0050660;GO:0050661	endoplasmic reticulum membrane;mitochondrion;plasma membrane	GO:0005739;GO:0005789;GO:0005886
A0A384JZ78	tr|A0A384JZ78|A0A384JZ78_BOTFB Uncharacterized protein OS=Botryotinia fuckeliana (strain B05.10) OX=332648 GN=BCIN_12g02430 PE=4 SV=1	NaN	NaN	NaN	25.0889	25.6478	26.4537	28.7187	28.0511	28.831	28.7176	26.9108	26.4883	NaN	NaN	26.8162	NaN	NaN	NaN	0	3	3	3	1	0	NaN	1	0	1	0.825657	NaN	1	1	NaN	1	1	NaN	0.106233	0.0598071	-1.6421			pyridoxal phosphate binding;transaminase activity	GO:0008483;GO:0030170
A0A384JZ93	tr|A0A384JZ93|A0A384JZ93_BOTFB Proline--tRNA ligase OS=Botryotinia fuckeliana (strain B05.10) OX=332648 GN=BCIN_12g04670 PE=3 SV=1	NaN	NaN	NaN	25.5097	25.8071	25.483	30.0444	29.8076	29.7568	30.3261	30.7514	30.6045	NaN	NaN	NaN	NaN	NaN	NaN	0	3	3	3	0	0	NaN	1	0	1	0.913666	NaN	1	1	NaN	1	1	NaN	6.8248e-06	0	-4.96079	prolyl-tRNA aminoacylation	GO:0006433	ATP binding;proline-tRNA ligase activity	GO:0004827;GO:0005524	cytoplasm	GO:0005737
A0A384JZF2	tr|A0A384JZF2|A0A384JZF2_BOTFB MFS domain-containing protein OS=Botryotinia fuckeliana (strain B05.10) OX=332648 GN=BCIN_12g02300 PE=3 SV=1	NaN	NaN	NaN	27.067	26.3018	27.202	26.4441	26.1869	26.3856	28.4305	28.6481	27.1194	23.167	NaN	NaN	NaN	NaN	NaN	0	3	3	3	1	0	NaN	1	0	1	0.916651	NaN	1	1	NaN	1	1	NaN	0.0943386	0.0529689	-1.20911			transmembrane transporter activity	GO:0022857	integral component of membrane	GO:0016021			transmembrane transporter activity
A0A384JZL6	tr|A0A384JZL6|A0A384JZL6_BOTFB Malate dehydrogenase OS=Botryotinia fuckeliana (strain B05.10) OX=332648 GN=Bcmdh1 PE=3 SV=1	23.1372	22.6602	23.4772	22.5398	25.1696	23.5329	34.0134	34.122	34.0594	31.8386	29.8622	29.8726	NaN	NaN	NaN	NaN	NaN	NaN	3	3	3	3	0	0	1	1	NaN	0.459602	0.801911	-0.655923	1.34664e-06	0	-10.9734	1	1	NaN	0.00256518	0.00140824	-6.77706	carbohydrate metabolic process;malate metabolic process;tricarboxylic acid cycle	GO:0005975;GO:0006099;GO:0006108	L-malate dehydrogenase activity	GO:0030060			carbohydrate metabolic process	GO:0005975
A0A384JZN2	tr|A0A384JZN2|A0A384JZN2_BOTFB Acetyltransferase component of pyruvate dehydrogenase complex OS=Botryotinia fuckeliana (strain B05.10) OX=332648 GN=Bclat1 PE=3 SV=1	25.1697	NaN	25.3664	26.3724	26.9029	24.4818	33.3084	32.3761	32.0124	30.1042	29.8489	29.1959	NaN	NaN	NaN	NaN	NaN	NaN	2	3	3	3	0	0	NaN	1	0	0.542944	0.905045	-0.650972	0.000712514	0	-7.29756	1	1	NaN	0.00833953	0.00563117	-3.79731	pyruvate metabolic process	GO:0006090	dihydrolipoyllysine-residue acetyltransferase activity	GO:0004742	pyruvate dehydrogenase complex	GO:0045254
A0A384JZS6	tr|A0A384JZS6|A0A384JZS6_BOTFB Bcras1 OS=Botryotinia fuckeliana (strain B05.10) OX=332648 GN=Bcras1 PE=4 SV=1	NaN	26.1031	NaN	24.8881	25.3723	23.4764	28.6979	28.5481	29.0504	26.7828	27.8755	28.5	NaN	NaN	NaN	NaN	NaN	NaN	1	3	3	3	0	0	NaN	1	0	1	0.918129	1.52413	1	1	-2.66235	1	1	NaN	0.0143687	0.00938117	-3.14049	signal transduction	GO:0007165	GTP binding;GTPase activity	GO:0003924;GO:0005525	membrane	GO:0016020	signal transduction	GO:0007165	GTPase activity
A0A384K021	tr|A0A384K021|A0A384K021_BOTFB Uncharacterized protein OS=Botryotinia fuckeliana (strain B05.10) OX=332648 GN=BCIN_12g06430 PE=3 SV=1	NaN	20.5909	22.3732	22.0031	24.9783	20.7861	32.6162	33.9701	33.9072	25.5809	27.0802	26.2553	22.5862	NaN	NaN	NaN	NaN	NaN	2	3	3	3	1	0	NaN	1	0	0.569685	0.917337	-1.10708	0.000835599	0	-12.0158	1	1	NaN	0.047892	0.0260725	-3.71631
A0A384K026	tr|A0A384K026|A0A384K026_BOTFB Aminotran_1_2 domain-containing protein OS=Botryotinia fuckeliana (strain B05.10) OX=332648 GN=BCIN_12g06520 PE=4 SV=1	27.1021	27.632	NaN	27.179	26.9466	27.869	27.8934	27.0915	27.3889	26.9588	26.8926	26.0039	NaN	NaN	NaN	NaN	NaN	NaN	2	3	3	3	0	0	NaN	1	0	0.93618	1	0.0355228	0.817486	1	-0.0908734	1	1	NaN	0.160186	0.105674	0.713091	biosynthetic process	GO:0009058	catalytic activity;pyridoxal phosphate binding	GO:0003824;GO:0030170			biosynthetic process	GO:0009058
A0A384K0H7	tr|A0A384K0H7|A0A384K0H7_BOTFB Uncharacterized protein OS=Botryotinia fuckeliana (strain B05.10) OX=332648 GN=BCIN_13g01760 PE=4 SV=1	26.5876	26.6657	25.7979	27.1476	28.597	28.2627	28.81	31.1831	31.9221	26.0005	28.1718	27.0567	26.577	25.9305	22.0344	NaN	NaN	NaN	3	3	3	3	3	0	0.357157	0.450601	1.50311	0.0333337	0.200099	-1.65201	0.0118681	0.00644126	-4.28795	1	1	NaN	0.292613	0.30008	0.926065
A0A384K0P5	tr|A0A384K0P5|A0A384K0P5_BOTFB ATP citrate synthase OS=Botryotinia fuckeliana (strain B05.10) OX=332648 GN=CND6 PE=4 SV=1	20.4609	20.1275	NaN	23.1044	26.5523	23.2828	33.4422	34.2307	34.0861	33.3985	33.6188	33.2779	NaN	22.4547	NaN	NaN	NaN	NaN	2	3	3	3	1	0	NaN	1	0	0.0697143	0.284038	-4.01891	3.31871e-05	0	-13.6254	1	1	NaN	0.00126026	0.000921569	-9.11861			cofactor binding;transferase activity, transferring acyl groups, acyl groups converted into alkyl on transfer	GO:0046912;GO:0048037
A0A384K0Z8	tr|A0A384K0Z8|A0A384K0Z8_BOTFB Nudix hydrolase domain-containing protein OS=Botryotinia fuckeliana (strain B05.10) OX=332648 GN=BCIN_13g02790 PE=4 SV=1	NaN	NaN	NaN	23.7126	24.4102	24.3093	24.3695	25.5711	26.3832	24.7384	NaN	NaN	NaN	NaN	NaN	NaN	NaN	NaN	0	3	3	1	0	0	NaN	1	0	1	0.900485	NaN	1	1	NaN	1	1	NaN	1	1	-0.594308			hydrolase activity	GO:0016787
A0A384K120	tr|A0A384K120|A0A384K120_BOTFB BSD domain-containing protein OS=Botryotinia fuckeliana (strain B05.10) OX=332648 GN=BCIN_13g02990 PE=4 SV=1	24.5152	24.6512	23.9034	23.5191	24.719	24.0155	26.3372	26.8519	27.9556	26.0956	24.7841	24.6773	NaN	NaN	23.1594	NaN	NaN	NaN	3	3	3	3	1	0	1	1	1.19716	0.549853	0.906226	0.272104	0.00708362	0.00386076	-2.6916	1	1	NaN	0.127355	0.0747524	-1.10115
A0A384K154	tr|A0A384K154|A0A384K154_BOTFB Arf-GAP domain-containing protein OS=Botryotinia fuckeliana (strain B05.10) OX=332648 GN=BCIN_13g04030 PE=4 SV=1	26.3396	25.1709	NaN	23.7612	24.8178	23.9032	26.4218	27.6761	26.3996	26.309	25.9684	26.2748	NaN	NaN	NaN	NaN	NaN	NaN	2	3	3	3	0	0	NaN	1	0	0.0794821	0.305487	1.59452	0.220103	0.166963	-1.07723	1	1	NaN	0.00437148	0.00185304	-2.02337			GTPase activator activity	GO:0005096
A0A384K184	tr|A0A384K184|A0A384K184_BOTFB Aldo_ket_red domain-containing protein OS=Botryotinia fuckeliana (strain B05.10) OX=332648 GN=BCIN_13g04360 PE=4 SV=1	25.3522	24.8419	25.3373	23.9374	25.1813	24.9379	24.7586	27.7391	26.6676	24.4997	26.2533	26.1274	NaN	NaN	NaN	NaN	NaN	NaN	3	3	3	3	0	0	1	1	NaN	0.302685	0.646316	0.491578	0.244074	0.208078	-1.21132	1	1	NaN	0.239079	0.207801	-0.941273			oxidoreductase activity	GO:0016491					oxidoreductase activity
A0A384K1A0	tr|A0A384K1A0|A0A384K1A0_BOTFB Histone H4 OS=Botryotinia fuckeliana (strain B05.10) OX=332648 GN=BCIN_13g04420 PE=3 SV=1	22.1672	20.8221	22.8624	22.9172	22.225	23.6391	30.9387	31.2736	31.3197	33.7653	33.4111	33.3918	NaN	NaN	NaN	NaN	NaN	NaN	3	3	3	3	0	0	1	1	NaN	0.249145	0.590786	-0.976489	0.000111914	0	-9.22677	1	1	NaN	1.54999e-05	0	-10.5957	nucleosome assembly	GO:0006334	DNA binding;protein heterodimerization activity	GO:0003677;GO:0046982	nucleosome;nucleus	GO:0000786;GO:0005634			DNA binding
A0A384K1L3	tr|A0A384K1L3|A0A384K1L3_BOTFB F-actin-capping protein subunit alpha OS=Botryotinia fuckeliana (strain B05.10) OX=332648 GN=Bccap1 PE=3 SV=1	22.3776	23.1229	23.5124	22.0549	23.7793	23.5729	29.3342	31.2676	31.4569	28.9534	27.3449	28.1155	NaN	NaN	NaN	NaN	NaN	NaN	3	3	3	3	0	0	1	1	NaN	0.846792	1	-0.131378	0.000527003	0	-7.68194	1	1	NaN	0.00219748	0.00112903	-5.00223	barbed-end actin filament capping	GO:0051016			F-actin capping protein complex	GO:0008290
A0A384K1U9	tr|A0A384K1U9|A0A384K1U9_BOTFB Histone H3 OS=Botryotinia fuckeliana (strain B05.10) OX=332648 GN=BCIN_13g04410 PE=3 SV=1	24.4173	25.0093	NaN	26.6917	26.2678	25.0218	32.5403	31.4495	31.3329	32.7649	33.1907	33.0199	NaN	NaN	NaN	NaN	NaN	NaN	2	3	3	3	0	0	NaN	1	0	0.157743	0.45374	-1.28048	0.000983191	0.000511848	-7.06094	1	1	NaN	0.000171339	0	-6.99806			DNA binding;protein heterodimerization activity	GO:0003677;GO:0046982	nucleosome	GO:0000786			DNA binding
A0A384K1V9	tr|A0A384K1V9|A0A384K1V9_BOTFB Bcuso1 OS=Botryotinia fuckeliana (strain B05.10) OX=332648 GN=Bcuso1 PE=4 SV=1	NaN	25.169	NaN	24.9003	25.6633	26.5389	25.6948	25.1134	25.2067	25.8535	25.6706	25.7157	NaN	NaN	NaN	NaN	NaN	NaN	1	3	3	3	0	0	NaN	1	0	1	0.937953	-0.531829	1	1	-0.16931	1	1	NaN	0.928081	1	-0.0457884	intracellular protein transport;vesicle fusion with Golgi apparatus	GO:0006886;GO:0048280	protein transporter activity	GO:0008565	Golgi membrane	GO:0000139
A0A384K2H3	tr|A0A384K2H3|A0A384K2H3_BOTFB Transketolase OS=Botryotinia fuckeliana (strain B05.10) OX=332648 GN=BCIN_14g01980 PE=3 SV=1	22.4179	22.3176	22.4264	23.3377	25.8842	23.859	35.5891	34.9467	34.7054	35.9336	34.6377	34.643	22.8574	23.0551	19.9362	NaN	NaN	NaN	3	3	3	3	3	0	0.686754	1	0.437746	0.064134	0.280356	-1.97297	1.15414e-06	0	-12.6931	1	1	NaN	0.000271235	0.000910891	-10.7111			transketolase activity	GO:0004802
A0A384K2N4	tr|A0A384K2N4|A0A384K2N4_BOTFB Bcnam7 OS=Botryotinia fuckeliana (strain B05.10) OX=332648 GN=Bcnam7 PE=3 SV=1	27.2543	27.6668	27.4391	27.0944	27.638	27.57	26.4065	26.2797	27.1281	26.9834	27.1289	26.5133	NaN	NaN	NaN	NaN	NaN	NaN	3	3	3	3	0	0	1	1	NaN	0.930833	1	0.0192629	0.0429239	0.0217872	0.848645	1	1	NaN	0.0912501	0.0505987	0.558963	nuclear-transcribed mRNA catabolic process, nonsense-mediated decay	GO:0000184	ATP binding;DNA binding;helicase activity;zinc ion binding	GO:0003677;GO:0004386;GO:0005524;GO:0008270	cytoplasm	GO:0005737			DNA binding;helicase activity
A0A384K2W2	tr|A0A384K2W2|A0A384K2W2_BOTFB Bcrpl3 OS=Botryotinia fuckeliana (strain B05.10) OX=332648 GN=Bcrpl3 PE=3 SV=1	NaN	NaN	NaN	21.719	23.3257	20.2614	32.528	32.8767	31.0562	33.4083	32.5486	32.5215	NaN	NaN	NaN	NaN	NaN	NaN	0	3	3	3	0	0	NaN	1	0	1	0.947497	NaN	1	1	NaN	1	1	NaN	0.000288517	0.00184314	-11.0574	translation	GO:0006412	structural constituent of ribosome	GO:0003735	ribosome	GO:0005840	translation	GO:0006412	structural constituent of ribosome
A0A384K318	tr|A0A384K318|A0A384K318_BOTFB Proteasome subunit alpha type OS=Botryotinia fuckeliana (strain B05.10) OX=332648 GN=Bcpre8 PE=3 SV=1	25.9922	NaN	NaN	25.6253	25.7211	26.3657	29.72	29.6732	29.1699	26.9708	23.6147	23.3187	24.0193	24.7042	NaN	NaN	NaN	NaN	1	3	3	3	2	0	NaN	1	0	1	0.949111	0.0881926	1	1	-3.52877	1	1	NaN	0.347671	0.398169	1.26932	ubiquitin-dependent protein catabolic process	GO:0006511	threonine-type endopeptidase activity	GO:0004298	proteasome core complex, alpha-subunit complex	GO:0019773
A0A384K373	tr|A0A384K373|A0A384K373_BOTFB Protein-serine/threonine kinase OS=Botryotinia fuckeliana (strain B05.10) OX=332648 GN=BCIN_14g03890 PE=3 SV=1	NaN	NaN	NaN	26.6099	26.4205	26.8229	27.8859	27.2167	27.4432	27.6917	27.3206	27.3009	NaN	NaN	NaN	NaN	NaN	NaN	0	3	3	3	0	0	NaN	1	0	1	0.952349	NaN	1	1	NaN	1	1	NaN	0.00889735	0.00550254	-0.819989			protein kinase activity	GO:0004672
A0A384K3Q4	tr|A0A384K3Q4|A0A384K3Q4_BOTFB Bchex5 OS=Botryotinia fuckeliana (strain B05.10) OX=332648 GN=Bchex5 PE=3 SV=1	NaN	NaN	NaN	27.0913	27.4697	28.547	25.7619	NaN	25.2326	28.2816	27.9048	27.1808	NaN	NaN	NaN	NaN	NaN	NaN	0	3	2	3	0	0	NaN	1	0	1	0.92255	NaN	NaN	1	0	1	1	NaN	0.88121	1	-0.086401			transmembrane transporter activity	GO:0022857	integral component of membrane	GO:0016021			transmembrane transporter activity
A0A384K3T6	tr|A0A384K3T6|A0A384K3T6_BOTFB Bcrpn10 OS=Botryotinia fuckeliana (strain B05.10) OX=332648 GN=Bcrpn10 PE=3 SV=1	25.4123	26.6387	27.1052	25.928	25.5171	27.2767	25.4598	25.4491	25.4448	NaN	NaN	NaN	NaN	NaN	NaN	NaN	NaN	NaN	3	3	3	0	0	0	1	1	NaN	0.853023	1	0.144814	0.137942	0.0832115	0.934145	1	1	NaN	1	1	NaN	ubiquitin-dependent protein catabolic process	GO:0006511			proteasome regulatory particle, base subcomplex	GO:0008540
A0A384K4A5	tr|A0A384K4A5|A0A384K4A5_BOTFB Glyceraldehyde-3-phosphate dehydrogenase OS=Botryotinia fuckeliana (strain B05.10) OX=332648 GN=BCIN_15g02120 PE=3 SV=1	25.8325	26.8582	28.2205	27.3386	31.5479	29.4709	36.1528	35.6461	35.278	35.2382	33.7574	33.2363	NaN	NaN	NaN	NaN	NaN	NaN	3	3	3	3	0	0	1	1	NaN	0.150528	0.437974	-2.4821	0.000291368	0	-8.72189	1	1	NaN	0.0269521	0.0162035	-4.62483	glucose metabolic process	GO:0006006	glyceraldehyde-3-phosphate dehydrogenase (NAD+) (phosphorylating) activity;NAD binding;NADP binding	GO:0004365;GO:0050661;GO:0051287
A0A384K4K4	tr|A0A384K4K4|A0A384K4K4_BOTFB AMP deaminase OS=Botryotinia fuckeliana (strain B05.10) OX=332648 GN=Bcamd1 PE=3 SV=1	25.6171	27.1883	27.8479	26.5471	25.7745	27.2758	27.7148	28.2607	28.7494	26.4116	25.0468	23.9389	NaN	NaN	NaN	NaN	NaN	NaN	3	3	3	3	0	0	1	1	NaN	0.679347	1	0.351974	0.134921	0.0808548	-1.35719	1	1	NaN	0.169375	0.112574	1.40007	IMP salvage	GO:0032264	AMP deaminase activity	GO:0003876
A0A384K4P4	tr|A0A384K4P4|A0A384K4P4_BOTFB Bcabp1 OS=Botryotinia fuckeliana (strain B05.10) OX=332648 GN=Bcabp1 PE=4 SV=1	22.4433	24.1183	22.9505	22.102	22.6152	22.0605	31.4343	31.9576	31.2855	27.7582	25.5596	26.4672	NaN	18.7364	NaN	NaN	NaN	NaN	3	3	3	3	1	0	1	1	4.43431	0.158785	0.449128	0.911458	9.74721e-05	0	-8.38843	1	1	NaN	0.00281559	0.00138745	-4.33577			actin binding	GO:0003779
A0A384K4S2	tr|A0A384K4S2|A0A384K4S2_BOTFB Bccdc53 OS=Botryotinia fuckeliana (strain B05.10) OX=332648 GN=Bccdc53 PE=3 SV=1	NaN	26.2432	NaN	26.4802	25.8814	26.9879	28.2245	29.3663	29.4517	28.7637	28.4526	28.4516	NaN	NaN	NaN	NaN	NaN	NaN	1	3	3	3	0	0	NaN	1	0	1	0.92866	-0.206653	1	1	-2.77098	1	1	NaN	0.00331406	0.00131469	-2.10611	ubiquitin-dependent protein catabolic process	GO:0006511	ubiquitin protein ligase binding	GO:0031625	cullin-RING ubiquitin ligase complex	GO:0031461
A0A384K4Y6	tr|A0A384K4Y6|A0A384K4Y6_BOTFB Probable electron transfer flavoprotein subunit alpha OS=Botryotinia fuckeliana (strain B05.10) OX=332648 GN=Bcaim45 PE=3 SV=1	26.1083	NaN	NaN	26.4934	22.9472	26.0906	30.3778	30.6042	30.8345	27.8492	27.6596	24.5377	NaN	NaN	NaN	NaN	NaN	NaN	1	3	3	3	0	0	NaN	1	0	1	0.93019	0.931225	1	1	-4.4972	1	1	NaN	0.387133	0.486036	-1.50507			electron transfer activity;flavin adenine dinucleotide binding	GO:0009055;GO:0050660
A0A384K529	tr|A0A384K529|A0A384K529_BOTFB Bcpom33 OS=Botryotinia fuckeliana (strain B05.10) OX=332648 GN=Bcpom33 PE=3 SV=1	23.7576	25.2478	25.8014	25.5122	24.7841	25.9455	30.9687	31.3085	31.3454	30.3583	29.4737	30.0615	NaN	NaN	NaN	NaN	NaN	NaN	3	3	3	3	0	0	1	1	NaN	0.530804	0.890971	-0.478374	0.000544051	0	-6.27198	1	1	NaN	0.000439275	0.00142424	-4.55053					integral component of membrane	GO:0016021
A0A384K5G4	tr|A0A384K5G4|A0A384K5G4_BOTFB Uncharacterized protein OS=Botryotinia fuckeliana (strain B05.10) OX=332648 GN=BCIN_15g03200 PE=4 SV=1	23.5762	NaN	22.4649	23.2189	24.1103	22.2275	29.8412	30.2926	27.8525	29.1317	27.6119	28.4751	NaN	NaN	NaN	NaN	NaN	NaN	2	3	3	3	0	0	NaN	1	0	0.852536	1	-0.164992	0.00930268	0.00468468	-6.30822	1	1	NaN	0.00172284	0.00123348	-5.22068
A0A384K5M6	tr|A0A384K5M6|A0A384K5M6_BOTFB Mannitol-1-phosphate 5-dehydrogenase OS=Botryotinia fuckeliana (strain B05.10) OX=332648 GN=CND9 PE=3 SV=1	21.9803	19.6736	22.0508	20.2941	23.9372	21.1626	33.8021	34.0016	34.459	32.205	33.2093	34.0415	NaN	20.4192	NaN	NaN	NaN	NaN	3	3	3	3	1	0	1	1	0.81573	0.697573	1	-0.563091	8.98566e-05	0	-12.8527	1	1	NaN	0.000742244	0.00113253	-11.3539	mannitol metabolic process	GO:0019594	coenzyme binding;mannitol-1-phosphate 5-dehydrogenase activity	GO:0008926;GO:0050662
A0A384K606	tr|A0A384K606|A0A384K606_BOTFB Lysine--tRNA ligase OS=Botryotinia fuckeliana (strain B05.10) OX=332648 GN=Bckrs1 PE=3 SV=1	25.1404	24.7559	25.4487	25.4106	25.5699	26.0608	32.1405	30.9749	30.7642	30.7008	28.3412	28.5108	NaN	NaN	23.1881	NaN	NaN	NaN	3	3	3	3	1	0	1	1	1.92695	0.113659	0.38375	-0.565403	0.000197627	0	-6.17819	1	1	NaN	0.0111122	0.00615311	-3.50386	lysyl-tRNA aminoacylation	GO:0006430	ATP binding;lysine-tRNA ligase activity;nucleic acid binding	GO:0003676;GO:0004824;GO:0005524	cytoplasm	GO:0005737
A0A384K6Y9	tr|A0A384K6Y9|A0A384K6Y9_BOTFB Bcltv1 OS=Botryotinia fuckeliana (strain B05.10) OX=332648 GN=Bcltv1 PE=3 SV=1	27.6441	27.0783	26.2324	25.3844	27.0476	27.2468	26.3848	26.8776	27.1169	NaN	NaN	NaN	NaN	NaN	NaN	NaN	NaN	NaN	3	3	3	0	0	0	1	1	NaN	0.585926	0.919786	0.425326	0.700144	1	0.191813	1	1	NaN	1	1	NaN
A0A384K724	tr|A0A384K724|A0A384K724_BOTFB Cystathionine beta-synthase OS=Botryotinia fuckeliana (strain B05.10) OX=332648 GN=Bccys4 PE=3 SV=1	25.3614	25.6843	25.0044	25.9334	25.708	25.3513	27.5274	28.0739	28.1841	30.8844	28.0392	29.839	NaN	NaN	NaN	NaN	NaN	NaN	3	3	3	3	0	0	1	1	NaN	0.292415	0.644757	-0.314191	0.000799135	0	-2.57844	1	1	NaN	0.00983347	0.00580392	-3.92331	cysteine biosynthetic process from serine;cysteine biosynthetic process via cystathionine	GO:0006535;GO:0019343	cystathionine beta-synthase activity	GO:0004122	cytoplasm	GO:0005737
A0A384K734	tr|A0A384K734|A0A384K734_BOTFB AMP_N domain-containing protein OS=Botryotinia fuckeliana (strain B05.10) OX=332648 GN=BCIN_16g03530 PE=3 SV=1	26.1567	26.5119	27.3022	26.2589	26.0879	27.3662	NaN	25.0158	24.3816	25.2635	26.4677	25.266	NaN	NaN	NaN	NaN	NaN	NaN	3	3	2	3	0	0	1	1	NaN	0.877836	1	0.085914	0.029116	0.0148571	1.9582	1	1	NaN	0.185491	0.129448	0.905279			aminopeptidase activity;manganese ion binding	GO:0004177;GO:0030145
A0A384K7A2	tr|A0A384K7A2|A0A384K7A2_BOTFB Glutamate dehydrogenase OS=Botryotinia fuckeliana (strain B05.10) OX=332648 GN=BCIN_16g04050 PE=3 SV=1	25.6131	27.4271	28.1185	27.0208	25.725	28.9644	26.822	27.0764	28.235	28.307	28.4154	27.3486	NaN	NaN	NaN	NaN	NaN	NaN	3	3	3	3	0	0	1	1	NaN	0.885825	1	-0.183836	0.726078	1	-0.324923	1	1	NaN	0.475551	0.680952	-0.786914	cellular amino acid metabolic process	GO:0006520	oxidoreductase activity, acting on the CH-NH2 group of donors, NAD or NADP as acceptor	GO:0016639			cellular amino acid metabolic process	GO:0006520
A0A384K7X4	tr|A0A384K7X4|A0A384K7X4_BOTFB Formate dehydrogenase OS=Botryotinia fuckeliana (strain B05.10) OX=332648 GN=Bcfdh1 PE=3 SV=1;tr|A0A384K7H0|A0A384K7H0_BOTFB Formate dehydrogenase OS=Botryotinia fuckeliana (strain B05.10) OX=332648 GN=Bcfdh1 PE=3 SV=1	20.0579	22.0438	25.1758	23.4741	26.5085	25.7685	34.327	34.4621	34.5382	34.917	34.9063	35.0518	18.0015	NaN	NaN	NaN	NaN	NaN	3	3	3	3	1	0	1	1	4.42429	0.181321	0.481892	-2.82454	0.00128708	0.000477876	-12.0166	1	1	NaN	0.000446059	0.00141353	-9.70803	formate catabolic process	GO:0042183	formate dehydrogenase (NAD+) activity;NAD binding;oxidoreductase activity, acting on the CH-OH group of donors, NAD or NADP as acceptor	GO:0008863;GO:0016616;GO:0051287	cytoplasm	GO:0005737
A0A384K801	tr|A0A384K801|A0A384K801_BOTFB Ribosomal_L28e domain-containing protein OS=Botryotinia fuckeliana (strain B05.10) OX=332648 GN=BCIN_16g04810 PE=3 SV=1	NaN	NaN	22.6226	22.4216	24.3086	22.3117	31.7775	31.7575	32.1507	31.3247	31.6717	30.7296	NaN	NaN	NaN	NaN	NaN	NaN	1	3	3	3	0	0	NaN	1	0	1	0.896592	-0.391389	1	1	-9.27267	1	1	NaN	0.000306533	0.00179048	-8.22804	translation	GO:0006412	structural constituent of ribosome	GO:0003735	ribosome	GO:0005840	translation	GO:0006412	structural constituent of ribosome
Supplementary Table S3B. Proteins identified as exclusive and overexpressed in EVs fraction versus Supernatant under TCW condition (exclusive and overexpressed EVs TCW proteome).
[truncated: 56 more columns]

## Sheet: Supplementary Table S3C
Uniprot ID	Fasta headers	LFQ intensity EV Glucose 1	LFQ intensity EV Glucose 2	LFQ intensity EV Glucose 3	LFQ intensity EV TCW 1	LFQ intensity EV TCW 2	LFQ intensity EV TCW 3	LFQ intensity Mycelia Glucose 1	LFQ intensity Mycelia Glucose 2	LFQ intensity Mycelia Glucose 3	LFQ intensity Mycelia TCW 1	LFQ intensity Mycelia TCW 2	LFQ intensity Mycelia TCW 3	LFQ intensity Supernatant Glu 1	LFQ intensity Supernatant Glu 2	LFQ intensity Supernatant Glu 3	LFQ intensity Supernatant TCW 1	LFQ intensity Supernatant TCW 2	LFQ intensity Supernatant TCW 3	Count EV Glucose	Count EV TCW	Count Mycelia GLU	Count Mycelia TCW	Count Supernatant GLU	Count Supernatant TCW	Student's T-test p-value LFQ intensity EV Glucose_LFQ intensity Supernatant Glu	Student's T-test q-value LFQ intensity EV Glucose_LFQ intensity Supernatant Glu	Student's T-test Difference LFQ intensity EV Glucose_LFQ intensity Supernatant Glu	Student's T-test p-value LFQ intensity EV Glucose_LFQ intensity EV TCW	Student's T-test q-value LFQ intensity EV Glucose_LFQ intensity EV TCW	Student's T-test Difference LFQ intensity EV Glucose_LFQ intensity EV TCW	Student's T-test p-value LFQ intensity EV Glucose_LFQ intensity Mycelia Glucose	Student's T-test q-value LFQ intensity EV Glucose_LFQ intensity Mycelia Glucose	Student's T-test Difference LFQ intensity EV Glucose_LFQ intensity Mycelia Glucose	Student's T-test p-value LFQ intensity EV TCW_LFQ intensity Supernatant TCW	Student's T-test q-value LFQ intensity EV TCW_LFQ intensity Supernatant TCW	Student's T-test Difference LFQ intensity EV TCW_LFQ intensity Supernatant TCW	Student's T-test p-value LFQ intensity EV TCW_LFQ intensity Mycelia TCW	Student's T-test q-value LFQ intensity EV TCW_LFQ intensity Mycelia TCW	Student's T-test Difference LFQ intensity EV TCW_LFQ intensity Mycelia TCW	GOBP name_	GOBP id_	GOMF name_	GOMF id_	GOCC name_	GOCC id_	GOBP slim name_	GOBP slim id_	GOMF slim name_
A0A384J6L9	tr|A0A384J6L9|A0A384J6L9_BOTFB Uncharacterized protein OS=Botryotinia fuckeliana (strain B05.10) OX=332648 GN=BCIN_01g06840 PE=3 SV=1	28.5321	28.5269	28.8042	28.07	27.7448	28.4496	NaN	NaN	NaN	NaN	NaN	NaN	NaN	NaN	NaN	NaN	NaN	NaN	3	3	0	0	0	0	1	0.972355	NaN	0.0754572	0.29945	0.532923	1	0.923926	NaN	1	0.983003	NaN	1	0.935498	NaN
A0A384J757	tr|A0A384J757|A0A384J757_BOTFB ULP_PROTEASE domain-containing protein OS=Botryotinia fuckeliana (strain B05.10) OX=332648 GN=BCIN_01g10520 PE=3 SV=1	30.6426	28.1667	31.7055	30.8867	29.2412	27.836	27.479	23.8091	27.9086	NaN	NaN	NaN	NaN	NaN	NaN	NaN	NaN	NaN	3	3	3	0	0	0	1	0.941557	NaN	0.568377	0.926932	0.850285	0.0868529	0.0463755	3.77271	1	0.954828	NaN	1	0.922011	NaN			cysteine-type peptidase activity	GO:0008234
A0A384JCP6	tr|A0A384JCP6|A0A384JCP6_BOTFB Uncharacterized protein OS=Botryotinia fuckeliana (strain B05.10) OX=332648 GN=BCIN_03g06510 PE=4 SV=1	27.0727	27.5109	28.1974	27.2063	26.8321	27.8413	25.5324	25.6959	23.6968	NaN	NaN	NaN	NaN	NaN	NaN	NaN	NaN	NaN	3	3	3	0	0	0	1	0.926886	NaN	0.532537	0.891244	0.300419	0.021986	0.0128272	2.6186	1	1	NaN	1	1	NaN
A0A384JEF3	tr|A0A384JEF3|A0A384JEF3_BOTFB HTH APSES-type domain-containing protein OS=Botryotinia fuckeliana (strain B05.10) OX=332648 GN=BCIN_04g00280 PE=3 SV=1;tr|A0A384JDZ1|A0A384JDZ1_BOTFB HTH APSES-type domain-containing protein OS=Botryotinia fuckeliana (strain	24.5865	24.4682	24.9848	23.8736	24.4246	24.5761	27.8931	25.2051	24.9123	NaN	NaN	NaN	22.1324	NaN	NaN	NaN	NaN	NaN	3	3	3	0	1	0	1	0.830683	2.54739	0.215942	0.538374	0.388387	0.240581	0.203123	-1.32371	1	0.852962	NaN	1	1	NaN			DNA binding	GO:0003677					DNA binding
[truncated: 14 more rows]
[truncated: 56 more columns]

## Sheet: Supplementary Table S3D
Uniprot ID	Fasta headers	LFQ intensity EV Glucose 1	LFQ intensity EV Glucose 2	LFQ intensity EV Glucose 3	LFQ intensity EV TCW 1	LFQ intensity EV TCW 2	LFQ intensity EV TCW 3	LFQ intensity Mycelia Glucose 1	LFQ intensity Mycelia Glucose 2	LFQ intensity Mycelia Glucose 3	LFQ intensity Mycelia TCW 1	LFQ intensity Mycelia TCW 2	LFQ intensity Mycelia TCW 3	LFQ intensity Supernatant Glu 1	LFQ intensity Supernatant Glu 2	LFQ intensity Supernatant Glu 3	LFQ intensity Supernatant TCW 1	LFQ intensity Supernatant TCW 2	LFQ intensity Supernatant TCW 3	Count EV Glucose	Count EV TCW	Count Mycelia GLU	Count Mycelia TCW	Count Supernatant GLU	Count Supernatant TCW	Student's T-test p-value LFQ intensity EV Glucose_LFQ intensity Supernatant Glu	Student's T-test q-value LFQ intensity EV Glucose_LFQ intensity Supernatant Glu	Student's T-test Difference LFQ intensity EV Glucose_LFQ intensity Supernatant Glu	Student's T-test p-value LFQ intensity EV Glucose_LFQ intensity EV TCW	Student's T-test q-value LFQ intensity EV Glucose_LFQ intensity EV TCW	Student's T-test Difference LFQ intensity EV Glucose_LFQ intensity EV TCW	Student's T-test p-value LFQ intensity EV Glucose_LFQ intensity Mycelia Glucose	Student's T-test q-value LFQ intensity EV Glucose_LFQ intensity Mycelia Glucose	Student's T-test Difference LFQ intensity EV Glucose_LFQ intensity Mycelia Glucose	Student's T-test p-value LFQ intensity EV TCW_LFQ intensity Supernatant TCW	Student's T-test q-value LFQ intensity EV TCW_LFQ intensity Supernatant TCW	Student's T-test Difference LFQ intensity EV TCW_LFQ intensity Supernatant TCW	Student's T-test p-value LFQ intensity EV TCW_LFQ intensity Mycelia TCW	Student's T-test q-value LFQ intensity EV TCW_LFQ intensity Mycelia TCW	Student's T-test Difference LFQ intensity EV TCW_LFQ intensity Mycelia TCW	GOBP name_	GOBP id_	GOMF name_	GOMF id_	GOCC name_	GOCC id_	GOBP slim name_	GOBP slim id_	GOMF slim name_
[truncated: 30 more rows]
[truncated: 56 more columns]

[truncated: 1 more sheets: Supplementary Table S3E]
