# Supplementary material for: The Adaptation of Botrytis cinerea Extracellular Vesicles Proteome to Surrounding Conditions: Revealing New Tools for Its Infection Process
Source: J Fungi (Basel). 2023 Aug 24;9(9):872. doi: 10.3390/jof9090872 (PMC10532283; doi:10.3390/jof9090872)
Supplement: Supplementary file 1 [file jof-09-00872-s001.zip › Supplementary table S4.xlsx]

## Sheet: Supplementary Table S4A
Uniprot ID	Fasta headers	GOBP name_	GOBP id_	GOMF name_	GOMF id_	GOCC name_	GOCC id_	GOBP slim name_	GOBP slim id_	GOMF slim name_	GOMF slim id_	GOCC slim name_	GOCC slim id_
A0A384J5H5	tr|A0A384J5H5|A0A384J5H5_BOTFB FAA_hydrolase domain-containing protein OS=Botryotinia fuckeliana (strain B05.10) OX=332648 GN=BCIN_01g05950 PE=3 SV=1			catalytic activity	GO:0003824
A0A384JTH0	tr|A0A384JTH0|A0A384JTH0_BOTFB Elongation factor 1-alpha OS=Botryotinia fuckeliana (strain B05.10) OX=332648 GN=Bcef1a PE=3 SV=1			GTP binding;GTPase activity;translation elongation factor activity	GO:0003746;GO:0003924;GO:0005525	cytoplasm	GO:0005737			GTPase activity	GO:0003924	cytoplasm	GO:0005737
A0A384K5I6	tr|A0A384K5I6|A0A384K5I6_BOTFB Uncharacterized protein OS=Botryotinia fuckeliana (strain B05.10) OX=332648 GN=BCIN_15g05420 PE=4 SV=1;tr|A0A384K5I0|A0A384K5I0_BOTFB Uncharacterized protein OS=Botryotinia fuckeliana (strain B05.10) OX=332648 GN=BCIN_15g0542
A0A384K7U0	tr|A0A384K7U0|A0A384K7U0_BOTFB Uncharacterized protein OS=Botryotinia fuckeliana (strain B05.10) OX=332648 GN=BCIN_16g03380 PE=4 SV=1
A0A384J3T6	tr|A0A384J3T6|A0A384J3T6_BOTFB Bcboa1 OS=Botryotinia fuckeliana (strain B05.10) OX=332648 GN=Bcboa1 PE=4 SV=1
A0A384J6L9	tr|A0A384J6L9|A0A384J6L9_BOTFB Uncharacterized protein OS=Botryotinia fuckeliana (strain B05.10) OX=332648 GN=BCIN_01g06840 PE=3 SV=1
A0A384J779	tr|A0A384J779|A0A384J779_BOTFB 6,7-dimethyl-8-ribityllumazine synthase OS=Botryotinia fuckeliana (strain B05.10) OX=332648 GN=Bcrib4 PE=3 SV=1	riboflavin biosynthetic process	GO:0009231	6,7-dimethyl-8-ribityllumazine synthase activity	GO:0000906	riboflavin synthase complex	GO:0009349
A0A384J7X5	tr|A0A384J7X5|A0A384J7X5_BOTFB Nucleoside diphosphate kinase OS=Botryotinia fuckeliana (strain B05.10) OX=332648 GN=Bcynk1 PE=3 SV=1	CTP biosynthetic process;GTP biosynthetic process;UTP biosynthetic process	GO:0006183;GO:0006228;GO:0006241	nucleoside diphosphate kinase activity	GO:0004550
A0A384J8S2	tr|A0A384J8S2|A0A384J8S2_BOTFB Citrate synthase OS=Botryotinia fuckeliana (strain B05.10) OX=332648 GN=BCIN_02g02750 PE=3 SV=1	tricarboxylic acid cycle	GO:0006099	citrate (Si)-synthase activity	GO:0004108
A0A384J9A2	tr|A0A384J9A2|A0A384J9A2_BOTFB UBC core domain-containing protein OS=Botryotinia fuckeliana (strain B05.10) OX=332648 GN=BCIN_02g04920 PE=3 SV=1			ATP binding	GO:0005524
A0A384JA10	tr|A0A384JA10|A0A384JA10_BOTFB Bcpse1 OS=Botryotinia fuckeliana (strain B05.10) OX=332648 GN=Bcpse1 PE=4 SV=1	protein import into nucleus	GO:0006606			cell	GO:0005623					cell	GO:0005623
A0A384JAS2	tr|A0A384JAS2|A0A384JAS2_BOTFB Bcrps20 OS=Botryotinia fuckeliana (strain B05.10) OX=332648 GN=Bcrps20 PE=3 SV=1	translation	GO:0006412	RNA binding;structural constituent of ribosome	GO:0003723;GO:0003735	small ribosomal subunit	GO:0015935	translation	GO:0006412	RNA binding;structural constituent of ribosome	GO:0003723;GO:0003735
A0A384JCX7	tr|A0A384JCX7|A0A384JCX7_BOTFB Uricase OS=Botryotinia fuckeliana (strain B05.10) OX=332648 GN=BCIN_03g06830 PE=3 SV=1	purine nucleobase metabolic process	GO:0006144	urate oxidase activity	GO:0004846
A0A384JDE5	tr|A0A384JDE5|A0A384JDE5_BOTFB Bcbrn2 OS=Botryotinia fuckeliana (strain B05.10) OX=332648 GN=Bcbrn2 PE=3 SV=1			oxidoreductase activity	GO:0016491					oxidoreductase activity	GO:0016491
A0A384JEF0	tr|A0A384JEF0|A0A384JEF0_BOTFB Diphosphomevalonate decarboxylase OS=Botryotinia fuckeliana (strain B05.10) OX=332648 GN=Bcmvd1 PE=3 SV=1	isopentenyl diphosphate biosynthetic process, mevalonate pathway	GO:0019287	ATP binding;diphosphomevalonate decarboxylase activity	GO:0004163;GO:0005524	cytosol	GO:0005829					cytosol	GO:0005829
A0A384JFK0	tr|A0A384JFK0|A0A384JFK0_BOTFB Leucine--tRNA ligase OS=Botryotinia fuckeliana (strain B05.10) OX=332648 GN=Bccdc60 PE=4 SV=1	leucyl-tRNA aminoacylation	GO:0006429	aminoacyl-tRNA editing activity;ATP binding;leucine-tRNA ligase activity	GO:0002161;GO:0004823;GO:0005524	cytoplasm	GO:0005737					cytoplasm	GO:0005737
A0A384JFY2	tr|A0A384JFY2|A0A384JFY2_BOTFB Aldo_ket_red domain-containing protein OS=Botryotinia fuckeliana (strain B05.10) OX=332648 GN=BCIN_04g06450 PE=4 SV=1;tr|A0A384JFV3|A0A384JFV3_BOTFB Aldo_ket_red domain-containing protein OS=Botryotinia fuckeliana (strain B05			oxidoreductase activity	GO:0016491					oxidoreductase activity	GO:0016491
A0A384JGQ2	tr|A0A384JGQ2|A0A384JGQ2_BOTFB Glutathione reductase OS=Botryotinia fuckeliana (strain B05.10) OX=332648 GN=Bcglr2 PE=3 SV=1	cell redox homeostasis;glutathione metabolic process	GO:0006749;GO:0045454	electron transfer activity;flavin adenine dinucleotide binding;glutathione-disulfide reductase activity;NADP binding	GO:0004362;GO:0009055;GO:0050660;GO:0050661	cell	GO:0005623					cell	GO:0005623
A0A384JHP3	tr|A0A384JHP3|A0A384JHP3_BOTFB Cytochrome b5 heme-binding domain-containing protein OS=Botryotinia fuckeliana (strain B05.10) OX=332648 GN=BCIN_05g04870 PE=4 SV=1			succinate dehydrogenase activity	GO:0000104
A0A384JJU1	tr|A0A384JJU1|A0A384JJU1_BOTFB Bclys12 OS=Botryotinia fuckeliana (strain B05.10) OX=332648 GN=Bclys12 PE=3 SV=1			magnesium ion binding;NAD binding;oxidoreductase activity, acting on the CH-OH group of donors, NAD or NADP as acceptor	GO:0000287;GO:0016616;GO:0051287
A0A384JKP9	tr|A0A384JKP9|A0A384JKP9_BOTFB Uncharacterized protein OS=Botryotinia fuckeliana (strain B05.10) OX=332648 GN=BCIN_06g05910 PE=4 SV=1
A0A384JLE0	tr|A0A384JLE0|A0A384JLE0_BOTFB ER membrane protein complex subunit 2 OS=Botryotinia fuckeliana (strain B05.10) OX=332648 GN=Bcemc2 PE=3 SV=1
A0A384JLL4	tr|A0A384JLL4|A0A384JLL4_BOTFB Bcpol5 OS=Botryotinia fuckeliana (strain B05.10) OX=332648 GN=Bcpol5 PE=3 SV=1	regulation of transcription, DNA-templated	GO:0006355	DNA binding;transcription factor binding	GO:0003677;GO:0008134	nucleolus	GO:0005730			DNA binding;transcription factor binding	GO:0003677;GO:0008134	nucleolus	GO:0005730
A0A384JLT5	tr|A0A384JLT5|A0A384JLT5_BOTFB Orotate phosphoribosyltransferase OS=Botryotinia fuckeliana (strain B05.10) OX=332648 GN=BCIN_07g01590 PE=3 SV=1	nucleoside metabolic process;pyrimidine nucleotide biosynthetic process	GO:0006221;GO:0009116	orotate phosphoribosyltransferase activity	GO:0004588
A0A384JP53	tr|A0A384JP53|A0A384JP53_BOTFB Bchex OS=Botryotinia fuckeliana (strain B05.10) OX=332648 GN=Bchex PE=3 SV=1	positive regulation of translational elongation	GO:0045901	ribosome binding;translation elongation factor activity	GO:0003746;GO:0043022
A0A384JTL4	tr|A0A384JTL4|A0A384JTL4_BOTFB Bcgst10 OS=Botryotinia fuckeliana (strain B05.10) OX=332648 GN=Bcgst10 PE=4 SV=1			glutathione transferase activity	GO:0004364
A0A384JTS2	tr|A0A384JTS2|A0A384JTS2_BOTFB Uncharacterized protein OS=Botryotinia fuckeliana (strain B05.10) OX=332648 GN=BCIN_10g00140 PE=3 SV=1			oxidoreductase activity	GO:0016491					oxidoreductase activity	GO:0016491
A0A384JUY7	tr|A0A384JUY7|A0A384JUY7_BOTFB Translationally-controlled tumor protein homolog OS=Botryotinia fuckeliana (strain B05.10) OX=332648 GN=Bctma19 PE=3 SV=1
A0A384JV57	tr|A0A384JV57|A0A384JV57_BOTFB Uncharacterized protein OS=Botryotinia fuckeliana (strain B05.10) OX=332648 GN=BCIN_10g04310 PE=3 SV=1	mature ribosome assembly	GO:0042256
A0A384JW18	tr|A0A384JW18|A0A384JW18_BOTFB Uncharacterized protein OS=Botryotinia fuckeliana (strain B05.10) OX=332648 GN=BCIN_10g04590 PE=3 SV=1	translation	GO:0006412	structural constituent of ribosome	GO:0003735	ribosome	GO:0005840	translation	GO:0006412	structural constituent of ribosome	GO:0003735	ribosome	GO:0005840
A0A384JXU3	tr|A0A384JXU3|A0A384JXU3_BOTFB 2EXR domain-containing protein OS=Botryotinia fuckeliana (strain B05.10) OX=332648 GN=BCIN_11g06190 PE=4 SV=1
A0A384JY69	tr|A0A384JY69|A0A384JY69_BOTFB Uncharacterized protein OS=Botryotinia fuckeliana (strain B05.10) OX=332648 GN=BCIN_12g00560 PE=3 SV=1	proline biosynthetic process	GO:0006561	pyrroline-5-carboxylate reductase activity	GO:0004735
A0A384JYC5	tr|A0A384JYC5|A0A384JYC5_BOTFB Uncharacterized protein OS=Botryotinia fuckeliana (strain B05.10) OX=332648 GN=BCIN_12g01200 PE=4 SV=1
A0A384JYI9	tr|A0A384JYI9|A0A384JYI9_BOTFB Uncharacterized protein OS=Botryotinia fuckeliana (strain B05.10) OX=332648 GN=BCIN_11g05920 PE=3 SV=1	translation	GO:0006412	rRNA binding;structural constituent of ribosome	GO:0003735;GO:0019843	ribosome	GO:0005840	translation	GO:0006412	rRNA binding;structural constituent of ribosome	GO:0003735;GO:0019843	ribosome	GO:0005840
A0A384JZI0	tr|A0A384JZI0|A0A384JZI0_BOTFB Uncharacterized protein OS=Botryotinia fuckeliana (strain B05.10) OX=332648 GN=BCIN_12g04690 PE=3 SV=1			acyl-CoA dehydrogenase activity;flavin adenine dinucleotide binding	GO:0003995;GO:0050660
A0A384JZL6	tr|A0A384JZL6|A0A384JZL6_BOTFB Malate dehydrogenase OS=Botryotinia fuckeliana (strain B05.10) OX=332648 GN=Bcmdh1 PE=3 SV=1	carbohydrate metabolic process;malate metabolic process;tricarboxylic acid cycle	GO:0005975;GO:0006099;GO:0006108	L-malate dehydrogenase activity	GO:0030060			carbohydrate metabolic process	GO:0005975
A0A384K184	tr|A0A384K184|A0A384K184_BOTFB Aldo_ket_red domain-containing protein OS=Botryotinia fuckeliana (strain B05.10) OX=332648 GN=BCIN_13g04360 PE=4 SV=1			oxidoreductase activity	GO:0016491					oxidoreductase activity	GO:0016491
A0A384K1L2	tr|A0A384K1L2|A0A384K1L2_BOTFB PKS_ER domain-containing protein OS=Botryotinia fuckeliana (strain B05.10) OX=332648 GN=BCIN_13g05580 PE=3 SV=1			oxidoreductase activity;zinc ion binding	GO:0008270;GO:0016491					oxidoreductase activity	GO:0016491
A0A384K1L3	tr|A0A384K1L3|A0A384K1L3_BOTFB F-actin-capping protein subunit alpha OS=Botryotinia fuckeliana (strain B05.10) OX=332648 GN=Bccap1 PE=3 SV=1	barbed-end actin filament capping	GO:0051016			F-actin capping protein complex	GO:0008290
A0A384K2T7	tr|A0A384K2T7|A0A384K2T7_BOTFB Bcgbl1 OS=Botryotinia fuckeliana (strain B05.10) OX=332648 GN=Bcgbl1 PE=3 SV=1
A0A384K328	tr|A0A384K328|A0A384K328_BOTFB Bcsui3 OS=Botryotinia fuckeliana (strain B05.10) OX=332648 GN=Bcsui3 PE=3 SV=1;tr|A0A384K3S2|A0A384K3S2_BOTFB Bcsui3 OS=Botryotinia fuckeliana (strain B05.10) OX=332648 GN=Bcsui3 PE=3 SV=1			translation initiation factor activity	GO:0003743
A0A384K3T6	tr|A0A384K3T6|A0A384K3T6_BOTFB Bcrpn10 OS=Botryotinia fuckeliana (strain B05.10) OX=332648 GN=Bcrpn10 PE=3 SV=1	ubiquitin-dependent protein catabolic process	GO:0006511			proteasome regulatory particle, base subcomplex	GO:0008540
A0A384K4A5	tr|A0A384K4A5|A0A384K4A5_BOTFB Glyceraldehyde-3-phosphate dehydrogenase OS=Botryotinia fuckeliana (strain B05.10) OX=332648 GN=BCIN_15g02120 PE=3 SV=1	glucose metabolic process	GO:0006006	glyceraldehyde-3-phosphate dehydrogenase (NAD+) (phosphorylating) activity;NAD binding;NADP binding	GO:0004365;GO:0050661;GO:0051287
A0A384K7A2	tr|A0A384K7A2|A0A384K7A2_BOTFB Glutamate dehydrogenase OS=Botryotinia fuckeliana (strain B05.10) OX=332648 GN=BCIN_16g04050 PE=3 SV=1	cellular amino acid metabolic process	GO:0006520	oxidoreductase activity, acting on the CH-NH2 group of donors, NAD or NADP as acceptor	GO:0016639			cellular amino acid metabolic process	GO:0006520
Supplementary Table S4A. Proteins identified as unconventionally secreted in exclusive and overexpressed EVs GLU proteome.

## Sheet: Supplementary Table S4B
Uniprot ID	Fasta headers	GOBP name_	GOBP id_	GOMF name_	GOMF id_	GOCC name_	GOCC id_	GOBP slim name_	GOBP slim id_	GOMF slim name_	GOMF slim id_	GOCC slim name_	GOCC slim id_
A0A384J5T1	tr|A0A384J5T1|A0A384J5T1_BOTFB GTP-binding nuclear protein OS=Botryotinia fuckeliana (strain B05.10) OX=332648 GN=BCIN_01g06220 PE=3 SV=1	nucleocytoplasmic transport	GO:0006913	GTP binding;GTPase activity	GO:0003924;GO:0005525	cell	GO:0005623	nucleocytoplasmic transport	GO:0006913	GTPase activity	GO:0003924	cell	GO:0005623
A0A384J6L3	tr|A0A384J6L3|A0A384J6L3_BOTFB Proteasome subunit alpha type OS=Botryotinia fuckeliana (strain B05.10) OX=332648 GN=Bcpre10 PE=3 SV=1	ubiquitin-dependent protein catabolic process	GO:0006511	threonine-type endopeptidase activity	GO:0004298	proteasome core complex, alpha-subunit complex	GO:0019773
A0A384J6L9	tr|A0A384J6L9|A0A384J6L9_BOTFB Uncharacterized protein OS=Botryotinia fuckeliana (strain B05.10) OX=332648 GN=BCIN_01g06840 PE=3 SV=1
A0A384J6U1	tr|A0A384J6U1|A0A384J6U1_BOTFB Bclgd1 OS=Botryotinia fuckeliana (strain B05.10) OX=332648 GN=Bclgd1 PE=4 SV=1;tr|A0A384J6S6|A0A384J6S6_BOTFB Bclgd1 OS=Botryotinia fuckeliana (strain B05.10) OX=332648 GN=Bclgd1 PE=4 SV=1	carbohydrate catabolic process;cellular amino acid catabolic process	GO:0009063;GO:0016052	L-fuconate dehydratase activity	GO:0050023
A0A384J735	tr|A0A384J735|A0A384J735_BOTFB Proteasome subunit beta OS=Botryotinia fuckeliana (strain B05.10) OX=332648 GN=Bcpre3 PE=3 SV=1	proteasome-mediated ubiquitin-dependent protein catabolic process	GO:0043161	threonine-type endopeptidase activity	GO:0004298	proteasome core complex	GO:0005839
A0A384J747	tr|A0A384J747|A0A384J747_BOTFB Uncharacterized protein OS=Botryotinia fuckeliana (strain B05.10) OX=332648 GN=BCIN_01g10250 PE=4 SV=1			catalytic activity	GO:0003824
A0A384J7X5	tr|A0A384J7X5|A0A384J7X5_BOTFB Nucleoside diphosphate kinase OS=Botryotinia fuckeliana (strain B05.10) OX=332648 GN=Bcynk1 PE=3 SV=1	CTP biosynthetic process;GTP biosynthetic process;UTP biosynthetic process	GO:0006183;GO:0006228;GO:0006241	nucleoside diphosphate kinase activity	GO:0004550
A0A384J8P2	tr|A0A384J8P2|A0A384J8P2_BOTFB PKS_ER domain-containing protein OS=Botryotinia fuckeliana (strain B05.10) OX=332648 GN=BCIN_02g01730 PE=4 SV=1			oxidoreductase activity	GO:0016491					oxidoreductase activity	GO:0016491
A0A384J9G0	tr|A0A384J9G0|A0A384J9G0_BOTFB Aldedh domain-containing protein OS=Botryotinia fuckeliana (strain B05.10) OX=332648 GN=BCIN_02g03910 PE=4 SV=1			oxidoreductase activity, acting on the aldehyde or oxo group of donors, NAD or NADP as acceptor	GO:0016620
A0A384J9Q1	tr|A0A384J9Q1|A0A384J9Q1_BOTFB Phosphoglycerate mutase (2,3-diphosphoglycerate-independent) OS=Botryotinia fuckeliana (strain B05.10) OX=332648 GN=BCIN_02g06270 PE=3 SV=1	glucose catabolic process	GO:0006007	manganese ion binding;phosphoglycerate mutase activity	GO:0004619;GO:0030145	cytoplasm	GO:0005737					cytoplasm	GO:0005737
A0A384J9Y3	tr|A0A384J9Y3|A0A384J9Y3_BOTFB Aconitate hydratase, mitochondrial OS=Botryotinia fuckeliana (strain B05.10) OX=332648 GN=Bcaco1 PE=3 SV=1	tricarboxylic acid cycle	GO:0006099	4 iron, 4 sulfur cluster binding;aconitate hydratase activity;metal ion binding	GO:0003994;GO:0046872;GO:0051539
A0A384JA10	tr|A0A384JA10|A0A384JA10_BOTFB Bcpse1 OS=Botryotinia fuckeliana (strain B05.10) OX=332648 GN=Bcpse1 PE=4 SV=1	protein import into nucleus	GO:0006606			cell	GO:0005623					cell	GO:0005623
A0A384JA13	tr|A0A384JA13|A0A384JA13_BOTFB Histone H2B OS=Botryotinia fuckeliana (strain B05.10) OX=332648 GN=BCIN_02g06790 PE=3 SV=1			DNA binding;protein heterodimerization activity	GO:0003677;GO:0046982	nucleosome	GO:0000786			DNA binding	GO:0003677
A0A384JAG8	tr|A0A384JAG8|A0A384JAG8_BOTFB Bcnif3 OS=Botryotinia fuckeliana (strain B05.10) OX=332648 GN=Bcnif3 PE=3 SV=1
A0A384JAP1	tr|A0A384JAP1|A0A384JAP1_BOTFB Uncharacterized protein OS=Botryotinia fuckeliana (strain B05.10) OX=332648 GN=BCIN_02g07930 PE=3 SV=1			oxidoreductase activity	GO:0016491					oxidoreductase activity	GO:0016491
A0A384JAS2	tr|A0A384JAS2|A0A384JAS2_BOTFB Bcrps20 OS=Botryotinia fuckeliana (strain B05.10) OX=332648 GN=Bcrps20 PE=3 SV=1	translation	GO:0006412	RNA binding;structural constituent of ribosome	GO:0003723;GO:0003735	small ribosomal subunit	GO:0015935	translation	GO:0006412	RNA binding;structural constituent of ribosome	GO:0003723;GO:0003735
A0A384JCX3	tr|A0A384JCX3|A0A384JCX3_BOTFB 40S ribosomal protein S1 OS=Botryotinia fuckeliana (strain B05.10) OX=332648 GN=RPS1 PE=3 SV=1	translation	GO:0006412	structural constituent of ribosome	GO:0003735	cytosolic small ribosomal subunit	GO:0022627	translation	GO:0006412	structural constituent of ribosome	GO:0003735
A0A384JDH6	tr|A0A384JDH6|A0A384JDH6_BOTFB Superoxide dismutase 1 copper chaperone OS=Botryotinia fuckeliana (strain B05.10) OX=332648 GN=Bcccs1 PE=3 SV=1	metal ion transport;superoxide metabolic process	GO:0006801;GO:0030001	metal ion binding	GO:0046872
A0A384JDU7	tr|A0A384JDU7|A0A384JDU7_BOTFB 40S ribosomal protein S12 OS=Botryotinia fuckeliana (strain B05.10) OX=332648 GN=Bcrps12 PE=3 SV=1	translation	GO:0006412	structural constituent of ribosome	GO:0003735	ribosome	GO:0005840	translation	GO:0006412	structural constituent of ribosome	GO:0003735	ribosome	GO:0005840
A0A384JDW2	tr|A0A384JDW2|A0A384JDW2_BOTFB BUB1 N-terminal domain-containing protein OS=Botryotinia fuckeliana (strain B05.10) OX=332648 GN=BCIN_03g08490 PE=4 SV=1;tr|A0A384JDU9|A0A384JDU9_BOTFB Uncharacterized protein OS=Botryotinia fuckeliana (strain B05.10) OX=3326	mitotic spindle assembly checkpoint	GO:0007094
A0A384JE85	tr|A0A384JE85|A0A384JE85_BOTFB Bcacb1 OS=Botryotinia fuckeliana (strain B05.10) OX=332648 GN=Bcacb1 PE=4 SV=1			fatty-acyl-CoA binding	GO:0000062
A0A384JEP9	tr|A0A384JEP9|A0A384JEP9_BOTFB Bcrho1 OS=Botryotinia fuckeliana (strain B05.10) OX=332648 GN=Bcrho1 PE=4 SV=1	small GTPase mediated signal transduction	GO:0007264	GTP binding;GTPase activity	GO:0003924;GO:0005525					GTPase activity	GO:0003924
A0A384JFP6	tr|A0A384JFP6|A0A384JFP6_BOTFB Uncharacterized protein OS=Botryotinia fuckeliana (strain B05.10) OX=332648 GN=BCIN_04g04500 PE=4 SV=1			voltage-gated anion channel activity	GO:0008308	mitochondrial outer membrane	GO:0005741
A0A384JFY2	tr|A0A384JFY2|A0A384JFY2_BOTFB Aldo_ket_red domain-containing protein OS=Botryotinia fuckeliana (strain B05.10) OX=332648 GN=BCIN_04g06450 PE=4 SV=1;tr|A0A384JFV3|A0A384JFV3_BOTFB Aldo_ket_red domain-containing protein OS=Botryotinia fuckeliana (strain B05			oxidoreductase activity	GO:0016491					oxidoreductase activity	GO:0016491
A0A384JG48	tr|A0A384JG48|A0A384JG48_BOTFB Bccdc10 OS=Botryotinia fuckeliana (strain B05.10) OX=332648 GN=Bccdc10 PE=3 SV=1			GTP binding	GO:0005525
A0A384JGJ0	tr|A0A384JGJ0|A0A384JGJ0_BOTFB Actin-related protein 2/3 complex subunit 5 OS=Botryotinia fuckeliana (strain B05.10) OX=332648 GN=Bcarc15 PE=3 SV=1	Arp2/3 complex-mediated actin nucleation	GO:0034314			Arp2/3 protein complex	GO:0005885
A0A384JHP3	tr|A0A384JHP3|A0A384JHP3_BOTFB Cytochrome b5 heme-binding domain-containing protein OS=Botryotinia fuckeliana (strain B05.10) OX=332648 GN=BCIN_05g04870 PE=4 SV=1			succinate dehydrogenase activity	GO:0000104
A0A384JJU9	tr|A0A384JJU9|A0A384JJU9_BOTFB RmlD_sub_bind domain-containing protein OS=Botryotinia fuckeliana (strain B05.10) OX=332648 GN=BCIN_06g02380 PE=4 SV=1
A0A384JLT5	tr|A0A384JLT5|A0A384JLT5_BOTFB Orotate phosphoribosyltransferase OS=Botryotinia fuckeliana (strain B05.10) OX=332648 GN=BCIN_07g01590 PE=3 SV=1	nucleoside metabolic process;pyrimidine nucleotide biosynthetic process	GO:0006221;GO:0009116	orotate phosphoribosyltransferase activity	GO:0004588
A0A384JNK6	tr|A0A384JNK6|A0A384JNK6_BOTFB Thiamine thiazole synthase OS=Botryotinia fuckeliana (strain B05.10) OX=332648 GN=Bcthi4 PE=3 SV=1	thiamine biosynthetic process;thiazole biosynthetic process	GO:0009228;GO:0052837			cytosol	GO:0005829					cytosol	GO:0005829
A0A384JP53	tr|A0A384JP53|A0A384JP53_BOTFB Bchex OS=Botryotinia fuckeliana (strain B05.10) OX=332648 GN=Bchex PE=3 SV=1	positive regulation of translational elongation	GO:0045901	ribosome binding;translation elongation factor activity	GO:0003746;GO:0043022
A0A384JQP0	tr|A0A384JQP0|A0A384JQP0_BOTFB Bcyrb1 OS=Botryotinia fuckeliana (strain B05.10) OX=332648 GN=Bcyrb1 PE=4 SV=1	intracellular transport	GO:0046907			cell	GO:0005623					cell	GO:0005623
A0A384JRC7	tr|A0A384JRC7|A0A384JRC7_BOTFB Cyanate hydratase OS=Botryotinia fuckeliana (strain B05.10) OX=332648 GN=cyn1 PE=3 SV=1	cyanate metabolic process	GO:0009439	cyanate hydratase activity;DNA binding	GO:0003677;GO:0008824					DNA binding	GO:0003677
A0A384JUA9	tr|A0A384JUA9|A0A384JUA9_BOTFB Bcprx9 OS=Botryotinia fuckeliana (strain B05.10) OX=332648 GN=Bcprx9 PE=3 SV=1			oxidoreductase activity	GO:0016491					oxidoreductase activity	GO:0016491
A0A384JUB9	tr|A0A384JUB9|A0A384JUB9_BOTFB EthD domain-containing protein OS=Botryotinia fuckeliana (strain B05.10) OX=332648 GN=BCIN_10g00030 PE=3 SV=1
A0A384JUQ4	tr|A0A384JUQ4|A0A384JUQ4_BOTFB Bcgrx1 OS=Botryotinia fuckeliana (strain B05.10) OX=332648 GN=Bcgrx1 PE=4 SV=1	cell redox homeostasis	GO:0045454	electron transfer activity;protein disulfide oxidoreductase activity	GO:0009055;GO:0015035	cell	GO:0005623					cell	GO:0005623
A0A384JV57	tr|A0A384JV57|A0A384JV57_BOTFB Uncharacterized protein OS=Botryotinia fuckeliana (strain B05.10) OX=332648 GN=BCIN_10g04310 PE=3 SV=1	mature ribosome assembly	GO:0042256
A0A384JW18	tr|A0A384JW18|A0A384JW18_BOTFB Uncharacterized protein OS=Botryotinia fuckeliana (strain B05.10) OX=332648 GN=BCIN_10g04590 PE=3 SV=1	translation	GO:0006412	structural constituent of ribosome	GO:0003735	ribosome	GO:0005840	translation	GO:0006412	structural constituent of ribosome	GO:0003735	ribosome	GO:0005840
A0A384JWQ9	tr|A0A384JWQ9|A0A384JWQ9_BOTFB Fructose-bisphosphate aldolase OS=Botryotinia fuckeliana (strain B05.10) OX=332648 GN=Bcfba1 PE=3 SV=1	glycolytic process	GO:0006096	fructose-bisphosphate aldolase activity;zinc ion binding	GO:0004332;GO:0008270
A0A384JX46	tr|A0A384JX46|A0A384JX46_BOTFB Uncharacterized protein OS=Botryotinia fuckeliana (strain B05.10) OX=332648 GN=BCIN_11g04620 PE=3 SV=1			GTP binding	GO:0005525
A0A384JXU3	tr|A0A384JXU3|A0A384JXU3_BOTFB 2EXR domain-containing protein OS=Botryotinia fuckeliana (strain B05.10) OX=332648 GN=BCIN_11g06190 PE=4 SV=1
A0A384JY69	tr|A0A384JY69|A0A384JY69_BOTFB Uncharacterized protein OS=Botryotinia fuckeliana (strain B05.10) OX=332648 GN=BCIN_12g00560 PE=3 SV=1	proline biosynthetic process	GO:0006561	pyrroline-5-carboxylate reductase activity	GO:0004735
A0A384JYC5	tr|A0A384JYC5|A0A384JYC5_BOTFB Uncharacterized protein OS=Botryotinia fuckeliana (strain B05.10) OX=332648 GN=BCIN_12g01200 PE=4 SV=1
A0A384JYG0	tr|A0A384JYG0|A0A384JYG0_BOTFB NmrA domain-containing protein OS=Botryotinia fuckeliana (strain B05.10) OX=332648 GN=BCIN_12g00030 PE=4 SV=1
A0A384JYI9	tr|A0A384JYI9|A0A384JYI9_BOTFB Uncharacterized protein OS=Botryotinia fuckeliana (strain B05.10) OX=332648 GN=BCIN_11g05920 PE=3 SV=1	translation	GO:0006412	rRNA binding;structural constituent of ribosome	GO:0003735;GO:0019843	ribosome	GO:0005840	translation	GO:0006412	rRNA binding;structural constituent of ribosome	GO:0003735;GO:0019843	ribosome	GO:0005840
A0A384JZ78	tr|A0A384JZ78|A0A384JZ78_BOTFB Uncharacterized protein OS=Botryotinia fuckeliana (strain B05.10) OX=332648 GN=BCIN_12g02430 PE=4 SV=1			pyridoxal phosphate binding;transaminase activity	GO:0008483;GO:0030170
A0A384JZ93	tr|A0A384JZ93|A0A384JZ93_BOTFB Proline--tRNA ligase OS=Botryotinia fuckeliana (strain B05.10) OX=332648 GN=BCIN_12g04670 PE=3 SV=1	prolyl-tRNA aminoacylation	GO:0006433	ATP binding;proline-tRNA ligase activity	GO:0004827;GO:0005524	cytoplasm	GO:0005737					cytoplasm	GO:0005737
A0A384JZL6	tr|A0A384JZL6|A0A384JZL6_BOTFB Malate dehydrogenase OS=Botryotinia fuckeliana (strain B05.10) OX=332648 GN=Bcmdh1 PE=3 SV=1	carbohydrate metabolic process;malate metabolic process;tricarboxylic acid cycle	GO:0005975;GO:0006099;GO:0006108	L-malate dehydrogenase activity	GO:0030060			carbohydrate metabolic process	GO:0005975
A0A384JZS6	tr|A0A384JZS6|A0A384JZS6_BOTFB Bcras1 OS=Botryotinia fuckeliana (strain B05.10) OX=332648 GN=Bcras1 PE=4 SV=1	signal transduction	GO:0007165	GTP binding;GTPase activity	GO:0003924;GO:0005525	membrane	GO:0016020	signal transduction	GO:0007165	GTPase activity	GO:0003924
A0A384K0Z8	tr|A0A384K0Z8|A0A384K0Z8_BOTFB Nudix hydrolase domain-containing protein OS=Botryotinia fuckeliana (strain B05.10) OX=332648 GN=BCIN_13g02790 PE=4 SV=1			hydrolase activity	GO:0016787
A0A384K184	tr|A0A384K184|A0A384K184_BOTFB Aldo_ket_red domain-containing protein OS=Botryotinia fuckeliana (strain B05.10) OX=332648 GN=BCIN_13g04360 PE=4 SV=1			oxidoreductase activity	GO:0016491					oxidoreductase activity	GO:0016491
A0A384K1L3	tr|A0A384K1L3|A0A384K1L3_BOTFB F-actin-capping protein subunit alpha OS=Botryotinia fuckeliana (strain B05.10) OX=332648 GN=Bccap1 PE=3 SV=1	barbed-end actin filament capping	GO:0051016			F-actin capping protein complex	GO:0008290
A0A384K2H3	tr|A0A384K2H3|A0A384K2H3_BOTFB Transketolase OS=Botryotinia fuckeliana (strain B05.10) OX=332648 GN=BCIN_14g01980 PE=3 SV=1			transketolase activity	GO:0004802
A0A384K318	tr|A0A384K318|A0A384K318_BOTFB Proteasome subunit alpha type OS=Botryotinia fuckeliana (strain B05.10) OX=332648 GN=Bcpre8 PE=3 SV=1	ubiquitin-dependent protein catabolic process	GO:0006511	threonine-type endopeptidase activity	GO:0004298	proteasome core complex, alpha-subunit complex	GO:0019773
A0A384K3T6	tr|A0A384K3T6|A0A384K3T6_BOTFB Bcrpn10 OS=Botryotinia fuckeliana (strain B05.10) OX=332648 GN=Bcrpn10 PE=3 SV=1	ubiquitin-dependent protein catabolic process	GO:0006511			proteasome regulatory particle, base subcomplex	GO:0008540
A0A384K4A5	tr|A0A384K4A5|A0A384K4A5_BOTFB Glyceraldehyde-3-phosphate dehydrogenase OS=Botryotinia fuckeliana (strain B05.10) OX=332648 GN=BCIN_15g02120 PE=3 SV=1	glucose metabolic process	GO:0006006	glyceraldehyde-3-phosphate dehydrogenase (NAD+) (phosphorylating) activity;NAD binding;NADP binding	GO:0004365;GO:0050661;GO:0051287
A0A384K4Y6	tr|A0A384K4Y6|A0A384K4Y6_BOTFB Probable electron transfer flavoprotein subunit alpha OS=Botryotinia fuckeliana (strain B05.10) OX=332648 GN=Bcaim45 PE=3 SV=1			electron transfer activity;flavin adenine dinucleotide binding	GO:0009055;GO:0050660
A0A384K5M6	tr|A0A384K5M6|A0A384K5M6_BOTFB Mannitol-1-phosphate 5-dehydrogenase OS=Botryotinia fuckeliana (strain B05.10) OX=332648 GN=CND9 PE=3 SV=1	mannitol metabolic process	GO:0019594	coenzyme binding;mannitol-1-phosphate 5-dehydrogenase activity	GO:0008926;GO:0050662
A0A384K7A2	tr|A0A384K7A2|A0A384K7A2_BOTFB Glutamate dehydrogenase OS=Botryotinia fuckeliana (strain B05.10) OX=332648 GN=BCIN_16g04050 PE=3 SV=1	cellular amino acid metabolic process	GO:0006520	oxidoreductase activity, acting on the CH-NH2 group of donors, NAD or NADP as acceptor	GO:0016639			cellular amino acid metabolic process	GO:0006520
Supplementary Table S4B. Proteins identified as unconventionally secreted in exclusive and overexpressed EVs TCW proteome.
