# Supplementary material for: The Adaptation of Botrytis cinerea Extracellular Vesicles Proteome to Surrounding Conditions: Revealing New Tools for Its Infection Process
Source: J Fungi (Basel). 2023 Aug 24;9(9):872. doi: 10.3390/jof9090872 (PMC10532283; doi:10.3390/jof9090872)
Supplement: Supplementary file 1 [file jof-09-00872-s001.zip › Supplementary Table S5.xlsx]

## Sheet: Supplementary Table S5A
BlastKoala					KofamKOALA						Merged BlastKoala+Kofam KO annotation
Query	KO	Definition	Score	Second best	Query2	KO2	KO (threshold)	HMM score	E-value	KO definition	Query3	KO3
A0A384J3T6			105		A0A384J3W5	K01754	257.33	490.9	7.7e-149	threonine dehydratase [EC:4.3.1.19]	A0A384J3W5	K01754
A0A384J3T9			217		A0A384J3Y3	K00668	1778.63	3335.3	0	fatty acid synthase subunit beta, fungi type [EC:2.3.1.86]	A0A384J3Y3	K00668
A0A384J3W5	K01754	E4.3.1.19, ilvA, tdcB; threonine dehydratase [EC:4.3.1.19]	416		A0A384J433	K01011	193.73	288.4	1.3e-87	thiosulfate/3-mercaptopyruvate sulfurtransferase [EC:2.8.1.1 2.8.1.2]	A0A384J433	K01011
A0A384J3Y3	K00668	FAS1; fatty acid synthase subunit beta, fungi type [EC:2.3.1.86]	1812		A0A384J453	K02981	255.87	453.4	1e-137	small subunit ribosomal protein S2e	A0A384J453	K02981
A0A384J433	K01011	TST, MPST, sseA; thiosulfate/3-mercaptopyruvate sulfurtransferase [EC:2.8.1.1 2.8.1.2]	292		A0A384J4E2	K17785	75.83	513.1	2.5e-155	MICOS complex subunit MIC60	A0A384J4E2	K17785
A0A384J453	K02981	RP-S2e, RPS2; small subunit ribosomal protein S2e	263		A0A384J4E4	K00133	220.43	326.5	3.6e-99	aspartate-semialdehyde dehydrogenase [EC:1.2.1.11]	A0A384J4E4	K00133
A0A384J4E2	K17785	IMMT, MIC60; MICOS complex subunit MIC60	313		A0A384J4K5	K00728	76.13	917.6	1.3e-277	dolichyl-phosphate-mannose-protein mannosyltransferase [EC:2.4.1.109]	A0A384J4J3	K20040
A0A384J4E4	K00133	asd; aspartate-semialdehyde dehydrogenase [EC:1.2.1.11]	310		A0A384J5E9	K13721	1005.07	1404.2	0	aminopeptidase 2 [EC:3.4.11.-]	A0A384J4K5	K00728
A0A384J4J3	K20040	HIP1R, SLA2; huntingtin-interacting protein 1-related protein	991		A0A384J690	K03671	107.9	132.8	2.5e-40	thioredoxin 1	A0A384J5E9	K13721
A0A384J4K5	K00728	POMT, pmt; dolichyl-phosphate-mannose-protein mannosyltransferase [EC:2.4.1.109]	712		A0A384J691	K03064	488.8	776.4	1.6e-235	26S proteasome regulatory subunit T4	A0A384J690	K03671
A0A384J5E9	K13721	APE2; aminopeptidase 2 [EC:3.4.11.-]	680		A0A384J6B7	K09704	131.83	774.5	1.2e-234	uncharacterized protein	A0A384J691	K03064
A0A384J5H5			267		A0A384J6U2	K01626	59.2	334.9	1.4e-101	3-deoxy-7-phosphoheptulonate synthase [EC:2.5.1.54]	A0A384J6B7	K09704
A0A384J5Q5			408		A0A384J6V6	K22399	469.6	474	1.5e-143	pachytene checkpoint protein 2	A0A384J6U2	K01626
A0A384J690	K03671	trxA; thioredoxin 1	16		A0A384J6V6	K00413	71.03	436.9	9.9e-133	ubiquinol-cytochrome c reductase cytochrome c1 subunit	A0A384J6V6	K00413
A0A384J691	K03064	PSMC6, RPT4; 26S proteasome regulatory subunit T4	362		A0A384J757	K08597	100.07	291.2	2.6e-88	sentrin-specific protease 8 [EC:3.4.22.68]	A0A384J757	K08597
A0A384J6B7	K09704	K09704; uncharacterized protein	441		A0A384J773	K03242	267.7	900.7	8.2e-273	translation initiation factor 2 subunit 3	A0A384J773	K03242
A0A384J6L9			150		A0A384J776	K01958	930.2	2240.3	0	pyruvate carboxylase [EC:6.4.1.1]	A0A384J776	K01958
A0A384J6U2	K01626	E2.5.1.54, aroF, aroG, aroH; 3-deoxy-7-phosphoheptulonate synthase [EC:2.5.1.54]	356		A0A384J779	K00794	50.97	216	9e-66	6,7-dimethyl-8-ribityllumazine synthase [EC:2.5.1.78]	A0A384J779	K00794
A0A384J6V6	K00413	CYC1, CYT1, petC; ubiquinol-cytochrome c reductase cytochrome c1 subunit	241		A0A384J7C4	K06630	424.23	486.5	4.8e-148	37694 protein epsilon	A0A384J7C4	K06630
A0A384J757	K08597	SENP8, NEDP1, DEN1; sentrin-specific protease 8 [EC:3.4.22.68]	162		A0A384J7C7	K00602	132.87	665.7	1e-201	phosphoribosylaminoimidazolecarboxamide formyltransferase / IMP cyclohydrolase [EC:2.1.2.3 3.5.4.10]	A0A384J7C7	K00602
A0A384J773	K03242	EIF2S3; translation initiation factor 2 subunit 3	453		A0A384J7K6	K08141	406.17	635.9	1.3e-192	MFS transporter, SP family, general alpha glucoside:H+ symporter	A0A384J7K6	K08141
A0A384J776	K01958	PC, pyc; pyruvate carboxylase [EC:6.4.1.1]	1031		A0A384J7X5	K00940	143.37	281.4	9.3e-86	nucleoside-diphosphate kinase [EC:2.7.4.6]	A0A384J7X5	K00940
A0A384J779	K00794	ribH, RIB4; 6,7-dimethyl-8-ribityllumazine synthase [EC:2.5.1.78]	141		A0A384J811	K03934	1037.07	1204.7	0	NADH dehydrogenase (ubiquinone) Fe-S protein 1 [EC:7.1.1.2]	A0A384J811	K03934
A0A384J7C4	K06630	YWHAE; 14-3-3 protein epsilon	261		A0A384J8A7	K07203	1112.93	3384.5	0	serine/threonine-protein kinase mTOR [EC:2.7.11.1]	A0A384J8A7	K07203
A0A384J7C7	K00602	purH; phosphoribosylaminoimidazolecarboxamide formyltransferase / IMP cyclohydrolase [EC:2.1.2.3 3.5.4.10]	704		A0A384J8S2	K01647	370.2	482.9	1.9e-146	citrate synthase [EC:2.3.3.1]	A0A384J8S2	K01647
A0A384J7K6	K08141	MAL; MFS transporter, SP family, general alpha glucoside:H+ symporter	409		A0A384J916	K01952	630.8	1823.9	0	phosphoribosylformylglycinamidine synthase [EC:6.3.5.3]	A0A384J916	K01952
A0A384J7W5			61		A0A384J9A2	K06689	279.6	364	8.2e-111	ubiquitin-conjugating enzyme E2 D [EC:2.3.2.23]	A0A384J9A2	K06689
A0A384J7X5	K00940	ndk, NME; nucleoside-diphosphate kinase [EC:2.7.4.6]	155		A0A384J9W4	K10246	448	530.7	1.7e-161	fatty acid elongase 3 [EC:2.3.1.199]	A0A384J9W4	K10246
A0A384J811	K03934	NDUFS1; NADH dehydrogenase (ubiquinone) Fe-S protein 1 [EC:7.1.1.2]	665		A0A384JA10	K20222	550	1111.3	0	importin-5	A0A384J9Y3	K01681
A0A384J873			649		A0A384JA21	K22832	506.9	739.4	5.8e-224	1,3-beta-glucanosyltransferase GAS1 [EC:2.4.1.-]	A0A384JA10	K20222
A0A384J8A7	K07203	MTOR, FRAP, TOR; serine/threonine-protein kinase mTOR [EC:2.7.11.1]	1893		A0A384JAE1	K03240	355.6	829.5	4.9e-251	translation initiation factor eIF-2B subunit epsilon	A0A384JA21	K22832
A0A384J8N2			493		A0A384JAG9	K00600	68.73	776.4	3.9e-235	glycine hydroxymethyltransferase [EC:2.1.2.1]	A0A384JAE1	K03240
A0A384J8S2	K01647	CS, gltA; citrate synthase [EC:2.3.3.1]	531		A0A384JAS2	K02969	116.53	215.8	1.5e-65	small subunit ribosomal protein S20e	A0A384JAG9	K00600
A0A384J916	K01952	PFAS, purL; phosphoribosylformylglycinamidine synthase [EC:6.3.5.3]	999		A0A384JB16	K03063	555.8	871.4	5.6e-264	26S proteasome regulatory subunit T3	A0A384JAS2	K02969
A0A384J9A2	K06689	UBE2D, UBC4, UBC5; ubiquitin-conjugating enzyme E2 D [EC:2.3.2.23]	133	K00252	A0A384JB76	K15102	196.37	471.8	6.5e-143	solute carrier family 25 (mitochondrial phosphate transporter), member	A0A384JB16	K03063
A0A384J9H4			329		A0A384JBE1	K00108	387.17	489.7	2e-148	choline dehydrogenase [EC:1.1.99.1]	A0A384JB76	K15102
A0A384J9Q6			236		A0A384JBF3	K03781	74.63	769.4	6.7e-233	catalase [EC:1.11.1.6]	A0A384JBE1	K00108
A0A384J9W4	K10246	ELO3; fatty acid elongase 3 [EC:2.3.1.199]	277	K10245	A0A384JBI6	K05863	231.57	552.1	1.8e-167	solute carrier family 25 (mitochondrial adenine nucleotide translocator), member	A0A384JBF3	K03781
A0A384J9Y3	K01681	ACO, acnA; aconitate hydratase [EC:4.2.1.3]	929		A0A384JBL2	K07407	68.33	352.7	6.5e-107	alpha-galactosidase [EC:3.2.1.22]	A0A384JBI6	K05863
A0A384JA10	K20222	IPO5, KPNB3, RANBP5; importin-5	803		A0A384JBQ4	K02938	325.37	510.7	3e-155	large subunit ribosomal protein L8e	A0A384JBL2	K07407
A0A384JA21	K22832	GAS1; 1,3-beta-glucanosyltransferase GAS1 [EC:2.4.1.-]	433		A0A384JBS6	K15979	165.77	898.6	8.6e-272	staphylococcal nuclease domain-containing protein 1	A0A384JBQ4	K02938
A0A384JA88			134	K01050	A0A384JCU7	K06699	248	1661.8	0	proteasome activator subunit 4	A0A384JBS6	K15979
A0A384JA90			10	K20287	A0A384JCX1	K03283	1104.3	1164.3	0	heat shock 70kDa protein 1/2/6/8	A0A384JCU7	K06699
A0A384JA97			175	K05909	A0A384JCX7	K00365	281.1	391.1	1.6e-118	urate oxidase [EC:1.7.3.3]	A0A384JCX1	K03283
A0A384JAE1	K03240	EIF2B5; translation initiation factor eIF-2B subunit epsilon	363		A0A384JDJ8	K00058	332.7	456.9	1.5e-138	D-3-phosphoglycerate dehydrogenase / 2-oxoglutarate reductase [EC:1.1.1.95 1.1.1.399]	A0A384JCX7	K00365
A0A384JAE8			244		A0A384JEC8	K00600	68.73	820.1	2.5e-248	glycine hydroxymethyltransferase [EC:2.1.2.1]	A0A384JDE5	K00059
A0A384JAG9	K00600	glyA, SHMT; glycine hydroxymethyltransferase [EC:2.1.2.1]	433		A0A384JEF0	K01597	215.9	549.8	1.4e-166	diphosphomevalonate decarboxylase [EC:4.1.1.33]	A0A384JDJ8	K00058
A0A384JAS2	K02969	RP-S20e, RPS20; small subunit ribosomal protein S20e	102		A0A384JEU9	K03564	155.23	175.7	2.1e-53	thioredoxin-dependent peroxiredoxin [EC:1.11.1.24]	A0A384JDW6	K13989
A0A384JB16	K03063	PSMC4, RPT3; 26S proteasome regulatory subunit T3	379		A0A384JF14	K02145	886	1223.5	0	V-type H+-transporting ATPase subunit A [EC:7.1.2.2]	A0A384JEC8	K00600
A0A384JB76	K15102	SLC25A3, PHC, PIC; solute carrier family 25 (mitochondrial phosphate transporter), member 3	349		A0A384JF55	K14430	389.7	1368.3	0	phosphate transporter	A0A384JEF0	K01597
A0A384JBE1			312		A0A384JF55	K14445	151.63	258.1	2.3e-78	solute carrier family 13 (sodium-dependent dicarboxylate transporter), member	A0A384JEU9	K03564
A0A384JBF3	K03781	katE, CAT, catB, srpA; catalase [EC:1.11.1.6]	581		A0A384JFK0	K01869	405.17	546.9	1.7e-165	leucyl-tRNA synthetase [EC:6.1.1.4]	A0A384JF14	K02145
A0A384JBI6	K05863	SLC25A4S, ANT; solute carrier family 25 (mitochondrial adenine nucleotide translocator), member 4/5/6/31	278		A0A384JFR0	K01178	139.37	503.7	1.2e-152	glucoamylase [EC:3.2.1.3]	A0A384JF55	K14430
A0A384JBL2	K07407	E3.2.1.22B, galA, rafA; alpha-galactosidase [EC:3.2.1.22]	275		A0A384JFY2	K05275	257.03	288.7	1.4e-87	pyridoxine 4-dehydrogenase [EC:1.1.1.65]	A0A384JFK0	K01869
A0A384JBQ4	K02938	RP-L8e, RPL8; large subunit ribosomal protein L8e	233		A0A384JGC8	K00549	36.2	766.3	3.8e-232	5-methyltetrahydropteroyltriglutamate--homocysteine methyltransferase [EC:2.1.1.14]	A0A384JFR0	K01178
A0A384JBS6	K15979	SND1; staphylococcal nuclease domain-containing protein 1	580		A0A384JGF9	K11594	716.27	908.9	3e-275	ATP-dependent RNA helicase DDX3X [EC:3.6.4.13]	A0A384JFY2	K05275
A0A384JBY1			11	K05466	A0A384JGI5	K00164	1227.27	1453.1	0	2-oxoglutarate dehydrogenase E1 component [EC:1.2.4.2]	A0A384JG17	K19029
A0A384JCP6			245		A0A384JGL0	K00326	157.4	318.4	9.6e-97	cytochrome-b5 reductase [EC:1.6.2.2]	A0A384JGC8	K00549
A0A384JCR8			550		A0A384JGQ2	K00383	555.5	670.8	3.3e-203	glutathione reductase (NADPH) [EC:1.8.1.7]	A0A384JGF9	K11594
A0A384JCU7	K06699	PSME4; proteasome activator subunit 4	1350		A0A384JH13	K19525	1032.47	2332.9	0	vacuolar protein sorting-associated protein 13A/C	A0A384JGI5	K00164
A0A384JCX1	K03283	HSPA1s; heat shock 70kDa protein 1/2/6/8	517		A0A384JH70	K01621	264.17	1388.7	0	xylulose-5-phosphate/fructose-6-phosphate phosphoketolase [EC:4.1.2.9 4.1.2.22]	A0A384JGL0	K00326
A0A384JCX7	K00365	uaZ; urate oxidase [EC:1.7.3.3]	240		A0A384JHM4	K17919	285.53	438.2	6.6e-133	sorting nexin-4	A0A384JGQ2	K00383
A0A384JDE5	K00059	fabG, OAR1; 3-oxoacyl-[acyl-carrier protein] reductase [EC:1.1.1.100]	170		A0A384JHP3	K18561	471.03	509.4	1.3e-154	FAD-dependent fumarate reductase [EC:1.3.8.-]	A0A384JH13	K19525
A0A384JDJ8	K00058	serA, PHGDH; D-3-phosphoglycerate dehydrogenase / 2-oxoglutarate reductase [EC:1.1.1.95 1.1.1.399]	367		A0A384JHR5	K17496	197.2	382.4	5.2e-116	mitochondrial import inner membrane translocase subunit TIM50	A0A384JH70	K01621
A0A384JDW6	K13989	DERL2_3; Derlin-2/3	173		A0A384JHZ2	K02998	212.43	413.5	9.3e-126	small subunit ribosomal protein SAe	A0A384JHM4	K17919
A0A384JEC8	K00600	glyA, SHMT; glycine hydroxymethyltransferase [EC:2.1.2.1]	421		A0A384JI32	K01181	92.37	370	2.9e-112	endo-1,4-beta-xylanase [EC:3.2.1.8]	A0A384JHP3	K18561
A0A384JEF0	K01597	MVD, mvaD; diphosphomevalonate decarboxylase [EC:4.1.1.33]	277		A0A384JIX1	K01205	310.77	787.9	2.2e-238	alpha-N-acetylglucosaminidase [EC:3.2.1.50]	A0A384JHR5	K17496
A0A384JEU9	K03564	BCP, PRXQ, DOT5; thioredoxin-dependent peroxiredoxin [EC:1.11.1.24]	52		A0A384JJ66	K11099	80.6	145.6	1.2e-44	small nuclear ribonucleoprotein G	A0A384JHZ2	K02998
A0A384JF14	K02145	ATPeV1A, ATP6A; V-type H+-transporting ATPase subunit A [EC:7.1.2.2]	441	K23481	A0A384JJD7	K00948	66.2	474.9	3.2e-144	ribose-phosphate pyrophosphokinase [EC:2.7.6.1]	A0A384JI32	K01181
A0A384JF55	K14430	PHO87_91; phosphate transporter	499		A0A384JJU1	K05824	415.3	592	4.6e-180	homoisocitrate dehydrogenase [EC:1.1.1.87]	A0A384JIX1	K01205
A0A384JFK0	K01869	LARS, leuS; leucyl-tRNA synthetase [EC:6.1.1.4]	841		A0A384JK75	K02873	43	305.1	8.5e-93	large subunit ribosomal protein L13e	A0A384JJ66	K11099
A0A384JFK9			426		A0A384JKX5	K01273	49.77	463.5	1e-140	membrane dipeptidase [EC:3.4.13.19]	A0A384JJ96	K00002
A0A384JFR0	K01178	SGA1; glucoamylase [EC:3.2.1.3]	404		A0A384JKX7	K09580	491.77	608.7	2.6e-184	protein disulfide-isomerase A1 [EC:5.3.4.1]	A0A384JJD7	K00948
A0A384JFS7			613		A0A384JLE0	K23563	67.87	282	1.6e-85	ER membrane protein complex subunit 2	A0A384JJU1	K05824
A0A384JFY2			216		A0A384JLG1	K17086	588.07	870.1	2.5e-263	transmembrane 9 superfamily member 44653	A0A384JK75	K02873
A0A384JG17	K19029	PFKFB2; 6-phosphofructo-2-kinase / fructose-2,6-biphosphatase 2 [EC:2.7.1.105 3.1.3.46]	342		A0A384JLL4	K02331	157.67	598.4	4.9e-181	DNA polymerase phi [EC:2.7.7.7]	A0A384JKX5	K01273
A0A384JGC8	K00549	metE; 5-methyltetrahydropteroyltriglutamate--homocysteine methyltransferase [EC:2.1.1.14]	695		A0A384JLP3	K03033	199.57	716.9	4.1e-217	26S proteasome regulatory subunit N3	A0A384JKX7	K09580
A0A384JGF9	K11594	DDX3X, bel; ATP-dependent RNA helicase DDX3X [EC:3.6.4.13]	430		A0A384JLT5	K00762	89.6	218.6	1.6e-66	orotate phosphoribosyltransferase [EC:2.4.2.10]	A0A384JLE0	K23563
A0A384JGI5	K00164	OGDH, sucA; 2-oxoglutarate dehydrogenase E1 component [EC:1.2.4.2]	929		A0A384JLV2	K03234	914.8	1635.7	0	elongation factor 2	A0A384JLG1	K17086
A0A384JGL0	K00326	CYB5R; cytochrome-b5 reductase [EC:1.6.2.2]	243		A0A384JLV4	K16055	763.23	928.7	6.5e-281	trehalose 6-phosphate synthase/phosphatase [EC:2.4.1.15 3.1.3.12]	A0A384JLL4	K02331
A0A384JGQ0			206		A0A384JLW6	K00161	423.63	578.3	1.6e-175	pyruvate dehydrogenase E1 component alpha subunit [EC:1.2.4.1]	A0A384JLP3	K03033
A0A384JGQ2	K00383	GSR, gor; glutathione reductase (NADPH) [EC:1.8.1.7]	243		A0A384JM65	K22530	327.23	484.5	6e-147	ATPase family AAA domain-containing protein 1 [EC:3.6.1.-]	A0A384JLT5	K00762
A0A384JH13	K19525	VPS13A_C; vacuolar protein sorting-associated protein 13A/C	2345		A0A384JM80	K05658	913.93	1369.1	0	ATP-binding cassette, subfamily B (MDR/TAP), member 1 [EC:7.6.2.2]	A0A384JLV2	K03234
A0A384JH70	K01621	xfp, xpk; xylulose-5-phosphate/fructose-6-phosphate phosphoketolase [EC:4.1.2.9 4.1.2.22]	662		A0A384JNE9	K06674	641.73	1616.7	0	structural maintenance of chromosome 2	A0A384JLV4	K16055
A0A384JHM4	K17919	SNX4; sorting nexin-4	310		A0A384JNJ2	K01702	1119.03	1316.4	0	3-isopropylmalate dehydratase [EC:4.2.1.33]	A0A384JLW6	K00161
A0A384JHP3			543		A0A384JNJ2	K01703	466.47	639.7	5.2e-194	3-isopropylmalate/(R)-2-methylmalate dehydratase large subunit [EC:4.2.1.33 4.2.1.35]	A0A384JM65	K22530
A0A384JHR5	K17496	TIM50; mitochondrial import inner membrane translocase subunit TIM50	376		A0A384JNJ2	K01704	131.63	261	1.7e-79	3-isopropylmalate/(R)-2-methylmalate dehydratase small subunit [EC:4.2.1.33 4.2.1.35]	A0A384JM80	K05658
A0A384JHZ2	K02998	RP-SAe, RPSA; small subunit ribosomal protein SAe	221		A0A384JNT7	K11262	1450.57	3107.8	0	acetyl-CoA carboxylase / biotin carboxylase 1 [EC:6.4.1.2 6.3.4.14	A0A384JNE9	K06674
A0A384JI32	K01181	E3.2.1.8, xynA; endo-1,4-beta-xylanase [EC:3.2.1.8]	143		A0A384JNX2	K17922	147.33	725.4	2.5e-219	sorting nexin-8 [2.1.3.15]	A0A384JNJ2	K01702
A0A384JIM8			130	K25463	A0A384JNX6	K01771	96.2	208.9	1.8e-63	1-phosphatidylinositol phosphodiesterase [EC:4.6.1.13]	A0A384JNT7	K11262
A0A384JIV3			378		A0A384JPY4	K01336	453.7	740.8	1.4e-224	cerevisin [EC:3.4.21.48]	A0A384JNX2	K17922
A0A384JIX1	K01205	NAGLU; alpha-N-acetylglucosaminidase [EC:3.2.1.50]	467		A0A384JQ48	K23562	105.17	882.4	9.6e-267	ER membrane protein complex subunit 1	A0A384JNX6	K01771
A0A384JJ17			152		A0A384JQ55	K00863	529.77	741.8	1.4e-224	triose/dihydroxyacetone kinase / FAD-AMP lyase (cyclizing) [EC:2.7.1.28 2.7.1.29	A0A384JPY4	K01336
A0A384JJ66	K11099	SNRPG, SMG; small nuclear ribonucleoprotein G	89		A0A384JQL9	K08332	179.93	764.5	1.2e-231	vacuolar protein 8 [4.6.1.15]	A0A384JQ48	K23562
A0A384JJ96	K00002	AKR1A1, adh; alcohol dehydrogenase (NADP+) [EC:1.1.1.2]	47	K00011	A0A384JQU8	K24278	1064.67	1391	0	ergosteryl-3beta-O-L-aspartate synthase [EC:6.1.1.12 2.-.-.-]	A0A384JQ55	K00863
A0A384JJA0			358		A0A384JR47	K15105	376.77	1000.8	1.5e-302	solute carrier family 25 (mitochondrial aspartate/glutamate transporter), member	A0A384JQ75	K01179
A0A384JJC7			678		A0A384JSA7	K01679	667.97	969	3.7e-293	fumarate hydratase, class II [EC:4.2.1.2]	A0A384JQL9	K08332
A0A384JJD7	K00948	PRPS, prsA; ribose-phosphate pyrophosphokinase [EC:2.7.6.1]	342		A0A384JSX9	K00844	72.77	550.8	7.3e-167	hexokinase [EC:2.7.1.1]	A0A384JQU8	K24278
A0A384JJG8			717		A0A384JTH0	K03231	443.47	920.9	3.1e-279	elongation factor 1-alpha	A0A384JR47	K15105
A0A384JJI6			430		A0A384JTL4	K07393	82.4	429.7	2.1e-130	glutathionyl-hydroquinone reductase [EC:1.8.5.7]	A0A384JSA7	K01679
A0A384JJU1	K05824	LYS12; homoisocitrate dehydrogenase [EC:1.1.1.87]	310		A0A384JTS2	K00059	268.93	287.1	3e-87	3-oxoacyl-[acyl-carrier protein] reductase [EC:1.1.1.100]	A0A384JSX9	K00844
A0A384JJU4			183		A0A384JTW9	K03111	23.27	62.1	9.3e-19	single-strand DNA-binding protein	A0A384JTH0	K03231
A0A384JK75	K02873	RP-L13e, RPL13; large subunit ribosomal protein L13e	193		A0A384JU06	K03130	222.73	642.5	1.7e-194	transcription initiation factor TFIID subunit 5	A0A384JTL4	K07393
A0A384JKB1			549		A0A384JUH9	K01267	490.1	720.7	2.4e-218	aspartyl aminopeptidase [EC:3.4.11.21]	A0A384JTS2	K00059
A0A384JKP9			24	K01662	A0A384JUU4	K07973	55.77	144.9	2.3e-44	guanine nucleotide-binding protein subunit gamma, fungi	A0A384JTW9	K03111
A0A384JKX5	K01273	DPEP; membrane dipeptidase [EC:3.4.13.19]	221		A0A384JV57	K14574	122.33	384.1	1.5e-116	ribosome maturation protein SDO1	A0A384JU06	K03130
A0A384JKX7	K09580	PDIA1, P4HB; protein disulfide-isomerase A1 [EC:5.3.4.1]	344		A0A384JV63	K23114	255.77	622.1	1.5e-188	damage-control phosphatase, subfamily III [EC:3.1.3.-]	A0A384JU67	K24983
A0A384JL31			25	K01050	A0A384JV88	K13524	436.43	882.9	4.6e-267	4-aminobutyrate aminotransferase / (S)-3-amino-2-methylpropionate transaminase [EC:2.6.1.19 2.6.1.22]	A0A384JUH9	K01267
A0A384JL40			414		A0A384JVD0	K05349	314.83	670.8	3.8e-203	beta-glucosidase [EC:3.2.1.21]	A0A384JUU4	K07973
A0A384JL44			313	K12828	A0A384JVJ6	K03695	1092.87	1233.7	0	ATP-dependent Clp protease ATP-binding subunit ClpB	A0A384JV57	K14574
A0A384JLE0	K23563	EMC2, TTC35; ER membrane protein complex subunit 2	183		A0A384JVJ7	K20471	120.63	718.3	1.3e-217	coatomer subunit delta	A0A384JV63	K23114
A0A384JLE3			52		A0A384JVM3	K10669	180.13	305.8	5.4e-93	2'-phosphotransferase [EC:2.7.1.160]	A0A384JV88	K13524
A0A384JLG1	K17086	TM9SF2_4; transmembrane 9 superfamily member 2/4	653		A0A384JW18	K02870	149.27	372.2	5.1e-113	large subunit ribosomal protein L12e	A0A384JVD0	K05349
A0A384JLL4	K02331	POL5, MYBBP1A; DNA polymerase phi [EC:2.7.7.7]	385		A0A384JWF9	K19788	551.43	685.6	1.2e-207	obg-like ATPase 1	A0A384JVJ6	K03695
A0A384JLP3	K03033	PSMD3, RPN3; 26S proteasome regulatory subunit N3	422		A0A384JX18	K01836	464.6	873.7	2.5e-264	phosphoacetylglucosamine mutase [EC:5.4.2.3]	A0A384JVJ7	K20471
A0A384JLT5	K00762	pyrE; orotate phosphoribosyltransferase [EC:2.4.2.10]	217		A0A384JX34	K20369	79.97	365.6	2.2e-111	ER-derived vesicles protein	A0A384JVM3	K10669
A0A384JLV2	K03234	EEF2; elongation factor 2	774		A0A384JXD2	K17792	122.03	525.3	2.2e-159	mitochondrial import inner membrane translocase subunit TIM54	A0A384JW18	K02870
A0A384JLV4	K16055	TPS; trehalose 6-phosphate synthase/phosphatase [EC:2.4.1.15 3.1.3.12]	559		A0A384JXE6	K20792	158.53	999.1	4.4e-302	N-alpha-acetyltransferase 15/16, NatA auxiliary subunit	A0A384JWF9	K19788
A0A384JLW6	K00161	PDHA, pdhA; pyruvate dehydrogenase E1 component alpha subunit [EC:1.2.4.1]	344		A0A384JXH5	K01251	60.9	767.9	7.6e-233	adenosylhomocysteinase [EC:3.3.1.1]	A0A384JX18	K01836
A0A384JM65	K22530	ATAD1; ATPase family AAA domain-containing protein 1 [EC:3.6.1.-]	284		A0A384JXJ0	K01277	187	1053.6	0	dipeptidyl-peptidase III [EC:3.4.14.4]	A0A384JX34	K20369
A0A384JM80	K05658	ABCB1, CD243; ATP-binding cassette, subfamily B (MDR/TAP), member 1 [EC:7.6.2.2]	616		A0A384JXW3	K13280	62.07	151	7.5e-46	signal peptidase I [EC:3.4.21.89]	A0A384JXD2	K17792
A0A384JML6			699		A0A384JY35	K21632	108.17	545.9	3.4e-165	white-opaque regulator 2	A0A384JXE6	K20792
A0A384JMN6			892		A0A384JY69	K00286	92.6	234.5	3.3e-71	pyrroline-5-carboxylate reductase [EC:1.5.1.2]	A0A384JXH5	K01251
A0A384JN02			112		A0A384JYI9	K02940	209.17	322.5	2.7e-98	large subunit ribosomal protein L9e	A0A384JXJ0	K01277
A0A384JNB8			350		A0A384JZ58	K24104	56.5	383.7	2.4e-116	GPN-loop GTPase	A0A384JXW3	K13280
A0A384JNE9	K06674	SMC2; structural maintenance of chromosome 2	977		A0A384JZC3	K03235	542.67	1479.1	0	elongation factor 3	A0A384JXX4	K01187
A0A384JNJ2	K01702	LEU1; 3-isopropylmalate dehydratase [EC:4.2.1.33]	660		A0A384JZI0	K09478	512.33	639.3	3.8e-194	short-chain 2-methylacyl-CoA dehydrogenase [EC:1.3.8.5]	A0A384JY35	K21632
A0A384JNT7	K11262	ACACA; acetyl-CoA carboxylase / biotin carboxylase 1 [EC:6.4.1.2 6.3.4.14 2.1.3.15]	1923		A0A384JZL6	K00026	509.9	536	2.3e-162	malate dehydrogenase [EC:1.1.1.37]	A0A384JY69	K00286
A0A384JNX2	K17922	SNX8, MVP1; sorting nexin-8	390		A0A384JZV7	K01535	576.63	1142.5	0	H+-transporting ATPase [EC:7.1.2.1]	A0A384JYI9	K02940
A0A384JNX6	K01771	plc; 1-phosphatidylinositol phosphodiesterase [EC:4.6.1.13]	212		A0A384K0L8	K01225	520.8	828.1	6.4e-251	cellulose 1,4-beta-cellobiosidase [EC:3.2.1.91]	A0A384JZ58	K24104
A0A384JNX7			123		A0A384K0M4	K20221	662.8	1014.4	0	importin-4	A0A384JZC3	K03235
A0A384JP53			89		A0A384K194	K20844	61.3	762.4	4.5e-231	non-reducing end alpha-L-arabinofuranosidase [EC:3.2.1.55]	A0A384JZI0	K09478
A0A384JPY4	K01336	E3.4.21.48; cerevisin [EC:3.4.21.48]	371		A0A384K1A0	K11254	52.73	255.7	6.6e-78	histone H4	A0A384JZL6	K00026
A0A384JQ48	K23562	EMC1; ER membrane protein complex subunit 1	569		A0A384K1B4	K12619	779.7	1158.4	0	5'-3' exoribonuclease 2 [EC:3.1.13.-]	A0A384JZV7	K01535
A0A384JQ55	K00863	DAK, TKFC; triose/dihydroxyacetone kinase / FAD-AMP lyase (cyclizing) [EC:2.7.1.28 2.7.1.29 4.6.1.15]	440		A0A384K1B6	K08272	75.63	476.5	1.6e-144	calcium binding protein 39	A0A384K0L8	K01225
A0A384JQ75	K01179	E3.2.1.4; endoglucanase [EC:3.2.1.4]	211		A0A384K1D6	K05989	167.43	187.9	3.6e-57	alpha-L-rhamnosidase [EC:3.2.1.40]	A0A384K0M4	K20221
A0A384JQL9	K08332	VAC8; vacuolar protein 8	497		A0A384K1L2	K13953	335.83	473.5	9.7e-144	alcohol dehydrogenase, propanol-preferring [EC:1.1.1.1]	A0A384K194	K20844
A0A384JQU8	K24278	ERDS; ergosteryl-3beta-O-L-aspartate synthase [EC:6.1.1.12 2.-.-.-]	500		A0A384K1L3	K10364	109.23	330.4	2e-100	capping protein (actin filament) muscle Z-line, alpha	A0A384K1A0	K11254
A0A384JR47	K15105	SLC25A12_13, AGC; solute carrier family 25 (mitochondrial aspartate/glutamate transporter), member 12/13	519		A0A384K1R6	K17260	470.6	702.5	2.9e-213	actin-related protein 2	A0A384K1B4	K12619
A0A384JRT5			31		A0A384K1U7	K00380	526.1	617.3	6.7e-187	sulfite reductase (NADPH) flavoprotein alpha-component [EC:1.8.1.2]	A0A384K1B6	K08272
A0A384JSA7	K01679	E4.2.1.2B, fumC, FH; fumarate hydratase, class II [EC:4.2.1.2]	389		A0A384K2A9	K01728	165.5	251.2	2.8e-76	pectate lyase [EC:4.2.2.2]	A0A384K1D6	K05989
A0A384JSM9			64	K13912	A0A384K2H3	K00615	184.93	699.6	1.2e-211	transketolase [EC:2.2.1.1]	A0A384K1L2	K13953
A0A384JSX9	K00844	HK; hexokinase [EC:2.7.1.1]	369		A0A384K2N4	K14326	509.23	1571.7	0	regulator of nonsense transcripts 1 [EC:3.6.4.13 5.6.2.3]	A0A384K1L3	K10364
A0A384JT15			280		A0A384K2T7	K14753	172.13	622	1.3e-188	guanine nucleotide-binding protein subunit beta-2-like 1 protein	A0A384K1R6	K17260
A0A384JTH0	K03231	EEF1A; elongation factor 1-alpha	426		A0A384K328	K03238	96.93	339.6	3.2e-103	translation initiation factor 2 subunit 2	A0A384K1U7	K00380
A0A384JTL4	K07393	ECM4, yqjG; glutathionyl-hydroquinone reductase [EC:1.8.5.7]	190	K06974	A0A384K3T6	K03029	61.77	379.7	2.8e-115	26S proteasome regulatory subunit N10	A0A384K2A9	K01728
A0A384JTQ2			161		A0A384K3Z3	K02132	1016.37	1113.4	0	F-type H+-transporting ATPase subunit alpha	A0A384K2H3	K00615
A0A384JTS1			4	K00966	A0A384K3Z3	K02111	442.43	889.5	2.9e-269	F-type H+/Na+-transporting ATPase subunit alpha [EC:7.1.2.2 7.2.2.1]	A0A384K2N4	K14326
A0A384JTS2					A0A384K423	K09498	506.07	1090.8	0	T-complex protein 1 subunit zeta	A0A384K2T7	K14753
A0A384JTW9			74	K03495	A0A384K444	K05972	69.17	401.6	8.1e-122	acetylxylan esterase [EC:3.1.1.72]	A0A384K328	K03238
A0A384JU06	K03130	TAF5; transcription initiation factor TFIID subunit 5	417		A0A384K476	K22698	149.77	844.6	1.2e-255	protein SEY1 [EC:3.6.5.-]	A0A384K3T6	K03029
A0A384JU24			536		A0A384K4A0	K02112	508.03	829.9	1.5e-251	F-type H+/Na+-transporting ATPase subunit beta [EC:7.1.2.2 7.2.2.1]	A0A384K3Z3	K02132
A0A384JU67	K24983	G3BP2; Ras GTPase-activating protein-binding protein 2	280		A0A384K4A5	K00134	410.33	638.7	7e-194	glyceraldehyde 3-phosphate dehydrogenase (phosphorylating) [EC:1.2.1.12]	A0A384K423	K09498
A0A384JUH9	K01267	DNPEP; aspartyl aminopeptidase [EC:3.4.11.21]	374		A0A384K4I1	K08499	181.8	252.1	6.6e-77	member of the syntaxin family of t-SNAREs	A0A384K444	K05972
A0A384JUI2			274		A0A384K4K4	K01490	232.47	1127.8	0	AMP deaminase [EC:3.5.4.6]	A0A384K476	K22698
A0A384JUU4	K07973	GNG; guanine nucleotide-binding protein subunit gamma, fungi	98		A0A384K4Q7	K12383	31.07	36.2	6.4e-11	ganglioside GM2 activator	A0A384K4A0	K02133
A0A384JUY7			123		A0A384K4X9	K11649	358.27	563	2.4e-170	SWI/SNF-related matrix-associated actin-dependent regulator of chromatin subfamily C	A0A384K4A5	K00134
A0A384JUZ7			23	K22403	A0A384K4Y8	K00688	103.87	1308.9	0	glycogen phosphorylase [EC:2.4.1.1]	A0A384K4I1	K08499
A0A384JV57	K14574	SDO1, SBDS; ribosome maturation protein SDO1	221		A0A384K529	K20724	41.33	252	1.4e-76	transmembrane protein 33	A0A384K4K4	K01490
A0A384JV63	K23114	ARMT1; damage-control phosphatase, subfamily III [EC:3.1.3.-]	232		A0A384K6F2	K16575	610.27	612.1	1.2e-185	centractin	A0A384K4Q7	K12383
A0A384JV88	K13524	ABAT; 4-aminobutyrate aminotransferase / (S)-3-amino-2-methylpropionate transaminase [EC:2.6.1.19 2.6.1.22]	383		A0A384K6P5	K01687	578.37	855.9	3.8e-259	dihydroxy-acid dehydratase [EC:4.2.1.9]	A0A384K4X9	K11649
A0A384JVD0	K05349	bglX; beta-glucosidase [EC:3.2.1.21]	621		A0A384K6Y9	K14798	93.27	215	4.4e-65	protein LTV1	A0A384K4Y8	K00688
A0A384JVJ6	K03695	clpB; ATP-dependent Clp protease ATP-binding subunit ClpB	701		A0A384K724	K01697	444.87	680.1	5.7e-206	cystathionine beta-synthase [EC:4.2.1.22]	A0A384K529	K20724
A0A384JVJ7	K20471	COPD, ARCN1, RET2; coatomer subunit delta	416		A0A384K734	K14213	404.43	651	1.9e-197	Xaa-Pro dipeptidase [EC:3.4.13.9]	A0A384K6F2	K10355
A0A384JVM3	K10669	TRPT1, TPT1; 2'-phosphotransferase [EC:2.7.1.160]	80		A0A384K780	K01225	520.8	777.9	1e-235	cellulose 1,4-beta-cellobiosidase [EC:3.2.1.91]	A0A384K6P5	K01687
A0A384JW18	K02870	RP-L12e, RPL12; large subunit ribosomal protein L12e	132		A0A384K7A2	K00262	469.47	697.7	1.9e-211	glutamate dehydrogenase (NADP+) [EC:1.4.1.4]	A0A384K6Y9	K14798
A0A384JWF9	K19788	OLA1; obg-like ATPase 1	323		A0A384K7N2	K13249	50.17	82.7	4.1e-25	translocon-associated protein subunit alpha	A0A384K724	K01697
A0A384JWP9			365		A0A384K7U0	K17742	311.9	422.9	1.7e-128	sorbose reductase [EC:1.1.1.289]	A0A384K734	K14213
A0A384JX18	K01836	PGM3; phosphoacetylglucosamine mutase [EC:5.4.2.3]	406								A0A384K780	K01225
A0A384JX34	K20369	ERV29, SURF4; ER-derived vesicles protein	256								A0A384K7A2	K00262
A0A384JXD2	K17792	TIM54; mitochondrial import inner membrane translocase subunit TIM54	265								A0A384K7E5	K03083
A0A384JXE6	K20792	NAA15_16; N-alpha-acetyltransferase 15/16, NatA auxiliary subunit	448								A0A384K7N2	K13249
A0A384JXH5	K01251	AHCY, ahcY; adenosylhomocysteinase [EC:3.13.2.1]	415								A0A384K7U0	K17742
A0A384JXJ0	K01277	DPP3; dipeptidyl-peptidase III [EC:3.4.14.4]	460
A0A384JXR4			63	K03178
A0A384JXT4			283
A0A384JXU3			4	K00703
A0A384JXW3	K13280	SEC11, sipW; signal peptidase I [EC:3.4.21.89]	226
A0A384JXX4	K01187	malZ; alpha-glucosidase [EC:3.2.1.20]	642
A0A384JY35	K21632	WOR2; white-opaque regulator 2	262
A0A384JY69	K00286	proC; pyrroline-5-carboxylate reductase [EC:1.5.1.2]	105
A0A384JYC5			1	K25802
A0A384JYD9			143
A0A384JYI9	K02940	RP-L9e, RPL9; large subunit ribosomal protein L9e	153
A0A384JYU4			1527
A0A384JZ58	K24104	GPN; GPN-loop GTPase	263
A0A384JZ89			197
A0A384JZC3	K03235	EF3, TEF3; elongation factor 3	879
A0A384JZI0	K09478	ACADSB; short-chain 2-methylacyl-CoA dehydrogenase [EC:1.3.8.5]	170
A0A384JZL6	K00026	MDH2; malate dehydrogenase [EC:1.1.1.37]	289
A0A384JZV7	K01535	PMA1, PMA2; H+-transporting ATPase [EC:7.1.2.1]	693
A0A384K0H7			128
A0A384K0L8	K01225	CBH1; cellulose 1,4-beta-cellobiosidase [EC:3.2.1.91]	264
A0A384K0M4	K20221	IPO4, RANBP4; importin-4	629
A0A384K184			168
A0A384K194	K20844	abf1; non-reducing end alpha-L-arabinofuranosidase [EC:3.2.1.55]	377
A0A384K1A0	K11254	H4; histone H4	97
A0A384K1B4	K12619	XRN2, RAT1; 5'-3' exoribonuclease 2 [EC:3.1.13.-]	493	K08052
A0A384K1B6	K08272	CAB39, MO25; calcium binding protein 39	293
A0A384K1D6			377
A0A384K1L2	K13953	adhP; alcohol dehydrogenase, propanol-preferring [EC:1.1.1.1]	281
A0A384K1L3	K10364	CAPZA; capping protein (actin filament) muscle Z-line, alpha	191	K00167
A0A384K1R6	K17260	ACTR2, ARP2; actin-related protein 2	443
A0A384K1U7	K00380	cysJ; sulfite reductase (NADPH) flavoprotein alpha-component [EC:1.8.1.2]	721
A0A384K2A9	K01728	pel; pectate lyase [EC:4.2.2.2]	182
A0A384K2H3	K00615	E2.2.1.1, tktA, tktB; transketolase [EC:2.2.1.1]	599
A0A384K2N4	K14326	UPF1, RENT1; regulator of nonsense transcripts 1 [EC:3.6.4.13 5.6.2.3]	861
A0A384K2R9			342
A0A384K2T7	K14753	RACK1; guanine nucleotide-binding protein subunit beta-2-like 1 protein	310
A0A384K328	K03238	EIF2S2; translation initiation factor 2 subunit 2	187
A0A384K381			196
A0A384K3L1			14	K01855
A0A384K3T6	K03029	PSMD4, RPN10; 26S proteasome regulatory subunit N10	187
A0A384K3Z3	K02132	ATPeF1A, ATP5A1, ATP1; F-type H+-transporting ATPase subunit alpha	644
A0A384K423	K09498	CCT6; T-complex protein 1 subunit zeta	560
A0A384K427			814
A0A384K444	K05972	AXE1; acetylxylan esterase [EC:3.1.1.72]	131
A0A384K476	K22698	SEY1; protein SEY1 [EC:3.6.5.-]	651
A0A384K4A0	K02133	ATPeF1B, ATP5B, ATP2; F-type H+-transporting ATPase subunit beta [EC:7.1.2.2]	427
A0A384K4A5	K00134	GAPDH, gapA; glyceraldehyde 3-phosphate dehydrogenase (phosphorylating) [EC:1.2.1.12]	291
A0A384K4A6			5	K20456
A0A384K4I1			28	K08499
A0A384K4K4	K01490	AMPD; AMP deaminase [EC:3.5.4.6]	510
A0A384K4Q7			82
A0A384K4X9	K11649	SMARCC; SWI/SNF-related matrix-associated actin-dependent regulator of chromatin subfamily C	421
A0A384K4Y8	K00688	PYG, glgP; glycogen phosphorylase [EC:2.4.1.1]	1024
A0A384K529	K20724	TMEM33; transmembrane protein 33	247
A0A384K5I6			242
A0A384K613			134
A0A384K6F2	K10355	ACTF; actin, other eukaryote	546
A0A384K6P5	K01687	ilvD; dihydroxy-acid dehydratase [EC:4.2.1.9]	667
A0A384K6Y9	K14798	LTV1; protein LTV1	246
A0A384K724	K01697	CBS; cystathionine beta-synthase [EC:4.2.1.22]	397
A0A384K734	K14213	PEPD; Xaa-Pro dipeptidase [EC:3.4.13.9]	269
A0A384K780	K01225	CBH1; cellulose 1,4-beta-cellobiosidase [EC:3.2.1.91]	320
A0A384K791			337
A0A384K7A2	K00262	E1.4.1.4, gdhA; glutamate dehydrogenase (NADP+) [EC:1.4.1.4]	408
A0A384K7E5	K03083	GSK3B; glycogen synthase kinase 3 beta [EC:2.7.11.26]	352
A0A384K7N2			203
A0A384K7Q4			57	K16808
A0A384K7U0	K17742	SOU1; sorbose reductase [EC:1.1.1.289]	235
Supplementary Table S5A. K number assigned by BlastKOALA and KoFAMKOala of relevant and exclusive/overexpressed EVs proteomes under GLU condition. Exclusive and overexpressed EVs GLU proteins are underlined in Query 4 column.

## Sheet: Supplementary Table S5B
BlastKoala					KOFAMKoala						Merged BlastKoala+Kofam KO annotation
Query	KO	Definition	Score	Second bes	Query2	KO2	KO (threshold)	HMM score	E-value	KO Definition	Query3	KO4
A0A384J3T9			217		A0A384J3V4	K16261	-612.13	754.5	2.5e-228	yeast amino acid transporter	A0A384J3V4	K16261
A0A384J3V4	K16261	YAT; yeast amino acid transporter	473		A0A384J3W5	K01754	-257.33	490.9	1.5e-148	threonine dehydratase [EC:4.3.1.19]	A0A384J3W5	K01754
A0A384J3W5	K01754	E4.3.1.19, ilvA, tdcB; threonine dehydratase [EC:4.3.1.19]	416		A0A384J414	K03237	-115.17	515.5	4e-156	translation initiation factor 2 subunit 1	A0A384J414	K03237
A0A384J414	K03237	EIF2S1; translation initiation factor 2 subunit 1	397		A0A384J4E4	K00133	-220.43	326.5	7e-99	aspartate-semialdehyde dehydrogenase [EC:1.2.1.11]	A0A384J4D3	K01183
A0A384J419			231		A0A384J4J0	K02997	-178.73	428.9	5.1e-130	small subunit ribosomal protein S9e	A0A384J4E4	K00133
A0A384J4D3	K01183	E3.2.1.14; chitinase [EC:3.2.1.14]	13		A0A384J4T0	K01078	-178.27	186.3	3.5e-56	acid phosphatase [EC:3.1.3.2]	A0A384J4J0	K02997
A0A384J4E4	K00133	asd; aspartate-semialdehyde dehydrogenase [EC:1.2.1.11]	310		A0A384J4X7	K01873	-564.97	1232.2	0	valyl-tRNA synthetase [EC:6.1.1.9]	A0A384J4X7	K01873
A0A384J4J0	K02997	RP-S9e, RPS9; small subunit ribosomal protein S9e	160		A0A384J4Z8	K01191	-497.43	959.2	7.4e-290	alpha-mannosidase [EC:3.2.1.24]	A0A384J4Z8	K01191
A0A384J4Q4			213		A0A384J564	K00963	-73.77	662.1	2.1e-200	UTP--glucose-1-phosphate uridylyltransferase [EC:2.7.7.9]	A0A384J564	K00963
A0A384J4T0			416		A0A384J5C5	K07034	-40.4	271.3	2.3e-82	uncharacterized protein	A0A384J5C5	K07034
A0A384J4X7	K01873	VARS, valS; valyl-tRNA synthetase [EC:6.1.1.9]	812		A0A384J5E2	K07277	-282.9	299.5	2.3e-90	outer membrane protein insertion porin family	A0A384J5E2	K07277
A0A384J4Z8	K01191	MAN2C1; alpha-mannosidase [EC:3.2.1.24]	861		A0A384J5T0	K23741	-660.17	759.8	8.5e-230	endoplasmic reticulum Man9GlcNAc2 1,2-alpha-mannosidase [EC:3.2.1.209]	A0A384J5T0	K23741
A0A384J519			28	K21625	A0A384J5T1	K07936	-149.03	468.7	3.5e-142	GTP-binding nuclear protein Ran	A0A384J5T1	K07936
A0A384J557			339		A0A384J5V2	K01689	-63.6	707.4	3.3e-214	enolase [EC:4.2.1.11]	A0A384J5V2	K01689
A0A384J564	K00963	UGP2, galU, galF; UTP--glucose-1-phosphate uridylyltransferase [EC:2.7.7.9]	477		A0A384J5X7	K13333	-432.77	849.9	3.4e-257	lysophospholipase [EC:3.1.1.5]	A0A384J5X7	K13333
A0A384J572			231		A0A384J6B7	K09704	-131.83	774.5	2.4e-234	uncharacterized protein	A0A384J685	K01230
A0A384J5A2			80	K13333	A0A384J6L3	K02727	-257.9	470.3	1.7e-142	20S proteasome subunit alpha 7 [EC:3.4.25.1]	A0A384J688	K01213
A0A384J5C5	K07034	K07034; uncharacterized protein	240		A0A384J6Q8	K11886	-392.1	1492.2	0	proteasome component ECM29	A0A384J6B7	K09704
A0A384J5E2	K07277	SAM50, TOB55, bamA; outer membrane protein insertion porin family	379		A0A384J6S2	K07407	-68.33	282.6	2.1e-85	alpha-galactosidase [EC:3.2.1.22]	A0A384J6L3	K02727
A0A384J5H5			267		A0A384J6U1	K18102	-716.73	888.2	2e-269	L-galactonate dehydratase [EC:4.2.1.146]	A0A384J6Q8	K11886
A0A384J5R3			278		A0A384J6U2	K01626	-59.2	334.9	2.7e-101	3-deoxy-7-phosphoheptulonate synthase [EC:2.5.1.54]	A0A384J6S2	K07407
A0A384J5T0	K23741	MAN1B, MNS3; endoplasmic reticulum Man9GlcNAc2 1,2-alpha-mannosidase [EC:3.2.1.209]	498		A0A384J6U8	K00276	-550.3	839.3	1.3e-253	primary-amine oxidase [EC:1.4.3.21]	A0A384J6U1	K18102
A0A384J5T1	K07936	RAN; GTP-binding nuclear protein Ran	172		A0A384J6V6	K22399	-469.6	474	2.9e-143	pachytene checkpoint protein 2	A0A384J6U2	K01626
A0A384J5V2	K01689	ENO, eno; enolase [EC:4.2.1.11]	491			K00413	-71.03	436.9	1.9e-132	ubiquinol-cytochrome c reductase cytochrome c1 subunit	A0A384J6U8	K00276
A0A384J5W6			22		A0A384J6W8	K08054	-370.23	687.3	5.9e-208	calnexin	A0A384J6V6	K00413
A0A384J5X2			246		A0A384J725	K21989	-96.13	756.9	7.4e-229	calcium permeable stress-gated cation channel	A0A384J6W8	K08054
A0A384J5X7	K13333	PLB; lysophospholipase [EC:3.1.1.5]	478		A0A384J735	K02738	-329.97	374.4	1e-113	20S proteasome subunit beta 1 [EC:3.4.25.1]	A0A384J725	K21989
A0A384J620			578		A0A384J747	K01904	-559.03	662.5	3e-200	4-coumarate--CoA ligase [EC:6.2.1.12]	A0A384J735	K02738
A0A384J685	K01230	MAN1A_C, MNS1_2; mannosyl-oligosaccharide alpha-1,2-mannosidase [EC:3.2.1.113]	396		A0A384J757	K08597	-100.07	291.2	5e-88	sentrin-specific protease 8 [EC:3.4.22.68]	A0A384J747	K01904
A0A384J688	K01213	E3.2.1.67; galacturan 1,4-alpha-galacturonidase [EC:3.2.1.67]	302		A0A384J773	K03242	-267.7	900.7	1.6e-272	translation initiation factor 2 subunit 3	A0A384J757	K08597
A0A384J6B7	K09704	K09704; uncharacterized protein	441		A0A384J778	K00888	-500	1568.4	0	phosphatidylinositol 4-kinase A [EC:2.7.1.67]	A0A384J773	K03242
A0A384J6C4			176		A0A384J798	K02868	-219.33	385	9e-117	large subunit ribosomal protein L11e	A0A384J778	K00888
A0A384J6D7			261		A0A384J7C4	K06630	-424.23	486.5	9.2e-148	14-3-3 protein epsilon	A0A384J798	K02868
A0A384J6E3			436		A0A384J7C7	K00602	-132.87	665.7	2e-201	phosphoribosylaminoimidazolecarboxamide formyltransferase / IMP cyclohydrolase [EC:2.1.2.3 3.5.4.10]	A0A384J7C4	K06630
A0A384J6L3	K02727	PSMA3; 20S proteasome subunit alpha 7 [EC:3.4.25.1]	296		A0A384J7H2	K00108	-387.17	455.5	8.7e-138	choline dehydrogenase [EC:1.1.99.1]	A0A384J7C7	K00602
A0A384J6L9			150		A0A384J7K6	K08141	-406.17	635.9	2.4e-192	MFS transporter, SP family, general alpha glucoside:H+ symporter	A0A384J7K6	K08141
A0A384J6Q8	K11886	ECM29; proteasome component ECM29	969		A0A384J7P6	K07374	-484	942.8	1.9e-285	tubulin alpha	A0A384J7P6	K07374
A0A384J6S2	K07407	E3.2.1.22B, galA, rafA; alpha-galactosidase [EC:3.2.1.22]	202	K01204	A0A384J7R7	K08254	-208.87	453.8	2.9e-137	glucan endo-1,3-alpha-glucosidase [EC:3.2.1.59]	A0A384J7X5	K00940
A0A384J6U1	K18102	GAAB, LGD1; L-galactonate dehydratase [EC:4.2.1.146]	411		A0A384J7X5	K00940	-143.37	281.4	1.8e-85	nucleoside-diphosphate kinase [EC:2.7.4.6]	A0A384J7Y1	K01196
A0A384J6U2	K01626	E2.5.1.54, aroF, aroG, aroH; 3-deoxy-7-phosphoheptulonate synthase [EC:2.5.1.54]	356		A0A384J7Y1	K01196	-388.43	2051.8	0	glycogen debranching enzyme [EC:2.4.1.25 3.2.1.33]	A0A384J801	K01213
A0A384J6U8	K00276	AOC3, AOC2, tynA; primary-amine oxidase [EC:1.4.3.21]	544		A0A384J809	K01199	-308.53	345.3	1.8e-104	glucan endo-1,3-beta-D-glucosidase [EC:3.2.1.39]	A0A384J809	K01199
A0A384J6V6	K00413	CYC1, CYT1, petC; ubiquinol-cytochrome c reductase cytochrome c1 subunit	241		A0A384J868	K05989	-167.43	179.6	2.2e-54	alpha-L-rhamnosidase [EC:3.2.1.40]	A0A384J885	K03061
A0A384J6W8	K08054	CANX; calnexin	413		A0A384J885	K03061	-499	866.4	2.2e-262	26S proteasome regulatory subunit T1	A0A384J888	K00415
A0A384J709			153		A0A384J888	K00415	-374.1	470.2	2.7e-142	ubiquinol-cytochrome c reductase core subunit 2	A0A384J8G7	K01268
A0A384J725	K21989	TMEM63, CSC1; calcium permeable stress-gated cation channel	448		A0A384J8G7	K01268	-608.03	870.9	1.5e-263	aminopeptidase I [EC:3.4.11.22]	A0A384J8H1	K01176
A0A384J735	K02738	PSMB6; 20S proteasome subunit beta 1 [EC:3.4.25.1]	257			K01267	-490.1	491.5	1.1e-148	aspartyl aminopeptidase [EC:3.4.11.21]	A0A384J8J8	K15920
A0A384J747	K01904	4CL; 4-coumarate--CoA ligase [EC:6.2.1.12]	528		A0A384J8H1	K01176	-235.77	253.5	1e-76	alpha-amylase [EC:3.2.1.1]	A0A384J8N4	K07407
A0A384J757	K08597	SENP8, NEDP1, DEN1; sentrin-specific protease 8 [EC:3.4.22.68]	162		A0A384J8J8	K15920	-737.2	1112.8	0	xylan 1,4-beta-xylosidase [EC:3.2.1.37]	A0A384J910	K02943
A0A384J773	K03242	EIF2S3; translation initiation factor 2 subunit 3	453			K05349	-314.83	488.3	1.1e-147	beta-glucosidase [EC:3.2.1.21]	A0A384J916	K01952
A0A384J778	K00888	PI4KA; phosphatidylinositol 4-kinase A [EC:2.7.1.67]	1314		A0A384J8N4	K07407	-68.33	356.6	8.4e-108	alpha-galactosidase [EC:3.2.1.22]	A0A384J981	K00252
A0A384J798	K02868	RP-L11e, RPL11; large subunit ribosomal protein L11e	155		A0A384J8Y9	K00078	-263.7	332.1	1.6e-100	dihydrodiol dehydrogenase / D-xylose 1-dehydrogenase (NADP) [EC:1.3.1.20 1.1.1.179]	A0A384J9L1	K08637
A0A384J7C4	K06630	YWHAE; 14-3-3 protein epsilon	261		A0A384J910	K02943	-74.83	178.4	3.6e-54	large subunit ribosomal protein LP2	A0A384J9Q1	K15633
A0A384J7C7	K00602	purH; phosphoribosylaminoimidazolecarboxamide formyltransferase / IMP cyclohydrolase [EC:2.1.2.3 3.5.4.10]	704		A0A384J916	K01952	-630.8	1823.9	0	phosphoribosylformylglycinamidine synthase [EC:6.3.5.3]	A0A384J9S5	K01868
A0A384J7H2			259		A0A384J981	K00252	-489.6	730.4	4.1e-221	glutaryl-CoA dehydrogenase [EC:1.3.8.6]	A0A384J9T2	K03039
A0A384J7K4			52		A0A384J9Q1	K15633	-76.13	777.8	2.1e-235	2,3-bisphosphoglycerate-independent phosphoglycerate mutase [EC:5.4.2.12]	A0A384J9W4	K10246
A0A384J7K6	K08141	MAL; MFS transporter, SP family, general alpha glucoside:H+ symporter	409		A0A384J9S5	K01868	-141.6	1073.3	0	threonyl-tRNA synthetase [EC:6.1.1.3]	A0A384J9Y3	K01681
A0A384J7P6	K07374	TUBA; tubulin alpha	433		A0A384J9T2	K03039	-139.03	487.4	1.6e-147	26S proteasome regulatory subunit N9	A0A384JA10	K20222
A0A384J7R7			205		A0A384J9W4	K10246	-448	530.7	3.2e-161	fatty acid elongase 3 [EC:2.3.1.199]	A0A384JA13	K11252
A0A384J7V5			132		A0A384JA10	K20222	-550	1111.3	0	importin-5	A0A384JA21	K22832
A0A384J7W5			61		A0A384JA13	K11252	-31.47	222.4	1.8e-67	histone H2B	A0A384JA33	K06113
A0A384J7W9			42	K01049	A0A384JA21	K22832	-506.9	739.4	1.1e-223	1,3-beta-glucanosyltransferase GAS1 [EC:2.4.1.-]	A0A384JA37	K00382
A0A384J7X5	K00940	ndk, NME; nucleoside-diphosphate kinase [EC:2.7.4.6]	155		A0A384JA33	K06113	-235.67	308.6	3.5e-93	arabinan endo-1,5-alpha-L-arabinosidase [EC:3.2.1.99]	A0A384JA44	K08794
A0A384J7Y1	K01196	AGL; glycogen debranching enzyme [EC:2.4.1.25 3.2.1.33]	1189		A0A384JA37	K00382	-475.97	727.5	4.3e-220	dihydrolipoamide dehydrogenase [EC:1.8.1.4]	A0A384JA53	K01218
A0A384J801	K01213	E3.2.1.67; galacturan 1,4-alpha-galacturonidase [EC:3.2.1.67]	154		A0A384JA44	K08794	-431.8	456.2	3.8e-138	calcium/calmodulin-dependent protein kinase I [EC:2.7.11.17]	A0A384JA65	K03250
A0A384J809	K01199	EGLC; glucan endo-1,3-beta-D-glucosidase [EC:3.2.1.39]	159	K01210	A0A384JA45	K00108	-387.17	445.2	1.1e-134	choline dehydrogenase [EC:1.1.99.1]	A0A384JAE1	K03240
A0A384J818			203		A0A384JA53	K01218	-77.77	269.9	1.4e-81	mannan endo-1,4-beta-mannosidase [EC:3.2.1.78]	A0A384JAG7	K01184
A0A384J868			355		A0A384JA65	K03250	-205.87	635.8	1.7e-192	translation initiation factor 3 subunit E	A0A384JAJ6	K06675
A0A384J885	K03061	PSMC2, RPT1; 26S proteasome regulatory subunit T1	427		A0A384JAE1	K03240	-355.6	829.5	9.4e-251	translation initiation factor eIF-2B subunit epsilon	A0A384JAP1	K25879
A0A384J888	K00415	QCR2, UQCRC2; ubiquinol-cytochrome c reductase core subunit 2	343		A0A384JAJ6	K06675	-674.97	1970.1	0	structural maintenance of chromosome 4	A0A384JAS2	K02969
A0A384J897			182		A0A384JAS2	K02969	-116.53	215.8	2.9e-65	small subunit ribosomal protein S20e	A0A384JB16	K03063
A0A384J898			218		A0A384JAU5	K12350	-383.27	481.8	9.7e-146	sphingomyelin phosphodiesterase [EC:3.1.4.12]	A0A384JB76	K15102
A0A384J8G7	K01268	LAP4; aminopeptidase I [EC:3.4.11.22]	321		A0A384JB16	K03063	-555.8	871.4	1.1e-263	26S proteasome regulatory subunit T3	A0A384JBL2	K07407
A0A384J8H1	K01176	AMY, amyA, malS; alpha-amylase [EC:3.2.1.1]	257		A0A384JB76	K15102	-196.37	471.8	1.3e-142	solute carrier family 25 (mitochondrial phosphate transporter), member 3	A0A384JBM4	K19355
A0A384J8I6			126		A0A384JBE1	K00108	-387.17	489.7	3.8e-148	choline dehydrogenase [EC:1.1.99.1]	A0A384JBQ4	K02938
A0A384J8J8	K15920	XYL4; xylan 1,4-beta-xylosidase [EC:3.2.1.37]	429		A0A384JBL2	K07407	-68.33	352.7	1.3e-106	alpha-galactosidase [EC:3.2.1.22]	A0A384JBS6	K15979
A0A384J8N0			40		A0A384JBM4	K19355	-92.57	354	5.4e-107	mannan endo-1,4-beta-mannosidase [EC:3.2.1.78]	A0A384JBT3	K01184
A0A384J8N2			493		A0A384JBN7	K22278	-72	150.5	1.6e-45	peptidoglycan-N-acetylglucosamine deacetylase [EC:3.5.1.104]	A0A384JBU2	K00616
A0A384J8N4	K07407	E3.2.1.22B, galA, rafA; alpha-galactosidase [EC:3.2.1.22]	58		A0A384JBQ4	K02938	-325.37	510.7	5.7e-155	large subunit ribosomal protein L8e	A0A384JBX9	K02966
A0A384J8P2			131		A0A384JBS6	K15979	-165.77	898.6	1.7e-271	staphylococcal nuclease domain-containing protein 1	A0A384JC04	K18576
A0A384J8Y9			254		A0A384JBU2	K00616	-143.43	397.3	3.3e-120	transaldolase [EC:2.2.1.2]	A0A384JC16	K01179
A0A384J910	K02943	RP-LP2, RPLP2; large subunit ribosomal protein LP2	56		A0A384JBX9	K02966	-47.07	244	3.3e-74	small subunit ribosomal protein S19e	A0A384JC72	K01181
A0A384J912			460		A0A384JC04	K18576	-127.97	325.7	1.3e-98	xyloglucan-specific endo-beta-1,4-glucanase [EC:3.2.1.151]	A0A384JCI5	K01051
A0A384J916	K01952	PFAS, purL; phosphoribosylformylglycinamidine synthase [EC:6.3.5.3]	999		A0A384JC72	K01181	-92.37	370.3	4.7e-112	endo-1,4-beta-xylanase [EC:3.2.1.8]	A0A384JCN1	K01693
A0A384J981	K00252	GCDH, gcdH; glutaryl-CoA dehydrogenase [EC:1.3.8.6]	345		A0A384JCI5	K01051	-76.27	224	8e-68	pectinesterase [EC:3.1.1.11]	A0A384JCV6	K01180
A0A384J997			310		A0A384JCN1	K01693	-305.7	325.3	1.5e-98	imidazoleglycerol-phosphate dehydratase [EC:4.2.1.19]	A0A384JCW2	K10357
A0A384J9G0			271		A0A384JCR7	K01051	-76.27	147.5	1.2e-44	pectinesterase [EC:3.1.1.11]	A0A384JCX1	K03283
A0A384J9G1			88	K06102	A0A384JCV6	K01180	-184.8	835.8	1.2e-252	endo-1,3(4)-beta-glucanase [EC:3.2.1.6]	A0A384JCX3	K02984
A0A384J9H4			329		A0A384JCW2	K10357	-1108.63	1413.8	0	myosin V	A0A384JD53	K13126
A0A384J9L1	K08637	CPA4; carboxypeptidase A4 [EC:3.4.17.-]	61	K01298	A0A384JCX1	K03283	-1104.3	1164.3	0	heat shock 70kDa protein 1/2/6/8	A0A384JDH4	K01166
A0A384J9L3			464		A0A384JCX3	K02984	-82.8	471.7	7.5e-143	small subunit ribosomal protein S3Ae	A0A384JDH6	K04569
A0A384J9Q1	K15633	gpmI; 2,3-bisphosphoglycerate-independent phosphoglycerate mutase [EC:5.4.2.12]	428		A0A384JD53	K13126	-201.8	682.8	2.4e-206	polyadenylate-binding protein	A0A384JDJ8	K00058
A0A384J9Q6			236		A0A384JDH4	K01166	-76.8	149.2	5.5e-45	ribonuclease T2 [EC:4.6.1.19]	A0A384JDM0	K05349
A0A384J9S5	K01868	TARS, thrS; threonyl-tRNA synthetase [EC:6.1.1.3]	589		A0A384JDH6	K04569	-153.23	302.8	7.6e-92	copper chaperone for superoxide dismutase	A0A384JDQ8	K01178
A0A384J9T2	K03039	PSMD13, RPN9; 26S proteasome regulatory subunit N9	286		A0A384JDJ8	K00058	-332.7	456.9	2.9e-138	D-3-phosphoglycerate dehydrogenase / 2-oxoglutarate reductase [EC:1.1.1.95 1.1.1.399]	A0A384JDU7	K02951
A0A384J9W4	K10246	ELO3; fatty acid elongase 3 [EC:2.3.1.199]	277	K10245	A0A384JDM0	K05349	-314.83	655.5	3.1e-198	beta-glucosidase [EC:3.2.1.21]	A0A384JDW2	K02178
A0A384J9Y3	K01681	ACO, acnA; aconitate hydratase [EC:4.2.1.3]	929		A0A384JDQ8	K01178	-139.37	460.3	3.1e-139	glucoamylase [EC:3.2.1.3]	A0A384JE85	K08762
A0A384JA10	K20222	IPO5, KPNB3, RANBP5; importin-5	803		A0A384JDR8	K17425	-141.33	190.6	1.2e-57	large subunit ribosomal protein L44 [EC:3.1.26.-]	A0A384JEF3	K12763
A0A384JA13	K11252	H2B; histone H2B	110		A0A384JDU7	K02951	-66.83	232.8	7.3e-71	small subunit ribosomal protein S12e	A0A384JEL4	K17069
A0A384JA21	K22832	GAS1; 1,3-beta-glucanosyltransferase GAS1 [EC:2.4.1.-]	433		A0A384JDW2	K06680	-248.17	257	9.5e-78	spindle assembly checkpoint component MAD3	A0A384JEP9	K04513
A0A384JA33	K06113	abnA; arabinan endo-1,5-alpha-L-arabinosidase [EC:3.2.1.99]	215		A0A384JEF3	K12763	-191.13	494.6	2.3e-149	enhanced filamentous growth protein 1	A0A384JET9	K00053
A0A384JA37	K00382	DLD, lpd, pdhD; dihydrolipoamide dehydrogenase [EC:1.8.1.4]	429		A0A384JEL3	K07404	-124.1	169.8	3.4e-51	6-phosphogluconolactonase [EC:3.1.1.31]	A0A384JEU3	K01755
A0A384JA44	K08794	CAMK1; calcium/calmodulin-dependent protein kinase I [EC:2.7.11.17]	317		A0A384JEL4	K17069	-711.53	867.5	1.2e-262	O-acetylhomoserine/O-acetylserine sulfhydrylase [EC:2.5.1.49 2.5.1.47]	A0A384JEU9	K03564
A0A384JA45			360			K01740	-405.97	721.7	1.6e-218	O-acetylhomoserine (thiol)-lyase [EC:2.5.1.49]	A0A384JEX2	K14455
A0A384JA53	K01218	gmuG; mannan endo-1,4-beta-mannosidase [EC:3.2.1.78]	213		A0A384JEP9	K04513	-297.23	393.2	1.4e-119	Ras homolog gene family, member A	A0A384JF14	K02145
A0A384JA65	K03250	EIF3E, INT6; translation initiation factor 3 subunit E	353			K07975	-284.33	312.2	5.1e-95	Rho family, other	A0A384JF29	K01811
A0A384JA88			134	K01050	A0A384JET9	K00053	-198.43	559.6	2.7e-169	ketol-acid reductoisomerase [EC:1.1.1.86]	A0A384JFC6	K00288
A0A384JA97			175	K05909	A0A384JEU3	K01755	-174.7	700.8	1.1e-211	argininosuccinate lyase [EC:4.3.2.1]	A0A384JFE3	K01785
A0A384JAE1	K03240	EIF2B5; translation initiation factor eIF-2B subunit epsilon	363		A0A384JEU9	K03564	-155.23	175.7	4.1e-53	thioredoxin-dependent peroxiredoxin [EC:1.11.1.24]	A0A384JFP6	K15040
A0A384JAE8			244		A0A384JEX2	K14455	-653.23	796.4	4.6e-241	aspartate aminotransferase, mitochondrial [EC:2.6.1.1]	A0A384JFR0	K01178
A0A384JAG7	K01184	E3.2.1.15; polygalacturonase [EC:3.2.1.15]	194		A0A384JF14	K02145	-886	1223.5	0	V-type H+-transporting ATPase subunit A [EC:7.1.2.2]	A0A384JFT4	K01184
A0A384JAG8			191	K17792	A0A384JF29	K01811	-625.83	766.7	7.9e-232	alpha-D-xyloside xylohydrolase [EC:3.2.1.177]	A0A384JFU4	K17862
A0A384JAJ6	K06675	SMC4; structural maintenance of chromosome 4	991		A0A384JFC6	K00288	-1383.2	1688.5	0	methylenetetrahydrofolate dehydrogenase (NADP+) / methenyltetrahydrofolate cyclohydrolase / formyltetrahydrofolate synthetase [EC:1.5.1.5 3.5.4.9 6.3.4.3]	A0A384JFX6	K02147
A0A384JAN3			224			K01938	-635.43	872.7	3.4e-264	formate--tetrahydrofolate ligase [EC:6.3.4.3]	A0A384JG48	K16938
A0A384JAP1	K25879	LXRA; L-xylulose reductase [EC:1.1.1.10]	134			K01491	-389.4	397.5	9.6e-121	methylenetetrahydrofolate dehydrogenase (NADP+) / methenyltetrahydrofolate cyclohydrolase [EC:1.5.1.5 3.5.4.9]	A0A384JG51	K03283
A0A384JAP8			219		A0A384JFE3	K01785	-46.07	282.2	2.1e-85	aldose 1-epimerase [EC:5.1.3.3]	A0A384JGJ0	K05754
A0A384JAS2	K02969	RP-S20e, RPS20; small subunit ribosomal protein S20e	102		A0A384JFP6	K15040	-73.1	316.7	5.8e-96	voltage-dependent anion channel protein 2	A0A384JGL0	K00326
A0A384JAU5			555		A0A384JFR0	K01178	-139.37	503.7	2.3e-152	glucoamylase [EC:3.2.1.3]	A0A384JGQ4	K01210
A0A384JB16	K03063	PSMC4, RPT3; 26S proteasome regulatory subunit T3	379		A0A384JFU4	K17862	-701.87	1579.6	0	linoleate 10R-lipoxygenase [EC:1.13.11.62]	A0A384JGY9	K14009
A0A384JB18			115		A0A384JFX6	K02147	-749.9	978.2	3.1e-296	V-type H+-transporting ATPase subunit B	A0A384JH17	K17286
A0A384JB76	K15102	SLC25A3, PHC, PIC; solute carrier family 25 (mitochondrial phosphate transporter), member 3	349		A0A384JFY2	K05275	-257.03	288.7	2.7e-87	pyridoxine 4-dehydrogenase [EC:1.1.1.65]	A0A384JH70	K01621
A0A384JBC5			113		A0A384JG19	K01569	-83.67	488.6	3.8e-148	oxalate decarboxylase [EC:4.1.1.2]	A0A384JHC7	K01213
A0A384JBE1			312		A0A384JG48	K16938	-446.93	472.9	2.6e-143	septin 3/9/12	A0A384JHR7	K04564
A0A384JBJ5			185		A0A384JGJ0	K05754	-49.67	156.9	2.2e-47	actin related protein 2/3 complex, subunit 5	A0A384JHT4	K01210
A0A384JBL2	K07407	E3.2.1.22B, galA, rafA; alpha-galactosidase [EC:3.2.1.22]	275		A0A384JGL0	K00326	-157.4	318.4	1.8e-96	cytochrome-b5 reductase [EC:1.6.2.2]	A0A384JHV5	K22832
A0A384JBM4	K19355	MAN; mannan endo-1,4-beta-mannosidase [EC:3.2.1.78]	221		A0A384JGL7	K05275	-257.03	288.9	2.3e-87	pyridoxine 4-dehydrogenase [EC:1.1.1.65]	A0A384JI32	K01181
A0A384JBN7			194		A0A384JGQ4	K01210	-206.37	396.3	8.5e-120	glucan 1,3-beta-glucosidase [EC:3.2.1.58]	A0A384JIU3	K01802
A0A384JBQ4	K02938	RP-L8e, RPL8; large subunit ribosomal protein L8e	233		A0A384JGY9	K14009	-35.7	203.5	9.9e-62	B-cell receptor-associated protein 31	A0A384JIX1	K01205
A0A384JBS0			197		A0A384JH70	K01621	-264.17	1388.7	0	xylulose-5-phosphate/fructose-6-phosphate phosphoketolase [EC:4.1.2.9 4.1.2.22]	A0A384JJ66	K11099
A0A384JBS6	K15979	SND1; staphylococcal nuclease domain-containing protein 1	580		A0A384JHP3	K18561	-471.03	509.4	2.4e-154	FAD-dependent fumarate reductase [EC:1.3.8.-]	A0A384JJ96	K00002
A0A384JBT3	K01184	E3.2.1.15; polygalacturonase [EC:3.2.1.15]	244		A0A384JHR7	K04564	-38.9	295.1	1.5e-89	superoxide dismutase, Fe-Mn family [EC:1.15.1.1]	A0A384JJD9	K01210
A0A384JBU2	K00616	E2.2.1.2, talA, talB; transaldolase [EC:2.2.1.2]	249		A0A384JHT4	K01210	-206.37	433.3	5.2e-131	glucan 1,3-beta-glucosidase [EC:3.2.1.58]	A0A384JJG2	K01213
A0A384JBX1			322		A0A384JHV5	K22832	-506.9	563.6	1.9e-170	1,3-beta-glucanosyltransferase GAS1 [EC:2.4.1.-]	A0A384JJK2	K01288
A0A384JBX9	K02966	RP-S19e, RPS19; small subunit ribosomal protein S19e	169		A0A384JI32	K01181	-92.37	370	5.7e-112	endo-1,4-beta-xylanase [EC:3.2.1.8]	A0A384JJU9	K12451
A0A384JBY1			11	K05466	A0A384JIU3	K03767	-188.17	216.8	9.4e-66	peptidyl-prolyl cis-trans isomerase A (cyclophilin A) [EC:5.2.1.8]	A0A384JKB7	K05349
A0A384JC04	K18576	XEG; xyloglucan-specific endo-beta-1,4-glucanase [EC:3.2.1.151]	157		A0A384JIX1	K01205	-310.77	787.9	4.3e-238	alpha-N-acetylglucosaminidase [EC:3.2.1.50]	A0A384JKG7	K07975
A0A384JC16	K01179	E3.2.1.4; endoglucanase [EC:3.2.1.4]	177		A0A384JJ66	K11099	-80.6	145.6	2.4e-44	small nuclear ribonucleoprotein G	A0A384JKR4	K00516
A0A384JC72	K01181	E3.2.1.8, xynA; endo-1,4-beta-xylanase [EC:3.2.1.8]	174		A0A384JJK2	K01288	-375.17	586.7	2.5e-177	carboxypeptidase D [EC:3.4.16.6]	A0A384JKR5	K01238
A0A384JC90			327		A0A384JKB6	K03932	-135.03	185.2	4.8e-56	polyhydroxybutyrate depolymerase	A0A384JL52	K02941
A0A384JCI5	K01051	E3.1.1.11; pectinesterase [EC:3.1.1.11]	134	K01184	A0A384JKB7	K05349	-314.83	701.4	4.1e-212	beta-glucosidase [EC:3.2.1.21]	A0A384JLG1	K17086
A0A384JCN1	K01693	hisB; imidazoleglycerol-phosphate dehydratase [EC:4.2.1.19]	262		A0A384JKG7	K07975	-284.33	287.4	1.9e-87	Rho family, other	A0A384JLH2	K03809
A0A384JCP6			245		A0A384JKR4	K00516	-469.6	655.7	4.8e-199	lytic starch monooxygenase [EC:1.14.99.55]	A0A384JLT5	K00762
A0A384JCR7			257		A0A384JKR5	K01238	-305.8	441.8	7.3e-134	SUN family beta-glucosidase [EC:3.2.1.-]	A0A384JM46	K03768
A0A384JCR8			550		A0A384JL52	K02941	-197.8	502.8	3e-152	large subunit ribosomal protein LP0	A0A384JM65	K22530
A0A384JCV6	K01180	E3.2.1.6; endo-1,3(4)-beta-glucanase [EC:3.2.1.6]	495		A0A384JLG1	K17086	-588.07	870.1	4.8e-263	transmembrane 9 superfamily member 2/4	A0A384JM80	K05658
A0A384JCW2	K10357	MYO5; myosin V	1346		A0A384JLH2	K03809	-59.6	321.2	1.9e-97	NAD(P)H dehydrogenase (quinone) [EC:1.6.5.2]	A0A384JMT3	K01210
A0A384JCX1	K03283	HSPA1s; heat shock 70kDa protein 1/2/6/8	517		A0A384JLT5	K00762	-89.6	218.6	3.1e-66	orotate phosphoribosyltransferase [EC:2.4.2.10]	A0A384JMX5	K12373
A0A384JCX3	K02984	RP-S3Ae, RPS3A; small subunit ribosomal protein S3Ae	214		A0A384JM46	K03768	-223	247.6	4.2e-75	peptidyl-prolyl cis-trans isomerase B (cyclophilin B) [EC:5.2.1.8]	A0A384JN68	K06669
A0A384JD53	K13126	PABPC; polyadenylate-binding protein	515			K03767	-188.17	221.3	3.8e-67	peptidyl-prolyl cis-trans isomerase A (cyclophilin A) [EC:5.2.1.8]	A0A384JNE9	K06674
A0A384JD54			31	K20530	A0A384JM65	K22530	-327.23	484.5	1.2e-146	ATPase family AAA domain-containing protein 1 [EC:3.6.1.-]	A0A384JNJ2	K01702
A0A384JDH4	K01166	RNASET2; ribonuclease T2 [EC:4.6.1.19]	263		A0A384JM80	K05658	-913.93	1369.1	0	ATP-binding cassette, subfamily B (MDR/TAP), member 1 [EC:7.6.2.2]	A0A384JNK6	K03146
A0A384JDH6	K04569	CCS; copper chaperone for superoxide dismutase	170		A0A384JMX5	K12373	-93.27	376.5	5e-114	hexosaminidase [EC:3.2.1.52]	A0A384JNL7	K04077
A0A384JDJ8	K00058	serA, PHGDH; D-3-phosphoglycerate dehydrogenase / 2-oxoglutarate reductase [EC:1.1.1.95 1.1.1.399]	367		A0A384JN68	K06669	-682.37	1449	0	structural maintenance of chromosome 3 (chondroitin sulfate proteoglycan 6)	A0A384JNM1	K13099
A0A384JDK9			55		A0A384JNE9	K06674	-641.73	1616.7	0	structural maintenance of chromosome 2	A0A384JNX6	K01771
A0A384JDM0	K05349	bglX; beta-glucosidase [EC:3.2.1.21]	528		A0A384JNJ2	K01702	-1119.03	1316.4	0	3-isopropylmalate dehydratase [EC:4.2.1.33]	A0A384JPB4	K01381
A0A384JDQ8	K01178	SGA1; glucoamylase [EC:3.2.1.3]	260			K01703	-466.47	639.7	1e-193	3-isopropylmalate/(R)-2-methylmalate dehydratase large subunit [EC:4.2.1.33 4.2.1.35]	A0A384JPB5	K01209
A0A384JDR8			173			K01704	-131.63	261	3.3e-79	3-isopropylmalate/(R)-2-methylmalate dehydratase small subunit [EC:4.2.1.33 4.2.1.35]	A0A384JPI5	K07407
A0A384JDU7	K02951	RP-S12e, RPS12; small subunit ribosomal protein S12e	128		A0A384JNK6	K03146	-346.13	598.7	3.2e-181	cysteine-dependent adenosine diphosphate thiazole synthase [EC:2.4.2.60]	A0A384JPR1	K01210
A0A384JDW2	K02178	BUB1; checkpoint serine/threonine-protein kinase [EC:2.7.11.1]	75		A0A384JNL7	K04077	-136.2	961.6	1.3e-290	chaperonin GroEL	A0A384JPY4	K01336
A0A384JE85	K08762	DBI, ACBP; diazepam-binding inhibitor (GABA receptor modulator, acyl-CoA-binding protein)	75		A0A384JNM1	K13099	-62.27	219.6	2.6e-66	CD2 antigen cytoplasmic tail-binding protein 2	A0A384JQ39	K13525
A0A384JEF3	K12763	EFG1, SOK2; enhanced filamentous growth protein 1	390		A0A384JNX6	K01771	-96.2	208.9	3.6e-63	1-phosphatidylinositol phosphodiesterase [EC:4.6.1.13]	A0A384JQ48	K23562
A0A384JEK6			242		A0A384JPB5	K01209	-89.57	320.2	7.8e-97	alpha-L-arabinofuranosidase [EC:3.2.1.55]	A0A384JQ57	K01051
A0A384JEL3			178		A0A384JPF7	K01198	-234.87	323.9	6.6e-98	xylan 1,4-beta-xylosidase [EC:3.2.1.37]	A0A384JQ75	K01179
A0A384JEL4	K17069	MET17; O-acetylhomoserine/O-acetylserine sulfhydrylase [EC:2.5.1.49 2.5.1.47]	347		A0A384JPI5	K07407	-68.33	353.7	6.3e-107	alpha-galactosidase [EC:3.2.1.22]	A0A384JQ79	K01732
A0A384JEP9	K04513	RHOA; Ras homolog gene family, member A	174		A0A384JPY4	K01336	-453.7	740.8	2.7e-224	cerevisin [EC:3.4.21.48]	A0A384JQF7	K16945
A0A384JET9	K00053	ilvC; ketol-acid reductoisomerase [EC:1.1.1.86]	351		A0A384JQ39	K13525	-825.1	1295.2	0	transitional endoplasmic reticulum ATPase	A0A384JQL9	K08332
A0A384JEU3	K01755	argH, ASL; argininosuccinate lyase [EC:4.3.2.1]	330		A0A384JQ48	K23562	-105.17	882.4	1.9e-266	ER membrane protein complex subunit 1	A0A384JQP0	K15306
A0A384JEU9	K03564	BCP, PRXQ, DOT5; thioredoxin-dependent peroxiredoxin [EC:1.11.1.24]	52		A0A384JQ57	K01051	-76.27	221.2	5.7e-67	pectinesterase [EC:3.1.1.11]	A0A384JQU8	K24278
A0A384JEX2	K14455	GOT2; aspartate aminotransferase, mitochondrial [EC:2.6.1.1]	422		A0A384JQ79	K01732	-217.1	448.1	1.3e-135	pectin lyase [EC:4.2.2.10]	A0A384JQW0	K01968
A0A384JF14	K02145	ATPeV1A, ATP6A; V-type H+-transporting ATPase subunit A [EC:7.1.2.2]	441	K23481	A0A384JQB9	K06004	-346.4	420	2.7e-127	aspergillopepsin I [EC:3.4.23.18]	A0A384JR39	K15923
A0A384JF29	K01811	xylS, yicI; alpha-D-xyloside xylohydrolase [EC:3.2.1.177]	474		A0A384JQF7	K16945	-438.17	647.5	1.4e-196	cell division control protein 11	A0A384JR47	K15105
A0A384JFC6	K00288	MTHFD; methylenetetrahydrofolate dehydrogenase (NADP+) / methenyltetrahydrofolate cyclohydrolase / formyltetrahydrofolate synthetase [EC:1.5.1.5 3.5.4.9 6.3.4.3]	645		A0A384JQL9	K08332	-179.93	764.5	2.3e-231	vacuolar protein 8	A0A384JR71	K01224
A0A384JFE3	K01785	galM, GALM; aldose 1-epimerase [EC:5.1.3.3]	346		A0A384JQP0	K15306	-275.2	288.7	1.9e-87	Ran-binding protein 1	A0A384JRC7	K01725
A0A384JFK9			426		A0A384JQU8	K24278	-1064.67	1391	0	ergosteryl-3beta-O-L-aspartate synthase [EC:6.1.1.12 2.-.-.-]	A0A384JRF8	K01183
A0A384JFP6	K15040	VDAC2; voltage-dependent anion channel protein 2	311		A0A384JQW0	K01968	-944.97	996.5	5.8e-301	3-methylcrotonyl-CoA carboxylase alpha subunit [EC:6.4.1.4]	A0A384JRH9	K08257
A0A384JFR0	K01178	SGA1; glucoamylase [EC:3.2.1.3]	404		A0A384JR39	K15923	-135.43	664	1.1e-200	alpha-L-fucosidase 2 [EC:3.2.1.51]	A0A384JRK6	K01199
A0A384JFS7			613		A0A384JR47	K15105	-376.77	1000.8	3e-302	solute carrier family 25 (mitochondrial aspartate/glutamate transporter), member 12/13	A0A384JS53	K13210
A0A384JFT4	K01184	E3.2.1.15; polygalacturonase [EC:3.2.1.15]	188		A0A384JR71	K01224	-195.43	420.8	2.4e-127	arabinogalactan endo-1,4-beta-galactosidase [EC:3.2.1.89]	A0A384JS74	K01288
A0A384JFU4	K17862	PPOC; linoleate 10R-lipoxygenase [EC:1.13.11.62]	722	K00509	A0A384JRC7	K01725	-85.53	212.9	1e-64	cyanate lyase [EC:4.2.1.104]	A0A384JSA4	K01225
A0A384JFX6	K02147	ATPeV1B, ATP6B; V-type H+-transporting ATPase subunit B	549		A0A384JRF8	K01183	-116	272.7	1.8e-82	chitinase [EC:3.2.1.14]	A0A384JSA7	K01679
A0A384JFY2			216		A0A384JRH9	K08257	-203.17	591.3	8.7e-179	mannan endo-1,6-alpha-mannosidase [EC:3.2.1.101]	A0A384JSI4	K01426
A0A384JG19			316		A0A384JRK6	K01199	-308.53	525.5	4.7e-159	glucan endo-1,3-beta-D-glucosidase [EC:3.2.1.39]	A0A384JSX9	K00844
A0A384JG48	K16938	SEPT3_9_12; septin 3/9/12	321		A0A384JS06	K04464	-677.03	775.4	4.4e-234	mitogen-activated protein kinase 7 [EC:2.7.11.24]	A0A384JT00	K15296
A0A384JG51	K03283	HSPA1s; heat shock 70kDa protein 1/2/6/8	540		A0A384JS53	K13210	-160.53	227.1	1.7e-68	far upstream element-binding protein	A0A384JT83	K05349
A0A384JGF3			419		A0A384JS74	K01288	-375.17	648.8	4.5e-196	carboxypeptidase D [EC:3.4.16.6]	A0A384JTC1	K01209
A0A384JGH7			13	K20283	A0A384JSA4	K01225	-520.8	801.7	1.2e-242	cellulose 1,4-beta-cellobiosidase [EC:3.2.1.91]	A0A384JTE5	K04618
A0A384JGJ0	K05754	ARPC5; actin related protein 2/3 complex, subunit 5	157		A0A384JSA7	K01679	-667.97	969	7.2e-293	fumarate hydratase, class II [EC:4.2.1.2]	A0A384JTN4	K14709
A0A384JGL0	K00326	CYB5R; cytochrome-b5 reductase [EC:1.6.2.2]	243		A0A384JSI4	K01426	-291.8	369.3	1.1e-111	amidase [EC:3.5.1.4]	A0A384JTN7	K05349
A0A384JGL7			294		A0A384JSX9	K00844	-72.77	550.8	1.4e-166	hexokinase [EC:2.7.1.1]	A0A384JTU1	K01210
A0A384JGQ4	K01210	E3.2.1.58; glucan 1,3-beta-glucosidase [EC:3.2.1.58]	280		A0A384JT00	K15296	-115.57	375.3	1.3e-113	alpha-soluble NSF attachment protein	A0A384JTW6	K00681
A0A384JGY9	K14009	BCAP31, BAP31; B-cell receptor-associated protein 31	148		A0A384JT83	K05349	-314.83	711.3	4.2e-215	beta-glucosidase [EC:3.2.1.21]	A0A384JTX1	K21456
A0A384JH17	K17286	STOM; erythrocyte band 7 integral membrane protein	230		A0A384JTC1	K01209	-89.57	334.9	2.7e-101	alpha-L-arabinofuranosidase [EC:3.2.1.55]	A0A384JU06	K03130
A0A384JH70	K01621	xfp, xpk; xylulose-5-phosphate/fructose-6-phosphate phosphoketolase [EC:4.1.2.9 4.1.2.22]	662		A0A384JTE5	K04618	-401.57	900.1	4.1e-272	galactose oxidase [EC:1.1.3.9]	A0A384JU15	K14293
A0A384JHC7	K01213	E3.2.1.67; galacturan 1,4-alpha-galacturonidase [EC:3.2.1.67]	361		A0A384JTG0	K00108	-387.17	450.3	3.2e-136	choline dehydrogenase [EC:1.1.99.1]	A0A384JU67	K24983
A0A384JHP3			543		A0A384JTN4	K14709	-118.37	233.6	1.2e-70	solute carrier family 39 (zinc transporter), member 1/2/3	A0A384JUA9	K11187
A0A384JHQ9			258		A0A384JTN7	K05349	-314.83	613.9	1.2e-185	beta-glucosidase [EC:3.2.1.21]	A0A384JUH2	K01279
A0A384JHR7	K04564	SOD2; superoxide dismutase, Fe-Mn family [EC:1.15.1.1]	251		A0A384JTQ8	K15394	-3757.73	4376	0	hybrid polyketide synthase / nonribosomal peptide synthetase ACE1	A0A384JUP3	K01188
A0A384JHT4	K01210	E3.2.1.58; glucan 1,3-beta-glucosidase [EC:3.2.1.58]	258		A0A384JTW9	K03111	-23.27	62.1	1.8e-18	single-strand DNA-binding protein	A0A384JUQ4	K03676
A0A384JHV5	K22832	GAS1; 1,3-beta-glucanosyltransferase GAS1 [EC:2.4.1.-]	290		A0A384JTX1	K21456	-153.37	582.7	2.2e-176	glutathione synthase [EC:6.3.2.3]	A0A384JUU4	K07973
A0A384JHW2			13	K08317	A0A384JU06	K03130	-222.73	642.5	3.3e-194	transcription initiation factor TFIID subunit 5	A0A384JUZ5	K13289
A0A384JI32	K01181	E3.2.1.8, xynA; endo-1,4-beta-xylanase [EC:3.2.1.8]	143		A0A384JU15	K14293	-244.6	1058.5	0	importin subunit beta-1	A0A384JV57	K14574
A0A384JIQ2			174		A0A384JUA9	K11187	-225.43	257.8	5e-78	peroxiredoxin 5 [EC:1.11.1.24]	A0A384JV63	K23114
A0A384JIU3	K01802	E5.2.1.8; peptidylprolyl isomerase [EC:5.2.1.8]	179		A0A384JUH2	K01279	-311.97	630.6	9.7e-191	tripeptidyl-peptidase I [EC:3.4.14.9]	A0A384JVD0	K05349
A0A384JIV3			378		A0A384JUP3	K05350	-579.93	586.4	2.1e-177	beta-glucosidase [EC:3.2.1.21]	A0A384JVE5	K14288
A0A384JIX1	K01205	NAGLU; alpha-N-acetylglucosaminidase [EC:3.2.1.50]	467		A0A384JUQ4	K03676	-76.57	117.4	1.8e-35	glutaredoxin 3	A0A384JVJ1	K01193
A0A384JJ17			152		A0A384JUU4	K07973	-55.77	144.9	4.5e-44	guanine nucleotide-binding protein subunit gamma, fungi	A0A384JVM0	K01188
A0A384JJ66	K11099	SNRPG, SMG; small nuclear ribonucleoprotein G	89		A0A384JUZ5	K13289	-445.07	543.4	1.4e-164	cathepsin A (carboxypeptidase C) [EC:3.4.16.5]	A0A384JVM3	K10669
A0A384JJ96	K00002	AKR1A1, adh; alcohol dehydrogenase (NADP+) [EC:1.1.1.2]	47	K00011	A0A384JV15	K00108	-387.17	472.6	5.7e-143	choline dehydrogenase [EC:1.1.99.1]	A0A384JVT2	K01213
A0A384JJA0			358		A0A384JV57	K14574	-122.33	384.1	2.9e-116	ribosome maturation protein SDO1	A0A384JW18	K02870
A0A384JJD3			494		A0A384JV63	K23114	-255.77	622.1	2.9e-188	damage-control phosphatase, subfamily III [EC:3.1.3.-]	A0A384JWF9	K19788
A0A384JJD9	K01210	E3.2.1.58; glucan 1,3-beta-glucosidase [EC:3.2.1.58]	407		A0A384JVD0	K05349	-314.83	670.8	7.3e-203	beta-glucosidase [EC:3.2.1.21]	A0A384JWQ9	K01624
A0A384JJF1			385		A0A384JVE5	K14288	-195.47	1075.2	0	exportin-T	A0A384JWT2	K01210
A0A384JJG2	K01213	E3.2.1.67; galacturan 1,4-alpha-galacturonidase [EC:3.2.1.67]	59		A0A384JVM0	K05349	-314.83	625.6	3.4e-189	beta-glucosidase [EC:3.2.1.21]	A0A384JWT9	K01224
A0A384JJI6			430		A0A384JVM3	K10669	-180.13	305.8	1e-92	2'-phosphotransferase [EC:2.7.1.160]	A0A384JX18	K01836
A0A384JJK2	K01288	KEX1; carboxypeptidase D [EC:3.4.16.6]	406		A0A384JW18	K02870	-149.27	372.2	9.9e-113	large subunit ribosomal protein L12e	A0A384JX34	K20369
A0A384JJU5			320		A0A384JWF9	K19788	-551.43	685.6	2.3e-207	obg-like ATPase 1	A0A384JX46	K07937
A0A384JJU9	K12451	UER1; 3,5-epimerase/4-reductase [EC:5.1.3.- 1.1.1.-]	259		A0A384JWQ9	K01624	-79.3	450	4.6e-136	fructose-bisphosphate aldolase, class II [EC:4.1.2.13]	A0A384JXD2	K17792
A0A384JKA3			560		A0A384JWT9	K01224	-195.43	363.2	6.3e-110	arabinogalactan endo-1,4-beta-galactosidase [EC:3.2.1.89]	A0A384JXF3	K01835
A0A384JKB1			549		A0A384JX18	K01836	-464.6	873.7	4.9e-264	phosphoacetylglucosamine mutase [EC:5.4.2.3]	A0A384JXH5	K01251
A0A384JKB6			121		A0A384JX20	K08139	-450.87	697	1.1e-210	MFS transporter, SP family, sugar:H+ symporter	A0A384JXJ0	K01277
A0A384JKB7	K05349	bglX; beta-glucosidase [EC:3.2.1.21]	527		A0A384JX34	K20369	-79.97	365.6	4.2e-111	ER-derived vesicles protein	A0A384JXT2	K19800
A0A384JKG7	K07975	K07975; Rho family, other	44		A0A384JX46	K07937	-412.13	442.5	2.1e-134	ADP-ribosylation factor 1/2	A0A384JXV5	K01181
A0A384JKH6			121		A0A384JXD2	K17792	-122.03	525.3	4.3e-159	mitochondrial import inner membrane translocase subunit TIM54	A0A384JXX4	K01187
A0A384JKN5			633		A0A384JXF3	K01835	-334.67	725.8	1.8e-219	phosphoglucomutase [EC:5.4.2.2]	A0A384JY56	K19355
A0A384JKR4	K00516	E1.14.99.55; lytic starch monooxygenase [EC:1.14.99.55]	231		A0A384JXH5	K01251	-60.9	767.9	1.5e-232	adenosylhomocysteinase [EC:3.3.1.1]	A0A384JY69	K00286
A0A384JKR5	K01238	SUN; SUN family beta-glucosidase [EC:3.2.1.-]	253		A0A384JXJ0	K01277	-187	1053.6	0	dipeptidyl-peptidase III [EC:3.4.14.4]	A0A384JYB5	K18580
A0A384JKT0			463		A0A384JXT2	K19800	-709.17	1097.6	0	serine/threonine protein kinase SCH9 [EC:2.7.11.1]	A0A384JYC3	K00927
A0A384JL31			25	K01050	A0A384JY56	K19355	-92.57	336.4	1.1e-101	mannan endo-1,4-beta-mannosidase [EC:3.2.1.78]	A0A384JYE3	K01379
A0A384JL40			414		A0A384JY69	K00286	-92.6	234.5	6.4e-71	pyrroline-5-carboxylate reductase [EC:1.5.1.2]	A0A384JYI9	K02940
A0A384JL44			313	K12828	A0A384JYB5	K18580	-277.77	681.6	1.6e-206	rhamnogalacturonan hydrolase [EC:3.2.1.171]	A0A384JYJ4	K21989
A0A384JL52	K02941	RP-LP0, RPLP0; large subunit ribosomal protein LP0	226		A0A384JYC3	K00927	-99.53	645.7	2e-195	phosphoglycerate kinase [EC:2.7.2.3]	A0A384JYW1	K00327
A0A384JL54			52	K17842	A0A384JYI9	K02940	-209.17	322.5	5.2e-98	large subunit ribosomal protein L9e	A0A384JZ17	K01178
A0A384JLG1	K17086	TM9SF2_4; transmembrane 9 superfamily member 2/4	653		A0A384JYJ4	K21989	-96.13	701.8	3.3e-212	calcium permeable stress-gated cation channel	A0A384JZ78	K19562
A0A384JLH2	K03809	wrbA; NAD(P)H dehydrogenase (quinone) [EC:1.6.5.2]	146		A0A384JYW1	K00327	-571.6	879.9	5.1e-266	NADPH-ferrihemoprotein reductase [EC:1.6.2.4]	A0A384JZ93	K01881
A0A384JLT5	K00762	pyrE; orotate phosphoribosyltransferase [EC:2.4.2.10]	217		A0A384JZ17	K01178	-139.37	441.1	2e-133	glucoamylase [EC:3.2.1.3]	A0A384JZL6	K00026
A0A384JLU0			68		A0A384JZ67	K07404	-124.1	204.2	1.2e-61	6-phosphogluconolactonase [EC:3.1.1.31]	A0A384JZN2	K00627
A0A384JM46	K03768	PPIB, ppiB; peptidyl-prolyl cis-trans isomerase B (cyclophilin B) [EC:5.2.1.8]	175		A0A384JZ78	K19562	-571.43	966.6	2.9e-292	bifunctional dethiobiotin synthetase / adenosylmethionine---8-amino-7-oxononanoate aminotransferase [EC:6.3.3.3 2.6.1.62]	A0A384JZS6	K07827
A0A384JM52			307		A0A384JZ93	K01881	-164.73	528.1	1.2e-159	prolyl-tRNA synthetase [EC:6.1.1.15]	A0A384JZU9	K01213
A0A384JM65	K22530	ATAD1; ATPase family AAA domain-containing protein 1 [EC:3.6.1.-]	284		A0A384JZF2	K08139	-450.87	710.1	1.2e-214	MFS transporter, SP family, sugar:H+ symporter	A0A384K0E9	K01050
A0A384JM80	K05658	ABCB1, CD243; ATP-binding cassette, subfamily B (MDR/TAP), member 1 [EC:7.6.2.2]	616		A0A384JZL6	K00026	-509.9	536	4.4e-162	malate dehydrogenase [EC:1.1.1.37]	A0A384K0L8	K01225
A0A384JMF9			193		A0A384JZN2	K00627	-492	509.4	5.1e-154	pyruvate dehydrogenase E2 component (dihydrolipoamide acetyltransferase) [EC:2.3.1.12]	A0A384K0P5	K01648
A0A384JMJ6			55	K20276	A0A384JZS6	K07827	-350.2	437.3	2e-132	GTPase KRas	A0A384K0P9	K18576
A0A384JML6			699		A0A384K0L8	K01225	-520.8	828.1	1.2e-250	cellulose 1,4-beta-cellobiosidase [EC:3.2.1.91]	A0A384K154	K12486
A0A384JMT3	K01210	E3.2.1.58; glucan 1,3-beta-glucosidase [EC:3.2.1.58]	454		A0A384K0P5	K01648	-577.5	1145.6	0	ATP citrate (pro-S)-lyase [EC:2.3.3.8]	A0A384K190	K22834
A0A384JMX5	K12373	HEXA_B; hexosaminidase [EC:3.2.1.52]	303		A0A384K0P9	K18576	-127.97	350.1	4.8e-106	xyloglucan-specific endo-beta-1,4-glucanase [EC:3.2.1.151]	A0A384K194	K20844
A0A384JMZ5			403		A0A384K0Z8	K01518	-111.07	112	1.2e-33	bis(5'-nucleosidyl)-tetraphosphatase [EC:3.6.1.17]	A0A384K1A0	K11254
A0A384JN02			112		A0A384K154	K12486	-195.73	259.5	2.5e-78	stromal membrane-associated protein	A0A384K1A1	K01648
A0A384JN16			356		A0A384K190	K22834	-562.37	716.2	5.2e-217	1,3-beta-glucanosyltransferase GAS3 [EC:2.4.1.-]	A0A384K1G5	K01176
A0A384JN68	K06669	SMC3, CSPG6; structural maintenance of chromosome 3 (chondroitin sulfate proteoglycan 6)	718		A0A384K194	K20844	-61.3	762.4	8.7e-231	non-reducing end alpha-L-arabinofuranosidase [EC:3.2.1.55]	A0A384K1L3	K10364
A0A384JNE9	K06674	SMC2; structural maintenance of chromosome 2	977		A0A384K1A0	K11254	-52.73	255.7	1.3e-77	histone H4	A0A384K1U9	K11253
A0A384JNF6			240		A0A384K1A1	K01648	-577.5	645.6	3.4e-195	ATP citrate (pro-S)-lyase [EC:2.3.3.8]	A0A384K1V9	K20361
A0A384JNJ2	K01702	LEU1; 3-isopropylmalate dehydratase [EC:4.2.1.33]	660		A0A384K1D6	K05989	-167.43	187.9	7e-57	alpha-L-rhamnosidase [EC:3.2.1.40]	A0A384K208	K01184
A0A384JNK1			233	K01188	A0A384K1L3	K10364	-109.23	330.4	3.8e-100	capping protein (actin filament) muscle Z-line, alpha	A0A384K263	K01051
A0A384JNK6	K03146	THI4, THI1; cysteine-dependent adenosine diphosphate thiazole synthase [EC:2.4.2.60]	261		A0A384K1U9	K11253	-216.07	357.7	3.7e-108	histone H3	A0A384K2B9	K19668
A0A384JNL7	K04077	groEL, HSPD1; chaperonin GroEL	678		A0A384K1V9	K20361	-314.5	1053.2	0	intracellular protein transport protein USO1	A0A384K2E4	K01179
A0A384JNM1	K13099	CD2BP2, PPP1R59; CD2 antigen cytoplasmic tail-binding protein 2	323		A0A384K263	K01051	-76.27	217.9	5.6e-66	pectinesterase [EC:3.1.1.11]	A0A384K2H3	K00615
A0A384JNX6	K01771	plc; 1-phosphatidylinositol phosphodiesterase [EC:4.6.1.13]	212		A0A384K2B9	K19668	-219.1	449.9	7.2e-136	cellulose 1,4-beta-cellobiosidase [EC:3.2.1.91]	A0A384K2N4	K14326
A0A384JP50			416		A0A384K2H3	K00615	-184.93	699.6	2.2e-211	transketolase [EC:2.2.1.1]	A0A384K2W2	K02925
A0A384JP53			89		A0A384K2N4	K14326	-509.23	1571.7	0	regulator of nonsense transcripts 1 [EC:3.6.4.13 5.6.2.3]	A0A384K318	K02726
A0A384JP76			184		A0A384K2W2	K02925	-315.27	816.9	2.4e-247	large subunit ribosomal protein L3e	A0A384K330	K22836
A0A384JPB1			303		A0A384K318	K02726	-265.6	435.7	5e-132	20S proteasome subunit alpha 2 [EC:3.4.25.1]	A0A384K373	K00898
A0A384JPB4	K01381	PEP4; saccharopepsin [EC:3.4.23.25]	140		A0A384K330	K22836	-552.63	731.4	3.2e-221	1,3-beta-glucanosyltransferase GAS5 [EC:2.4.1.-]	A0A384K3C5	K14005
A0A384JPB5	K01209	abfA; alpha-L-arabinofuranosidase [EC:3.2.1.55]	363		A0A384K373	K00898	-351.63	594.4	5.2e-180	pyruvate dehydrogenase kinase 2/3/4 [EC:2.7.11.2]	A0A384K3T6	K03029
A0A384JPF6			82		A0A384K3C5	K14005	-235.23	986.9	4.6e-298	protein transport protein SEC31	A0A384K3Z8	K19069
A0A384JPF7			202		A0A384K3T6	K03029	-61.77	379.7	5.5e-115	26S proteasome regulatory subunit N10	A0A384K444	K05972
A0A384JPI5	K07407	E3.2.1.22B, galA, rafA; alpha-galactosidase [EC:3.2.1.22]	200		A0A384K3Z8	K19069	-334.47	981.9	8.5e-297	cellobiose dehydrogenase (acceptor) [EC:1.1.99.18]	A0A384K4A5	K00134
A0A384JPR1	K01210	E3.2.1.58; glucan 1,3-beta-glucosidase [EC:3.2.1.58]	249		A0A384K444	K05972	-69.17	401.6	1.6e-121	acetylxylan esterase [EC:3.1.1.72]	A0A384K4E3	K05349
A0A384JPS0			43	K22479	A0A384K4A5	K00134	-410.33	638.7	1.4e-193	glyceraldehyde 3-phosphate dehydrogenase (phosphorylating) [EC:1.2.1.12]	A0A384K4G2	K01264
A0A384JPY4	K01336	E3.4.21.48; cerevisin [EC:3.4.21.48]	371		A0A384K4E3	K05349	-314.83	691	5.8e-209	beta-glucosidase [EC:3.2.1.21]	A0A384K4K4	K01490
A0A384JQ39	K13525	VCP, CDC48; transitional endoplasmic reticulum ATPase	765		A0A384K4G2	K01264	-564.43	800.9	3.1e-242	aminopeptidase Y [EC:3.4.11.15]	A0A384K4P4	K20520
A0A384JQ48	K23562	EMC1; ER membrane protein complex subunit 1	569		A0A384K4K4	K01490	-232.47	1127.8	0	AMP deaminase [EC:3.5.4.6]	A0A384K4S2	K03347
A0A384JQ57	K01051	E3.1.1.11; pectinesterase [EC:3.1.1.11]	148	K01184	A0A384K4P4	K20520	-314.67	408.4	2.1e-123	drebrin-like protein	A0A384K4U0	K01279
A0A384JQ66			160		A0A384K4Q7	K12383	-31.07	36.2	1.2e-10	ganglioside GM2 activator	A0A384K4Y6	K03522
A0A384JQ75	K01179	E3.2.1.4; endoglucanase [EC:3.2.1.4]	211		A0A384K4S2	K03347	-734.4	1107.1	0	cullin 1	A0A384K529	K20724
A0A384JQ79	K01732	E4.2.2.10; pectin lyase [EC:4.2.2.10]	163		A0A384K4U0	K01279	-311.97	591.2	8.1e-179	tripeptidyl-peptidase I [EC:3.4.14.9]	A0A384K566	K01279
A0A384JQ98			358		A0A384K4Y6	K03522	-207.83	421.9	1.5e-127	electron transfer flavoprotein alpha subunit	A0A384K5E2	K22836
A0A384JQB9			169	K20737	A0A384K529	K20724	-41.33	252	2.6e-76	transmembrane protein 33	A0A384K5M6	K00009
A0A384JQF7	K16945	CDC11; cell division control protein 11	324		A0A384K566	K01279	-311.97	648.4	4.1e-196	tripeptidyl-peptidase I [EC:3.4.14.9]	A0A384K606	K04567
A0A384JQL9	K08332	VAC8; vacuolar protein 8	497		A0A384K5E2	K22836	-552.63	705.4	2.5e-213	1,3-beta-glucanosyltransferase GAS5 [EC:2.4.1.-]	A0A384K6F2	K10355
A0A384JQP0	K15306	RANBP1; Ran-binding protein 1	146		A0A384K5M6	K00009	-151.7	587	6.8e-178	mannitol-1-phosphate 5-dehydrogenase [EC:1.1.1.17]	A0A384K6U5	K01179
A0A384JQR0			436		A0A384K606	K04567	-317.87	805.8	1.5e-243	lysyl-tRNA synthetase, class II [EC:6.1.1.6]	A0A384K6Y9	K14798
A0A384JQU6			418		A0A384K6F2	K16575	-610.27	612.1	2.3e-185	centractin	A0A384K724	K01697
A0A384JQU8	K24278	ERDS; ergosteryl-3beta-O-L-aspartate synthase [EC:6.1.1.12 2.-.-.-]	500		A0A384K6Y9	K14798	-93.27	215	8.5e-65	protein LTV1	A0A384K734	K14213
A0A384JQW0	K01968	E6.4.1.4A; 3-methylcrotonyl-CoA carboxylase alpha subunit [EC:6.4.1.4]	449		A0A384K724	K01697	-444.87	680.1	1.1e-205	cystathionine beta-synthase [EC:4.2.1.22]	A0A384K780	K01225
A0A384JR39	K15923	AXY8, FUC95A, afcA; alpha-L-fucosidase 2 [EC:3.2.1.51]	410		A0A384K734	K14213	-404.43	651	3.7e-197	Xaa-Pro dipeptidase [EC:3.4.13.9]	A0A384K7A2	K00262
A0A384JR47	K15105	SLC25A12_13, AGC; solute carrier family 25 (mitochondrial aspartate/glutamate transporter), member 12/13	519		A0A384K780	K01225	-520.8	777.9	2e-235	cellulose 1,4-beta-cellobiosidase [EC:3.2.1.91]	A0A384K7X4	K00122
A0A384JR71	K01224	E3.2.1.89; arabinogalactan endo-1,4-beta-galactosidase [EC:3.2.1.89]	240		A0A384K7A2	K00262	-469.47	697.7	3.8e-211	glutamate dehydrogenase (NADP+) [EC:1.4.1.4]	A0A384K7Y1	K00026
A0A384JRC7	K01725	cynS; cyanate lyase [EC:4.2.1.104]	124		A0A384K7X4	K00122	-302.6	733.8	2.8e-222	formate dehydrogenase [EC:1.17.1.9]	A0A384K801	K02903
A0A384JRF8	K01183	E3.2.1.14; chitinase [EC:3.2.1.14]	338		A0A384K7Y1	K00026	-509.9	545.8	4.6e-165	malate dehydrogenase [EC:1.1.1.37]	A0A384J4T0	K01078
A0A384JRH9	K08257	E3.2.1.101; mannan endo-1,6-alpha-mannosidase [EC:3.2.1.101]	234		A0A384K801	K02903	-40.9	188.2	6.1e-57	large subunit ribosomal protein L28e	A0A384J7H2	K00108
A0A384JRK6	K01199	EGLC; glucan endo-1,3-beta-D-glucosidase [EC:3.2.1.39]	149								A0A384J7R7	K08254
A0A384JRL8			142								A0A384J868	K05989
A0A384JRR0			123								A0A384J8Y9	K00078
A0A384JS06			111	K04464							A0A384JA45	K00108
A0A384JS53	K13210	FUBP; far upstream element-binding protein	260								A0A384JAU5	K12350
A0A384JS74	K01288	KEX1; carboxypeptidase D [EC:3.4.16.6]	460								A0A384JBE1	K00108
A0A384JSA4	K01225	CBH1; cellulose 1,4-beta-cellobiosidase [EC:3.2.1.91]	242								A0A384JBN7	K22278
A0A384JSA7	K01679	E4.2.1.2B, fumC, FH; fumarate hydratase, class II [EC:4.2.1.2]	389								A0A384JCR7	K01051
A0A384JSI4	K01426	E3.5.1.4, amiE; amidase [EC:3.5.1.4]	460								A0A384JDR8	K17425
A0A384JSK7			263								A0A384JEL3	K07404
A0A384JSM9			64	K13912							A0A384JFY2	K05275
A0A384JSR5			48	K01049							A0A384JG19	K01569
A0A384JSX9	K00844	HK; hexokinase [EC:2.7.1.1]	369								A0A384JGL7	K05275
A0A384JT00	K15296	NAPA, SNAPA, SEC17; alpha-soluble NSF attachment protein	230								A0A384JHP3	K18561
A0A384JT15			280								A0A384JKB6	K03932
A0A384JT33			144	K01199							A0A384JPF7	K01198
A0A384JT83	K05349	bglX; beta-glucosidase [EC:3.2.1.21]	535	K01188							A0A384JQB9	K06004
A0A384JTC1	K01209	abfA; alpha-L-arabinofuranosidase [EC:3.2.1.55]	224								A0A384JS06	K04464
A0A384JTE5	K04618	GAOA; galactose oxidase [EC:1.1.3.9]	238								A0A384JTG0	K00108
A0A384JTF2			441								A0A384JTQ8	K15394
A0A384JTG0			233								A0A384JTW9	K03111
A0A384JTM0			301	K01050							A0A384JV15	K00108
A0A384JTN4	K14709	SLC39A1_2_3, ZIP1_2_3; solute carrier family 39 (zinc transporter), member 1/2/3	305								A0A384JX20	K08139
A0A384JTN7	K05349	bglX; beta-glucosidase [EC:3.2.1.21]	404								A0A384JZ67	K07404
A0A384JTQ8			178	K15394							A0A384JZF2	K08139
A0A384JTU1	K01210	E3.2.1.58; glucan 1,3-beta-glucosidase [EC:3.2.1.58]	448								A0A384K0Z8	K01518
A0A384JTW6	K00681	ggt; gamma-glutamyltranspeptidase / glutathione hydrolase [EC:2.3.2.2 3.4.19.13]	456								A0A384K1D6	K05989
A0A384JTW9			74	K03495							A0A384K4Q7	K12383
A0A384JTX1	K21456	GSS; glutathione synthase [EC:6.3.2.3]	349
A0A384JU06	K03130	TAF5; transcription initiation factor TFIID subunit 5	417
A0A384JU15	K14293	KPNB1, IPO1; importin subunit beta-1	698
A0A384JU67	K24983	G3BP2; Ras GTPase-activating protein-binding protein 2	280
A0A384JU72			352
A0A384JUA0			56
A0A384JUA9	K11187	PRDX5; peroxiredoxin 5 [EC:1.11.1.24]	79	K11968
A0A384JUB9			14	K10308
A0A384JUF8			120
A0A384JUH2	K01279	TPP1, CLN2; tripeptidyl-peptidase I [EC:3.4.14.9]	390
A0A384JUI2			274
A0A384JUL4			16
A0A384JUM7			3	K09825
A0A384JUP3	K01188	E3.2.1.21; beta-glucosidase [EC:3.2.1.21]	139
A0A384JUQ4	K03676	grxC, GLRX, GLRX2; glutaredoxin 3	60
A0A384JUU4	K07973	GNG; guanine nucleotide-binding protein subunit gamma, fungi	98
A0A384JUZ5	K13289	CTSA, CPY; cathepsin A (carboxypeptidase C) [EC:3.4.16.5]	434
A0A384JV15			212
A0A384JV47			495
A0A384JV57	K14574	SDO1, SBDS; ribosome maturation protein SDO1	221
A0A384JV63	K23114	ARMT1; damage-control phosphatase, subfamily III [EC:3.1.3.-]	232
A0A384JVD0	K05349	bglX; beta-glucosidase [EC:3.2.1.21]	621
A0A384JVE5	K14288	XPOT; exportin-T	691
A0A384JVJ1	K01193	INV, sacA; beta-fructofuranosidase [EC:3.2.1.26]	317
A0A384JVM0	K01188	E3.2.1.21; beta-glucosidase [EC:3.2.1.21]	551
A0A384JVM3	K10669	TRPT1, TPT1; 2'-phosphotransferase [EC:2.7.1.160]	80
A0A384JVT2	K01213	E3.2.1.67; galacturan 1,4-alpha-galacturonidase [EC:3.2.1.67]	199
A0A384JW18	K02870	RP-L12e, RPL12; large subunit ribosomal protein L12e	132
A0A384JWA4			30	K15734
A0A384JWF9	K19788	OLA1; obg-like ATPase 1	323
A0A384JWG6			512
A0A384JWQ9	K01624	FBA, fbaA; fructose-bisphosphate aldolase, class II [EC:4.1.2.13]	393
A0A384JWT2	K01210	E3.2.1.58; glucan 1,3-beta-glucosidase [EC:3.2.1.58]	410
A0A384JWT9	K01224	E3.2.1.89; arabinogalactan endo-1,4-beta-galactosidase [EC:3.2.1.89]	198
A0A384JX18	K01836	PGM3; phosphoacetylglucosamine mutase [EC:5.4.2.3]	406
A0A384JX20			376
A0A384JX34	K20369	ERV29, SURF4; ER-derived vesicles protein	256
A0A384JX46	K07937	ARF1_2; ADP-ribosylation factor 1/2	181
A0A384JXD2	K17792	TIM54; mitochondrial import inner membrane translocase subunit TIM54	265
A0A384JXF3	K01835	pgm; phosphoglucomutase [EC:5.4.2.2]	484
A0A384JXG0			347
A0A384JXH5	K01251	AHCY, ahcY; adenosylhomocysteinase [EC:3.13.2.1]	415
A0A384JXJ0	K01277	DPP3; dipeptidyl-peptidase III [EC:3.4.14.4]	460
A0A384JXR4			63	K03178
A0A384JXT2	K19800	SCH9; serine/threonine protein kinase SCH9 [EC:2.7.11.1]	398
A0A384JXU3			4	K00703
A0A384JXV2			214
A0A384JXV5	K01181	E3.2.1.8, xynA; endo-1,4-beta-xylanase [EC:3.2.1.8]	149
A0A384JXX4	K01187	malZ; alpha-glucosidase [EC:3.2.1.20]	642
A0A384JXY8			608
A0A384JY56	K19355	MAN; mannan endo-1,4-beta-mannosidase [EC:3.2.1.78]	180
A0A384JY69	K00286	proC; pyrroline-5-carboxylate reductase [EC:1.5.1.2]	105
A0A384JYB5	K18580	RHGA; rhamnogalacturonan hydrolase [EC:3.2.1.171]	304
A0A384JYC3	K00927	PGK, pgk; phosphoglycerate kinase [EC:2.7.2.3]	352
A0A384JYC5			1	K25802
A0A384JYE0			26	K01193
A0A384JYE3	K01379	CTSD; cathepsin D [EC:3.4.23.5]	21
A0A384JYG0			152
A0A384JYI9	K02940	RP-L9e, RPL9; large subunit ribosomal protein L9e	153
A0A384JYJ4	K21989	TMEM63, CSC1; calcium permeable stress-gated cation channel	575
A0A384JYW1	K00327	POR; NADPH-ferrihemoprotein reductase [EC:1.6.2.4]	571
A0A384JZ17	K01178	SGA1; glucoamylase [EC:3.2.1.3]	354
A0A384JZ55			102
A0A384JZ67			165
A0A384JZ78	K19562	BIO3-BIO1; bifunctional dethiobiotin synthetase / adenosylmethionine---8-amino-7-oxononanoate aminotransferase [EC:6.3.3.3 2.6.1.62]	372
A0A384JZ89			197
A0A384JZ93	K01881	PARS, proS; prolyl-tRNA synthetase [EC:6.1.1.15]	400
A0A384JZF2			372	K08139
A0A384JZL6	K00026	MDH2; malate dehydrogenase [EC:1.1.1.37]	289
A0A384JZN2	K00627	DLAT, aceF, pdhC; pyruvate dehydrogenase E2 component (dihydrolipoamide acetyltransferase) [EC:2.3.1.12]	361
A0A384JZS6	K07827	KRAS, KRAS2; GTPase KRas	174
A0A384JZU9	K01213	E3.2.1.67; galacturan 1,4-alpha-galacturonidase [EC:3.2.1.67]	251
A0A384JZW4			215
A0A384K008			276
A0A384K021			83
A0A384K026			206
A0A384K0E9	K01050	BCHE; cholinesterase [EC:3.1.1.8]	46
A0A384K0H7			128
A0A384K0L8	K01225	CBH1; cellulose 1,4-beta-cellobiosidase [EC:3.2.1.91]	264
A0A384K0P5	K01648	ACLY; ATP citrate (pro-S)-lyase [EC:2.3.3.8]	603
A0A384K0P9	K18576	XEG; xyloglucan-specific endo-beta-1,4-glucanase [EC:3.2.1.151]	66
A0A384K0Z8
A0A384K120			232
A0A384K154	K12486	SMAP; stromal membrane-associated protein	312
A0A384K184			168
A0A384K190	K22834	GAS3; 1,3-beta-glucanosyltransferase GAS3 [EC:2.4.1.-]	269
A0A384K194	K20844	abf1; non-reducing end alpha-L-arabinofuranosidase [EC:3.2.1.55]	377
A0A384K1A0	K11254	H4; histone H4	97
A0A384K1A1	K01648	ACLY; ATP citrate (pro-S)-lyase [EC:2.3.3.8]	423
A0A384K1D6			377
A0A384K1G5	K01176	AMY, amyA, malS; alpha-amylase [EC:3.2.1.1]	214
A0A384K1L3	K10364	CAPZA; capping protein (actin filament) muscle Z-line, alpha	191	K00167
A0A384K1P5			197
A0A384K1U9	K11253	H3; histone H3	131
A0A384K1V9	K20361	USO1; intracellular protein transport protein USO1	477
A0A384K202			355
A0A384K208	K01184	E3.2.1.15; polygalacturonase [EC:3.2.1.15]	208
A0A384K263	K01051	E3.1.1.11; pectinesterase [EC:3.1.1.11]	238
A0A384K2B9	K19668	CBH2, cbhA; cellulose 1,4-beta-cellobiosidase [EC:3.2.1.91]	276
A0A384K2E4	K01179	E3.2.1.4; endoglucanase [EC:3.2.1.4]	234
A0A384K2H3	K00615	E2.2.1.1, tktA, tktB; transketolase [EC:2.2.1.1]	599
A0A384K2N4	K14326	UPF1, RENT1; regulator of nonsense transcripts 1 [EC:3.6.4.13 5.6.2.3]	861
A0A384K2R9			342
A0A384K2W2	K02925	RP-L3e, RPL3; large subunit ribosomal protein L3e	516
A0A384K2W8			4	K20665
A0A384K318	K02726	PSMA2; 20S proteasome subunit alpha 2 [EC:3.4.25.1]	358
A0A384K330	K22836	GAS5; 1,3-beta-glucanosyltransferase GAS5 [EC:2.4.1.-]	292
A0A384K373	K00898	PDK2_3_4; pyruvate dehydrogenase kinase 2/3/4 [EC:2.7.11.2]	454
A0A384K3C5	K14005	SEC31; protein transport protein SEC31	714
A0A384K3K2			203
A0A384K3Q4			403
A0A384K3T6	K03029	PSMD4, RPN10; 26S proteasome regulatory subunit N10	187
A0A384K3U3			120
A0A384K3Z8	K19069	CDH; cellobiose dehydrogenase (acceptor) [EC:1.1.99.18]	455
A0A384K444	K05972	AXE1; acetylxylan esterase [EC:3.1.1.72]	131
A0A384K4A5	K00134	GAPDH, gapA; glyceraldehyde 3-phosphate dehydrogenase (phosphorylating) [EC:1.2.1.12]	291
A0A384K4A6			5	K20456
A0A384K4E3	K05349	bglX; beta-glucosidase [EC:3.2.1.21]	382
A0A384K4G2	K01264	APE3; aminopeptidase Y [EC:3.4.11.15]	321
A0A384K4K4	K01490	AMPD; AMP deaminase [EC:3.5.4.6]	510
A0A384K4P4	K20520	DBNL, ABP1; drebrin-like protein	443
A0A384K4Q0			54	K01078
A0A384K4Q7			82
A0A384K4S2	K03347	CUL1, CDC53; cullin 1	607
A0A384K4U0	K01279	TPP1, CLN2; tripeptidyl-peptidase I [EC:3.4.14.9]	342
A0A384K4Y6	K03522	fixB, etfA; electron transfer flavoprotein alpha subunit	393
A0A384K529	K20724	TMEM33; transmembrane protein 33	247
A0A384K566	K01279	TPP1, CLN2; tripeptidyl-peptidase I [EC:3.4.14.9]	317
A0A384K5D8			129	K01184
A0A384K5E2	K22836	GAS5; 1,3-beta-glucanosyltransferase GAS5 [EC:2.4.1.-]	250
A0A384K5G4			354
A0A384K5M6	K00009	mtlD; mannitol-1-phosphate 5-dehydrogenase [EC:1.1.1.17]	302
A0A384K5Q3			292
A0A384K606	K04567	KARS, lysS; lysyl-tRNA synthetase, class II [EC:6.1.1.6]	446
A0A384K613			134
A0A384K6D4			267
A0A384K6F2	K10355	ACTF; actin, other eukaryote	546
A0A384K6L8			243
A0A384K6N4			375
A0A384K6U5	K01179	E3.2.1.4; endoglucanase [EC:3.2.1.4]	339
A0A384K6Y9	K14798	LTV1; protein LTV1	246
A0A384K724	K01697	CBS; cystathionine beta-synthase [EC:4.2.1.22]	397
A0A384K734	K14213	PEPD; Xaa-Pro dipeptidase [EC:3.4.13.9]	269
A0A384K780	K01225	CBH1; cellulose 1,4-beta-cellobiosidase [EC:3.2.1.91]	320
A0A384K791			337
A0A384K7A2	K00262	E1.4.1.4, gdhA; glutamate dehydrogenase (NADP+) [EC:1.4.1.4]	408
A0A384K7A9			232
A0A384K7G7			126
A0A384K7K0			418
A0A384K7Q4			57	K16808
A0A384K7X4	K00122	FDH; formate dehydrogenase [EC:1.17.1.9]	294
A0A384K7Y1	K00026	MDH2; malate dehydrogenase [EC:1.1.1.37]	257
A0A384K801	K02903	RP-L28e, RPL28; large subunit ribosomal protein L28e	93	K00026
Supplementary Table S5B. K number assigned by BlastKOALA and KoFAMKOala of relevant and exclusive/overexpressed EVs proteomes under TCW condition. Exclusive and overexpressed EVs TCW proteins are underlined in Query 4 column.
